# Supplementary material for: A taxonomy of epithelial human cancer and their metastases
Source: BMC Med Genomics. 2009 Dec 17;2:69. doi: 10.1186/1755-8794-2-69 (PMC2806369; doi:10.1186/1755-8794-2-69)
Supplement: Additional file 1 — Sample list. List of all samples in each of the molecular clusters. [file 1755-8794-2-69-S1.XLS]

## Sheet: README
Sample names are composed as follows:
<site>_<Expo_identification>
The prefix META is used for samples where site and primary site is different.

## Sheet: Breast cluster
breast_4450
META_omentum_6292
breast_22271
breast_7233
breast_21753
breast_45121
breast_184847
breast_23926
breast_22241
breast_23902
breast_193033
breast_254402
breast_309418
breast_2312
breast_4227
breast_4226
breast_152477
breast_226421
breast_309393
breast_191420
breast_241167
breast_219586
breast_421723
breast_184853
breast_187214
breast_195189
breast_383892
breast_4910
breast_53962
breast_77736
breast_84139
breast_383918
breast_438183
breast_421742
breast_112877
breast_1322
breast_23954
breast_4211
breast_21650
breast_84174
breast_231868
breast_187217
breast_193036
breast_345988
breast_267117
breast_254376
breast_1025
META_omentum_101151
prostate_21773
bladder_152484
rectum_199386
kidney_305116
kidney_341517
breast_29245
breast_84136
breast_89267
kidney_38213
breast_151607
breast_182732
kidney_184860
colon_341507
colon_366620
kidney_290731
breast_1035
breast_8234
breast_151146
thyroid_199391
colon_209695
META_ovary_1270
smallintestine_403725
META_paraaortictissue_207539
colon_310513
uterus_2045
bladder_366609
colon_3765
rectum_174057
colon_404990
rectum_254405
rectosigmoid_465785
ovary_20307
META_omentum_144571
META_omentum_21763
colon_34380
rectum_89225
rectum_465701
cervix_118660
breast_143654
META_omentum_195184
colon_118673
colon_468495
META_omentum_1041
ovary_241187
bladder_84152
META_pelvicmass_6998
META_omentum_21771
META_pelvicmass_33795
breast_1032
breast_346007
breast_8032
breast_8232
breast_486191
breast_290733
breast_1017
breast_23920
breast_21808
breast_101139
breast_267111
breast_23914
breast_22223
breast_256882
breast_1024
breast_161462
breast_256881
breast_388891
breast_409606
breast_1307
breast_8212
lung_8256
breast_205705
breast_8170
breast_22259
breast_260848
breast_2314
breast_383900
breast_421719
breast_21631
breast_228536
breast_267114
breast_127826
breast_149051
breast_193024
breast_2321
breast_4212
breast_20294
breast_177893
breast_127841
breast_36321
breast_152481
breast_13491
breast_260852
breast_4219
breast_21633
breast_31881
breast_4340
breast_31883
breast_6898
breast_2051
colon_2485
breast_23898
breast_20271
breast_133640
breast_468479
breast_192999
breast_8214
bladder_371445
cervix_58990
breast_211394
breast_8220
breast_8230
breast_31592
breast_209694
breast_89262
breast_20308
breast_20458
breast_29313
breast_127825
breast_344197
breast_8272
breast_37977
breast_20290
breast_231852
breast_207170
breast_8264
breast_21775
breast_184845
breast_193026
breast_267104
breast_20291
breast_112874
breast_231860
breast_78407
breast_22196
breast_84144
breast_187238
breast_2322
breast_133639
breast_149056
breast_4222
breast_345995
breast_8049
breast_20459
breast_4331
breast_149054
breast_219606
breast_133647
breast_1305
breast_112875
breast_129693
breast_383913
breast_6894
breast_38218
breast_29235
breast_231871
breast_31905
breast_127820
breast_193022
breast_174937
breast_254354
breast_309415
breast_31867
breast_127837
breast_298138
breast_267105
META_skinfromabdomen_421736
breast_1034
breast_29237
breast_187234
breast_1234
breast_22214
breast_23975
breast_23944
breast_438163
lung_6310
colon_59003
vulva_21767
breast_23874
lung_251053
breast_36323
breast_29303
META_abdominalwallfascia_29293
bladder_1019
bladder_29295
renalpelvis_31585
renalpelvis_421739
breast_1005
breast_309402
breast_127822
breast_486165
breast_254441
breast_187220
breast_231855
breast_1239
breast_20301
breast_31570
breast_22263
breast_20292
breast_31588
breast_207531
breast_219597
breast_31586
breast_161521
breast_199344
breast_31893
breast_23922
breast_31909
breast_89263
breast_1048
breast_8238
breast_22204
breast_31871
breast_23886
breast_84137
breast_22269
breast_215930
breast_383914
breast_129692
breast_161435
breast_193035
META_lung_182730
breast_31901
breast_383901
breast_84138
breast_101141
breast_193025
breast_31838
breast_104437
breast_129701
breast_348058
breast_180960
breast_254374
META_parietalpleura_112863
breast_1008
breast_1290
breast_366607
breast_383909
breast_2327
breast_346008
breast_84189
breast_104438
breast_36329
breast_310519
breast_440439
META_omentum_8240
breast_199360
kidney_262818
breast_308707
breast_254436
breast_3766
breast_129702
breast_215917
colon_262826
breast_118668
breast_187219
breast_215931
META_thoracicspineboneandintervertebraldisc_199363
breast_215927
breast_1033
breast_4193
breast_8282
breast_251050
breast_31577
breast_112876
breast_256870
breast_184844
breast_276644
breast_346010
breast_184839
breast_4225
breast_36312
breast_151602
breast_21636
breast_192994
breast_101144
kidney_161463
breast_254359
breast_29285
lung_101182
breast_366601
breast_205693
breast_438172
breast_149057
breast_1047
breast_2495
breast_4914
breast_199356
breast_362594
breast_8044
endometrium_22253
breast_2324
breast_421747
breast_4334
breast_3377
breast_383895
breast_20298
breast_101145
breast_254378
breast_21949
breast_161430
breast_84141
breast_177892
breast_31873
breast_260847
colon_8202
breast_31865
breast_8254
breast_22233
breast_199351
breast_104351
breast_161439
breast_215935
breast_215944
colon_1237
breast_383911
breast_8222
breast_199352
breast_383891
breast_199373
breast_438160
breast_31834
breast_180955
breast_187213
breast_36325
breast_84148
breast_101135
breast_133638
breast_161516
breast_254393
breast_421743
breast_22239
breast_23916
breast_267091
breast_31861
breast_195199
breast_256957
breast_346011
breast_31816
cervix_59002
breast_286675
META_pelvicsidewallnodule_254392
breast_2477
breast_8210
breast_7530
breast_33792
breast_2481
breast_8270
breast_242928
breast_20314
breast_231867
breast_470077

## Sheet: Lung cluster
breast_1009
thyroid_405003
ovary_101094
lung_1316
lung_2491
breast_267092
prostate_4196
META_urethralnodule_20300
lung_5132
lung_174063
lung_6991
lung_21802
lung_4453
ovary_89191
META_lung_8067
cervix_129668
liver_129708
liver_345987
ovary_234328
META_adrenalgland_8190
rectum_8242
smallintestine_29247
cervix_151624
META_ovary_202041
ovary_31842
lung_1020
lung_1299
lung_23900
lung_29233
lung_31812
lung_101183
lung_29277
lung_8250
lung_195188
lung_251055
lung_205690
lung_309414
lung_346001
lung_101184
lung_262828
lung_362601
cervix_341549
lung_184851
lung_8280
lung_22208
lung_346006
lung_219567
lung_5225
lung_20275
lung_20283
lung_170813
lung_433110
lung_362599
lung_8258
lung_101178
lung_154216
lung_21976
lung_31903
ovary_209699
lung_4455
lung_45125
lung_138204
lung_31579
lung_170806
META_abdominalmass_187248
lung_309420
lung_101142
lung_154218
lung_101138
META_softtissueofarm_254350
lung_101111
lung_2479
lung_5131
lung_154213
lung_4449
lung_101113
META_liver_22202
renalpelvis_38211
lung_6308
bladder_29253
bladder_170827
META_lung_1503
breast_371441
lung_2483
lung_366614
lung_20272
lung_181030
lung_23952
lung_136919
lung_465774
lung_341530
lung_101192
lung_205700
lung_242924
lung_366585
thyroid_184814
thyroid_348067
thyroid_362572
prostate_388954
ovary_228549
META_omentum_308693
ovary_1040
cervix_1046
colon_1232
colon_21638
colon_23942
colon_21957
META_smallintestine_118672
colon_84150
colon_161480
endometrium_170811
stomach_465760
cervix_1223
cervix_235694
bladder_3756
vulva_22257
vulva_151619
vulva_403730
vulva_211405
vulva_468484
vulva_262795
bladder_256878
bladder_2315
bladder_199368
bladder_262809
bladder_234313
bladder_101130
vulva_202032
META_ileum_22212
META_omentum_276657
cervix_29251
cervix_31824
cervix_202031
cervix_251047
cervix_341554
cervix_383409
cervix_118666
cervix_311868
lung_199405
META_liver_8268
cervix_3764
cervix_6996
vulva_5243
vulva_472787
cervix_101086
cervix_129657
bladder_311858
thyroid_1657
lung_22255
lung_136910
lung_8290
lung_101106
lung_184854
lung_199379
breast_8208
lung_362609
lung_433111
lung_4451
lung_133683
lung_465775
lung_187235
lung_344201
renalpelvis_23912
lung_486139
lung_138193
lung_362608
lung_416790
lung_1502
lung_8068
lung_472804
lung_187222
META_cerebellartissue_348059
lung_4446
lung_405008
lung_465762
lung_8284
lung_31907
lung_22235
lung_219599
lung_151623
lung_31822
lung_78395
lung_54079
lung_184869
lung_199377
META_lung_215953
lung_286674
lung_371434
lung_6305
lung_101107
lung_199378
META_brain_254394

## Sheet: Kidney cluster
kidney_1225
kidney_174064
kidney_305131
kidney_21634
breast_31593
kidney_144572
kidney_199343
kidney_470078
kidney_1633
kidney_45127
kidney_152487
kidney_205695
kidney_20450
kidney_384499
kidney_3751
kidney_144577
kidney_341513
kidney_241189
kidney_199362
kidney_254361
kidney_3760
kidney_33794
kidney_241195
kidney_286672
kidney_78392
kidney_101103
kidney_1304
kidney_465699
kidney_421734
kidney_465654
cervix_276668
kidney_286641
kidney_404998
kidney_351887
kidney_202037
kidney_2489
kidney_199355
kidney_8192
kidney_23864
kidney_415976
kidney_276675
kidney_118661
kidney_405004
kidney_231861
kidney_262811
kidney_184862
breast_341510
kidney_465770
kidney_180956
kidney_192991
kidney_470086
kidney_242926
kidney_20461
kidney_345968
kidney_388910
kidney_152473
kidney_426429
kidney_348070
kidney_5227
kidney_104345
kidney_104347
kidney_174939
kidney_215952
kidney_226413
kidney_433123
kidney_31828
kidney_235700
kidney_2325
kidney_78406
kidney_254355
kidney_187230
kidney_443039
kidney_228538
kidney_228531
kidney_470083
kidney_22210
kidney_8066
kidney_54071
kidney_388951
kidney_215950
kidney_177896
kidney_219582
kidney_259729
kidney_101193
kidney_184858
kidney_209704
kidney_20309
kidney_486176
kidney_228541
kidney_366592
kidney_78402
kidney_20463
kidney_101096
kidney_433116
kidney_22229
kidney_276652
kidney_409601
kidney_345966
kidney_101126
kidney_152489
kidney_23888
kidney_305117
kidney_345975
kidney_465640
kidney_309410
kidney_28971
kidney_143658
kidney_209707
kidney_78405
kidney_228544
kidney_366583
kidney_415970
kidney_209706
kidney_309394
kidney_242925
kidney_256888
kidney_84159
kidney_199358
kidney_181037
kidney_191412
kidney_149050
kidney_4192
kidney_21772
kidney_31581
kidney_33798
kidney_215934
kidney_4203
kidney_383408
kidney_228546
kidney_423092
kidney_310526
kidney_8043
kidney_78404
kidney_89154
kidney_101133
kidney_45120
kidney_161520
kidney_470080
kidney_405001
kidney_384507
kidney_23918
kidney_344191
kidney_104355
kidney_199375
kidney_215933
kidney_403718
kidney_199383
kidney_1320
kidney_256887
META_liver_254443
kidney_31869
kidney_465778
kidney_20313
kidney_152479
kidney_104352
kidney_235701
kidney_256871
kidney_4197
kidney_4202
kidney_311869
kidney_184834
kidney_101119
kidney_20320
kidney_31818
kidney_31879
kidney_362589
kidney_84153
kidney_348064
kidney_254391
kidney_199394
kidney_104354
kidney_458411
kidney_184832
kidney_231875
kidney_433118
kidney_242910
kidney_262813
kidney_21764
kidney_84142
kidney_8030
breast_161433
kidney_191409
kidney_20295
kidney_78409
kidney_101187
kidney_383906
kidney_366597
kidney_53960
kidney_184857
kidney_84190
kidney_384502
kidney_384503
kidney_211393
kidney_254397
kidney_416808
kidney_341553
kidney_309391
kidney_383404
kidney_443040
kidney_341534
kidney_472789
kidney_438162
breast_6300
kidney_6891
kidney_371438
kidney_388909
kidney_170823
kidney_104344
kidney_129652
kidney_388892
kidney_36328
kidney_309412
kidney_112884
kidney_426412
kidney_1296
kidney_309406
kidney_2316
kidney_22198
kidney_89233
kidney_29311
kidney_174058
kidney_184848
kidney_256885
kidney_344195
kidney_405002
kidney_345997
kidney_254403
kidney_438178
kidney_465657
kidney_262830
kidney_458400
kidney_38212
kidney_231878
kidney_371436
kidney_174050
kidney_470085
kidney_29279
kidney_195179
kidney_440442
kidney_89226
kidney_310521
kidney_193000
kidney_383890
kidney_383894
kidney_23896
META_adrenalgland_31832
kidney_215929
kidney_344186
kidney_440441
kidney_1271
kidney_95096
kidney_241165
kidney_129694
kidney_433393
kidney_443041
META_colon_129658
liver_8059
liver_426424
liver_276695
liver_309425
META_pelvicmass_286634
liver_191419
liver_154211
liver_362591
liver_345983
META_liver_133637
thyroid_59008
META_liver_8276
META_liver_215948
META_liver_8274
META_liver_199372
META_liver_254357
META_liver_254373
META_liver_231853
META_liver_383899
META_liver_345994
liver_20302
colon_89120

## Sheet: Thyroid-Kidney cluster
kidney_1306
renalpelvis_8286
kidney_403740
kidney_199393
kidney_53961
kidney_187225
kidney_254401
kidney_362607
kidney_195186
kidney_404997
kidney_209701
kidney_138414
kidney_184864
kidney_251041
kidney_426420
kidney_152486
kidney_421730
kidney_152470
kidney_290729
ovary_29299
lung_187212
lung_202033
lung_362593
smallintestine_458417
thyroid_309411
thyroid_54075
thyroid_101092
thyroid_170831
thyroid_127838
thyroid_409602
thyroid_470075
thyroid_143660
kidney_101147
lung_132229
kidney_465652
endometrium_3762
breast_5238
thyroid_308702
thyroid_262804
thyroid_290726
thyroid_209719
thyroid_31583
thyroid_211391
colon_388935
thyroid_78399
thyroid_101186
thyroid_309407
thyroid_84135
thyroid_58997
breast_59000
thyroid_174942
thyroid_415971
thyroid_211398
META_liver_54073

## Sheet: Colon cluster
colon_1001
colon_345961
colon_95093
colon_84191
rectum_1043
colon_486173
META_liveroromentum_1308
META_liver_2311
colon_138198
rectosigmoid_228542
rectum_231869
rectum_290716
colon_21756
colon_193020
colon_215946
colon_144545
rectosigmoid_89234
smallintestine_170824
META_bladder_195183
META_ovary_231863
rectosigmoid_8262
colon_184870
rectosigmoid_184813
colon_309419
colon_23876
colon_205691
rectum_207530
colon_241168
colon_403721
thyroid_58999
colon_143664
colon_177894
colon_199382
colon_101129
colon_78403
colon_290734
stomach_129661
stomach_254399
colon_29241
thyroid_388953
colon_59005
colon_59009
colon_219605
colon_31852
colon_211386
rectum_101188
META_ovary_388908
colon_1354
colon_8228
stomach_20293
stomach_31589
stomach_161522
stomach_438174
META_smallbowel_193034
cervix_256948
colon_1007
colon_209691
colon_1228
rectosigmoid_118663
colon_21754
rectum_152490
colon_29263
colon_1315
colon_21751
colon_54070
colon_409599
colon_151627
colon_226429
colon_254360
colon_199366
rectum_36320
rectum_89229
colon_184863
colon_174060
rectosigmoid_215941
rectosigmoid_2310
breast_31887
colon_231866
colon_36324
colon_383903
colon_5150
colon_438173
colon_345971
colon_193021
colon_383910
rectosigmoid_170822
colon_205706
colon_267098
colon_341526
breast_8248
colon_267116
rectosigmoid_231864
colon_180944
colon_254435
colon_259773
colon_199395
colon_209716
colon_6910
colon_21651
rectum_104340
rectosigmoid_138200
colon_235696
colon_254440
rectosigmoid_22225
colon_31820
colon_78396
colon_118653
colon_211400
colon_211407
colon_341541
colon_404994
colon_383907
rectosigmoid_465789
rectum_84157
colon_256880
rectosigmoid_443479
rectum_465777
colon_20310
colon_22245
colon_29291
rectosigmoid_104350
colon_3767
colon_254400
colon_151604
colon_6999
colon_84162
colon_308695
colon_127830
rectum_127821
colon_129700
colon_187232
colon_215936
colon_45129
colon_144575
colon_262819
stomach_1049
colon_21755
colon_231850
colon_259771
colon_235690
colon_194730
colon_231874
colon_215937
colon_1259
colon_152482
colon_36314
colon_89184
rectosigmoid_161466
colon_178555
rectum_254351
colon_241194
colon_8266
colon_84140
colon_143651
colon_199390
colon_149055
colon_184833
rectum_219576
colon_231877
rectum_256876
rectum_371435
rectosigmoid_209708
colon_84147
colon_184820
colon_138411
colon_8260
rectosigmoid_8278
colon_187229
colon_486175
colon_251039
colon_174054
rectosigmoid_267110
colon_404993
colon_191427
colon_29281
colon_54077
colon_174938
colon_317481
colon_4201
colon_161432
colon_199354
colon_23880
breast_366595
colon_23908
colon_23924
colon_8031
colon_23940
colon_20327
colon_199359
rectum_199374
colon_31587
colon_209717
colon_260859
META_liver_310511
colon_267118
cervix_29273
bladder_101127
colon_1021
colon_8200
colon_209705
colon_262792
rectosigmoid_144558
liver_234323
colon_226422
rectosigmoid_438176
colon_36315
colon_78398
rectum_89228
rectosigmoid_426421
colon_4214
rectum_20279
colon_8046
colon_152474
colon_2318
colon_101116
colon_21637
colon_6994
colon_101185
colon_143655
colon_433125
rectum_1291
colon_199384
colon_4333
rectum_127824
ovary_187251
colon_228547
colon_6295
colon_143650
rectosigmoid_161438
colon_443035
colon_290721
colon_309409
colon_22247
colon_267093
colon_383410
rectum_4210
colon_215949
colon_101097
colon_256875
colon_36327
rectosigmoid_152491
colon_29287
rectum_199387
colon_6897
colon_78400
colon_31575
colon_305128
META_lung_151625
colon_58996
colon_1655
colon_129690
colon_58992
colon_2049
colon_178556
colon_8246
colon_6293
rectum_4610
colon_262829
rectosigmoid_416798
rectum_416801
colon_2471
colon_22237
colon_195191
colon_486151
colon_8196
rectosigmoid_127827
rectosigmoid_21951
rectum_388893
colon_104346
rectosigmoid_170825
colon_290718
colon_290720
colon_290730
colon_348062
colon_21659
colon_129670
rectosigmoid_251046
colon_262827
colon_290728
colon_341516
rectosigmoid_31895
colon_187215
colon_276669
colon_308699
colon_341555
colon_209690
colon_209692
rectum_23882
colon_3750
colon_267100
colon_215932
colon_3761
colon_31877
colon_89232
rectosigmoid_362602
META_liver_1010
META_liver_184826
META_liver_127823
META_liver_184838
META_liver_2313
META_liver_193015
META_liver_174056
META_liver_31830
META_liver_260857
META_liver_362575
META_lung_36318
colon_1646
colon_7003
colon_84158
colon_129666
colon_404996
colon_2320
colon_152488
colon_5237
rectum_259770
colon_440432
colon_152485
rectum_174051
colon_22227
colon_346004
colon_36322
colon_416799
colon_78401
colon_23958
colon_184841
colon_362604
colon_404991
colon_151618
colon_384504
colon_8194
colon_309417
colon_438159
colon_29255
colon_366602
colon_384492
colon_416802
colon_54078
colon_362605
stomach_388950
colon_267096
colon_138410
colon_151606
colon_22231
ovary_23904
colon_138195
colon_184842
colon_403739
META_omentum_21766
colon_187218
META_peritoneum_187237
rectum_36310
colon_366598
colon_8204
colon_58991
cervix_234315
cervix_344194
cervix_135187
cervix_211408
cervix_472800
cervix_440434
endometrium_133649
META_colon_29267
META_smallintestine_58998
endometrium_174059
META_humerusbone_256954
smallintestine_1226
colon_53951
smallintestine_118658
META_smallbowel_195181
META_smallbowel_187236
ovary_4445
META_ovary_170809
ovary_432627
ovary_260858
ovary_23862
ovary_262794
ovary_23930
META_ovary_5234
META_ovary_29308
ovary_118662

## Sheet: Ovary cluster
ovary_1018
ovary_22218
ovary_21758
ovary_89117
ovary_6291
ovary_161534
META_pelvicmass_311872
endometrium_1039
endometrium_1659
endometrium_55695
endometrium_151613
endometrium_101110
endometrium_111073
endometrium_129673
endometrium_174943
META_retroperitonealmass_251035
ovary_415960
endometrium_4204
endometrium_101093
ovary_20296
breast_2319
endometrium_191418
endometrium_191411
endometrium_89171
endometrium_143657
endometrium_7231
endometrium_20319
endometrium_1637
endometrium_84175
endometrium_195195
breast_45122
endometrium_1240
endometrium_23928
endometrium_101148
endometrium_170830
endometrium_133677
endometrium_112870
endometrium_209720
endometrium_472796
endometrium_170829
endometrium_180948
endometrium_184821
endometrium_191429
endometrium_191417
ovary_191413
endometrium_7005
endometrium_78397
endometrium_21750
endometrium_161513
ovary_199400
ovary_262801
endometrium_174052
endometrium_161527
lung_403732
endometrium_1634
META_ovary_89114
ovary_1311
uterus_101191
endometrium_174940
ovary_20285
ovary_29229
META_ovary_308691
META_pelvicmass_5236
endometrium_3768
endometrium_21786
endometrium_133648
endometrium_20303
ovary_20326
ovary_101109
endometrium_101194
ovary_23934
ovary_242929
ovary_348066
colon_404999
ovary_405000
META_retroperitonealmass_184818
ovary_29265
META_liver_152480
ovary_101120
ovary_191424
META_ovary_426417
ovary_228537
META_ovary_20323
META_ovary_33797
META_ovary_235691
META_ovary_58994
META_ovary_426418
ovary_1313
ovary_241196
ovary_112866
ovary_440440
ovary_211371
ovary_219581
ovary_4194
ovary_440433
ovary_341556
ovary_20284
ovary_362603
ovary_20315
ovary_421727
ovary_161525
ovary_5229
ovary_29227
lung_209696
META_fallopiantube_129674
ovary_8047
ovary_226423
ovary_256895
ovary_45126
ovary_262803
META_abdominalmass_260853
ovary_209718
META_pelvicmass_341551
ovary_4195
ovary_4200
ovary_241199
ovary_20329
ovary_226414
ovary_3763
ovary_423081
ovary_443454
ovary_31574
ovary_33793
ovary_251042
ovary_251040
ovary_211409
ovary_311870
META_smallintestine_174053
ovary_4346
ovary_53954
ovary_112867
META_smallintestine_6290
META_perihepaticmass_29243
META_peritoneum_23960
ovary_1351
ovary_23884
META_omentum_433392
META_omentum_129651
ovary_1323
uterus_3759
endometrium_205703
ovary_384496
META_pelvicmass_383398
ovary_4191
ovary_345993
ovary_4338
ovary_251048
ovary_20325
META_omentum_1319
ovary_195198
ovary_432628
ovary_241181
ovary_443481
ovary_1353
ovary_31836
endometrium_4349
META_abdominalwallmass_1321
lung_161511
bladder_241178
ovary_433115
endometrium_89227
bladder_2328
renalpelvis_290719
bladder_21757
bladder_341550
bladder_3753
bladder_111075
bladder_118659
bladder_262812
bladder_290723
bladder_290717
bladder_6992
renalpelvis_101140
renalpelvis_5244
ovary_1643
breast_2323
ovary_23938
lung_403738
META_softtissueofabdomen_3754
ovary_1241
ovary_426416
ovary_53963
ovary_129669
ovary_388900
META_omentum_101122
ovary_151622
ovary_209714
ovary_251044
colon_267095
ovary_341508
ovary_383413
ovary_409630
ovary_426414
ovary_6515
ovary_7002
ovary_129660
ovary_199399
ovary_5242
ovary_6314
ovary_78391
META_smallbowel_170807
ovary_1639
endometrium_89155
ovary_4342
ovary_161524
META_omentum_7232
META_abdominalwallmass_129659
ovary_5230
META_lpelvicsidewall_101104
ovary_89116
ovary_234329
META_omentum_151605
META_parametrialimplant_161518
ovary_6296
ovary_45123
ovary_8172
lung_187252
META_omentum_416792
META_retroperitoneum_8051
ovary_29249
ovary_262824
ovary_267101
META_omentum_262802
META_omentum_191432
META_omentum_256950
ovary_133643
ovary_133651
ovary_219604
ovary_211395
ovary_219590
META_omentum_211404
META_omentum_23910
META_pelvicmass_234316
META_omentum_23956
ovary_310516
ovary_174936
META_omentum_308696
META_omentumorpelvicmass_53958
endometrium_143666
ovary_187253
ovary_209709
ovary_409603
META_spleen_2475
META_brain_6312
META_omentum_129653
ovary_8178
ovary_235695
META_omentum_151628
endometrium_21752
META_omentum_4347
ovary_101150
META_omentum_143662
ovary_432616
META_omentum_129663
META_transversecolonnodule_101146
META_omentum_133672
META_ovary_254387
META_omentum_5232
endometrium_468499
ovary_8226
ovary_184837
ovary_187243
META_omentum_177890
META_omentum_8061
META_omentum_276662
META_omentum_341544
META_omentum_8174
META_omentum_443473
META_smallbowel_8182
META_transversecolonnodule_20457
META_omentum_241183
ovary_384509
META_omentum_1231
ovary_440438
META_abdominalwall_118664
META_omentum_443471
ovary_254388
ovary_371447
META_omentum_129709
ovary_404995
META_omentum_21787
META_rectosigmoid_33791
ovary_409605
META_omentum_21765
META_omentum_1003
META_colon_1293
META_peritoneum_29257
META_omentum_31810
ovary_211372
META_omentum_20311
META_colon_20286
META_omentum_1006
META_peritoneum_118655
META_omentum_8060
ovary_31848
META_abdominalwallmass_8176
META_omentum_219573
META_colon_286633
META_omentum_1059
META_colon_101190
META_colon_202038
ovary_21981
ovary_180953
ovary_174931
ovary_202030
ovary_310520
ovary_207532
ovary_251052
ovary_235692
ovary_403728
ovary_440437
META_sigmoidcolon_195196

## Sheet: Prostate cluster
prostate_1295
prostate_127839
prostate_310528
prostate_403711
prostate_443469
prostate_403717
prostate_433129
prostate_441133
prostate_426423
prostate_348063
prostate_276643
META_colon_262790
prostate_409628
prostate_383893
prostate_371433
prostate_1317
prostate_193004
prostate_256872
prostate_276649
prostate_284060
prostate_193038
prostate_345976
prostate_256894
prostate_345962
prostate_2047
prostate_256947
prostate_426428
prostate_22249
prostate_129691
prostate_416811
prostate_8206
prostate_193028
prostate_20464
prostate_341552
prostate_29283
prostate_317475
prostate_465779
prostate_441134
liver_388936
prostate_458403
prostate_178554
prostate_310517
prostate_362598
prostate_403734
prostate_441135
prostate_193030
prostate_423080
prostate_423086
prostate_199388
prostate_423094
prostate_423091
prostate_432622
prostate_426426
prostate_254395
prostate_465769
prostate_432631
prostate_458393
prostate_184830
prostate_8050
prostate_4337
prostate_31573
prostate_193006
prostate_362600
prostate_178552
prostate_317490
prostate_256874
prostate_89224
prostate_215940
prostate_409625
prostate_4330
prostate_310525
prostate_421721
prostate_486153
prostate_362584
prostate_345963
prostate_1324
prostate_404992
prostate_193010
prostate_311859
prostate_443033
prostate_101128
prostate_136915

## Sheet: Mix cluster
endometrium_1272
ovary_7008
uterus_487457
kidney_267109
uterus_305132
endometrium_1301
endometrium_129656
cervix_371439
META_peritoneum_8188
META_abdominalmass_1060
breast_84154
breast_228533
thyroid_421735
META_pelvictissue_348055
META_colon_241175
ovary_53957
ovary_161465
breast_151616
ovary_219571
ovary_458405
ovary_187246
breast_6630
META_smallintestine_1222
META_ovary_241198
kidney_207538
endometrium_31840
endometrium_133632
endometrium_184819
kidney_174944
colon_388907
lung_254375
META_abdominal/pelvictissue_262815
META_pelvicmass_251043
thyroid_21958
META_omentum_21955
ovary_118671
META_omentum_234327
ovary_89185
ovary_384508
META_pelvicmass_191433
stomach_54074
smallintestine_184867
META_peritoneum_127829
breast_5228
breast_84183
liver_144576
stomach_8252
