# Supplementary material for: A taxonomy of epithelial human cancer and their metastases
Source: BMC Med Genomics. 2009 Dec 17;2:69. doi: 10.1186/1755-8794-2-69 (PMC2806369; doi:10.1186/1755-8794-2-69)
Supplement: Additional file 2 — GSEA analysis all clusters. Upregulated gene sets in each cluster vs. the remaining samples according to GSEA analysis. [file 1755-8794-2-69-S2.XLS]

## Sheet: GSEA Up in Prostate 
NAME	GS<br> follow link to MSigDB	GS DETAILS	SIZE	ES	NES	NOM p-val	FDR q-val	FWER p-val	RANK AT MAX	LEADING EDGE
NELSON_ANDROGEN_UP	NELSON_ANDROGEN_UP	Details ...	55	0.654588	2.62528	0	0	0	1049	tags=55%, list=14%, signal=63%
GOLGI_APPARATUS_PART	GOLGI_APPARATUS_PART	Details ...	68	0.581461	2.45103	0	0	0	1600	tags=50%, list=21%, signal=63%
BRCA_ER_POS	BRCA_ER_POS	Details ...	298	0.442765	2.34562	0	0.00038238	0.002	1446	tags=41%, list=19%, signal=48%
AGEING_KIDNEY_SPECIFIC_DN	AGEING_KIDNEY_SPECIFIC_DN	Details ...	88	0.514348	2.27724	0	0.00100785	0.007	1332	tags=47%, list=18%, signal=56%
AGEING_KIDNEY_DN	AGEING_KIDNEY_DN	Details ...	76	0.504911	2.17404	0	0.00288133	0.025	1298	tags=45%, list=17%, signal=54%
HSA00280_VALINE_LEUCINE_AND_ISOLEUCINE_DEGRADATION	HSA00280_VALINE_LEUCINE_AND_ISOLEUCINE_DEGRADATION	Details ...	33	0.584286	2.12915	0	0.00538971	0.053	1792	tags=64%, list=24%, signal=83%
MICROBODY	MICROBODY	Details ...	33	0.572777	2.09371	0	0.0080928	0.094	1442	tags=55%, list=19%, signal=67%
HSA00071_FATTY_ACID_METABOLISM	HSA00071_FATTY_ACID_METABOLISM	Details ...	28	0.610095	2.08504	0.00184502	0.00780599	0.104	1168	tags=50%, list=16%, signal=59%
PEROXISOME	PEROXISOME	Details ...	33	0.572777	2.06125	0	0.0103463	0.151	1442	tags=55%, list=19%, signal=67%
HSA00220_UREA_CYCLE_AND_METABOLISM_OF_AMINO_GROUPS	HSA00220_UREA_CYCLE_AND_METABOLISM_OF_AMINO_GROUPS	Details ...	17	0.65106	2.03446	0	0.01427	0.224	868	tags=53%, list=12%, signal=60%
GOLGI_ASSOCIATED_VESICLE	GOLGI_ASSOCIATED_VESICLE	Details ...	23	0.613731	2.02651	0.00175747	0.014754	0.251	2414	tags=74%, list=32%, signal=109%
GOLGI_MEMBRANE	GOLGI_MEMBRANE	Details ...	30	0.572186	2.00519	0	0.0171916	0.302	1082	tags=40%, list=14%, signal=47%
FATTY_ACID_METABOLISM	FATTY_ACID_METABOLISM	Details ...	32	0.557947	1.9934	0	0.0188024	0.346	1713	tags=56%, list=23%, signal=73%
ANDROGEN_GENES	ANDROGEN_GENES	Details ...	23	0.594151	1.98555	0	0.0188191	0.366	1566	tags=52%, list=21%, signal=66%
GOLGI_APPARATUS	GOLGI_APPARATUS	Details ...	143	0.411043	1.97035	0	0.0215136	0.435	1610	tags=39%, list=21%, signal=49%
GOLGI_VESICLE_TRANSPORT	GOLGI_VESICLE_TRANSPORT	Details ...	40	0.517123	1.96411	0	0.0219743	0.464	1600	tags=48%, list=21%, signal=60%
VALINE_LEUCINE_AND_ISOLEUCINE_DEGRADATION	VALINE_LEUCINE_AND_ISOLEUCINE_DEGRADATION	Details ...	24	0.602908	1.95629	0	0.0230336	0.496	1792	tags=67%, list=24%, signal=87%
VESICLE_MEMBRANE	VESICLE_MEMBRANE	Details ...	21	0.612065	1.94573	0	0.0247995	0.545	1600	tags=62%, list=21%, signal=78%
CYTOPLASMIC_VESICLE_PART	CYTOPLASMIC_VESICLE_PART	Details ...	20	0.601718	1.94123	0	0.0247652	0.561	1600	tags=60%, list=21%, signal=76%
PEROXISOME_ORGANIZATION_AND_BIOGENESIS	PEROXISOME_ORGANIZATION_AND_BIOGENESIS	Details ...	12	0.689505	1.92684	0	0.028295	0.625	1006	tags=58%, list=13%, signal=67%
KIM_TH_CELLS_DN	KIM_TH_CELLS_DN		12	0.695763	1.91088	0	0.0325585	0.695	979	tags=58%, list=13%, signal=67%
OXIDOREDUCTASE_ACTIVITY__ACTING_ON_THE_ALDEHYDE_OR_OXO_GROUP_OF_DONORS	OXIDOREDUCTASE_ACTIVITY__ACTING_ON_THE_ALDEHYDE_OR_OXO_GROUP_OF_DONORS		11	0.714444	1.91057	0.00186567	0.0311831	0.697	868	tags=55%, list=12%, signal=62%
TRANSPORT_VESICLE	TRANSPORT_VESICLE		24	0.574422	1.91041	0	0.0298515	0.697	861	tags=38%, list=11%, signal=42%
HSA00120_BILE_ACID_BIOSYNTHESIS	HSA00120_BILE_ACID_BIOSYNTHESIS		16	0.632495	1.90093	0	0.0320222	0.74	868	tags=56%, list=12%, signal=63%
PEROXISOMAL_MEMBRANE	PEROXISOMAL_MEMBRANE		11	0.688569	1.8935	0.0019305	0.0333078	0.759	1442	tags=73%, list=19%, signal=90%
BRCA_BRCA1_NEG	BRCA_BRCA1_NEG		91	0.417875	1.89037	0	0.0332468	0.774	1160	tags=36%, list=15%, signal=42%
CYTOPLASMIC_VESICLE_MEMBRANE	CYTOPLASMIC_VESICLE_MEMBRANE		20	0.601718	1.88969	0.00181159	0.0322303	0.776	1600	tags=60%, list=21%, signal=76%
MICROBODY_PART	MICROBODY_PART		11	0.688569	1.88168	0.00362976	0.0340472	0.799	1442	tags=73%, list=19%, signal=90%
BRCA_PROGNOSIS_POS	BRCA_PROGNOSIS_POS		22	0.569233	1.86592	0	0.0394977	0.861	1150	tags=45%, list=15%, signal=54%
BETA_ALANINE_METABOLISM	BETA_ALANINE_METABOLISM		11	0.70252	1.85649	0	0.0420855	0.886	1168	tags=55%, list=16%, signal=65%
PEROXISOMAL_PART	PEROXISOMAL_PART		11	0.688569	1.85316	0.00362976	0.0422728	0.896	1442	tags=73%, list=19%, signal=90%
PROPANOATE_METABOLISM	PROPANOATE_METABOLISM		23	0.553456	1.84546	0.0034662	0.0443642	0.912	1350	tags=52%, list=18%, signal=63%
HSA00903_LIMONENE_AND_PINENE_DEGRADATION	HSA00903_LIMONENE_AND_PINENE_DEGRADATION		18	0.592032	1.83119	0	0.0500608	0.94	1335	tags=50%, list=18%, signal=61%
MICROBODY_MEMBRANE	MICROBODY_MEMBRANE		11	0.688569	1.83026	0.00382409	0.0489805	0.942	1442	tags=73%, list=19%, signal=90%
HSA00410_BETA_ALANINE_METABOLISM	HSA00410_BETA_ALANINE_METABOLISM		12	0.641858	1.81998	0.0056391	0.0528759	0.954	1168	tags=50%, list=16%, signal=59%
HSA00640_PROPANOATE_METABOLISM	HSA00640_PROPANOATE_METABOLISM		24	0.536751	1.79952	0.00379507	0.0629593	0.975	1350	tags=50%, list=18%, signal=61%
MEMBRANE_BOUND_VESICLE	MEMBRANE_BOUND_VESICLE		69	0.4135	1.78907	0.00177305	0.067969	0.983	1600	tags=42%, list=21%, signal=53%
ARGININE_AND_PROLINE_METABOLISM	ARGININE_AND_PROLINE_METABOLISM		23	0.539839	1.78841	0.00719425	0.0665588	0.983	1488	tags=57%, list=20%, signal=70%
HCC_SURVIVAL_GOOD_VS_POOR_UP	HCC_SURVIVAL_GOOD_VS_POOR_UP		47	0.448004	1.7882	0	0.06497	0.983	1315	tags=38%, list=18%, signal=46%
ER_GOLGI_INTERMEDIATE_COMPARTMENT	ER_GOLGI_INTERMEDIATE_COMPARTMENT		22	0.546401	1.77086	0.00733945	0.0750878	0.988	1418	tags=55%, list=19%, signal=67%
INTEGRAL_TO_ORGANELLE_MEMBRANE	INTEGRAL_TO_ORGANELLE_MEMBRANE		35	0.469114	1.74361	0.00169779	0.0944382	0.997	2256	tags=54%, list=30%, signal=77%
INTRINSIC_TO_ORGANELLE_MEMBRANE	INTRINSIC_TO_ORGANELLE_MEMBRANE		37	0.469726	1.74158	0.00169205	0.0940571	0.997	2256	tags=54%, list=30%, signal=77%
HSA00650_BUTANOATE_METABOLISM	HSA00650_BUTANOATE_METABOLISM		27	0.504918	1.7373	0.00169492	0.0958399	0.999	1546	tags=52%, list=21%, signal=65%
CYTOPLASMIC_MEMBRANE_BOUND_VESICLE	CYTOPLASMIC_MEMBRANE_BOUND_VESICLE		68	0.406428	1.73386	0	0.0965328	0.999	1600	tags=41%, list=21%, signal=52%
VERNELL_PRB_CLSTR2	VERNELL_PRB_CLSTR2		16	0.587949	1.72957	0.0127042	0.0982804	0.999	1007	tags=44%, list=13%, signal=50%
FLECHNER_KIDNEY_TRANSPLANT_REJECTION_DN	FLECHNER_KIDNEY_TRANSPLANT_REJECTION_DN		387	0.314333	1.70494	0	0.119734	1	2008	tags=36%, list=27%, signal=47%
INTRA_GOLGI_VESICLE_MEDIATED_TRANSPORT	INTRA_GOLGI_VESICLE_MEDIATED_TRANSPORT		11	0.629895	1.69147	0.00956023	0.132077	1	624	tags=45%, list=8%, signal=50%
VESICLE	VESICLE		72	0.390581	1.68545	0.00167785	0.136328	1	1600	tags=40%, list=21%, signal=51%
GH_EXOGENOUS_LATE_DN	GH_EXOGENOUS_LATE_DN		24	0.506492	1.6815	0.010453	0.13844	1	1355	tags=38%, list=18%, signal=46%
FALT_BCLL_IG_MUTATED_VS_WT_DN	FALT_BCLL_IG_MUTATED_VS_WT_DN		36	0.451666	1.67753	0.00914077	0.140152	1	2082	tags=56%, list=28%, signal=77%
AGUIRRE_PANCREAS_CHR6	AGUIRRE_PANCREAS_CHR6		27	0.475813	1.67461	0.0136286	0.140539	1	397	tags=26%, list=5%, signal=27%
SECRETORY_PATHWAY	SECRETORY_PATHWAY		51	0.41925	1.67199	0.005	0.140814	1	1600	tags=37%, list=21%, signal=47%
HSA00624_1_AND_2_METHYLNAPHTHALENE_DEGRADATION	HSA00624_1_AND_2_METHYLNAPHTHALENE_DEGRADATION		13	0.579546	1.66538	0.0273723	0.145452	1	716	tags=38%, list=10%, signal=42%
CYTOPLASMIC_VESICLE	CYTOPLASMIC_VESICLE		70	0.38861	1.66528	0.00176991	0.142907	1	1600	tags=40%, list=21%, signal=50%
HSA00563_GLYCOSYLPHOSPHATIDYLINOSITOL_ANCHOR_BIOSYNTHESIS	HSA00563_GLYCOSYLPHOSPHATIDYLINOSITOL_ANCHOR_BIOSYNTHESIS		18	0.527305	1.66478	0.0213144	0.140907	1	1649	tags=39%, list=22%, signal=50%
HSA00530_AMINOSUGARS_METABOLISM	HSA00530_AMINOSUGARS_METABOLISM		20	0.520282	1.65084	0.0178571	0.155007	1	1985	tags=70%, list=26%, signal=95%
WALKER_MM_SNP_DIFF	WALKER_MM_SNP_DIFF		30	0.464864	1.64729	0.0107143	0.156757	1	1729	tags=43%, list=23%, signal=56%
VANTVEER_BREAST_OUTCOME_GOOD_VS_POOR_UP	VANTVEER_BREAST_OUTCOME_GOOD_VS_POOR_UP		21	0.495241	1.61584	0.0193322	0.197962	1	1150	tags=43%, list=15%, signal=50%
PHOSPHATIDYLINOSITOL_SIGNALING_SYSTEM	PHOSPHATIDYLINOSITOL_SIGNALING_SYSTEM		49	0.406793	1.61126	0.0103806	0.20156	1	2089	tags=51%, list=28%, signal=70%
COATED_VESICLE	COATED_VESICLE		30	0.462048	1.61078	0.00877193	0.198864	1	2414	tags=57%, list=32%, signal=83%
TRANS_GOLGI_NETWORK	TRANS_GOLGI_NETWORK		15	0.538272	1.6089	0.0293578	0.198635	1	1258	tags=40%, list=17%, signal=48%
HSA00340_HISTIDINE_METABOLISM	HSA00340_HISTIDINE_METABOLISM		21	0.496701	1.59943	0.0196429	0.210187	1	946	tags=33%, list=13%, signal=38%
LEE_MYC_DN	LEE_MYC_DN		24	0.469071	1.59727	0.0164234	0.21023	1	1245	tags=46%, list=17%, signal=55%
BUTANOATE_METABOLISM	BUTANOATE_METABOLISM		16	0.521659	1.58703	0.0245614	0.224088	1	1471	tags=50%, list=20%, signal=62%
UREA_CYCLE_AND_METABOLISM_OF_AMINO_GROUPS	UREA_CYCLE_AND_METABOLISM_OF_AMINO_GROUPS		11	0.589519	1.58176	0.0295749	0.229226	1	446	tags=36%, list=6%, signal=39%
AGED_MOUSE_CORTEX_DN	AGED_MOUSE_CORTEX_DN		36	0.427834	1.58008	0.026455	0.228911	1	997	tags=31%, list=13%, signal=35%
PROTEIN_AMINO_ACID_O_LINKED_GLYCOSYLATION	PROTEIN_AMINO_ACID_O_LINKED_GLYCOSYLATION		12	0.568403	1.57762	0.0305927	0.22949	1	1521	tags=58%, list=20%, signal=73%
LATE_ENDOSOME	LATE_ENDOSOME		11	0.572863	1.56719	0.032197	0.24459	1	2992	tags=64%, list=40%, signal=106%
CHESLER_BRAIN_CIS_GENES	CHESLER_BRAIN_CIS_GENES		39	0.413331	1.55864	0.0252525	0.256559	1	1156	tags=31%, list=15%, signal=36%
TRANS_GOLGI_NETWORK_TRANSPORT_VESICLE	TRANS_GOLGI_NETWORK_TRANSPORT_VESICLE		11	0.588595	1.55771	0.0373665	0.25472	1	559	tags=27%, list=7%, signal=29%
AGEING_BRAIN_UP	AGEING_BRAIN_UP		144	0.322656	1.5533	0.0015873	0.258943	1	1420	tags=30%, list=19%, signal=36%
UEDA_MOUSE_SCN	UEDA_MOUSE_SCN		56	0.378628	1.53641	0.0152027	0.287766	1	1359	tags=30%, list=18%, signal=37%
HSA00100_BIOSYNTHESIS_OF_STEROIDS	HSA00100_BIOSYNTHESIS_OF_STEROIDS		16	0.50838	1.52678	0.0433213	0.303192	1	1842	tags=56%, list=25%, signal=74%
AGUIRRE_PANCREAS_CHR9	AGUIRRE_PANCREAS_CHR9		19	0.482113	1.52551	0.0408526	0.301898	1	1281	tags=37%, list=17%, signal=44%
HISTIDINE_METABOLISM	HISTIDINE_METABOLISM		11	0.577615	1.52493	0.046729	0.299004	1	868	tags=36%, list=12%, signal=41%
CHOLESTEROL_BIOSYNTHESIS	CHOLESTEROL_BIOSYNTHESIS		11	0.564583	1.52489	0.0485075	0.295154	1	1722	tags=55%, list=23%, signal=71%
HSA00626_NAPHTHALENE_AND_ANTHRACENE_DEGRADATION	HSA00626_NAPHTHALENE_AND_ANTHRACENE_DEGRADATION		13	0.536646	1.51406	0.0523466	0.313355	1	1550	tags=46%, list=21%, signal=58%
AMINOSUGARS_METABOLISM	AMINOSUGARS_METABOLISM		10	0.585766	1.51106	0.0700758	0.316055	1	1985	tags=80%, list=26%, signal=109%
COATED_VESICLE_MEMBRANE	COATED_VESICLE_MEMBRANE		14	0.508608	1.50901	0.0397112	0.316418	1	1600	tags=50%, list=21%, signal=63%
LVAD_HEARTFAILURE_UP	LVAD_HEARTFAILURE_UP		60	0.368565	1.50755	0.0202361	0.315319	1	1459	tags=38%, list=19%, signal=47%
GH_EXOGENOUS_ANY_DN	GH_EXOGENOUS_ANY_DN		28	0.426142	1.50583	0.0219966	0.31492	1	1355	tags=32%, list=18%, signal=39%
POST_GOLGI_VESICLE_MEDIATED_TRANSPORT	POST_GOLGI_VESICLE_MEDIATED_TRANSPORT		12	0.545941	1.50167	0.0442804	0.320372	1	852	tags=42%, list=11%, signal=47%
VESICLE_MEDIATED_TRANSPORT	VESICLE_MEDIATED_TRANSPORT		117	0.321937	1.50059	0.0111111	0.31887	1	1748	tags=34%, list=23%, signal=44%
INTRAMOLECULAR_OXIDOREDUCTASE_ACTIVITY	INTRAMOLECULAR_OXIDOREDUCTASE_ACTIVITY		11	0.559699	1.49941	0.062	0.3174	1	948	tags=55%, list=13%, signal=62%
MITOCHONDRIAL_FATTY_ACID_BETAOXIDATION	MITOCHONDRIAL_FATTY_ACID_BETAOXIDATION		13	0.530166	1.49777	0.0589319	0.317227	1	2852	tags=77%, list=38%, signal=124%
VESICLE_COAT	VESICLE_COAT		14	0.508608	1.49564	0.0772059	0.318146	1	1600	tags=50%, list=21%, signal=63%
HDACI_COLON_CLUSTER5	HDACI_COLON_CLUSTER5		13	0.526654	1.49536	0.0590406	0.314948	1	750	tags=31%, list=10%, signal=34%
HSA00632_BENZOATE_DEGRADATION_VIA_COA_LIGATION	HSA00632_BENZOATE_DEGRADATION_VIA_COA_LIGATION		18	0.479092	1.48857	0.0653357	0.325914	1	1335	tags=39%, list=18%, signal=47%
COCAINE_BRAIN_5D_UP	COCAINE_BRAIN_5D_UP		29	0.422	1.48845	0.0497238	0.322537	1	1567	tags=45%, list=21%, signal=56%
ADIPOGENESIS_HMSC_CLASS2_UP	ADIPOGENESIS_HMSC_CLASS2_UP		13	0.525387	1.48701	0.0731261	0.322229	1	1359	tags=46%, list=18%, signal=56%
HSA00380_TRYPTOPHAN_METABOLISM	HSA00380_TRYPTOPHAN_METABOLISM		33	0.411628	1.48506	0.0555556	0.323076	1	1168	tags=33%, list=16%, signal=39%
CARBOHYDRATE_TRANSPORT	CARBOHYDRATE_TRANSPORT		10	0.557997	1.48086	0.062963	0.328622	1	484	tags=40%, list=6%, signal=43%
TNFALPHA_TGZ_ADIP_DN	TNFALPHA_TGZ_ADIP_DN		14	0.515594	1.48035	0.0582192	0.326311	1	1348	tags=43%, list=18%, signal=52%
HSA00350_TYROSINE_METABOLISM	HSA00350_TYROSINE_METABOLISM		25	0.440491	1.47634	0.034358	0.331393	1	1550	tags=36%, list=21%, signal=45%
NOS1PATHWAY	NOS1PATHWAY		10	0.567005	1.46832	0.0750916	0.345499	1	919	tags=30%, list=12%, signal=34%
IGF_VS_PDGF_UP	IGF_VS_PDGF_UP		16	0.481625	1.46654	0.0738636	0.345966	1	1848	tags=44%, list=25%, signal=58%
COATED_MEMBRANE	COATED_MEMBRANE		14	0.508608	1.46364	0.0693431	0.348859	1	1600	tags=50%, list=21%, signal=63%
TARTE_PC	TARTE_PC		59	0.356924	1.46332	0.034202	0.346001	1	1828	tags=39%, list=24%, signal=51%
LEE_DENA_DN	LEE_DENA_DN		19	0.457224	1.46002	0.0672566	0.349864	1	966	tags=32%, list=13%, signal=36%
MEMBRANE_COAT	MEMBRANE_COAT		14	0.508608	1.45955	0.0681004	0.34733	1	1600	tags=50%, list=21%, signal=63%
AMINE_CATABOLIC_PROCESS	AMINE_CATABOLIC_PROCESS		11	0.550931	1.45731	0.087344	0.348942	1	1488	tags=45%, list=20%, signal=57%
LIPID_METABOLIC_PROCESS	LIPID_METABOLIC_PROCESS		148	0.305052	1.45715	0.00791139	0.345826	1	1442	tags=30%, list=19%, signal=37%
PHOSPHOINOSITIDE_METABOLIC_PROCESS	PHOSPHOINOSITIDE_METABOLIC_PROCESS		24	0.433095	1.44807	0.0595447	0.363135	1	1861	tags=42%, list=25%, signal=55%
GPCRPATHWAY	GPCRPATHWAY		25	0.430025	1.44577	0.0587189	0.364827	1	1993	tags=40%, list=27%, signal=54%
POMEROY_MD_TREATMENT_GOOD_VS_POOR_UP	POMEROY_MD_TREATMENT_GOOD_VS_POOR_UP		16	0.479086	1.44447	0.0632184	0.364353	1	1525	tags=44%, list=20%, signal=55%
NITROGEN_COMPOUND_CATABOLIC_PROCESS	NITROGEN_COMPOUND_CATABOLIC_PROCESS		13	0.510682	1.4422	0.0756458	0.36616	1	1488	tags=38%, list=20%, signal=48%
CHESLER_HIGHEST_FOLD_RANGE_GENES	CHESLER_HIGHEST_FOLD_RANGE_GENES		25	0.430963	1.43961	0.0778761	0.368443	1	2397	tags=52%, list=32%, signal=76%
HDACI_COLON_SUL12HRS_DN	HDACI_COLON_SUL12HRS_DN		17	0.473636	1.43839	0.0590406	0.367883	1	2521	tags=59%, list=34%, signal=88%
RIBOSOMAL_PROTEINS	RIBOSOMAL_PROTEINS		44	0.374944	1.43791	0.0478633	0.365594	1	2306	tags=43%, list=31%, signal=62%
STRUCTURAL_CONSTITUENT_OF_MUSCLE	STRUCTURAL_CONSTITUENT_OF_MUSCLE		12	0.528144	1.42791	0.0849421	0.384981	1	581	tags=42%, list=8%, signal=45%
INTERCELLULAR_JUNCTION	INTERCELLULAR_JUNCTION		21	0.437244	1.42718	0.0814159	0.38327	1	2222	tags=52%, list=30%, signal=74%
SECRETION	SECRETION		78	0.330338	1.4233	0.0358306	0.389211	1	1082	tags=26%, list=14%, signal=30%
HDACI_COLON_SUL48HRS_DN	HDACI_COLON_SUL48HRS_DN		46	0.362126	1.42183	0.0453752	0.389304	1	1479	tags=35%, list=20%, signal=43%
HSA00360_PHENYLALANINE_METABOLISM	HSA00360_PHENYLALANINE_METABOLISM		13	0.504974	1.41655	0.0947955	0.398717	1	684	tags=31%, list=9%, signal=34%
ENDOPLASMIC_RETICULUM	ENDOPLASMIC_RETICULUM		196	0.283095	1.41602	0.0102639	0.396478	1	1607	tags=31%, list=21%, signal=39%
PHOSPHOINOSITIDE_BIOSYNTHETIC_PROCESS	PHOSPHOINOSITIDE_BIOSYNTHETIC_PROCESS		21	0.431576	1.41393	0.0675183	0.397907	1	1861	tags=43%, list=25%, signal=57%
OXSTRESS_RPETHREE_DN	OXSTRESS_RPETHREE_DN		13	0.505925	1.4117	0.0739372	0.399805	1	2391	tags=54%, list=32%, signal=79%
ENDOMEMBRANE_SYSTEM	ENDOMEMBRANE_SYSTEM		156	0.288435	1.41075	0.00963082	0.398663	1	1162	tags=24%, list=15%, signal=28%
SECRETION_BY_CELL	SECRETION_BY_CELL		64	0.336923	1.40763	0.0464345	0.402836	1	1600	tags=33%, list=21%, signal=41%
TGZ_ADIP_UP	TGZ_ADIP_UP		10	0.553393	1.40694	0.0892532	0.401061	1	966	tags=50%, list=13%, signal=57%
CELL_JUNCTION	CELL_JUNCTION		31	0.38992	1.40168	0.0714286	0.410719	1	2222	tags=52%, list=30%, signal=73%
ISOMERASE_ACTIVITY	ISOMERASE_ACTIVITY		22	0.430501	1.39929	0.0878735	0.413121	1	948	tags=41%, list=13%, signal=47%
BRENTANI_TRANSPORT_OF_VESICLES	BRENTANI_TRANSPORT_OF_VESICLES		18	0.452537	1.39866	0.0957643	0.411298	1	1612	tags=44%, list=21%, signal=56%
ENDOPLASMIC_RETICULUM_PART	ENDOPLASMIC_RETICULUM_PART		69	0.326152	1.39825	0.0325901	0.408932	1	1399	tags=29%, list=19%, signal=35%
NOVA2_KO_SPLICING	NOVA2_KO_SPLICING		24	0.419099	1.39156	0.101423	0.42212	1	1303	tags=46%, list=17%, signal=55%
CELLULAR_PROTEIN_CATABOLIC_PROCESS	CELLULAR_PROTEIN_CATABOLIC_PROCESS		48	0.355852	1.39065	0.0513699	0.421125	1	1761	tags=35%, list=23%, signal=46%
NDKDYNAMINPATHWAY	NDKDYNAMINPATHWAY		11	0.539458	1.3863	0.0914286	0.428386	1	919	tags=27%, list=12%, signal=31%
ENDOPLASMIC_RETICULUM_MEMBRANE	ENDOPLASMIC_RETICULUM_MEMBRANE		62	0.332293	1.38389	0.0517857	0.431233	1	1399	tags=31%, list=19%, signal=37%
LYASE_ACTIVITY	LYASE_ACTIVITY		30	0.385068	1.38253	0.0862069	0.43134	1	713	tags=27%, list=10%, signal=29%
HSA03010_RIBOSOME	HSA03010_RIBOSOME		28	0.398536	1.37948	0.0791897	0.435701	1	3391	tags=71%, list=45%, signal=130%
TRANSCRIPTION_COREPRESSOR_ACTIVITY	TRANSCRIPTION_COREPRESSOR_ACTIVITY		57	0.335607	1.37266	0.057947	0.449768	1	2533	tags=51%, list=34%, signal=76%
UVC_LOW_C3_DN	UVC_LOW_C3_DN		15	0.481943	1.36759	0.0980036	0.459691	1	709	tags=27%, list=9%, signal=29%
HDACI_COLON_CUR_DN	HDACI_COLON_CUR_DN		28	0.385942	1.36736	0.0859107	0.456877	1	2048	tags=50%, list=27%, signal=69%
METASTASIS_ADENOCARC_DN	METASTASIS_ADENOCARC_DN		12	0.496016	1.3597	0.123412	0.474075	1	422	tags=42%, list=6%, signal=44%
PROTEIN_CATABOLIC_PROCESS	PROTEIN_CATABOLIC_PROCESS		51	0.344278	1.35952	0.0708117	0.471068	1	1761	tags=33%, list=23%, signal=43%
ORGANELLE_MEMBRANE	ORGANELLE_MEMBRANE		217	0.266668	1.35595	0.0164918	0.476762	1	2018	tags=34%, list=27%, signal=45%
GLYCEROPHOSPHOLIPID_METABOLIC_PROCESS	GLYCEROPHOSPHOLIPID_METABOLIC_PROCESS		28	0.388536	1.35536	0.093913	0.47473	1	1547	tags=36%, list=21%, signal=45%
TRANSCRIPTION_REPRESSOR_ACTIVITY	TRANSCRIPTION_REPRESSOR_ACTIVITY		88	0.300981	1.35341	0.0524535	0.476345	1	2533	tags=47%, list=34%, signal=70%
SECONDARY_METABOLIC_PROCESS	SECONDARY_METABOLIC_PROCESS		16	0.452619	1.34808	0.12656	0.487582	1	716	tags=19%, list=10%, signal=21%
HSA00310_LYSINE_DEGRADATION	HSA00310_LYSINE_DEGRADATION		29	0.380598	1.34654	0.105263	0.488134	1	1295	tags=34%, list=17%, signal=42%
LIZUKA_G2_GR_G3	LIZUKA_G2_GR_G3		18	0.437012	1.34455	0.113173	0.490454	1	1656	tags=44%, list=22%, signal=57%
ASTON_DEPRESSION_UP	ASTON_DEPRESSION_UP		28	0.381758	1.34204	0.0947368	0.493566	1	1558	tags=32%, list=21%, signal=40%
HDACI_COLON_BUT16HRS_UP	HDACI_COLON_BUT16HRS_UP		28	0.385615	1.33891	0.0966543	0.49882	1	1392	tags=36%, list=19%, signal=44%
GLYCOPROTEIN_BIOSYNTHETIC_PROCESS	GLYCOPROTEIN_BIOSYNTHETIC_PROCESS		38	0.35452	1.33775	0.0965517	0.498323	1	2070	tags=47%, list=28%, signal=65%
CLATHRIN_COATED_VESICLE	CLATHRIN_COATED_VESICLE		22	0.404454	1.33707	0.109462	0.49698	1	784	tags=23%, list=10%, signal=25%
ST_P38_MAPK_PATHWAY	ST_P38_MAPK_PATHWAY		29	0.384691	1.33182	0.0979667	0.508254	1	1428	tags=38%, list=19%, signal=47%
PASSERINI_TRANSCRIPTION	PASSERINI_TRANSCRIPTION		51	0.330145	1.33149	0.0820513	0.505775	1	1559	tags=29%, list=21%, signal=37%
LEE_E2F1_DN	LEE_E2F1_DN		24	0.398975	1.32966	0.120841	0.507523	1	770	tags=29%, list=10%, signal=32%
AMINO_ACID_CATABOLIC_PROCESS	AMINO_ACID_CATABOLIC_PROCESS		10	0.49852	1.32571	0.150943	0.515242	1	1488	tags=40%, list=20%, signal=50%
CHANG_SERUM_RESPONSE_DN	CHANG_SERUM_RESPONSE_DN		122	0.282535	1.31605	0.0587302	0.53888	1	2511	tags=49%, list=33%, signal=73%
PHOSPHOLIPID_METABOLIC_PROCESS	PHOSPHOLIPID_METABOLIC_PROCESS		40	0.343252	1.31474	0.105448	0.539078	1	1547	tags=33%, list=21%, signal=41%
NFATPATHWAY	NFATPATHWAY		29	0.377752	1.31451	0.117647	0.536211	1	1782	tags=34%, list=24%, signal=45%
TNFALPHA_ADIP_DN	TNFALPHA_ADIP_DN		35	0.363756	1.31214	0.110714	0.539487	1	966	tags=29%, list=13%, signal=33%
OLD_FIBRO_UP	OLD_FIBRO_UP		41	0.342644	1.30993	0.0931034	0.542356	1	1495	tags=37%, list=20%, signal=45%
HALMOS_CEBP_UP	HALMOS_CEBP_UP		25	0.379351	1.30931	0.124294	0.540732	1	655	tags=24%, list=9%, signal=26%
HSA03320_PPAR_SIGNALING_PATHWAY	HSA03320_PPAR_SIGNALING_PATHWAY		26	0.38688	1.30797	0.133333	0.541047	1	568	tags=27%, list=8%, signal=29%
SERUM_FIBROBLAST_CORE_DN	SERUM_FIBROBLAST_CORE_DN		131	0.272658	1.30758	0.0461783	0.538743	1	2511	tags=48%, list=33%, signal=71%
INTRACELLULAR_TRANSPORT	INTRACELLULAR_TRANSPORT		201	0.258176	1.30452	0.0307692	0.544326	1	1558	tags=27%, list=21%, signal=34%
LI_FETAL_VS_WT_KIDNEY_UP	LI_FETAL_VS_WT_KIDNEY_UP		139	0.27223	1.3029	0.0490998	0.545682	1	1301	tags=27%, list=17%, signal=32%
SHIPP_FL_VS_DLBCL_UP	SHIPP_FL_VS_DLBCL_UP		17	0.422369	1.29937	0.139313	0.552909	1	908	tags=29%, list=12%, signal=33%
INSULIN_ADIP_SENS_DN	INSULIN_ADIP_SENS_DN		13	0.464268	1.2926	0.15245	0.569674	1	916	tags=31%, list=12%, signal=35%
EARLY_ENDOSOME	EARLY_ENDOSOME		15	0.440758	1.29103	0.171642	0.570986	1	405	tags=27%, list=5%, signal=28%
LIZUKA_L1_GR_G1	LIZUKA_L1_GR_G1		18	0.418186	1.28835	0.162362	0.575641	1	2570	tags=61%, list=34%, signal=93%
FATTY_ACID_SYNTHESIS	FATTY_ACID_SYNTHESIS		10	0.494548	1.28662	0.165493	0.577434	1	2402	tags=60%, list=32%, signal=88%
BRCA1_MES_UP	BRCA1_MES_UP		29	0.368478	1.28656	0.145729	0.574071	1	1193	tags=28%, list=16%, signal=33%
TRYPTOPHAN_METABOLISM	TRYPTOPHAN_METABOLISM		16	0.436465	1.28519	0.162455	0.574842	1	1168	tags=38%, list=16%, signal=44%
CELLULAR_LIPID_METABOLIC_PROCESS	CELLULAR_LIPID_METABOLIC_PROCESS		113	0.277717	1.28473	0.0669935	0.572749	1	1442	tags=28%, list=19%, signal=35%
REGULATION_OF_MULTICELLULAR_ORGANISMAL_PROCESS	REGULATION_OF_MULTICELLULAR_ORGANISMAL_PROCESS		28	0.369497	1.28357	0.123412	0.572664	1	529	tags=25%, list=7%, signal=27%
LEE_CIP_DN	LEE_CIP_DN		15	0.436999	1.28095	0.15704	0.577339	1	1731	tags=47%, list=23%, signal=61%
GLYCOPROTEIN_METABOLIC_PROCESS	GLYCOPROTEIN_METABOLIC_PROCESS		50	0.316675	1.27649	0.120209	0.587625	1	1949	tags=40%, list=26%, signal=54%
STAEGE_EFTS_UP	STAEGE_EFTS_UP		10	0.490497	1.27222	0.188192	0.597422	1	911	tags=40%, list=12%, signal=45%
ROSS_PML_RAR	ROSS_PML_RAR		37	0.345388	1.26861	0.144424	0.604865	1	2093	tags=41%, list=28%, signal=56%
MEMBRANE_FUSION	MEMBRANE_FUSION		16	0.4296	1.26764	0.159341	0.604386	1	665	tags=25%, list=9%, signal=27%
HSA00720_REDUCTIVE_CARBOXYLATE_CYCLE	HSA00720_REDUCTIVE_CARBOXYLATE_CYCLE		10	0.493767	1.26726	0.173752	0.602164	1	606	tags=20%, list=8%, signal=22%
HSA00260_GLYCINE_SERINE_AND_THREONINE_METABOLISM	HSA00260_GLYCINE_SERINE_AND_THREONINE_METABOLISM		18	0.4076	1.26264	0.176577	0.61298	1	499	tags=22%, list=7%, signal=24%
ALCOHOL_METABOLIC_PROCESS	ALCOHOL_METABOLIC_PROCESS		39	0.333387	1.26102	0.127622	0.614726	1	1213	tags=28%, list=16%, signal=33%
DI___TRI_VALENT_INORGANIC_CATION_TRANSMEMBRANE_TRANSPORTER_ACTIVITY	DI___TRI_VALENT_INORGANIC_CATION_TRANSMEMBRANE_TRANSPORTER_ACTIVITY		12	0.457911	1.2567	0.199644	0.624973	1	1248	tags=50%, list=17%, signal=60%
HSA00642_ETHYLBENZENE_DEGRADATION	HSA00642_ETHYLBENZENE_DEGRADATION		10	0.487728	1.25607	0.195933	0.623479	1	1335	tags=40%, list=18%, signal=49%
POMEROY_DESMOPLASIC_VS_CLASSIC_MD_UP	POMEROY_DESMOPLASIC_VS_CLASSIC_MD_UP		22	0.38116	1.25209	0.166372	0.632589	1	49	tags=14%, list=1%, signal=14%
FSH_OVARY_MCV152_UP	FSH_OVARY_MCV152_UP		49	0.30903	1.25043	0.113821	0.634501	1	1783	tags=41%, list=24%, signal=53%
TRANSLATIONAL_INITIATION	TRANSLATIONAL_INITIATION		29	0.356253	1.24796	0.175221	0.638958	1	1699	tags=31%, list=23%, signal=40%
STRIATED_MUSCLE_CONTRACTION	STRIATED_MUSCLE_CONTRACTION		10	0.476554	1.24421	0.202703	0.647737	1	581	tags=40%, list=8%, signal=43%
NUCLEAR_ENVELOPE_ENDOPLASMIC_RETICULUM_NETWORK	NUCLEAR_ENVELOPE_ENDOPLASMIC_RETICULUM_NETWORK		68	0.296328	1.24392	0.134003	0.645167	1	1399	tags=28%, list=19%, signal=34%
HSA04340_HEDGEHOG_SIGNALING_PATHWAY	HSA04340_HEDGEHOG_SIGNALING_PATHWAY		13	0.433808	1.24193	0.191606	0.648415	1	947	tags=31%, list=13%, signal=35%
HADDAD_CD45CD7_PLUS_VS_MINUS_DN	HADDAD_CD45CD7_PLUS_VS_MINUS_DN		55	0.299576	1.23921	0.138462	0.653767	1	2011	tags=42%, list=27%, signal=57%
ROME_INSULIN_2F_UP	ROME_INSULIN_2F_UP		178	0.249956	1.23784	0.0815047	0.654731	1	1576	tags=28%, list=21%, signal=34%
FATTY_ACID_DEGRADATION	FATTY_ACID_DEGRADATION		18	0.39646	1.23752	0.196007	0.652254	1	674	tags=22%, list=9%, signal=24%
MACROMOLECULE_BIOSYNTHETIC_PROCESS	MACROMOLECULE_BIOSYNTHETIC_PROCESS		161	0.254416	1.23563	0.0866774	0.65495	1	1961	tags=32%, list=26%, signal=43%
HDACI_COLON_TSABUT_DN	HDACI_COLON_TSABUT_DN		16	0.408655	1.23554	0.201107	0.651742	1	626	tags=25%, list=8%, signal=27%
AGED_MOUSE_HIPPOCAMPUS_ANY_DN	AGED_MOUSE_HIPPOCAMPUS_ANY_DN		26	0.353894	1.23303	0.183246	0.65665	1	1567	tags=35%, list=21%, signal=44%
OXIDOREDUCTASE_ACTIVITY__ACTING_ON_THE_CH_CH_GROUP_OF_DONORS	OXIDOREDUCTASE_ACTIVITY__ACTING_ON_THE_CH_CH_GROUP_OF_DONORS		14	0.424371	1.23221	0.20071	0.655886	1	447	tags=21%, list=6%, signal=23%
STEROID_METABOLIC_PROCESS	STEROID_METABOLIC_PROCESS		21	0.381917	1.22844	0.189716	0.664967	1	595	tags=24%, list=8%, signal=26%
LIPOPROTEIN_BIOSYNTHETIC_PROCESS	LIPOPROTEIN_BIOSYNTHETIC_PROCESS		17	0.399957	1.22617	0.211215	0.669093	1	1310	tags=29%, list=17%, signal=36%
ER_TO_GOLGI_VESICLE_MEDIATED_TRANSPORT	ER_TO_GOLGI_VESICLE_MEDIATED_TRANSPORT		14	0.425175	1.22317	0.232727	0.675406	1	1837	tags=43%, list=24%, signal=57%
HSA04140_REGULATION_OF_AUTOPHAGY	HSA04140_REGULATION_OF_AUTOPHAGY		11	0.453242	1.22312	0.214414	0.672125	1	2430	tags=73%, list=32%, signal=107%
GLUTATHIONE_METABOLISM	GLUTATHIONE_METABOLISM		16	0.411733	1.22242	0.200361	0.670819	1	1762	tags=44%, list=23%, signal=57%
HOGERKORP_CD44_DN	HOGERKORP_CD44_DN		10	0.46198	1.22137	0.232955	0.670799	1	985	tags=40%, list=13%, signal=46%
CALRES_MOUSE_DN	CALRES_MOUSE_DN		26	0.359451	1.22114	0.211169	0.668148	1	2012	tags=38%, list=27%, signal=52%
SIG_REGULATION_OF_THE_ACTIN_CYTOSKELETON_BY_RHO_GTPASES	SIG_REGULATION_OF_THE_ACTIN_CYTOSKELETON_BY_RHO_GTPASES		24	0.361044	1.2202	0.197368	0.667833	1	1340	tags=33%, list=18%, signal=40%
LIZUKA_L1_SM_G1	LIZUKA_L1_SM_G1		10	0.474684	1.22008	0.238095	0.664951	1	754	tags=30%, list=10%, signal=33%
PROTEIN_AMINO_ACID_LIPIDATION	PROTEIN_AMINO_ACID_LIPIDATION		17	0.399957	1.21977	0.204239	0.66267	1	1310	tags=29%, list=17%, signal=36%
HETEROCYCLE_METABOLIC_PROCESS	HETEROCYCLE_METABOLIC_PROCESS		18	0.39507	1.2197	0.232558	0.659609	1	430	tags=17%, list=6%, signal=18%
REGULATION_OF_TRANSLATIONAL_INITIATION	REGULATION_OF_TRANSLATIONAL_INITIATION		23	0.374074	1.21932	0.191682	0.657579	1	1699	tags=35%, list=23%, signal=45%
AGUIRRE_PANCREAS_CHR19	AGUIRRE_PANCREAS_CHR19		38	0.327364	1.2179	0.183453	0.658981	1	1771	tags=34%, list=24%, signal=45%
MICROTUBULE_ORGANIZING_CENTER_PART	MICROTUBULE_ORGANIZING_CENTER_PART		13	0.426357	1.21747	0.220974	0.657131	1	992	tags=31%, list=13%, signal=35%
VENTRICLES_UP	VENTRICLES_UP		130	0.258622	1.21603	0.118483	0.658488	1	1658	tags=29%, list=22%, signal=37%
POD1_KO_DN	POD1_KO_DN		459	0.220838	1.21349	0.0462963	0.663513	1	1865	tags=32%, list=25%, signal=39%
HADDAD_HSC_CD7_DN	HADDAD_HSC_CD7_DN		55	0.299576	1.21304	0.167241	0.661793	1	2011	tags=42%, list=27%, signal=57%
CHREBPPATHWAY	CHREBPPATHWAY		11	0.449455	1.21171	0.227106	0.662831	1	833	tags=27%, list=11%, signal=31%
DIAB_NEPH_DN	DIAB_NEPH_DN		280	0.231455	1.20903	0.0826087	0.668467	1	1267	tags=23%, list=17%, signal=27%
HSA04720_LONG_TERM_POTENTIATION	HSA04720_LONG_TERM_POTENTIATION		35	0.330636	1.20884	0.203125	0.665855	1	2011	tags=40%, list=27%, signal=54%
BYSTRYKH_HSC_CIS_GLOCUS	BYSTRYKH_HSC_CIS_GLOCUS		78	0.279365	1.20767	0.169179	0.666464	1	1649	tags=29%, list=22%, signal=37%
BIOPOLYMER_CATABOLIC_PROCESS	BIOPOLYMER_CATABOLIC_PROCESS		81	0.280249	1.20691	0.156566	0.665888	1	1761	tags=30%, list=23%, signal=38%
CARIES_PULP_DN	CARIES_PULP_DN		34	0.328391	1.20681	0.180135	0.663157	1	1636	tags=32%, list=22%, signal=41%
PHOSPHOINOSITIDE_MEDIATED_SIGNALING	PHOSPHOINOSITIDE_MEDIATED_SIGNALING		10	0.448551	1.20654	0.231729	0.660978	1	534	tags=30%, list=7%, signal=32%
SECOND_MESSENGER_MEDIATED_SIGNALING	SECOND_MESSENGER_MEDIATED_SIGNALING		27	0.352112	1.20515	0.19137	0.662284	1	534	tags=26%, list=7%, signal=28%
CHEN_HOXA5_TARGETS_UP	CHEN_HOXA5_TARGETS_UP		177	0.24183	1.20385	0.104167	0.663325	1	2348	tags=39%, list=31%, signal=55%
VIPPATHWAY	VIPPATHWAY		18	0.384561	1.20263	0.215613	0.66427	1	1936	tags=33%, list=26%, signal=45%
FERRARI_4HPR_UP	FERRARI_4HPR_UP		13	0.425078	1.20028	0.251838	0.668544	1	1731	tags=54%, list=23%, signal=70%
LE_MYELIN_DN	LE_MYELIN_DN		53	0.295273	1.19949	0.174138	0.668105	1	1722	tags=38%, list=23%, signal=49%
EIF2PATHWAY	EIF2PATHWAY		10	0.461424	1.19565	0.270073	0.677354	1	151	tags=20%, list=2%, signal=20%
UVC_TTD-XPCS_COMMON_UP	UVC_TTD-XPCS_COMMON_UP		16	0.404033	1.19326	0.250877	0.681776	1	1496	tags=44%, list=20%, signal=55%
G_PROTEIN_SIGNALING	G_PROTEIN_SIGNALING		44	0.308831	1.19064	0.212329	0.687135	1	1255	tags=25%, list=17%, signal=30%
CMV_HCMV_TIMECOURSE_14HRS_UP	CMV_HCMV_TIMECOURSE_14HRS_UP		30	0.332645	1.19048	0.210345	0.684631	1	86	tags=10%, list=1%, signal=10%
CALMODULIN_BINDING	CALMODULIN_BINDING		12	0.424164	1.18937	0.250454	0.685092	1	335	tags=25%, list=4%, signal=26%
TRANSPORT	TRANSPORT		381	0.218097	1.18742	0.074896	0.688241	1	1558	tags=25%, list=21%, signal=30%
HSA04080_NEUROACTIVE_LIGAND_RECEPTOR_INTERACTION	HSA04080_NEUROACTIVE_LIGAND_RECEPTOR_INTERACTION		20	0.376058	1.18599	0.248649	0.689766	1	543	tags=25%, list=7%, signal=27%
PROTEIN_TRANSPORTER_ACTIVITY	PROTEIN_TRANSPORTER_ACTIVITY		12	0.435487	1.18352	0.247191	0.694607	1	2350	tags=50%, list=31%, signal=73%
CARBOXYLIC_ACID_METABOLIC_PROCESS	CARBOXYLIC_ACID_METABOLIC_PROCESS		88	0.263408	1.18182	0.169154	0.696987	1	1509	tags=28%, list=20%, signal=35%
FLECHNER_KIDNEY_TRANSPLANT_WELL_UP	FLECHNER_KIDNEY_TRANSPLANT_WELL_UP		455	0.214887	1.17986	0.0831063	0.700494	1	2234	tags=37%, list=30%, signal=49%
PROTEIN_RNA_COMPLEX_ASSEMBLY	PROTEIN_RNA_COMPLEX_ASSEMBLY		52	0.292989	1.1786	0.193662	0.701535	1	2086	tags=35%, list=28%, signal=48%
INOSITOL_PHOSPHATE_METABOLISM	INOSITOL_PHOSPHATE_METABOLISM		14	0.413526	1.17782	0.261649	0.701062	1	2011	tags=50%, list=27%, signal=68%
CYTOSOL	CYTOSOL		123	0.251616	1.17749	0.165595	0.699063	1	1663	tags=28%, list=22%, signal=36%
BRUNO_IL3_DN	BRUNO_IL3_DN		38	0.316035	1.17656	0.229342	0.699107	1	916	tags=29%, list=12%, signal=33%
TSADAC_PANC50_UP	TSADAC_PANC50_UP		10	0.449534	1.17515	0.263451	0.700722	1	773	tags=40%, list=10%, signal=45%
RESPONSE_TO_ORGANIC_SUBSTANCE	RESPONSE_TO_ORGANIC_SUBSTANCE		16	0.390543	1.17494	0.224907	0.698396	1	1879	tags=44%, list=25%, signal=58%
ST_JNK_MAPK_PATHWAY	ST_JNK_MAPK_PATHWAY		23	0.35996	1.17431	0.249551	0.697441	1	1435	tags=35%, list=19%, signal=43%
CALCINEURINPATHWAY	CALCINEURINPATHWAY		14	0.402358	1.17413	0.271739	0.69508	1	919	tags=14%, list=12%, signal=16%
HSA00980_METABOLISM_OF_XENOBIOTICS_BY_CYTOCHROME_P450	HSA00980_METABOLISM_OF_XENOBIOTICS_BY_CYTOCHROME_P450		13	0.417166	1.17276	0.247655	0.696354	1	662	tags=38%, list=9%, signal=42%
AGED_MOUSE_CORTEX_UP	AGED_MOUSE_CORTEX_UP		27	0.332938	1.17271	0.235189	0.693561	1	634	tags=19%, list=8%, signal=20%
GH_AUTOCRINE_UP	GH_AUTOCRINE_UP		100	0.259981	1.17236	0.160596	0.691789	1	1261	tags=26%, list=17%, signal=31%
OLDWERNER_FIBRO_UP	OLDWERNER_FIBRO_UP		16	0.396106	1.17204	0.250896	0.68989	1	1744	tags=44%, list=23%, signal=57%
CENTRAL_NERVOUS_SYSTEM_DEVELOPMENT	CENTRAL_NERVOUS_SYSTEM_DEVELOPMENT		38	0.315507	1.17123	0.214286	0.689621	1	1993	tags=37%, list=27%, signal=50%
HSA00561_GLYCEROLIPID_METABOLISM	HSA00561_GLYCEROLIPID_METABOLISM		26	0.345989	1.1708	0.245645	0.68822	1	982	tags=31%, list=13%, signal=35%
ORGANIC_ACID_METABOLIC_PROCESS	ORGANIC_ACID_METABOLIC_PROCESS		90	0.26072	1.16961	0.18197	0.689169	1	1509	tags=28%, list=20%, signal=34%
UDP_GLYCOSYLTRANSFERASE_ACTIVITY	UDP_GLYCOSYLTRANSFERASE_ACTIVITY		22	0.35451	1.16841	0.236522	0.690193	1	1191	tags=32%, list=16%, signal=38%
AMINE_METABOLIC_PROCESS	AMINE_METABOLIC_PROCESS		63	0.2818	1.16835	0.204698	0.687635	1	1488	tags=30%, list=20%, signal=37%
ELECTRON_TRANSPORT	ELECTRON_TRANSPORT		31	0.328925	1.16791	0.251327	0.686292	1	828	tags=23%, list=11%, signal=25%
COFACTOR_BINDING	COFACTOR_BINDING		13	0.414821	1.16728	0.25	0.685462	1	2072	tags=54%, list=28%, signal=74%
OXIDOREDUCTASE_ACTIVITY	OXIDOREDUCTASE_ACTIVITY		149	0.239965	1.16602	0.152866	0.686826	1	716	tags=16%, list=10%, signal=17%
MONOCARBOXYLIC_ACID_METABOLIC_PROCESS	MONOCARBOXYLIC_ACID_METABOLIC_PROCESS		38	0.30822	1.16576	0.227357	0.684928	1	1869	tags=39%, list=25%, signal=52%
GLYCOGEN	GLYCOGEN		12	0.421512	1.16452	0.255515	0.686231	1	439	tags=25%, list=6%, signal=27%
HSIAO_LIVER_SPECIFIC_GENES	HSIAO_LIVER_SPECIFIC_GENES		77	0.268858	1.16414	0.20268	0.684712	1	679	tags=21%, list=9%, signal=23%
GLYCEROPHOSPHOLIPID_BIOSYNTHETIC_PROCESS	GLYCEROPHOSPHOLIPID_BIOSYNTHETIC_PROCESS		24	0.348634	1.16286	0.242806	0.685976	1	1861	tags=38%, list=25%, signal=50%
CMV_HCMV_TIMECOURSE_16HRS_DN	CMV_HCMV_TIMECOURSE_16HRS_DN		14	0.397714	1.1618	0.283809	0.686467	1	1857	tags=57%, list=25%, signal=76%
ACTIVATION_OF_PROTEIN_KINASE_ACTIVITY	ACTIVATION_OF_PROTEIN_KINASE_ACTIVITY		11	0.433017	1.161	0.298701	0.686242	1	1359	tags=36%, list=18%, signal=44%
ESTABLISHMENT_OF_CELLULAR_LOCALIZATION	ESTABLISHMENT_OF_CELLULAR_LOCALIZATION		228	0.225081	1.15791	0.138973	0.693029	1	1558	tags=25%, list=21%, signal=31%
ESTABLISHMENT_OF_LOCALIZATION	ESTABLISHMENT_OF_LOCALIZATION		408	0.213324	1.15635	0.12358	0.695077	1	1558	tags=25%, list=21%, signal=30%
LIPOPROTEIN_METABOLIC_PROCESS	LIPOPROTEIN_METABOLIC_PROCESS		20	0.364987	1.15631	0.256364	0.692491	1	1880	tags=35%, list=25%, signal=47%
RAS_GTPASE_BINDING	RAS_GTPASE_BINDING		16	0.381259	1.15515	0.264815	0.693265	1	1926	tags=50%, list=26%, signal=67%
UVC_XPCS_ALL_UP	UVC_XPCS_ALL_UP		46	0.297722	1.1549	0.221477	0.691431	1	1529	tags=30%, list=20%, signal=38%
PROTEIN_IMPORT	PROTEIN_IMPORT		42	0.294717	1.15485	0.245184	0.688958	1	1340	tags=26%, list=18%, signal=32%
BRCA1KO_MEF_DN	BRCA1KO_MEF_DN		71	0.272107	1.15411	0.216172	0.688687	1	1026	tags=23%, list=14%, signal=26%
ORGANELLE_LOCALIZATION	ORGANELLE_LOCALIZATION		13	0.402786	1.1524	0.281356	0.691387	1	973	tags=38%, list=13%, signal=44%
REGULATION_OF_TRANSPORT	REGULATION_OF_TRANSPORT		25	0.343255	1.15192	0.286207	0.690293	1	892	tags=24%, list=12%, signal=27%
RESPONSE_TO_TEMPERATURE_STIMULUS	RESPONSE_TO_TEMPERATURE_STIMULUS		12	0.417356	1.15136	0.288073	0.689459	1	1879	tags=50%, list=25%, signal=67%
UVC_TTD_4HR_UP	UVC_TTD_4HR_UP		35	0.316118	1.14909	0.267857	0.693876	1	2185	tags=46%, list=29%, signal=64%
TRANSMEMBRANE_RECEPTOR_PROTEIN_SERINE_THREONINE_KINASE_SIGNALING_PATHWAY	TRANSMEMBRANE_RECEPTOR_PROTEIN_SERINE_THREONINE_KINASE_SIGNALING_PATHWAY		23	0.350067	1.14869	0.275676	0.692551	1	2370	tags=52%, list=32%, signal=76%
PENG_GLUTAMINE_UP	PENG_GLUTAMINE_UP		205	0.22548	1.14714	0.162003	0.694796	1	1207	tags=20%, list=16%, signal=23%
CELLULAR_LOCALIZATION	CELLULAR_LOCALIZATION		234	0.223407	1.14528	0.159317	0.69841	1	1712	tags=27%, list=23%, signal=34%
PYRUVATE_METABOLISM	PYRUVATE_METABOLISM		27	0.328313	1.14432	0.26049	0.698795	1	418	tags=22%, list=6%, signal=23%
SULFUR_METABOLIC_PROCESS	SULFUR_METABOLIC_PROCESS		15	0.395623	1.14355	0.294118	0.698652	1	288	tags=20%, list=4%, signal=21%
PROTEIN_TARGETING	PROTEIN_TARGETING		75	0.262072	1.14112	0.228896	0.703443	1	1458	tags=25%, list=19%, signal=31%
CARDIACEGFPATHWAY	CARDIACEGFPATHWAY		11	0.423295	1.13984	0.324675	0.704838	1	1435	tags=27%, list=19%, signal=34%
TRANSFERASE_ACTIVITY__TRANSFERRING_HEXOSYL_GROUPS	TRANSFERASE_ACTIVITY__TRANSFERRING_HEXOSYL_GROUPS		44	0.289898	1.13837	0.258681	0.706907	1	1191	tags=27%, list=16%, signal=32%
G13_SIGNALING_PATHWAY	G13_SIGNALING_PATHWAY		28	0.321873	1.13716	0.271583	0.708077	1	252	tags=18%, list=3%, signal=18%
ADIP_VS_FIBRO_UP	ADIP_VS_FIBRO_UP		22	0.347869	1.13497	0.281369	0.712139	1	770	tags=27%, list=10%, signal=30%
HDACI_COLON_TSA2HRS_UP	HDACI_COLON_TSA2HRS_UP		39	0.296776	1.12955	0.257443	0.726889	1	1432	tags=28%, list=19%, signal=35%
NEGATIVE_REGULATION_OF_BIOSYNTHETIC_PROCESS	NEGATIVE_REGULATION_OF_BIOSYNTHETIC_PROCESS		11	0.414655	1.1266	0.312727	0.733809	1	2070	tags=55%, list=28%, signal=75%
PHOSPHOLIPID_BIOSYNTHETIC_PROCESS	PHOSPHOLIPID_BIOSYNTHETIC_PROCESS		29	0.323673	1.12534	0.280342	0.735204	1	1547	tags=31%, list=21%, signal=39%
HIPPOCAMPUS_DEVELOPMENT_PRENATAL	HIPPOCAMPUS_DEVELOPMENT_PRENATAL		22	0.343343	1.12117	0.30756	0.746119	1	1233	tags=36%, list=16%, signal=43%
IL1_CORNEA_DN	IL1_CORNEA_DN		49	0.28479	1.12088	0.292154	0.744472	1	1254	tags=31%, list=17%, signal=37%
BIOSYNTHESIS_OF_STEROIDS	BIOSYNTHESIS_OF_STEROIDS		11	0.426411	1.11984	0.325536	0.745136	1	1722	tags=45%, list=23%, signal=59%
WNT_SIGNALING	WNT_SIGNALING		31	0.306173	1.1183	0.302198	0.747584	1	1584	tags=29%, list=21%, signal=37%
UVC_LOW_ALL_DN	UVC_LOW_ALL_DN		44	0.290965	1.11758	0.268128	0.747316	1	1343	tags=27%, list=18%, signal=33%
CIRCADIAN_EXERCISE	CIRCADIAN_EXERCISE		33	0.308966	1.11679	0.306368	0.747148	1	865	tags=21%, list=12%, signal=24%
WNTPATHWAY	WNTPATHWAY		21	0.346637	1.1167	0.298561	0.744846	1	1777	tags=29%, list=24%, signal=37%
PENG_LEUCINE_UP	PENG_LEUCINE_UP		69	0.265326	1.11503	0.274276	0.747833	1	1179	tags=25%, list=16%, signal=29%
CANCERDRUGS_PROBCELL_UP	CANCERDRUGS_PROBCELL_UP		13	0.403005	1.11308	0.307692	0.75164	1	952	tags=31%, list=13%, signal=35%
IDX_TSA_UP_CLUSTER5	IDX_TSA_UP_CLUSTER5		76	0.255297	1.1081	0.251232	0.765182	1	1988	tags=36%, list=26%, signal=48%
UVC_LOW_C2_DN	UVC_LOW_C2_DN		14	0.390361	1.10785	0.332731	0.763349	1	1343	tags=36%, list=18%, signal=43%
OLDONLY_FIBRO_UP	OLDONLY_FIBRO_UP		25	0.323092	1.10777	0.308797	0.76097	1	1495	tags=36%, list=20%, signal=45%
INTRACELLULAR_PROTEIN_TRANSPORT	INTRACELLULAR_PROTEIN_TRANSPORT		106	0.242227	1.10609	0.285047	0.763766	1	1356	tags=24%, list=18%, signal=28%
HDACI_COLON_TSA30MIN_DN	HDACI_COLON_TSA30MIN_DN		10	0.425089	1.10528	0.308738	0.763878	1	1818	tags=50%, list=24%, signal=66%
CAMPTOTHECIN_PROBCELL_UP	CAMPTOTHECIN_PROBCELL_UP		16	0.373687	1.10226	0.328996	0.771177	1	587	tags=19%, list=8%, signal=20%
LIPID_BIOSYNTHETIC_PROCESS	LIPID_BIOSYNTHETIC_PROCESS		53	0.270655	1.10046	0.271157	0.774497	1	1879	tags=36%, list=25%, signal=47%
UVC_TTD_ALL_UP	UVC_TTD_ALL_UP		47	0.273354	1.09962	0.297762	0.774483	1	2192	tags=43%, list=29%, signal=60%
HDACI_COLON_TSABUT_UP	HDACI_COLON_TSABUT_UP		41	0.285938	1.09633	0.285714	0.782624	1	1432	tags=27%, list=19%, signal=33%
BIOSYNTHETIC_PROCESS	BIOSYNTHETIC_PROCESS		247	0.212664	1.09611	0.24024	0.780699	1	1961	tags=31%, list=26%, signal=41%
ST_MYOCYTE_AD_PATHWAY	ST_MYOCYTE_AD_PATHWAY		10	0.41465	1.09526	0.342803	0.780834	1	1340	tags=40%, list=18%, signal=49%
JNK_CASCADE	JNK_CASCADE		19	0.348978	1.09432	0.32807	0.781358	1	1512	tags=37%, list=20%, signal=46%
ALCALAY_AML_NPMC_UP	ALCALAY_AML_NPMC_UP		88	0.246661	1.09262	0.295269	0.784331	1	1629	tags=33%, list=22%, signal=42%
SECONDARY_ACTIVE_TRANSMEMBRANE_TRANSPORTER_ACTIVITY	SECONDARY_ACTIVE_TRANSMEMBRANE_TRANSPORTER_ACTIVITY		12	0.399996	1.09224	0.338262	0.782939	1	273	tags=25%, list=4%, signal=26%
ST_WNT_BETA_CATENIN_PATHWAY	ST_WNT_BETA_CATENIN_PATHWAY		17	0.353088	1.08924	0.338182	0.790257	1	1485	tags=35%, list=20%, signal=44%
HEARTFAILURE_ATRIA_UP	HEARTFAILURE_ATRIA_UP		11	0.402552	1.08849	0.368421	0.790194	1	2353	tags=55%, list=31%, signal=79%
ACTIN_POLYMERIZATION_AND_OR_DEPOLYMERIZATION	ACTIN_POLYMERIZATION_AND_OR_DEPOLYMERIZATION		14	0.382313	1.08693	0.346154	0.792815	1	433	tags=21%, list=6%, signal=23%
CYTOSKELETAL_PROTEIN_BINDING	CYTOSKELETAL_PROTEIN_BINDING		94	0.241434	1.08595	0.320069	0.793433	1	1449	tags=30%, list=19%, signal=36%
UV_ESR_OLD_UNREG	UV_ESR_OLD_UNREG		12	0.395538	1.08467	0.333333	0.795152	1	1931	tags=50%, list=26%, signal=67%
TRANSLATION_REGULATOR_ACTIVITY	TRANSLATION_REGULATOR_ACTIVITY		25	0.322231	1.08252	0.351159	0.79982	1	1699	tags=28%, list=23%, signal=36%
ET743_SARCOMA_UP	ET743_SARCOMA_UP		53	0.271208	1.07823	0.326353	0.811163	1	1917	tags=38%, list=26%, signal=50%
MEMBRANE_LIPID_METABOLIC_PROCESS	MEMBRANE_LIPID_METABOLIC_PROCESS		53	0.262556	1.07727	0.328308	0.811673	1	1355	tags=26%, list=18%, signal=32%
ST_G_ALPHA_I_PATHWAY	ST_G_ALPHA_I_PATHWAY		17	0.354425	1.07641	0.365079	0.811958	1	2074	tags=53%, list=28%, signal=73%
HDACI_COLON_CLUSTER9	HDACI_COLON_CLUSTER9		40	0.283596	1.07627	0.357388	0.809844	1	804	tags=18%, list=11%, signal=19%
UEDA_MOUSE_LIVER	UEDA_MOUSE_LIVER		93	0.241208	1.07537	0.316053	0.810295	1	1731	tags=34%, list=23%, signal=44%
RESPONSE_TO_OXIDATIVE_STRESS	RESPONSE_TO_OXIDATIVE_STRESS		32	0.302239	1.07533	0.356239	0.807867	1	2276	tags=44%, list=30%, signal=63%
BYSTRYKH_HSC_BRAIN_CIS_GLOCUS	BYSTRYKH_HSC_BRAIN_CIS_GLOCUS		44	0.279206	1.0738	0.326353	0.810419	1	817	tags=18%, list=11%, signal=20%
HEMATOPOIETIN_INTERFERON_CLASS__D200_DOMAIN__CYTOKINE_RECEPTOR_ACTIVITY	HEMATOPOIETIN_INTERFERON_CLASS__D200_DOMAIN__CYTOKINE_RECEPTOR_ACTIVITY		15	0.369226	1.07253	0.366541	0.811924	1	614	tags=27%, list=8%, signal=29%
HDACI_COLON_CUR12HRS_UP	HDACI_COLON_CUR12HRS_UP		17	0.348013	1.07188	0.35443	0.811389	1	1193	tags=29%, list=16%, signal=35%
ST_DIFFERENTIATION_PATHWAY_IN_PC12_CELLS	ST_DIFFERENTIATION_PATHWAY_IN_PC12_CELLS		28	0.307457	1.07162	0.375221	0.809702	1	1993	tags=39%, list=27%, signal=53%
ADIP_DIFF_UP	ADIP_DIFF_UP		42	0.278423	1.07056	0.33913	0.810569	1	966	tags=24%, list=13%, signal=27%
ENDOSOME_TRANSPORT	ENDOSOME_TRANSPORT		18	0.34608	1.06995	0.358423	0.810029	1	1458	tags=39%, list=19%, signal=48%
MACROMOLECULE_CATABOLIC_PROCESS	MACROMOLECULE_CATABOLIC_PROCESS		91	0.242926	1.06972	0.332805	0.808392	1	2121	tags=32%, list=28%, signal=44%
PHOSPHORIC_DIESTER_HYDROLASE_ACTIVITY	PHOSPHORIC_DIESTER_HYDROLASE_ACTIVITY		14	0.366219	1.06967	0.390151	0.806041	1	620	tags=21%, list=8%, signal=23%
HDACI_COLON_BUT30MIN_DN	HDACI_COLON_BUT30MIN_DN		29	0.302338	1.06712	0.361953	0.811895	1	766	tags=21%, list=10%, signal=23%
MICROTUBULE_BINDING	MICROTUBULE_BINDING		23	0.324296	1.06655	0.372624	0.811261	1	1184	tags=35%, list=16%, signal=41%
IDX_TSA_DN_CLUSTER6	IDX_TSA_DN_CLUSTER6		18	0.341629	1.06571	0.381387	0.811559	1	1883	tags=44%, list=25%, signal=59%
NO1PATHWAY	NO1PATHWAY		12	0.383569	1.0645	0.377778	0.812988	1	1782	tags=25%, list=24%, signal=33%
BRAIN_DEVELOPMENT	BRAIN_DEVELOPMENT		16	0.364199	1.063	0.379613	0.815562	1	1812	tags=38%, list=24%, signal=49%
GROWTH	GROWTH		30	0.298676	1.06258	0.384615	0.814412	1	793	tags=23%, list=11%, signal=26%
PROTEIN_AMINO_ACID_AUTOPHOSPHORYLATION	PROTEIN_AMINO_ACID_AUTOPHOSPHORYLATION		14	0.370441	1.06249	0.387337	0.812255	1	283	tags=21%, list=4%, signal=22%
UVC_XPCS_8HR_UP	UVC_XPCS_8HR_UP		45	0.271942	1.06218	0.354515	0.810885	1	1529	tags=29%, list=20%, signal=36%
HSA00600_SPHINGOLIPID_METABOLISM	HSA00600_SPHINGOLIPID_METABOLISM		17	0.345533	1.0612	0.390158	0.811441	1	1426	tags=41%, list=19%, signal=51%
PROTEIN_AUTOPROCESSING	PROTEIN_AUTOPROCESSING		14	0.370441	1.06084	0.388889	0.810138	1	283	tags=21%, list=4%, signal=22%
TRANSCRIPTION_COFACTOR_ACTIVITY	TRANSCRIPTION_COFACTOR_ACTIVITY		142	0.22163	1.06064	0.323752	0.808373	1	2586	tags=42%, list=34%, signal=62%
NEGATIVE_REGULATION_OF_CELLULAR_BIOSYNTHETIC_PROCESS	NEGATIVE_REGULATION_OF_CELLULAR_BIOSYNTHETIC_PROCESS		10	0.404105	1.0591	0.3766	0.811001	1	1961	tags=50%, list=26%, signal=68%
POD1_KO_MOST_DN	POD1_KO_MOST_DN		10	0.413548	1.05899	0.396262	0.808883	1	2024	tags=70%, list=27%, signal=96%
CISPLATIN_PROBCELL_UP	CISPLATIN_PROBCELL_UP		14	0.360945	1.05832	0.380454	0.808705	1	952	tags=29%, list=13%, signal=33%
RETT_UP	RETT_UP		20	0.326748	1.05769	0.370849	0.808415	1	893	tags=30%, list=12%, signal=34%
METHOTREXATE_PROBCELL_UP	METHOTREXATE_PROBCELL_UP		13	0.377198	1.05624	0.370577	0.81073	1	952	tags=31%, list=13%, signal=35%
SHEPARD_BMYB_MORPHOLINO_UP	SHEPARD_BMYB_MORPHOLINO_UP		121	0.225984	1.05613	0.365474	0.808682	1	1385	tags=22%, list=18%, signal=27%
GENERATION_OF_PRECURSOR_METABOLITES_AND_ENERGY	GENERATION_OF_PRECURSOR_METABOLITES_AND_ENERGY		61	0.25814	1.05557	0.338284	0.808109	1	1180	tags=21%, list=16%, signal=25%
HSA00620_PYRUVATE_METABOLISM	HSA00620_PYRUVATE_METABOLISM		28	0.298748	1.0545	0.358362	0.809278	1	1075	tags=29%, list=14%, signal=33%
TUBULIN_BINDING	TUBULIN_BINDING		36	0.286866	1.05177	0.369527	0.815709	1	1184	tags=33%, list=16%, signal=39%
NICK_RHAPC_UP	NICK_RHAPC_UP		24	0.312372	1.05125	0.388087	0.815071	1	2576	tags=46%, list=34%, signal=70%
ST_GRANULE_CELL_SURVIVAL_PATHWAY	ST_GRANULE_CELL_SURVIVAL_PATHWAY		14	0.360574	1.04995	0.385185	0.816928	1	1435	tags=36%, list=19%, signal=44%
AGED_MOUSE_HYPOTH_DN	AGED_MOUSE_HYPOTH_DN		31	0.292033	1.04992	0.378092	0.814684	1	2882	tags=55%, list=38%, signal=89%
FALT_BCLL_DN	FALT_BCLL_DN		43	0.274747	1.04947	0.36014	0.813881	1	1586	tags=26%, list=21%, signal=32%
HDACI_COLON_SUL24HRS_DN	HDACI_COLON_SUL24HRS_DN		66	0.249559	1.04787	0.370805	0.816703	1	1479	tags=27%, list=20%, signal=34%
MEMBRANE_LIPID_BIOSYNTHETIC_PROCESS	MEMBRANE_LIPID_BIOSYNTHETIC_PROCESS		32	0.286572	1.0469	0.378947	0.817394	1	1547	tags=28%, list=21%, signal=35%
IRS1_KO_ADIP_DN	IRS1_KO_ADIP_DN		67	0.244975	1.04668	0.360544	0.815815	1	1751	tags=34%, list=23%, signal=44%
CELLULAR_MACROMOLECULE_CATABOLIC_PROCESS	CELLULAR_MACROMOLECULE_CATABOLIC_PROCESS		74	0.241086	1.0462	0.379254	0.814956	1	2121	tags=32%, list=28%, signal=45%
RESPONSE_TO_LIGHT_STIMULUS	RESPONSE_TO_LIGHT_STIMULUS		14	0.356202	1.0461	0.402256	0.812963	1	1556	tags=29%, list=21%, signal=36%
OLD_FIBRO_DN	OLD_FIBRO_DN		113	0.226869	1.04477	0.366306	0.814826	1	911	tags=18%, list=12%, signal=20%
CMV_HCMV_TIMECOURSE_14HRS_DN	CMV_HCMV_TIMECOURSE_14HRS_DN		29	0.293532	1.04477	0.386643	0.812531	1	2108	tags=45%, list=28%, signal=62%
PITUITARY_FETAL_UP	PITUITARY_FETAL_UP		12	0.383657	1.0446	0.380074	0.810716	1	634	tags=25%, list=8%, signal=27%
CELLULAR_CATABOLIC_PROCESS	CELLULAR_CATABOLIC_PROCESS		132	0.219746	1.04448	0.361563	0.808797	1	1897	tags=28%, list=25%, signal=37%
HSA04020_CALCIUM_SIGNALING_PATHWAY	HSA04020_CALCIUM_SIGNALING_PATHWAY		47	0.266378	1.04342	0.394595	0.809825	1	534	tags=17%, list=7%, signal=18%
HYPERTROPHY_MODEL	HYPERTROPHY_MODEL		11	0.392157	1.04329	0.408397	0.808003	1	2242	tags=55%, list=30%, signal=78%
HSA00450_SELENOAMINO_ACID_METABOLISM	HSA00450_SELENOAMINO_ACID_METABOLISM		21	0.318772	1.04206	0.400749	0.809584	1	946	tags=24%, list=13%, signal=27%
HDACI_COLON_CURSUL_UP	HDACI_COLON_CURSUL_UP		34	0.286389	1.04185	0.390845	0.80797	1	1193	tags=24%, list=16%, signal=28%
AMINE_TRANSPORT	AMINE_TRANSPORT		11	0.385951	1.03788	0.41527	0.818053	1	1510	tags=36%, list=20%, signal=45%
ANION_TRANSMEMBRANE_TRANSPORTER_ACTIVITY	ANION_TRANSMEMBRANE_TRANSPORTER_ACTIVITY		12	0.373313	1.03666	0.417582	0.819461	1	1322	tags=33%, list=18%, signal=40%
PPARAPATHWAY	PPARAPATHWAY		37	0.278651	1.03665	0.403087	0.817234	1	2399	tags=41%, list=32%, signal=59%
OLDWERNER_FIBRO_DN	OLDWERNER_FIBRO_DN		74	0.241004	1.03637	0.381757	0.815893	1	724	tags=16%, list=10%, signal=18%
CORTEX_ENRICHMENT_LATE_UP	CORTEX_ENRICHMENT_LATE_UP		12	0.361991	1.0343	0.428312	0.820063	1	999	tags=17%, list=13%, signal=19%
PRMT5_KD_DN	PRMT5_KD_DN		11	0.385016	1.03398	0.426415	0.818815	1	2247	tags=55%, list=30%, signal=78%
FLOTHO_CASP8AP2_MRD_DIFF	FLOTHO_CASP8AP2_MRD_DIFF		45	0.267759	1.0331	0.389085	0.819308	1	2596	tags=51%, list=35%, signal=78%
INTEGRAL_TO_ENDOPLASMIC_RETICULUM_MEMBRANE	INTEGRAL_TO_ENDOPLASMIC_RETICULUM_MEMBRANE		19	0.331935	1.03154	0.41187	0.82186	1	2134	tags=42%, list=28%, signal=59%
NGUYEN_KERATO_DN	NGUYEN_KERATO_DN		61	0.246536	1.03079	0.391376	0.822061	1	1883	tags=34%, list=25%, signal=46%
HSC_MATURE_FETAL	HSC_MATURE_FETAL		187	0.206906	1.03022	0.38125	0.821565	1	1431	tags=25%, list=19%, signal=30%
BASSO_GERMINAL_CENTER_CD40_DN	BASSO_GERMINAL_CENTER_CD40_DN		28	0.293953	1.02991	0.418564	0.820237	1	1191	tags=25%, list=16%, signal=30%
HDACI_COLON_TSA_DN	HDACI_COLON_TSA_DN		46	0.265249	1.02988	0.422383	0.818113	1	636	tags=17%, list=8%, signal=19%
PROTEIN_FOLDING	PROTEIN_FOLDING		42	0.269975	1.02797	0.404362	0.821699	1	1429	tags=24%, list=19%, signal=29%
CATABOLIC_PROCESS	CATABOLIC_PROCESS		136	0.214439	1.02713	0.378717	0.822086	1	1897	tags=27%, list=25%, signal=36%
PATTERN_SPECIFICATION_PROCESS	PATTERN_SPECIFICATION_PROCESS		12	0.371622	1.02659	0.455224	0.821569	1	2263	tags=42%, list=30%, signal=60%
HSA04310_WNT_SIGNALING_PATHWAY	HSA04310_WNT_SIGNALING_PATHWAY		80	0.238867	1.02521	0.42517	0.823509	1	1586	tags=21%, list=21%, signal=27%
INTRINSIC_TO_ENDOPLASMIC_RETICULUM_MEMBRANE	INTRINSIC_TO_ENDOPLASMIC_RETICULUM_MEMBRANE		19	0.331935	1.02518	0.433757	0.821462	1	2134	tags=42%, list=28%, signal=59%
NOUZOVA_CPG_METHLTD	NOUZOVA_CPG_METHLTD		20	0.320725	1.02386	0.419298	0.823366	1	1189	tags=30%, list=16%, signal=36%
POSITIVE_REGULATION_OF_CELLULAR_COMPONENT_ORGANIZATION_AND_BIOGENESIS	POSITIVE_REGULATION_OF_CELLULAR_COMPONENT_ORGANIZATION_AND_BIOGENESIS		19	0.331522	1.02323	0.427065	0.823125	1	433	tags=16%, list=6%, signal=17%
GH_GHRHR_KO_24HRS_UP	GH_GHRHR_KO_24HRS_UP		76	0.236895	1.0232	0.426016	0.821036	1	770	tags=14%, list=10%, signal=16%
IDX_TSA_DN_CLUSTER4	IDX_TSA_DN_CLUSTER4		22	0.311222	1.02233	0.411654	0.821565	1	1607	tags=32%, list=21%, signal=40%
MEMBRANE_ORGANIZATION_AND_BIOGENESIS	MEMBRANE_ORGANIZATION_AND_BIOGENESIS		75	0.23599	1.02208	0.39604	0.820134	1	1079	tags=20%, list=14%, signal=23%
TRANSFERASE_ACTIVITY__TRANSFERRING_GLYCOSYL_GROUPS	TRANSFERASE_ACTIVITY__TRANSFERRING_GLYCOSYL_GROUPS		56	0.248988	1.02165	0.406632	0.819257	1	1191	tags=25%, list=16%, signal=29%
SMITH_HTERT_DN	SMITH_HTERT_DN		45	0.257767	1.02108	0.398246	0.818879	1	1446	tags=33%, list=19%, signal=41%
ROS_MOUSE_AORTA_DN	ROS_MOUSE_AORTA_DN		52	0.257097	1.018	0.405455	0.826125	1	665	tags=19%, list=9%, signal=21%
ZHAN_MM_CD1_VS_CD2_UP	ZHAN_MM_CD1_VS_CD2_UP		61	0.2414	1.0173	0.404326	0.826222	1	491	tags=13%, list=7%, signal=14%
GAMMA-UV_FIBRO_DN	GAMMA-UV_FIBRO_DN		25	0.305904	1.01654	0.449168	0.826386	1	2060	tags=40%, list=27%, signal=55%
CELL_MATRIX_JUNCTION	CELL_MATRIX_JUNCTION		11	0.381785	1.01569	0.44834	0.826809	1	2427	tags=64%, list=32%, signal=94%
ESR_FIBROBLAST_DN	ESR_FIBROBLAST_DN		12	0.374995	1.01491	0.429358	0.827063	1	1931	tags=42%, list=26%, signal=56%
NUCLEOTIDYLTRANSFERASE_ACTIVITY	NUCLEOTIDYLTRANSFERASE_ACTIVITY		29	0.2885	1.01441	0.424955	0.826488	1	753	tags=24%, list=10%, signal=27%
ADHERENS_JUNCTION	ADHERENS_JUNCTION		12	0.368726	1.01033	0.427239	0.836855	1	1404	tags=42%, list=19%, signal=51%
UVC_HIGH_D4_DN	UVC_HIGH_D4_DN		39	0.266005	1.00986	0.455806	0.836158	1	1634	tags=28%, list=22%, signal=36%
CELLULAR_CARBOHYDRATE_METABOLIC_PROCESS	CELLULAR_CARBOHYDRATE_METABOLIC_PROCESS		57	0.248339	1.00839	0.444811	0.838488	1	1897	tags=33%, list=25%, signal=44%
LEE_MYC_E2F1_DN	LEE_MYC_E2F1_DN		18	0.3274	1.00674	0.454064	0.841453	1	1102	tags=28%, list=15%, signal=32%
ADIP_VS_PREADIP_UP	ADIP_VS_PREADIP_UP		20	0.319059	1.00514	0.437828	0.844133	1	770	tags=30%, list=10%, signal=33%
SPLICEOSOME_ASSEMBLY	SPLICEOSOME_ASSEMBLY		16	0.323396	1.00495	0.459854	0.842594	1	2086	tags=44%, list=28%, signal=60%
GOLDRATH_HP	GOLDRATH_HP		117	0.217821	1.00335	0.4512	0.845264	1	1799	tags=30%, list=24%, signal=39%
HDACPATHWAY	HDACPATHWAY		15	0.339164	1.00198	0.487179	0.847306	1	1340	tags=27%, list=18%, signal=32%
GENOTOXINS_ALL_24HRS_REG	GENOTOXINS_ALL_24HRS_REG		21	0.310138	1.00068	0.460432	0.849182	1	1468	tags=33%, list=20%, signal=41%
UVC_TTD_4HR_DN	UVC_TTD_4HR_DN		222	0.196717	0.999489	0.44898	0.850731	1	2477	tags=39%, list=33%, signal=57%
HSA00150_ANDROGEN_AND_ESTROGEN_METABOLISM	HSA00150_ANDROGEN_AND_ESTROGEN_METABOLISM		15	0.335838	0.999278	0.433962	0.849258	1	1566	tags=33%, list=21%, signal=42%
GAMMA-UV_FIBRO_UP	GAMMA-UV_FIBRO_UP		22	0.307398	0.998764	0.445455	0.848697	1	1828	tags=41%, list=24%, signal=54%
OLDONLY_FIBRO_DN	OLDONLY_FIBRO_DN		39	0.263548	0.998241	0.456897	0.848194	1	1424	tags=28%, list=19%, signal=35%
ADIPOGENESIS_HMSC_CLASS1_UP	ADIPOGENESIS_HMSC_CLASS1_UP		12	0.354881	0.996989	0.479478	0.849891	1	1691	tags=42%, list=23%, signal=54%
LONGEVITYPATHWAY	LONGEVITYPATHWAY		11	0.37413	0.996792	0.44086	0.848332	1	1879	tags=45%, list=25%, signal=61%
UVB_NHEK3_C8	UVB_NHEK3_C8		52	0.250707	0.996318	0.454545	0.847667	1	1477	tags=31%, list=20%, signal=38%
BASOLATERAL_PLASMA_MEMBRANE	BASOLATERAL_PLASMA_MEMBRANE		20	0.311774	0.995395	0.462366	0.848278	1	2140	tags=50%, list=29%, signal=70%
YAO_P4_KO_VS_WT_UP	YAO_P4_KO_VS_WT_UP		36	0.268415	0.994907	0.445804	0.847605	1	1722	tags=31%, list=23%, signal=39%
DAC_PANC50_UP	DAC_PANC50_UP		15	0.335681	0.992754	0.454717	0.852003	1	773	tags=27%, list=10%, signal=30%
TRANSLATION_INITIATION_FACTOR_ACTIVITY	TRANSLATION_INITIATION_FACTOR_ACTIVITY		18	0.326725	0.9926	0.478778	0.850379	1	1699	tags=28%, list=23%, signal=36%
STRUCTURAL_CONSTITUENT_OF_RIBOSOME	STRUCTURAL_CONSTITUENT_OF_RIBOSOME		40	0.263201	0.991878	0.454545	0.850568	1	3084	tags=50%, list=41%, signal=84%
HSA00930_CAPROLACTAM_DEGRADATION	HSA00930_CAPROLACTAM_DEGRADATION		10	0.384718	0.991114	0.436782	0.850814	1	1853	tags=40%, list=25%, signal=53%
WELCSH_BRCA_UP	WELCSH_BRCA_UP		35	0.269814	0.990039	0.473413	0.851957	1	1174	tags=26%, list=16%, signal=30%
ABBUD_LIF_DN	ABBUD_LIF_DN		12	0.355854	0.98983	0.449091	0.850511	1	694	tags=25%, list=9%, signal=28%
PROTEIN_TRANSPORT	PROTEIN_TRANSPORT		114	0.215175	0.989772	0.465909	0.848613	1	1356	tags=22%, list=18%, signal=26%
NITROGEN_COMPOUND_METABOLIC_PROCESS	NITROGEN_COMPOUND_METABOLIC_PROCESS		75	0.227269	0.988314	0.5	0.850976	1	1488	tags=27%, list=20%, signal=33%
GERY_CEBP_TARGETS	GERY_CEBP_TARGETS		67	0.232521	0.987698	0.463287	0.850782	1	1722	tags=33%, list=23%, signal=42%
WERNER_FIBRO_DN	WERNER_FIBRO_DN		114	0.211995	0.987582	0.470882	0.849073	1	447	tags=12%, list=6%, signal=13%
HSA00480_GLUTATHIONE_METABOLISM	HSA00480_GLUTATHIONE_METABOLISM		18	0.322263	0.986502	0.491979	0.850274	1	1762	tags=39%, list=23%, signal=51%
PROTEIN_HOMOOLIGOMERIZATION	PROTEIN_HOMOOLIGOMERIZATION		10	0.365715	0.985511	0.455224	0.85122	1	995	tags=30%, list=13%, signal=35%
SRC_ONCOGENIC_SIGNATURE	SRC_ONCOGENIC_SIGNATURE		45	0.254043	0.985423	0.487644	0.849441	1	2254	tags=44%, list=30%, signal=63%
CARBOHYDRATE_METABOLIC_PROCESS	CARBOHYDRATE_METABOLIC_PROCESS		75	0.229118	0.982456	0.503413	0.856007	1	1213	tags=23%, list=16%, signal=27%
PROTEIN_PROCESSING	PROTEIN_PROCESSING		20	0.301103	0.976403	0.511754	0.871964	1	283	tags=15%, list=4%, signal=16%
STRESS_GENOTOXIC_SPECIFIC_UP	STRESS_GENOTOXIC_SPECIFIC_UP		16	0.324041	0.97511	0.479705	0.873797	1	1636	tags=44%, list=22%, signal=56%
ATRIA_UP	ATRIA_UP		109	0.210832	0.975108	0.496633	0.871749	1	1452	tags=26%, list=19%, signal=31%
ZHAN_MM_CD138_LB_VS_REST	ZHAN_MM_CD138_LB_VS_REST		13	0.346619	0.974731	0.485348	0.870853	1	504	tags=23%, list=7%, signal=25%
RIBONUCLEOPROTEIN_COMPLEX_BIOGENESIS_AND_ASSEMBLY	RIBONUCLEOPROTEIN_COMPLEX_BIOGENESIS_AND_ASSEMBLY		66	0.232979	0.972631	0.503378	0.875	1	2086	tags=30%, list=28%, signal=42%
HDACI_COLON_SUL_DN	HDACI_COLON_SUL_DN		124	0.207714	0.971641	0.533439	0.875846	1	2138	tags=31%, list=28%, signal=43%
ROSS_AML1_ETO	ROSS_AML1_ETO		36	0.261801	0.970722	0.496503	0.876502	1	856	tags=22%, list=11%, signal=25%
PIGMENT_BIOSYNTHETIC_PROCESS	PIGMENT_BIOSYNTHETIC_PROCESS		10	0.368733	0.967075	0.488029	0.885391	1	356	tags=10%, list=5%, signal=10%
ST_ADRENERGIC	ST_ADRENERGIC		16	0.322852	0.966093	0.49904	0.886265	1	1595	tags=38%, list=21%, signal=48%
ZHAN_MM_CD138_CD2_VS_REST	ZHAN_MM_CD138_CD2_VS_REST		18	0.308481	0.964551	0.487455	0.888769	1	533	tags=17%, list=7%, signal=18%
KANG_TERT_DN	KANG_TERT_DN		34	0.264823	0.962953	0.503521	0.891456	1	729	tags=21%, list=10%, signal=23%
HDACI_COLON_BUT12HRS_UP	HDACI_COLON_BUT12HRS_UP		30	0.269213	0.961524	0.509158	0.893558	1	1392	tags=30%, list=19%, signal=37%
CMV_HCMV_TIMECOURSE_1HR_DN	CMV_HCMV_TIMECOURSE_1HR_DN		11	0.363544	0.960705	0.493554	0.893927	1	2592	tags=45%, list=35%, signal=69%
HSA04130_SNARE_INTERACTIONS_IN_VESICULAR_TRANSPORT	HSA04130_SNARE_INTERACTIONS_IN_VESICULAR_TRANSPORT		27	0.273567	0.960539	0.52302	0.892388	1	1837	tags=37%, list=24%, signal=49%
CHESLER_BRAIN_HIGHEST_VARIANCE_GENES	CHESLER_BRAIN_HIGHEST_VARIANCE_GENES		17	0.31132	0.959916	0.511265	0.892221	1	1048	tags=29%, list=14%, signal=34%
HDACI_COLON_BUT48HRS_DN	HDACI_COLON_BUT48HRS_DN		84	0.217953	0.958745	0.535537	0.893607	1	825	tags=17%, list=11%, signal=19%
MENSE_HYPOXIA_UP	MENSE_HYPOXIA_UP		65	0.226949	0.958363	0.532554	0.892697	1	1933	tags=38%, list=26%, signal=51%
BRCA1_OVEREXP_UP	BRCA1_OVEREXP_UP		135	0.20299	0.957847	0.55418	0.89214	1	1658	tags=26%, list=22%, signal=33%
HSC_HSCANDPROGENITORS_SHARED	HSC_HSCANDPROGENITORS_SHARED		323	0.179979	0.956422	0.586455	0.894343	1	1848	tags=28%, list=25%, signal=35%
ASTON_DEPRESSION_DN	ASTON_DEPRESSION_DN		78	0.21973	0.955991	0.536585	0.893565	1	1670	tags=29%, list=22%, signal=38%
HSC_HSCANDPROGENITORS_FETAL	HSC_HSCANDPROGENITORS_FETAL		323	0.179979	0.955266	0.586567	0.893581	1	1848	tags=28%, list=25%, signal=35%
ET743PT650_COLONCA_DN	ET743PT650_COLONCA_DN		38	0.258011	0.953712	0.529623	0.896052	1	2464	tags=45%, list=33%, signal=66%
TRANSLATION_FACTOR_ACTIVITY__NUCLEIC_ACID_BINDING	TRANSLATION_FACTOR_ACTIVITY__NUCLEIC_ACID_BINDING		24	0.28499	0.953533	0.521589	0.894579	1	1699	tags=25%, list=23%, signal=32%
UVC_TTD_8HR_UP	UVC_TTD_8HR_UP		14	0.328869	0.95315	0.522388	0.89374	1	891	tags=29%, list=12%, signal=32%
HSA00251_GLUTAMATE_METABOLISM	HSA00251_GLUTAMATE_METABOLISM		17	0.310528	0.951072	0.504587	0.897712	1	1772	tags=41%, list=24%, signal=54%
GLYCEROLIPID_METABOLISM	GLYCEROLIPID_METABOLISM		18	0.305908	0.949892	0.553539	0.899153	1	982	tags=28%, list=13%, signal=32%
UVC_TTD_ALL_DN	UVC_TTD_ALL_DN		273	0.180033	0.948179	0.618209	0.902117	1	2477	tags=37%, list=33%, signal=53%
CMV_HCMV_TIMECOURSE_20HRS_DN	CMV_HCMV_TIMECOURSE_20HRS_DN		34	0.262686	0.947717	0.533795	0.901375	1	893	tags=21%, list=12%, signal=23%
GH_EXOGENOUS_ANY_UP	GH_EXOGENOUS_ANY_UP		81	0.217301	0.94669	0.567114	0.902359	1	1065	tags=19%, list=14%, signal=21%
HASLINGER_B_CLL_MUTATED	HASLINGER_B_CLL_MUTATED		10	0.363223	0.946585	0.537893	0.900648	1	1835	tags=50%, list=24%, signal=66%
HSC_HSCANDPROGENITORS_ADULT	HSC_HSCANDPROGENITORS_ADULT		328	0.178752	0.945409	0.623734	0.901938	1	1848	tags=27%, list=25%, signal=35%
TAKEDA_NUP8_HOXA9_6H_UP	TAKEDA_NUP8_HOXA9_6H_UP		37	0.255155	0.943115	0.546112	0.906633	1	1751	tags=38%, list=23%, signal=49%
STRESS_ACTIVATED_PROTEIN_KINASE_SIGNALING_PATHWAY	STRESS_ACTIVATED_PROTEIN_KINASE_SIGNALING_PATHWAY		20	0.294981	0.94165	0.533575	0.908892	1	1512	tags=35%, list=20%, signal=44%
HSA00271_METHIONINE_METABOLISM	HSA00271_METHIONINE_METABOLISM		11	0.350473	0.941309	0.525234	0.907836	1	365	tags=18%, list=5%, signal=19%
CREB_BRAIN_8WKS_DN	CREB_BRAIN_8WKS_DN		34	0.254861	0.940879	0.537786	0.907093	1	1844	tags=35%, list=25%, signal=47%
OUTER_MEMBRANE	OUTER_MEMBRANE		17	0.303389	0.940711	0.513181	0.905593	1	2214	tags=47%, list=30%, signal=67%
HDACI_COLON_BUT2HRS_UP	HDACI_COLON_BUT2HRS_UP		42	0.244506	0.938921	0.561525	0.908688	1	1432	tags=24%, list=19%, signal=29%
SMALL_CONJUGATING_PROTEIN_LIGASE_ACTIVITY	SMALL_CONJUGATING_PROTEIN_LIGASE_ACTIVITY		34	0.254594	0.938556	0.552083	0.907795	1	1197	tags=21%, list=16%, signal=24%
DORSAM_HOXA9_UP	DORSAM_HOXA9_UP		23	0.280133	0.938288	0.535336	0.906582	1	1786	tags=35%, list=24%, signal=46%
INOSITOL_OR_PHOSPHATIDYLINOSITOL_KINASE_ACTIVITY	INOSITOL_OR_PHOSPHATIDYLINOSITOL_KINASE_ACTIVITY		11	0.34256	0.936923	0.529204	0.908574	1	1355	tags=27%, list=18%, signal=33%
UVC_TTD-XPCS_COMMON_DN	UVC_TTD-XPCS_COMMON_DN		108	0.201508	0.936742	0.590837	0.907104	1	2075	tags=32%, list=28%, signal=44%
HSA01031_GLYCAN_STRUCTURES_BIOSYNTHESIS_2	HSA01031_GLYCAN_STRUCTURES_BIOSYNTHESIS_2		28	0.275384	0.932607	0.558099	0.916826	1	1310	tags=25%, list=17%, signal=30%
IDX_TSA_UP_CLUSTER2	IDX_TSA_UP_CLUSTER2		37	0.254432	0.93216	0.556314	0.916175	1	1621	tags=32%, list=22%, signal=41%
AGED_MOUSE_HIPPOCAMPUS_ANY_UP	AGED_MOUSE_HIPPOCAMPUS_ANY_UP		31	0.258479	0.931886	0.572391	0.914961	1	2438	tags=45%, list=32%, signal=67%
OXYGEN_AND_REACTIVE_OXYGEN_SPECIES_METABOLIC_PROCESS	OXYGEN_AND_REACTIVE_OXYGEN_SPECIES_METABOLIC_PROCESS		10	0.353456	0.931537	0.520755	0.914009	1	1879	tags=40%, list=25%, signal=53%
LYSINE_DEGRADATION	LYSINE_DEGRADATION		17	0.307356	0.930952	0.549057	0.913783	1	1168	tags=29%, list=16%, signal=35%
HEME_METABOLIC_PROCESS	HEME_METABOLIC_PROCESS		10	0.363552	0.92817	0.548736	0.919717	1	356	tags=10%, list=5%, signal=10%
HDACI_COLON_SUL16HRS_DN	HDACI_COLON_SUL16HRS_DN		36	0.246254	0.92762	0.542857	0.91927	1	2254	tags=39%, list=30%, signal=55%
AROMATIC_COMPOUND_METABOLIC_PROCESS	AROMATIC_COMPOUND_METABOLIC_PROCESS		12	0.336003	0.926391	0.549348	0.920818	1	618	tags=25%, list=8%, signal=27%
HYPOXIA_RCC_UP	HYPOXIA_RCC_UP		74	0.213568	0.924266	0.619529	0.924805	1	1472	tags=22%, list=20%, signal=27%
UVB_SCC_UP	UVB_SCC_UP		79	0.212321	0.92199	0.609966	0.929143	1	1752	tags=29%, list=23%, signal=38%
SMALL_GTPASE_BINDING	SMALL_GTPASE_BINDING		21	0.281395	0.920455	0.577982	0.9314	1	433	tags=19%, list=6%, signal=20%
HSA04910_INSULIN_SIGNALING_PATHWAY	HSA04910_INSULIN_SIGNALING_PATHWAY		78	0.209775	0.919355	0.596091	0.932531	1	1857	tags=31%, list=25%, signal=40%
HDACI_COLON_TSA12HRS_UP	HDACI_COLON_TSA12HRS_UP		11	0.344966	0.919086	0.580224	0.931406	1	2011	tags=45%, list=27%, signal=62%
REGULATION_OF_CELLULAR_COMPONENT_ORGANIZATION_AND_BIOGENESIS	REGULATION_OF_CELLULAR_COMPONENT_ORGANIZATION_AND_BIOGENESIS		79	0.211841	0.918267	0.639209	0.931763	1	1725	tags=28%, list=23%, signal=36%
HDACI_COLON_CUR24HRS_UP	HDACI_COLON_CUR24HRS_UP		31	0.259059	0.918151	0.579892	0.930135	1	822	tags=16%, list=11%, signal=18%
GLYCOGEN_METABOLISM	GLYCOGEN_METABOLISM		23	0.282534	0.917925	0.561243	0.928832	1	439	tags=13%, list=6%, signal=14%
COFACTOR_BIOSYNTHETIC_PROCESS	COFACTOR_BIOSYNTHETIC_PROCESS		19	0.291047	0.917273	0.614644	0.928657	1	1762	tags=26%, list=23%, signal=34%
NOUZOVA_CPG_H4_UP	NOUZOVA_CPG_H4_UP		88	0.207174	0.91605	0.613748	0.930037	1	725	tags=15%, list=10%, signal=16%
DOX_RESIST_GASTRIC_DN	DOX_RESIST_GASTRIC_DN		16	0.309614	0.913021	0.554545	0.936589	1	1586	tags=38%, list=21%, signal=47%
O6BG_RESIST_MEDULLOBLASTOMA_UP	O6BG_RESIST_MEDULLOBLASTOMA_UP		16	0.302022	0.912062	0.556169	0.93724	1	1317	tags=31%, list=18%, signal=38%
RIBOSOME	RIBOSOME		30	0.257251	0.911382	0.574956	0.937216	1	1225	tags=17%, list=16%, signal=20%
PIGMENT_METABOLIC_PROCESS	PIGMENT_METABOLIC_PROCESS		11	0.335465	0.909762	0.56778	0.93975	1	356	tags=9%, list=5%, signal=10%
DRUG_BINDING	DRUG_BINDING		12	0.330125	0.909748	0.594025	0.937855	1	1651	tags=42%, list=22%, signal=53%
VHL_RCC_UP	VHL_RCC_UP		83	0.20727	0.909737	0.643345	0.935958	1	1472	tags=23%, list=20%, signal=28%
TESTIS_EXPRESSED_GENES	TESTIS_EXPRESSED_GENES		17	0.297794	0.90852	0.607527	0.937367	1	2482	tags=47%, list=33%, signal=70%
ET743_SARCOMA_72HRS_UP	ET743_SARCOMA_72HRS_UP		52	0.224027	0.906986	0.61139	0.93953	1	1783	tags=33%, list=24%, signal=43%
IFNALPHA_RESIST_DN	IFNALPHA_RESIST_DN		16	0.301257	0.906629	0.585635	0.938588	1	1312	tags=25%, list=17%, signal=30%
GUO_HEX_UP	GUO_HEX_UP		50	0.226719	0.905954	0.628814	0.938513	1	1586	tags=26%, list=21%, signal=33%
HSA00565_ETHER_LIPID_METABOLISM	HSA00565_ETHER_LIPID_METABOLISM		14	0.314075	0.905503	0.575758	0.937817	1	1641	tags=43%, list=22%, signal=55%
UVC_HIGH_D9_DN	UVC_HIGH_D9_DN		19	0.284283	0.904671	0.585409	0.938222	1	865	tags=21%, list=12%, signal=24%
AGED_MOUSE_HIPPOCAMPUS_MULTI_UP	AGED_MOUSE_HIPPOCAMPUS_MULTI_UP		12	0.336486	0.903434	0.604962	0.939584	1	2438	tags=50%, list=32%, signal=74%
HSA01030_GLYCAN_STRUCTURES_BIOSYNTHESIS_1	HSA01030_GLYCAN_STRUCTURES_BIOSYNTHESIS_1		49	0.225804	0.903292	0.609294	0.938108	1	1399	tags=24%, list=19%, signal=30%
PGC1APATHWAY	PGC1APATHWAY		12	0.327809	0.903208	0.595057	0.936475	1	1303	tags=25%, list=17%, signal=30%
UVC_XPCS_ALL_DN	UVC_XPCS_ALL_DN		374	0.167043	0.902817	0.764192	0.935644	1	2392	tags=34%, list=32%, signal=47%
GLYCINE_SERINE_AND_THREONINE_METABOLISM	GLYCINE_SERINE_AND_THREONINE_METABOLISM		16	0.301157	0.90162	0.613843	0.93693	1	499	tags=19%, list=7%, signal=20%
MITOCHONDRIAL_TRANSPORT	MITOCHONDRIAL_TRANSPORT		14	0.30885	0.900896	0.574953	0.937081	1	1950	tags=36%, list=26%, signal=48%
ESTABLISHMENT_OF_PROTEIN_LOCALIZATION	ESTABLISHMENT_OF_PROTEIN_LOCALIZATION		126	0.191264	0.900779	0.677165	0.935515	1	1356	tags=21%, list=18%, signal=25%
UBIQUITIN_MEDIATED_PROTEOLYSIS	UBIQUITIN_MEDIATED_PROTEOLYSIS		22	0.276426	0.900192	0.611009	0.935269	1	1516	tags=27%, list=20%, signal=34%
AMINO_ACID_AND_DERIVATIVE_METABOLIC_PROCESS	AMINO_ACID_AND_DERIVATIVE_METABOLIC_PROCESS		47	0.229222	0.898757	0.653465	0.937126	1	1488	tags=26%, list=20%, signal=32%
ACTIVE_TRANSMEMBRANE_TRANSPORTER_ACTIVITY	ACTIVE_TRANSMEMBRANE_TRANSPORTER_ACTIVITY		42	0.231447	0.897074	0.634188	0.93972	1	1035	tags=19%, list=14%, signal=22%
GH_EXOGENOUS_EARLY_UP	GH_EXOGENOUS_EARLY_UP		13	0.316163	0.896832	0.568519	0.938494	1	160	tags=15%, list=2%, signal=16%
HSA03022_BASAL_TRANSCRIPTION_FACTORS	HSA03022_BASAL_TRANSCRIPTION_FACTORS		20	0.284185	0.896771	0.626168	0.936809	1	842	tags=20%, list=11%, signal=22%
CMV_HCMV_TIMECOURSE_8HRS_UP	CMV_HCMV_TIMECOURSE_8HRS_UP		12	0.318987	0.895631	0.597015	0.937944	1	2060	tags=33%, list=27%, signal=46%
LIPOPROTEIN_BINDING	LIPOPROTEIN_BINDING		10	0.342789	0.895045	0.578652	0.937554	1	1748	tags=40%, list=23%, signal=52%
BADPATHWAY	BADPATHWAY		11	0.329253	0.894344	0.593002	0.93755	1	1782	tags=36%, list=24%, signal=48%
CMV-UV_HCMV_6HRS_DN	CMV-UV_HCMV_6HRS_DN		68	0.208376	0.894158	0.6416	0.936169	1	1819	tags=28%, list=24%, signal=37%
CDMACPATHWAY	CDMACPATHWAY		13	0.317656	0.894003	0.589286	0.934728	1	1967	tags=38%, list=26%, signal=52%
ASTIER_BCELL	ASTIER_BCELL		34	0.244883	0.893391	0.626594	0.93445	1	1991	tags=29%, list=27%, signal=40%
EXCRETION	EXCRETION		11	0.325497	0.892764	0.602914	0.934218	1	1075	tags=27%, list=14%, signal=32%
MITOCHONDRIAL_OUTER_MEMBRANE	MITOCHONDRIAL_OUTER_MEMBRANE		13	0.31935	0.892122	0.61302	0.934143	1	1950	tags=46%, list=26%, signal=62%
UVC_XPCS_8HR_DN	UVC_XPCS_8HR_DN		323	0.167024	0.892058	0.792701	0.932496	1	2392	tags=33%, list=32%, signal=47%
MICROTUBULE_ASSOCIATED_COMPLEX	MICROTUBULE_ASSOCIATED_COMPLEX		27	0.254615	0.890846	0.628205	0.933692	1	1686	tags=30%, list=22%, signal=38%
MEF2DPATHWAY	MEF2DPATHWAY		12	0.32141	0.889749	0.575045	0.934519	1	919	tags=17%, list=12%, signal=19%
CELLULAR_RESPONSE_TO_STIMULUS	CELLULAR_RESPONSE_TO_STIMULUS		13	0.311557	0.889706	0.617916	0.932839	1	299	tags=15%, list=4%, signal=16%
HSA04150_MTOR_SIGNALING_PATHWAY	HSA04150_MTOR_SIGNALING_PATHWAY		27	0.255639	0.889683	0.641208	0.931111	1	2306	tags=44%, list=31%, signal=64%
LIPID_TRANSPORTER_ACTIVITY	LIPID_TRANSPORTER_ACTIVITY		13	0.314344	0.889583	0.617284	0.929535	1	421	tags=23%, list=6%, signal=24%
CHROMATIN_REMODELING	CHROMATIN_REMODELING		15	0.297248	0.887948	0.634652	0.931901	1	1565	tags=27%, list=21%, signal=34%
UVC_TTD_8HR_DN	UVC_TTD_8HR_DN		126	0.188029	0.887489	0.738288	0.93133	1	882	tags=14%, list=12%, signal=16%
REGULATION_OF_BINDING	REGULATION_OF_BINDING		31	0.250544	0.884273	0.649826	0.937667	1	1332	tags=26%, list=18%, signal=31%
NERVOUS_SYSTEM_DEVELOPMENT	NERVOUS_SYSTEM_DEVELOPMENT		116	0.18927	0.882867	0.708117	0.939428	1	1598	tags=22%, list=21%, signal=28%
ENZYME_BINDING	ENZYME_BINDING		97	0.193344	0.882736	0.701639	0.937947	1	1926	tags=31%, list=26%, signal=41%
MUSCLE_DEVELOPMENT	MUSCLE_DEVELOPMENT		34	0.243107	0.882071	0.63879	0.937857	1	1936	tags=32%, list=26%, signal=43%
IDX_TSA_UP_CLUSTER6	IDX_TSA_UP_CLUSTER6		111	0.189016	0.881972	0.718121	0.936317	1	1887	tags=30%, list=25%, signal=39%
REGULATION_OF_TRANSLATION	REGULATION_OF_TRANSLATION		44	0.229229	0.881571	0.662162	0.9355	1	1711	tags=27%, list=23%, signal=35%
STEMCELL_COMMON_UP	STEMCELL_COMMON_UP		148	0.182518	0.88112	0.729072	0.934787	1	1800	tags=28%, list=24%, signal=36%
GLUTAMATE_METABOLISM	GLUTAMATE_METABOLISM		14	0.311403	0.88106	0.645951	0.933154	1	1772	tags=43%, list=24%, signal=56%
TRANSCRIPTION_FACTOR_COMPLEX	TRANSCRIPTION_FACTOR_COMPLEX		57	0.217706	0.880998	0.686515	0.931538	1	786	tags=12%, list=10%, signal=14%
FLECHNER_KIDNEY_TRANSPLANT_WELL_DN	FLECHNER_KIDNEY_TRANSPLANT_WELL_DN		15	0.294135	0.879776	0.618519	0.932766	1	1760	tags=33%, list=23%, signal=43%
TAKEDA_NUP8_HOXA9_16D_DN	TAKEDA_NUP8_HOXA9_16D_DN		122	0.189915	0.879749	0.742089	0.931087	1	1616	tags=25%, list=22%, signal=32%
CALRES_RHESUS_DN	CALRES_RHESUS_DN		26	0.26132	0.879368	0.642987	0.930289	1	2066	tags=27%, list=28%, signal=37%
KINASE_REGULATOR_ACTIVITY	KINASE_REGULATOR_ACTIVITY		25	0.259357	0.878929	0.648936	0.929678	1	243	tags=12%, list=3%, signal=12%
TRANSFERASE_ACTIVITY__TRANSFERRING_ALKYL_OR_ARYL__OTHER_THAN_METHYL__GROUPS	TRANSFERASE_ACTIVITY__TRANSFERRING_ALKYL_OR_ARYL__OTHER_THAN_METHYL__GROUPS		15	0.295111	0.878218	0.637681	0.929647	1	2607	tags=67%, list=35%, signal=102%
COENZYME_BINDING	COENZYME_BINDING		11	0.329172	0.877743	0.61343	0.929028	1	2072	tags=45%, list=28%, signal=63%
HSA05030_AMYOTROPHIC_LATERAL_SCLEROSIS	HSA05030_AMYOTROPHIC_LATERAL_SCLEROSIS		12	0.323628	0.875614	0.61343	0.932368	1	1879	tags=42%, list=25%, signal=55%
DNA_CATABOLIC_PROCESS	DNA_CATABOLIC_PROCESS		15	0.297266	0.87454	0.634752	0.933242	1	1879	tags=33%, list=25%, signal=44%
TRANSFORMING_GROWTH_FACTOR_BETA_RECEPTOR_SIGNALING_PATHWAY	TRANSFORMING_GROWTH_FACTOR_BETA_RECEPTOR_SIGNALING_PATHWAY		17	0.285997	0.873848	0.619308	0.933116	1	2370	tags=47%, list=32%, signal=69%
MCALPAINPATHWAY	MCALPAINPATHWAY		13	0.32012	0.872537	0.653558	0.934519	1	442	tags=15%, list=6%, signal=16%
SUBSTRATE_SPECIFIC_TRANSPORTER_ACTIVITY	SUBSTRATE_SPECIFIC_TRANSPORTER_ACTIVITY		114	0.189116	0.872473	0.73871	0.932927	1	1510	tags=24%, list=20%, signal=29%
YAGI_AML_PROG_ASSOC	YAGI_AML_PROG_ASSOC		80	0.198756	0.872204	0.729685	0.931864	1	789	tags=14%, list=11%, signal=15%
HDACI_COLON_BUT_UP	HDACI_COLON_BUT_UP		104	0.188577	0.872004	0.709003	0.930603	1	941	tags=16%, list=13%, signal=18%
GTPASE_BINDING	GTPASE_BINDING		22	0.268288	0.87013	0.657391	0.933354	1	433	tags=18%, list=6%, signal=19%
CMV_UV-CMV_COMMON_HCMV_6HRS_DN	CMV_UV-CMV_COMMON_HCMV_6HRS_DN		18	0.281753	0.869136	0.682927	0.934026	1	1747	tags=33%, list=23%, signal=43%
HISTONE_DEACETYLASE_COMPLEX	HISTONE_DEACETYLASE_COMPLEX		10	0.328618	0.868405	0.629562	0.934039	1	2417	tags=50%, list=32%, signal=74%
HSA00564_GLYCEROPHOSPHOLIPID_METABOLISM	HSA00564_GLYCEROPHOSPHOLIPID_METABOLISM		34	0.239904	0.868208	0.664273	0.932807	1	1641	tags=29%, list=22%, signal=37%
KANNAN_P53_UP	KANNAN_P53_UP		26	0.252195	0.867293	0.661431	0.933201	1	683	tags=19%, list=9%, signal=21%
HSC_LTHSC_FETAL	HSC_LTHSC_FETAL		135	0.181424	0.865079	0.755832	0.936721	1	1399	tags=22%, list=19%, signal=27%
GH_GHRHR_KO_24HRS_DN	GH_GHRHR_KO_24HRS_DN		126	0.183731	0.861331	0.786963	0.943926	1	377	tags=10%, list=5%, signal=11%
PROTEIN_LOCALIZATION	PROTEIN_LOCALIZATION		139	0.181427	0.861042	0.776714	0.94286	1	1712	tags=24%, list=23%, signal=31%
HSA00440_AMINOPHOSPHONATE_METABOLISM	HSA00440_AMINOPHOSPHONATE_METABOLISM		11	0.31743	0.861006	0.623819	0.941222	1	1550	tags=27%, list=21%, signal=34%
INNEREAR_UP	INNEREAR_UP		19	0.271729	0.859187	0.667845	0.943553	1	1202	tags=26%, list=16%, signal=31%
TRANSLATION	TRANSLATION		97	0.190908	0.857561	0.75	0.945604	1	2070	tags=29%, list=28%, signal=39%
ACID_AMINO_ACID_LIGASE_ACTIVITY	ACID_AMINO_ACID_LIGASE_ACTIVITY		39	0.225116	0.854898	0.683502	0.949958	1	1197	tags=18%, list=16%, signal=21%
CASPASE_ACTIVATION	CASPASE_ACTIVATION		14	0.296646	0.854511	0.650538	0.949154	1	1527	tags=36%, list=20%, signal=45%
ZHAN_MULTIPLE_MYELOMA_VS_NORMAL_UP	ZHAN_MULTIPLE_MYELOMA_VS_NORMAL_UP		47	0.219774	0.854479	0.723519	0.947532	1	1825	tags=32%, list=24%, signal=42%
NAB_LUNG_UP	NAB_LUNG_UP		19	0.271392	0.853668	0.670175	0.947607	1	1713	tags=37%, list=23%, signal=48%
HSC_LTHSC_SHARED	HSC_LTHSC_SHARED		135	0.181424	0.853329	0.776596	0.946606	1	1399	tags=22%, list=19%, signal=27%
IRS_KO_ADIP_UP	IRS_KO_ADIP_UP		14	0.301366	0.852895	0.672828	0.945851	1	1161	tags=21%, list=15%, signal=25%
AGED_MOUSE_RETINA_ANY_UP	AGED_MOUSE_RETINA_ANY_UP		13	0.300625	0.85285	0.677138	0.944261	1	180	tags=15%, list=2%, signal=16%
HASLINGER_B_CLL_17P13	HASLINGER_B_CLL_17P13		14	0.294936	0.851917	0.675824	0.944677	1	711	tags=21%, list=9%, signal=24%
HEMATOP_STEM_ALL_UP	HEMATOP_STEM_ALL_UP		20	0.265616	0.850762	0.674632	0.945605	1	1900	tags=40%, list=25%, signal=53%
WERNER_FIBRO_UP	WERNER_FIBRO_UP		39	0.227725	0.850084	0.725979	0.945367	1	821	tags=18%, list=11%, signal=20%
EXOPEPTIDASE_ACTIVITY	EXOPEPTIDASE_ACTIVITY		16	0.282422	0.849995	0.649819	0.943889	1	1619	tags=38%, list=22%, signal=48%
ENDOSOME	ENDOSOME		46	0.218646	0.849383	0.753131	0.943609	1	1259	tags=20%, list=17%, signal=23%
SPINDLE_MICROTUBULE	SPINDLE_MICROTUBULE		12	0.306541	0.84896	0.643911	0.942912	1	745	tags=25%, list=10%, signal=28%
HSA04920_ADIPOCYTOKINE_SIGNALING_PATHWAY	HSA04920_ADIPOCYTOKINE_SIGNALING_PATHWAY		40	0.223678	0.846037	0.734513	0.947505	1	833	tags=15%, list=11%, signal=17%
ETSPATHWAY	ETSPATHWAY		11	0.310775	0.845137	0.677656	0.947857	1	1706	tags=36%, list=23%, signal=47%
HSC_LTHSC_ADULT	HSC_LTHSC_ADULT		161	0.174176	0.842643	0.835938	0.951503	1	1993	tags=31%, list=27%, signal=41%
GH_EXOGENOUS_ALL_UP	GH_EXOGENOUS_ALL_UP		19	0.26531	0.84167	0.671004	0.951953	1	870	tags=21%, list=12%, signal=24%
CHAUVIN_ANDROGEN_REGULATED_GENES	CHAUVIN_ANDROGEN_REGULATED_GENES		21	0.257164	0.841434	0.688406	0.950804	1	1842	tags=38%, list=25%, signal=50%
HDACI_COLON_BUT24HRS_UP	HDACI_COLON_BUT24HRS_UP		48	0.211911	0.841331	0.743676	0.949378	1	1547	tags=27%, list=21%, signal=34%
ACETYLGLUCOSAMINYLTRANSFERASE_ACTIVITY	ACETYLGLUCOSAMINYLTRANSFERASE_ACTIVITY		10	0.32753	0.841258	0.652941	0.947872	1	1191	tags=40%, list=16%, signal=47%
FATTY_ACID_METABOLIC_PROCESS	FATTY_ACID_METABOLIC_PROCESS		30	0.239884	0.839348	0.722936	0.950372	1	1869	tags=33%, list=25%, signal=44%
NEGATIVE_REGULATION_OF_GROWTH	NEGATIVE_REGULATION_OF_GROWTH		21	0.257145	0.839347	0.687956	0.948725	1	689	tags=19%, list=9%, signal=21%
ALZHEIMERS_INCIPIENT_DN	ALZHEIMERS_INCIPIENT_DN		105	0.183463	0.839218	0.797997	0.947347	1	1287	tags=19%, list=17%, signal=23%
PHOSPHATASE_REGULATOR_ACTIVITY	PHOSPHATASE_REGULATOR_ACTIVITY		15	0.283235	0.83718	0.672161	0.949961	1	284	tags=13%, list=4%, signal=14%
PARP_KO_UP	PARP_KO_UP		20	0.260703	0.837124	0.69287	0.948438	1	1695	tags=35%, list=23%, signal=45%
ASTIER_FN_DIFF	ASTIER_FN_DIFF		35	0.2251	0.836907	0.744186	0.947254	1	1752	tags=26%, list=23%, signal=33%
TRANSFERASE_ACTIVITY__TRANSFERRING_ACYL_GROUPS	TRANSFERASE_ACTIVITY__TRANSFERRING_ACYL_GROUPS		37	0.228248	0.83653	0.733096	0.946413	1	638	tags=14%, list=9%, signal=15%
FERRANDO_MLL_T_ALL_UP	FERRANDO_MLL_T_ALL_UP		47	0.212265	0.836496	0.752492	0.944861	1	1909	tags=34%, list=25%, signal=45%
MOUSE_TISSUE_TESTIS	MOUSE_TISSUE_TESTIS		13	0.297712	0.835761	0.697543	0.944763	1	1348	tags=23%, list=18%, signal=28%
TRANSMEMBRANE_TRANSPORTER_ACTIVITY	TRANSMEMBRANE_TRANSPORTER_ACTIVITY		100	0.184705	0.834532	0.792605	0.945628	1	1409	tags=22%, list=19%, signal=27%
RESPONSE_TO_ABIOTIC_STIMULUS	RESPONSE_TO_ABIOTIC_STIMULUS		40	0.22385	0.833133	0.731061	0.946915	1	451	tags=13%, list=6%, signal=13%
HDACI_COLON_CUR_UP	HDACI_COLON_CUR_UP		84	0.1868	0.832331	0.791736	0.946971	1	1240	tags=18%, list=17%, signal=21%
HSA04730_LONG_TERM_DEPRESSION	HSA04730_LONG_TERM_DEPRESSION		34	0.237225	0.831712	0.728723	0.946616	1	2011	tags=35%, list=27%, signal=48%
CMV_HCMV_TIMECOURSE_16HRS_UP	CMV_HCMV_TIMECOURSE_16HRS_UP		40	0.2227	0.830821	0.747492	0.946763	1	1386	tags=23%, list=18%, signal=27%
SMALL_PROTEIN_CONJUGATING_ENZYME_ACTIVITY	SMALL_PROTEIN_CONJUGATING_ENZYME_ACTIVITY		34	0.226619	0.827984	0.750871	0.950925	1	1197	tags=21%, list=16%, signal=24%
OXIDOREDUCTASE_ACTIVITY_GO_0016616	OXIDOREDUCTASE_ACTIVITY_GO_0016616		29	0.240112	0.827125	0.721739	0.951071	1	163	tags=10%, list=2%, signal=11%
TRANSITION_METAL_ION_TRANSPORT	TRANSITION_METAL_ION_TRANSPORT		10	0.315243	0.826494	0.683333	0.950664	1	1248	tags=40%, list=17%, signal=48%
BRENTANI_PROTEIN_MODIFICATION	BRENTANI_PROTEIN_MODIFICATION		85	0.187058	0.82564	0.802251	0.950815	1	1825	tags=25%, list=24%, signal=32%
REGULATION_OF_PROTEIN_STABILITY	REGULATION_OF_PROTEIN_STABILITY		11	0.308224	0.824883	0.721402	0.950684	1	1964	tags=45%, list=26%, signal=61%
METAL_ION_TRANSPORT	METAL_ION_TRANSPORT		20	0.257279	0.82445	0.732975	0.94994	1	1248	tags=30%, list=17%, signal=36%
GH_EXOGENOUS_MIDDLE_UP	GH_EXOGENOUS_MIDDLE_UP		28	0.239426	0.824144	0.736283	0.948912	1	1500	tags=25%, list=20%, signal=31%
TGFBPATHWAY	TGFBPATHWAY		11	0.309292	0.82314	0.675875	0.949331	1	1574	tags=27%, list=21%, signal=34%
REGULATION_OF_INTRACELLULAR_TRANSPORT	REGULATION_OF_INTRACELLULAR_TRANSPORT		13	0.287634	0.822524	0.700176	0.948933	1	892	tags=23%, list=12%, signal=26%
OXIDOREDUCTASE_ACTIVITY__ACTING_ON_CH_OH_GROUP_OF_DONORS	OXIDOREDUCTASE_ACTIVITY__ACTING_ON_CH_OH_GROUP_OF_DONORS		30	0.236735	0.822521	0.723404	0.947354	1	163	tags=10%, list=2%, signal=10%
TRANSCRIPTION_COACTIVATOR_ACTIVITY	TRANSCRIPTION_COACTIVATOR_ACTIVITY		77	0.192327	0.821989	0.81742	0.946804	1	2888	tags=44%, list=38%, signal=71%
ALANINE_AND_ASPARTATE_METABOLISM	ALANINE_AND_ASPARTATE_METABOLISM		12	0.297504	0.820834	0.683186	0.947457	1	1488	tags=25%, list=20%, signal=31%
ARENRF2PATHWAY	ARENRF2PATHWAY		10	0.317719	0.8208	0.699083	0.945937	1	1435	tags=30%, list=19%, signal=37%
REGULATION_OF_NUCLEOCYTOPLASMIC_TRANSPORT	REGULATION_OF_NUCLEOCYTOPLASMIC_TRANSPORT		13	0.287634	0.820027	0.723894	0.945881	1	892	tags=23%, list=12%, signal=26%
HSC_EARLYPROGENITORS_FETAL	HSC_EARLYPROGENITORS_FETAL		275	0.155345	0.819465	0.925706	0.945402	1	1296	tags=18%, list=17%, signal=21%
HSA00330_ARGININE_AND_PROLINE_METABOLISM	HSA00330_ARGININE_AND_PROLINE_METABOLISM		16	0.270897	0.81807	0.718039	0.94652	1	446	tags=19%, list=6%, signal=20%
AMINO_ACID_METABOLIC_PROCESS	AMINO_ACID_METABOLIC_PROCESS		38	0.220431	0.817694	0.763066	0.945663	1	1488	tags=26%, list=20%, signal=33%
METAL_ION_TRANSMEMBRANE_TRANSPORTER_ACTIVITY	METAL_ION_TRANSMEMBRANE_TRANSPORTER_ACTIVITY		22	0.252104	0.817616	0.742537	0.944251	1	1409	tags=32%, list=19%, signal=39%
HDACI_COLON_CUR24HRS_DN	HDACI_COLON_CUR24HRS_DN		15	0.277954	0.817565	0.726079	0.942801	1	2556	tags=53%, list=34%, signal=81%
RHYTHMIC_PROCESS	RHYTHMIC_PROCESS		11	0.301209	0.815447	0.699454	0.945279	1	2924	tags=73%, list=39%, signal=119%
HPV31_UP	HPV31_UP		31	0.230691	0.814983	0.737564	0.944567	1	2246	tags=45%, list=30%, signal=64%
CTNNB1_ONCOGENIC_SIGNATURE	CTNNB1_ONCOGENIC_SIGNATURE		61	0.198934	0.814981	0.796694	0.943021	1	2222	tags=33%, list=30%, signal=46%
AGED_MOUSE_CEREBELLUM_DN	AGED_MOUSE_CEREBELLUM_DN		21	0.249247	0.812458	0.750446	0.946171	1	2546	tags=48%, list=34%, signal=72%
HSC_EARLYPROGENITORS_SHARED	HSC_EARLYPROGENITORS_SHARED		275	0.155345	0.812395	0.929664	0.944741	1	1296	tags=18%, list=17%, signal=21%
VESICULAR_FRACTION	VESICULAR_FRACTION		26	0.236068	0.812329	0.778793	0.943311	1	1857	tags=38%, list=25%, signal=51%
ET743_SARCOMA_6HRS_UP	ET743_SARCOMA_6HRS_UP		25	0.239308	0.811851	0.747387	0.942586	1	1459	tags=28%, list=19%, signal=35%
IRS_KO_ADIP_DN	IRS_KO_ADIP_DN		23	0.246242	0.810861	0.749129	0.942913	1	2452	tags=48%, list=33%, signal=71%
REGULATION_OF_GROWTH	REGULATION_OF_GROWTH		25	0.240049	0.809228	0.732984	0.944362	1	793	tags=20%, list=11%, signal=22%
ALZHEIMERS_INCIPIENT_UP	ALZHEIMERS_INCIPIENT_UP		231	0.157136	0.808031	0.931343	0.945033	1	1927	tags=25%, list=26%, signal=33%
POMEROY_DESMOPLASIC_VS_CLASSIC_MD_DN	POMEROY_DESMOPLASIC_VS_CLASSIC_MD_DN		23	0.245358	0.805969	0.747841	0.94726	1	1087	tags=22%, list=14%, signal=25%
HSC_EARLYPROGENITORS_ADULT	HSC_EARLYPROGENITORS_ADULT		277	0.153208	0.801131	0.942137	0.954399	1	1296	tags=18%, list=17%, signal=21%
PROTEIN_SERINE_THREONINE_PHOSPHATASE_ACTIVITY	PROTEIN_SERINE_THREONINE_PHOSPHATASE_ACTIVITY		14	0.277176	0.800596	0.716946	0.953819	1	2317	tags=43%, list=31%, signal=62%
PROTEIN_IMPORT_INTO_NUCLEUS	PROTEIN_IMPORT_INTO_NUCLEUS		32	0.221471	0.800016	0.768189	0.953272	1	1340	tags=22%, list=18%, signal=27%
GLYCOSPHINGOLIPID_METABOLISM	GLYCOSPHINGOLIPID_METABOLISM		11	0.298879	0.799255	0.731317	0.953048	1	1788	tags=45%, list=24%, signal=60%
AKTPATHWAY	AKTPATHWAY		15	0.26828	0.799122	0.75	0.951743	1	1827	tags=27%, list=24%, signal=35%
AGED_MOUSE_NEOCORTEX_DN	AGED_MOUSE_NEOCORTEX_DN		24	0.240329	0.799006	0.784983	0.950409	1	194	tags=8%, list=3%, signal=9%
REGULATION_OF_ORGANELLE_ORGANIZATION_AND_BIOGENESIS	REGULATION_OF_ORGANELLE_ORGANIZATION_AND_BIOGENESIS		28	0.232215	0.798798	0.772806	0.949259	1	760	tags=18%, list=10%, signal=20%
ELECTRON_TRANSPORTER_ACTIVITY	ELECTRON_TRANSPORTER_ACTIVITY		62	0.193994	0.798287	0.821918	0.948642	1	1135	tags=18%, list=15%, signal=21%
REGULATION_OF_DNA_BINDING	REGULATION_OF_DNA_BINDING		25	0.235487	0.797759	0.760563	0.948024	1	1332	tags=24%, list=18%, signal=29%
UV-CMV_UNIQUE_HCMV_6HRS_DN	UV-CMV_UNIQUE_HCMV_6HRS_DN		50	0.201713	0.797054	0.8223	0.947696	1	2295	tags=36%, list=31%, signal=52%
IDX_TSA_DN_CLUSTER5	IDX_TSA_DN_CLUSTER5		36	0.215189	0.79568	0.78185	0.948627	1	2586	tags=44%, list=34%, signal=67%
UVC_HIGH_ALL_UP	UVC_HIGH_ALL_UP		11	0.301908	0.795583	0.740213	0.947274	1	1893	tags=45%, list=25%, signal=61%
FATTY_ACID_OXIDATION	FATTY_ACID_OXIDATION		12	0.287699	0.795371	0.708098	0.946118	1	2852	tags=50%, list=38%, signal=81%
NEGATIVE_REGULATION_OF_TRANSCRIPTION__DNA_DEPENDENT	NEGATIVE_REGULATION_OF_TRANSCRIPTION__DNA_DEPENDENT		76	0.184478	0.79532	0.841137	0.944714	1	2035	tags=28%, list=27%, signal=38%
GAMMA_ESR_OLD_UNREG	GAMMA_ESR_OLD_UNREG		15	0.275171	0.795083	0.745763	0.943623	1	1392	tags=27%, list=19%, signal=33%
LIPID_TRANSPORT	LIPID_TRANSPORT		16	0.264602	0.792257	0.732839	0.94701	1	1545	tags=31%, list=21%, signal=39%
SPECIFIC_RNA_POLYMERASE_II_TRANSCRIPTION_FACTOR_ACTIVITY	SPECIFIC_RNA_POLYMERASE_II_TRANSCRIPTION_FACTOR_ACTIVITY		18	0.253138	0.792073	0.745098	0.945818	1	2178	tags=39%, list=29%, signal=55%
SPHINGOLIPID_METABOLIC_PROCESS	SPHINGOLIPID_METABOLIC_PROCESS		13	0.284427	0.791856	0.720562	0.944728	1	1320	tags=31%, list=18%, signal=37%
POSITIVE_REGULATION_OF_CASPASE_ACTIVITY	POSITIVE_REGULATION_OF_CASPASE_ACTIVITY		15	0.271966	0.790402	0.742593	0.945699	1	1527	tags=33%, list=20%, signal=42%
NEGATIVE_REGULATION_OF_RNA_METABOLIC_PROCESS	NEGATIVE_REGULATION_OF_RNA_METABOLIC_PROCESS		77	0.181087	0.790125	0.861947	0.94467	1	2035	tags=27%, list=27%, signal=37%
MRNA_PROCESSING_REACTOME	MRNA_PROCESSING_REACTOME		93	0.175094	0.789537	0.879085	0.94414	1	1561	tags=19%, list=21%, signal=24%
TRANSFERASE_ACTIVITY__TRANSFERRING_GROUPS_OTHER_THAN_AMINO_ACYL_GROUPS	TRANSFERASE_ACTIVITY__TRANSFERRING_GROUPS_OTHER_THAN_AMINO_ACYL_GROUPS		33	0.217515	0.789237	0.791444	0.943181	1	638	tags=12%, list=9%, signal=13%
HUMAN_MITODB_6_2002	HUMAN_MITODB_6_2002		315	0.147896	0.788922	0.977337	0.942247	1	1995	tags=24%, list=27%, signal=32%
UBIQUITIN_PROTEIN_LIGASE_ACTIVITY	UBIQUITIN_PROTEIN_LIGASE_ACTIVITY		32	0.219636	0.787291	0.801431	0.94343	1	1197	tags=19%, list=16%, signal=22%
NUCLEAR_RECEPTORS	NUCLEAR_RECEPTORS		15	0.264844	0.786983	0.73535	0.942507	1	1204	tags=27%, list=16%, signal=32%
HSA00562_INOSITOL_PHOSPHATE_METABOLISM	HSA00562_INOSITOL_PHOSPHATE_METABOLISM		24	0.236101	0.782301	0.810169	0.948434	1	2011	tags=33%, list=27%, signal=45%
REOVIRUS_HEK293_DN	REOVIRUS_HEK293_DN		148	0.160606	0.78193	0.934049	0.947572	1	1087	tags=16%, list=14%, signal=19%
ZMPSTE24_KO_UP	ZMPSTE24_KO_UP		19	0.248023	0.781627	0.771698	0.946577	1	1459	tags=37%, list=19%, signal=46%
HYPOPHYSECTOMY_RAT_UP	HYPOPHYSECTOMY_RAT_UP		18	0.255228	0.778709	0.790826	0.949577	1	3188	tags=56%, list=42%, signal=96%
TRANSCRIPTION_FACTOR_BINDING	TRANSCRIPTION_FACTOR_BINDING		195	0.151228	0.771135	0.973013	0.959696	1	2594	tags=35%, list=35%, signal=52%
CMV_HCMV_TIMECOURSE_48HRS_DN	CMV_HCMV_TIMECOURSE_48HRS_DN		50	0.192033	0.769932	0.863711	0.960004	1	1700	tags=26%, list=23%, signal=33%
NUCLEAR_ORGANIZATION_AND_BIOGENESIS	NUCLEAR_ORGANIZATION_AND_BIOGENESIS		19	0.246191	0.76648	0.787709	0.96359	1	973	tags=21%, list=13%, signal=24%
ET743_RESIST_UP	ET743_RESIST_UP		12	0.274676	0.763659	0.768382	0.966225	1	507	tags=17%, list=7%, signal=18%
HSA00740_RIBOFLAVIN_METABOLISM	HSA00740_RIBOFLAVIN_METABOLISM		11	0.285034	0.760145	0.774775	0.96972	1	2091	tags=45%, list=28%, signal=63%
HSA00590_ARACHIDONIC_ACID_METABOLISM	HSA00590_ARACHIDONIC_ACID_METABOLISM		13	0.268843	0.759971	0.76381	0.968503	1	1641	tags=38%, list=22%, signal=49%
STARCH_AND_SUCROSE_METABOLISM	STARCH_AND_SUCROSE_METABOLISM		14	0.261402	0.759257	0.789762	0.968016	1	1897	tags=36%, list=25%, signal=48%
MYOD_NIH3T3_UP	MYOD_NIH3T3_UP		35	0.205036	0.75881	0.865455	0.967156	1	2101	tags=34%, list=28%, signal=47%
MITOCHONDRIA	MITOCHONDRIA		321	0.141094	0.758464	0.98091	0.966131	1	1995	tags=24%, list=27%, signal=32%
NEGATIVE_REGULATION_OF_TRANSCRIPTION	NEGATIVE_REGULATION_OF_TRANSCRIPTION		114	0.16637	0.755226	0.921405	0.969131	1	2533	tags=37%, list=34%, signal=55%
ER_NUCLEAR_SIGNALING_PATHWAY	ER_NUCLEAR_SIGNALING_PATHWAY		13	0.270004	0.751612	0.793761	0.972543	1	1527	tags=31%, list=20%, signal=39%
GOLDRATH_MEMORY	GOLDRATH_MEMORY		31	0.209673	0.749589	0.853357	0.973747	1	1397	tags=23%, list=19%, signal=28%
MTORPATHWAY	MTORPATHWAY		19	0.234613	0.745946	0.82807	0.977168	1	2375	tags=37%, list=32%, signal=54%
UVB_NHEK1_C2	UVB_NHEK1_C2		16	0.246003	0.741378	0.819672	0.981577	1	2608	tags=50%, list=35%, signal=76%
UBIQUITIN_LIGASE_COMPLEX	UBIQUITIN_LIGASE_COMPLEX		22	0.224992	0.740871	0.857651	0.980722	1	2126	tags=36%, list=28%, signal=51%
ST_GA13_PATHWAY	ST_GA13_PATHWAY		18	0.235004	0.739072	0.817326	0.981515	1	1340	tags=22%, list=18%, signal=27%
TRANSCRIPTION_FACTOR_TFIID_COMPLEX	TRANSCRIPTION_FACTOR_TFIID_COMPLEX		10	0.287741	0.737184	0.799629	0.982472	1	786	tags=20%, list=10%, signal=22%
EMT_DN	EMT_DN		36	0.197893	0.734786	0.85274	0.984016	1	2533	tags=47%, list=34%, signal=71%
JECHLINGER_EMT_DN	JECHLINGER_EMT_DN		28	0.213015	0.734524	0.870107	0.982839	1	892	tags=18%, list=12%, signal=20%
BRCA2_BRCA1_DN	BRCA2_BRCA1_DN		27	0.208952	0.731786	0.838435	0.984761	1	1618	tags=26%, list=22%, signal=33%
NUCLEAR_IMPORT	NUCLEAR_IMPORT		34	0.202205	0.731701	0.881081	0.98338	1	1340	tags=21%, list=18%, signal=25%
CYTOCHROME_C_OXIDASE_ACTIVITY	CYTOCHROME_C_OXIDASE_ACTIVITY		11	0.277726	0.729983	0.82037	0.983995	1	5422	tags=100%, list=72%, signal=360%
UVC_XPCS_4HR_DN	UVC_XPCS_4HR_DN		179	0.145474	0.726526	0.981707	0.986435	1	2391	tags=34%, list=32%, signal=49%
PEPTIDYL_AMINO_ACID_MODIFICATION	PEPTIDYL_AMINO_ACID_MODIFICATION		34	0.20133	0.726511	0.891986	0.984987	1	1825	tags=29%, list=24%, signal=39%
OXIDOREDUCTASE_ACTIVITY__ACTING_ON_NADH_OR_NADPH	OXIDOREDUCTASE_ACTIVITY__ACTING_ON_NADH_OR_NADPH		16	0.236488	0.725811	0.850638	0.984369	1	2054	tags=38%, list=27%, signal=52%
RARRXRPATHWAY	RARRXRPATHWAY		12	0.262482	0.722766	0.836331	0.986417	1	1504	tags=25%, list=20%, signal=31%
ORGANIC_ACID_TRANSPORT	ORGANIC_ACID_TRANSPORT		14	0.247814	0.722532	0.849162	0.985231	1	1864	tags=36%, list=25%, signal=47%
CARBOXYLIC_ACID_TRANSPORT	CARBOXYLIC_ACID_TRANSPORT		14	0.247814	0.721325	0.854779	0.985158	1	1864	tags=36%, list=25%, signal=47%
ENZYME_LINKED_RECEPTOR_PROTEIN_SIGNALING_PATHWAY	ENZYME_LINKED_RECEPTOR_PROTEIN_SIGNALING_PATHWAY		55	0.178472	0.721094	0.929432	0.983975	1	2416	tags=40%, list=32%, signal=59%
COFACTOR_METABOLIC_PROCESS	COFACTOR_METABOLIC_PROCESS		38	0.190826	0.720623	0.905455	0.983005	1	2149	tags=29%, list=29%, signal=40%
SEQUENCE_SPECIFIC_DNA_BINDING	SEQUENCE_SPECIFIC_DNA_BINDING		28	0.206967	0.719689	0.894366	0.982567	1	1107	tags=18%, list=15%, signal=21%
GCRPATHWAY	GCRPATHWAY		13	0.258176	0.718924	0.833628	0.982004	1	5569	tags=100%, list=74%, signal=387%
IGF1MTORPATHWAY	IGF1MTORPATHWAY		15	0.243992	0.71819	0.810811	0.981326	1	1723	tags=27%, list=23%, signal=35%
IGF1PATHWAY	IGF1PATHWAY		17	0.231509	0.715268	0.865942	0.983087	1	1857	tags=41%, list=25%, signal=55%
TRANSLATION_FACTORS	TRANSLATION_FACTORS		37	0.190081	0.713755	0.922945	0.983263	1	2780	tags=43%, list=37%, signal=68%
LIGASE_ACTIVITY__FORMING_CARBON_NITROGEN_BONDS	LIGASE_ACTIVITY__FORMING_CARBON_NITROGEN_BONDS		45	0.183895	0.71121	0.924693	0.98446	1	1197	tags=16%, list=16%, signal=18%
GH_EXOGENOUS_LATE_UP	GH_EXOGENOUS_LATE_UP		21	0.220522	0.709672	0.863139	0.984566	1	1065	tags=19%, list=14%, signal=22%
ORGANELLE_OUTER_MEMBRANE	ORGANELLE_OUTER_MEMBRANE		16	0.230278	0.709645	0.85918	0.983156	1	2214	tags=44%, list=30%, signal=62%
UVC_HIGH_D5_DN	UVC_HIGH_D5_DN		26	0.205293	0.70779	0.889262	0.983661	1	1787	tags=31%, list=24%, signal=40%
MEDIATOR_COMPLEX	MEDIATOR_COMPLEX		13	0.244827	0.705058	0.858223	0.984932	1	5669	tags=100%, list=76%, signal=408%
DAMAGED_DNA_BINDING	DAMAGED_DNA_BINDING		11	0.260001	0.703897	0.836397	0.984632	1	2465	tags=55%, list=33%, signal=81%
COENZYME_METABOLIC_PROCESS	COENZYME_METABOLIC_PROCESS		24	0.208001	0.703143	0.880282	0.98394	1	2116	tags=38%, list=28%, signal=52%
MITOCHONDRION	MITOCHONDRION		244	0.136122	0.700396	1	0.985279	1	2190	tags=28%, list=29%, signal=39%
ORGANELLAR_RIBOSOME	ORGANELLAR_RIBOSOME		19	0.220493	0.69619	0.880074	0.987923	1	767	tags=11%, list=10%, signal=12%
PDGF_ES_UP	PDGF_ES_UP		14	0.238137	0.695125	0.87619	0.987463	1	1081	tags=21%, list=14%, signal=25%
KENNY_WNT_DN	KENNY_WNT_DN		44	0.180503	0.693112	0.937824	0.987816	1	1297	tags=16%, list=17%, signal=19%
MITOCHONDRIAL_RIBOSOME	MITOCHONDRIAL_RIBOSOME		19	0.220493	0.690683	0.893694	0.988564	1	767	tags=11%, list=10%, signal=12%
HSA04070_PHOSPHATIDYLINOSITOL_SIGNALING_SYSTEM	HSA04070_PHOSPHATIDYLINOSITOL_SIGNALING_SYSTEM		38	0.184399	0.684105	0.942708	0.993044	1	1355	tags=18%, list=18%, signal=22%
CITRATE_CYCLE_TCA_CYCLE	CITRATE_CYCLE_TCA_CYCLE		16	0.226299	0.681618	0.891791	0.993677	1	38	tags=6%, list=1%, signal=6%
HSA04350_TGF_BETA_SIGNALING_PATHWAY	HSA04350_TGF_BETA_SIGNALING_PATHWAY		42	0.176089	0.680236	0.940972	0.99339	1	2871	tags=45%, list=38%, signal=73%
AMINE_TRANSMEMBRANE_TRANSPORTER_ACTIVITY	AMINE_TRANSMEMBRANE_TRANSPORTER_ACTIVITY		10	0.262647	0.675584	0.886029	0.995737	1	1510	tags=30%, list=20%, signal=38%
MITOCHONDRION_ORGANIZATION_AND_BIOGENESIS	MITOCHONDRION_ORGANIZATION_AND_BIOGENESIS		32	0.186174	0.67307	0.92769	0.996246	1	1950	tags=28%, list=26%, signal=38%
HSA04916_MELANOGENESIS	HSA04916_MELANOGENESIS		46	0.171071	0.672492	0.949833	0.995289	1	2011	tags=28%, list=27%, signal=38%
EPIDERMIS_DEVELOPMENT	EPIDERMIS_DEVELOPMENT		17	0.218151	0.672271	0.900709	0.994057	1	2145	tags=41%, list=29%, signal=58%
HUMAN_CD34_ENRICHED_TRANSCRIPTION_FACTORS	HUMAN_CD34_ENRICHED_TRANSCRIPTION_FACTORS		120	0.142786	0.668055	0.990446	0.995726	1	2741	tags=39%, list=37%, signal=61%
HSA00252_ALANINE_AND_ASPARTATE_METABOLISM	HSA00252_ALANINE_AND_ASPARTATE_METABOLISM		17	0.219664	0.666523	0.908127	0.995471	1	1810	tags=29%, list=24%, signal=39%
REGULATION_OF_GENE_EXPRESSION	REGULATION_OF_GENE_EXPRESSION		360	0.12269	0.665	1	0.995186	1	1827	tags=22%, list=24%, signal=27%
UBIQUINONE_BIOSYNTHESIS	UBIQUINONE_BIOSYNTHESIS		15	0.21977	0.664203	0.901786	0.994385	1	2398	tags=47%, list=32%, signal=68%
HDACI_COLON_SUL30MIN_DN	HDACI_COLON_SUL30MIN_DN		25	0.19194	0.662999	0.930657	0.993822	1	937	tags=12%, list=12%, signal=14%
CHROMATIN_MODIFICATION	CHROMATIN_MODIFICATION		34	0.179737	0.66041	0.943463	0.99421	1	1777	tags=18%, list=24%, signal=23%
HSA00960_ALKALOID_BIOSYNTHESIS_II	HSA00960_ALKALOID_BIOSYNTHESIS_II		11	0.240384	0.655137	0.898711	0.996516	1	1444	tags=27%, list=19%, signal=34%
ORGANIC_ACID_TRANSMEMBRANE_TRANSPORTER_ACTIVITY	ORGANIC_ACID_TRANSMEMBRANE_TRANSPORTER_ACTIVITY		12	0.239417	0.654706	0.905797	0.995435	1	1864	tags=33%, list=25%, signal=44%
EMBRYONIC_DEVELOPMENT	EMBRYONIC_DEVELOPMENT		24	0.196192	0.654556	0.940375	0.994117	1	1559	tags=21%, list=21%, signal=26%
HSA05217_BASAL_CELL_CARCINOMA	HSA05217_BASAL_CELL_CARCINOMA		15	0.226678	0.652124	0.908582	0.994375	1	1584	tags=20%, list=21%, signal=25%
AGEING_BRAIN_DN	AGEING_BRAIN_DN		65	0.154347	0.651707	0.993186	0.99325	1	1613	tags=18%, list=21%, signal=23%
AGUIRRE_PANCREAS_CHR17	AGUIRRE_PANCREAS_CHR17		43	0.167584	0.650609	0.966102	0.992531	1	2879	tags=49%, list=38%, signal=79%
PASSERINI_GROWTH	PASSERINI_GROWTH		13	0.228435	0.650488	0.910134	0.991224	1	2242	tags=38%, list=30%, signal=55%
HSA01032_GLYCAN_STRUCTURES_DEGRADATION	HSA01032_GLYCAN_STRUCTURES_DEGRADATION		15	0.222257	0.646933	0.918149	0.992084	1	2189	tags=40%, list=29%, signal=56%
TISSUE_REMODELING	TISSUE_REMODELING		10	0.245164	0.645858	0.897345	0.991326	1	48	tags=10%, list=1%, signal=10%
CARBOXYLIC_ACID_TRANSMEMBRANE_TRANSPORTER_ACTIVITY	CARBOXYLIC_ACID_TRANSMEMBRANE_TRANSPORTER_ACTIVITY		12	0.239417	0.644466	0.916667	0.990826	1	1864	tags=33%, list=25%, signal=44%
TSA_RKO_UP	TSA_RKO_UP		11	0.231577	0.641734	0.933962	0.99102	1	882	tags=18%, list=12%, signal=21%
TRANSCRIPTION_ACTIVATOR_ACTIVITY	TRANSCRIPTION_ACTIVATOR_ACTIVITY		103	0.139531	0.640284	0.990083	0.990448	1	2235	tags=28%, list=30%, signal=40%
CHROMATIN_REMODELING_COMPLEX	CHROMATIN_REMODELING_COMPLEX		12	0.236252	0.636647	0.906934	0.991145	1	5733	tags=100%, list=76%, signal=423%
HISTONE_MODIFICATION	HISTONE_MODIFICATION		15	0.212431	0.63126	0.917582	0.992827	1	400	tags=7%, list=5%, signal=7%
ALKPATHWAY	ALKPATHWAY		18	0.199296	0.620802	0.939446	0.996915	1	2586	tags=39%, list=34%, signal=59%
COVALENT_CHROMATIN_MODIFICATION	COVALENT_CHROMATIN_MODIFICATION		15	0.212431	0.620264	0.950851	0.995804	1	400	tags=7%, list=5%, signal=7%
MOREAUX_TACI_HI_IN_BMPC	MOREAUX_TACI_HI_IN_BMPC		38	0.16624	0.612998	0.96745	0.997826	1	321	tags=8%, list=4%, signal=8%
RNA_TRANSCRIPTION_REACTOME	RNA_TRANSCRIPTION_REACTOME		29	0.174219	0.61173	0.958904	0.997051	1	1054	tags=14%, list=14%, signal=16%
CMV_HCMV_TIMECOURSE_18HRS_UP	CMV_HCMV_TIMECOURSE_18HRS_UP		49	0.152123	0.610651	0.991409	0.996151	1	2516	tags=41%, list=34%, signal=61%
PROSTAGLANDIN_AND_LEUKOTRIENE_METABOLISM	PROSTAGLANDIN_AND_LEUKOTRIENE_METABOLISM		13	0.222703	0.609752	0.94085	0.995198	1	1641	tags=38%, list=22%, signal=49%
PROTEASOME_COMPLEX	PROTEASOME_COMPLEX		20	0.185592	0.59272	0.969524	1	1	1089	tags=15%, list=15%, signal=17%
CHROMATIN_ASSEMBLY_OR_DISASSEMBLY	CHROMATIN_ASSEMBLY_OR_DISASSEMBLY		12	0.220368	0.59184	0.95073	0.999758	1	5852	tags=100%, list=78%, signal=454%
MRNA_BINDING	MRNA_BINDING		16	0.196191	0.588266	0.945283	0.999668	1	52	tags=6%, list=1%, signal=6%
41BBPATHWAY	41BBPATHWAY		11	0.215793	0.575369	0.952199	1	1	333	tags=9%, list=4%, signal=9%
4NQO_ESR_WS_UNREG	4NQO_ESR_WS_UNREG		24	0.173071	0.575312	0.972171	1	1	2145	tags=33%, list=29%, signal=47%
CELL_STRUCTURE_DISASSEMBLY_DURING_APOPTOSIS	CELL_STRUCTURE_DISASSEMBLY_DURING_APOPTOSIS		12	0.206543	0.575026	0.973333	0.999998	1	1879	tags=33%, list=25%, signal=44%
CYTOSOLIC_PART	CYTOSOLIC_PART		13	0.203976	0.573117	0.970803	0.99924	1	2257	tags=38%, list=30%, signal=55%
RIBOSOMAL_SUBUNIT	RIBOSOMAL_SUBUNIT		18	0.185021	0.566779	0.975096	0.999712	1	1077	tags=11%, list=14%, signal=13%
EDG1PATHWAY	EDG1PATHWAY		17	0.184735	0.565774	0.976967	0.998641	1	1340	tags=24%, list=18%, signal=29%
SPPAPATHWAY	SPPAPATHWAY		14	0.191959	0.560803	0.979008	0.998619	1	1967	tags=36%, list=26%, signal=48%
EXONUCLEASE_ACTIVITY	EXONUCLEASE_ACTIVITY		12	0.197638	0.555338	0.95717	0.998674	1	374	tags=8%, list=5%, signal=9%
BRACX_UP	BRACX_UP		15	0.189326	0.554897	0.968198	0.997437	1	1394	tags=20%, list=19%, signal=25%
ESTABLISHMENT_AND_OR_MAINTENANCE_OF_CHROMATIN_ARCHITECTURE	ESTABLISHMENT_AND_OR_MAINTENANCE_OF_CHROMATIN_ARCHITECTURE		45	0.140902	0.550894	0.988075	0.997056	1	2653	tags=27%, list=35%, signal=41%
LIZUKA_G1_SM_G2	LIZUKA_G1_SM_G2		23	0.169081	0.548373	0.977654	0.996287	1	1296	tags=17%, list=17%, signal=21%
INTEGRATOR_COMPLEX	INTEGRATOR_COMPLEX		10	0.207837	0.545356	0.97597	0.99559	1	1914	tags=30%, list=26%, signal=40%
ZUCCHI_EPITHELIAL_DN	ZUCCHI_EPITHELIAL_DN		31	0.147376	0.532793	0.985663	0.996754	1	2540	tags=39%, list=34%, signal=58%
EIF4PATHWAY	EIF4PATHWAY		19	0.165276	0.524191	0.987342	0.996861	1	1857	tags=26%, list=25%, signal=35%
HSA00510_N_GLYCAN_BIOSYNTHESIS	HSA00510_N_GLYCAN_BIOSYNTHESIS		28	0.150405	0.511152	1	0.997437	1	1230	tags=14%, list=16%, signal=17%
AGUIRRE_PANCREAS_CHR18	AGUIRRE_PANCREAS_CHR18		11	0.170074	0.459308	0.994792	1	1	3205	tags=64%, list=43%, signal=111%
HDACI_COLON_CLUSTER10	HDACI_COLON_CLUSTER10		25	0.136865	0.45788	0.998239	0.999426	1	1087	tags=12%, list=14%, signal=14%
VEGFPATHWAY	VEGFPATHWAY		22	0.132462	0.441121	0.998165	0.998806	1	299	tags=5%, list=4%, signal=5%

## Sheet: GSEA Up in Kidney
NAME	GS<br> follow link to MSigDB	GS DETAILS	SIZE	ES	NES	NOM p-val	FDR q-val	FWER p-val	RANK AT MAX	LEADING EDGE
LI_FETAL_VS_WT_KIDNEY_UP	LI_FETAL_VS_WT_KIDNEY_UP	Details ...	139	0.570081	2.8355	0	0	0	860	tags=47%, list=11%, signal=52%
MENSE_HYPOXIA_UP	MENSE_HYPOXIA_UP	Details ...	65	0.621805	2.6651	0	0	0	1033	tags=49%, list=14%, signal=57%
MANALO_HYPOXIA_UP	MANALO_HYPOXIA_UP	Details ...	68	0.572783	2.51299	0	0	0	1750	tags=63%, list=23%, signal=82%
POD1_KO_DN	POD1_KO_DN	Details ...	459	0.42946	2.47944	0	0	0	1659	tags=40%, list=22%, signal=49%
CARIES_PULP_UP	CARIES_PULP_UP	Details ...	134	0.493244	2.41303	0	0.000224555	0.001	1219	tags=42%, list=16%, signal=49%
HSA04060_CYTOKINE_CYTOKINE_RECEPTOR_INTERACTION	HSA04060_CYTOKINE_CYTOKINE_RECEPTOR_INTERACTION	Details ...	56	0.575531	2.4009	0	0.000187129	0.001	1725	tags=57%, list=23%, signal=74%
HSIAO_LIVER_SPECIFIC_GENES	HSIAO_LIVER_SPECIFIC_GENES	Details ...	77	0.522863	2.35978	0	0.000324169	0.002	1311	tags=47%, list=17%, signal=56%
HYPOXIA_REG_UP	HYPOXIA_REG_UP	Details ...	25	0.680704	2.35276	0	0.000283648	0.002	1619	tags=72%, list=22%, signal=92%
FLECHNER_KIDNEY_TRANSPLANT_REJECTION_DN	FLECHNER_KIDNEY_TRANSPLANT_REJECTION_DN	Details ...	387	0.416917	2.34976	0	0.000252132	0.002	1479	tags=38%, list=20%, signal=45%
CARIES_PULP_HIGH_UP	CARIES_PULP_HIGH_UP	Details ...	49	0.574097	2.34889	0	0.000226919	0.002	1671	tags=59%, list=22%, signal=76%
BOQUEST_CD31PLUS_VS_CD31MINUS_UP	BOQUEST_CD31PLUS_VS_CD31MINUS_UP	Details ...	361	0.421167	2.34353	0	0.00020629	0.002	1022	tags=35%, list=14%, signal=39%
HIF1_TARGETS	HIF1_TARGETS	Details ...	21	0.717041	2.33022	0	0.000380095	0.004	1517	tags=86%, list=20%, signal=107%
HSA04940_TYPE_I_DIABETES_MELLITUS	HSA04940_TYPE_I_DIABETES_MELLITUS	Details ...	18	0.742063	2.32744	0	0.000443288	0.005	1400	tags=94%, list=19%, signal=116%
HYPOXIA_REVIEW	HYPOXIA_REVIEW	Details ...	48	0.565206	2.32634	0	0.000411625	0.005	1066	tags=50%, list=14%, signal=58%
DIAB_NEPH_UP	DIAB_NEPH_UP	Details ...	31	0.651408	2.32471	0	0.000384183	0.005	1105	tags=55%, list=15%, signal=64%
SANSOM_APC_5_DN	SANSOM_APC_5_DN	Details ...	133	0.470894	2.31986	0	0.000360172	0.005	1769	tags=49%, list=24%, signal=63%
HSA04514_CELL_ADHESION_MOLECULES	HSA04514_CELL_ADHESION_MOLECULES	Details ...	45	0.573652	2.28173	0	0.000605852	0.009	1431	tags=64%, list=19%, signal=79%
HSA00010_GLYCOLYSIS_AND_GLUCONEOGENESIS	HSA00010_GLYCOLYSIS_AND_GLUCONEOGENESIS	Details ...	31	0.609139	2.24648	0	0.00108938	0.017	1852	tags=65%, list=25%, signal=85%
VERHAAK_AML_NPM1_MUT_VS_WT_UP	VERHAAK_AML_NPM1_MUT_VS_WT_UP	Details ...	100	0.469295	2.21471	0	0.00175406	0.029	1418	tags=44%, list=19%, signal=54%
BASSO_HCL_DIFF	BASSO_HCL_DIFF	Details ...	55	0.529369	2.20081	0	0.00189713	0.033	2135	tags=58%, list=28%, signal=81%
APPEL_IMATINIB_UP	APPEL_IMATINIB_UP		26	0.629328	2.18892	0	0.00219036	0.04	2099	tags=77%, list=28%, signal=106%
WIELAND_HEPATITIS_B_INDUCED	WIELAND_HEPATITIS_B_INDUCED		81	0.478964	2.18028	0	0.0023026	0.044	2031	tags=60%, list=27%, signal=82%
GLYCOLYSIS	GLYCOLYSIS		27	0.603564	2.1292	0	0.00436509	0.084	1852	tags=63%, list=25%, signal=83%
ZHAN_MULTIPLE_MYELOMA_VS_NORMAL_DN	ZHAN_MULTIPLE_MYELOMA_VS_NORMAL_DN		19	0.665072	2.12881	0	0.00423048	0.085	1123	tags=68%, list=15%, signal=80%
GLUCONEOGENESIS	GLUCONEOGENESIS		27	0.603564	2.11961	0	0.00470543	0.096	1852	tags=63%, list=25%, signal=83%
REGULATION_OF_PROTEIN_AMINO_ACID_PHOSPHORYLATION	REGULATION_OF_PROTEIN_AMINO_ACID_PHOSPHORYLATION		11	0.76376	2.09947	0.00222717	0.00602616	0.124	1557	tags=73%, list=21%, signal=92%
LVAD_HEARTFAILURE_UP	LVAD_HEARTFAILURE_UP		60	0.491946	2.09942	0	0.00580297	0.124	2109	tags=55%, list=28%, signal=76%
GPCRDB_CLASS_A_RHODOPSIN_LIKE	GPCRDB_CLASS_A_RHODOPSIN_LIKE		17	0.683855	2.09482	0	0.00588712	0.129	1459	tags=65%, list=19%, signal=80%
HOHENKIRK_MONOCYTE_DEND_UP	HOHENKIRK_MONOCYTE_DEND_UP		70	0.469362	2.09272	0	0.00576185	0.13	776	tags=39%, list=10%, signal=43%
HDACI_COLON_TSABUT_UP	HDACI_COLON_TSABUT_UP		41	0.52933	2.08936	0	0.0056844	0.132	751	tags=32%, list=10%, signal=35%
SANA_IFNG_ENDOTHELIAL_UP	SANA_IFNG_ENDOTHELIAL_UP		50	0.50365	2.08643	0	0.00576139	0.136	1850	tags=48%, list=25%, signal=63%
CHIARETTI_T_ALL_DIFF	CHIARETTI_T_ALL_DIFF		163	0.40737	2.07259	0	0.0064489	0.157	1124	tags=33%, list=15%, signal=38%
HYPOXIA_FIBRO_UP	HYPOXIA_FIBRO_UP		12	0.733489	2.06935	0	0.0067133	0.168	1570	tags=83%, list=21%, signal=105%
TRANSMEMBRANE_RECEPTOR_ACTIVITY	TRANSMEMBRANE_RECEPTOR_ACTIVITY		89	0.44965	2.06471	0	0.0069932	0.181	1725	tags=54%, list=23%, signal=69%
ORGANIC_ACID_METABOLIC_PROCESS	ORGANIC_ACID_METABOLIC_PROCESS		90	0.443117	2.06293	0	0.0070904	0.19	1311	tags=40%, list=17%, signal=48%
CHEMICAL_HOMEOSTASIS	CHEMICAL_HOMEOSTASIS		52	0.496324	2.04619	0	0.00869365	0.234	1819	tags=50%, list=24%, signal=66%
HEMATOPOIETIN_INTERFERON_CLASS__D200_DOMAIN__CYTOKINE_RECEPTOR_ACTIVITY	HEMATOPOIETIN_INTERFERON_CLASS__D200_DOMAIN__CYTOKINE_RECEPTOR_ACTIVITY		15	0.666002	2.0343	0.00224215	0.00964926	0.268	1253	tags=60%, list=17%, signal=72%
HSA04630_JAK_STAT_SIGNALING_PATHWAY	HSA04630_JAK_STAT_SIGNALING_PATHWAY		59	0.478876	2.03286	0	0.00939533	0.268	2216	tags=47%, list=30%, signal=67%
CARBOXYLIC_ACID_METABOLIC_PROCESS	CARBOXYLIC_ACID_METABOLIC_PROCESS		88	0.447412	2.03266	0	0.00921317	0.269	1311	tags=41%, list=17%, signal=49%
SANA_TNFA_ENDOTHELIAL_UP	SANA_TNFA_ENDOTHELIAL_UP		50	0.493388	2.03053	0	0.00924294	0.276	1733	tags=50%, list=23%, signal=65%
TAKEDA_NUP8_HOXA9_10D_DN	TAKEDA_NUP8_HOXA9_10D_DN		70	0.459925	2.02964	0	0.00910248	0.279	1697	tags=51%, list=23%, signal=66%
RUTELLA_HEMATOGFSNDCS_DIFF	RUTELLA_HEMATOGFSNDCS_DIFF		452	0.353763	2.02882	0	0.00891388	0.279	1446	tags=35%, list=19%, signal=41%
RECEPTOR_ACTIVITY	RECEPTOR_ACTIVITY		151	0.403609	2.02711	0	0.00884	0.284	1515	tags=42%, list=20%, signal=52%
BLEO_HUMAN_LYMPH_HIGH_24HRS_UP	BLEO_HUMAN_LYMPH_HIGH_24HRS_UP		70	0.463412	2.0153	0	0.0101103	0.325	1084	tags=36%, list=14%, signal=41%
CMV_UV-CMV_COMMON_HCMV_6HRS_DN	CMV_UV-CMV_COMMON_HCMV_6HRS_DN		18	0.631003	2.01358	0	0.0101695	0.331	738	tags=39%, list=10%, signal=43%
IRS1_KO_ADIP_DN	IRS1_KO_ADIP_DN		67	0.457078	2.01144	0	0.0101738	0.338	1660	tags=46%, list=22%, signal=59%
CHIARETTI_T_ALL	CHIARETTI_T_ALL		150	0.397107	2.00627	0	0.010441	0.355	1124	tags=31%, list=15%, signal=36%
RESPONSE_TO_HYPOXIA	RESPONSE_TO_HYPOXIA		15	0.668114	2.00397	0.00208333	0.0105339	0.362	1064	tags=53%, list=14%, signal=62%
LIPID_CATABOLIC_PROCESS	LIPID_CATABOLIC_PROCESS		18	0.617562	1.99489	0.00222222	0.0118303	0.402	1838	tags=61%, list=24%, signal=81%
TARTE_MATURE_PC	TARTE_MATURE_PC		153	0.393498	1.99467	0	0.0115937	0.402	1515	tags=36%, list=20%, signal=44%
ROSS_CBF_MYH	ROSS_CBF_MYH		31	0.550343	1.99018	0.0021097	0.0121153	0.421	2133	tags=65%, list=28%, signal=90%
RAS_GTPASE_ACTIVATOR_ACTIVITY	RAS_GTPASE_ACTIVATOR_ACTIVITY		14	0.688769	1.9862	0	0.0127039	0.44	755	tags=43%, list=10%, signal=48%
OXIDOREDUCTASE_ACTIVITY	OXIDOREDUCTASE_ACTIVITY		149	0.388667	1.96686	0	0.0156256	0.513	1862	tags=46%, list=25%, signal=60%
TAKEDA_NUP8_HOXA9_8D_DN	TAKEDA_NUP8_HOXA9_8D_DN		110	0.41379	1.96542	0	0.0155945	0.519	1700	tags=48%, list=23%, signal=61%
LEE_CIP_UP	LEE_CIP_UP		30	0.54042	1.96257	0	0.0160242	0.532	863	tags=40%, list=12%, signal=45%
YAO_P4_KO_VS_WT_UP	YAO_P4_KO_VS_WT_UP		36	0.522995	1.96246	0	0.015738	0.532	896	tags=39%, list=12%, signal=44%
G_PROTEIN_COUPLED_RECEPTOR_PROTEIN_SIGNALING_PATHWAY	G_PROTEIN_COUPLED_RECEPTOR_PROTEIN_SIGNALING_PATHWAY		58	0.458627	1.96093	0	0.0157068	0.539	2392	tags=66%, list=32%, signal=95%
GOLDRATH_MEMORY	GOLDRATH_MEMORY		31	0.53765	1.96017	0	0.0155568	0.541	939	tags=39%, list=13%, signal=44%
HSA04610_COMPLEMENT_AND_COAGULATION_CASCADES	HSA04610_COMPLEMENT_AND_COAGULATION_CASCADES		26	0.561565	1.95551	0	0.0161977	0.558	1146	tags=54%, list=15%, signal=63%
IDX_TSA_UP_CLUSTER6	IDX_TSA_UP_CLUSTER6		111	0.407485	1.95524	0	0.0159277	0.558	1371	tags=34%, list=18%, signal=41%
CELLULAR_LIPID_CATABOLIC_PROCESS	CELLULAR_LIPID_CATABOLIC_PROCESS		18	0.617562	1.95459	0	0.0157039	0.558	1838	tags=61%, list=24%, signal=81%
GPCRS_CLASS_A_RHODOPSIN_LIKE	GPCRS_CLASS_A_RHODOPSIN_LIKE		16	0.649548	1.95297	0.00217391	0.0157314	0.564	1459	tags=69%, list=19%, signal=85%
HSA04080_NEUROACTIVE_LIGAND_RECEPTOR_INTERACTION	HSA04080_NEUROACTIVE_LIGAND_RECEPTOR_INTERACTION		20	0.6152	1.95134	0.00200401	0.0157576	0.573	1459	tags=65%, list=19%, signal=80%
AGUIRRE_PANCREAS_CHR18	AGUIRRE_PANCREAS_CHR18		11	0.708936	1.94492	0.00413223	0.0168753	0.609	1544	tags=55%, list=21%, signal=69%
LIZUKA_L1_GR_G1	LIZUKA_L1_GR_G1		18	0.60158	1.94448	0.00221729	0.0166862	0.609	1758	tags=50%, list=23%, signal=65%
AGEING_KIDNEY_SPECIFIC_DN	AGEING_KIDNEY_SPECIFIC_DN		88	0.419514	1.9411	0	0.0169821	0.621	1398	tags=40%, list=19%, signal=48%
PEPTIDE_GPCRS	PEPTIDE_GPCRS		10	0.718487	1.93508	0	0.0175355	0.641	1459	tags=70%, list=19%, signal=87%
HSA04650_NATURAL_KILLER_CELL_MEDIATED_CYTOTOXICITY	HSA04650_NATURAL_KILLER_CELL_MEDIATED_CYTOTOXICITY		57	0.46652	1.93421	0	0.017498	0.644	1667	tags=46%, list=22%, signal=58%
ELONGINA_KO_UP	ELONGINA_KO_UP		114	0.400605	1.92986	0	0.0183332	0.672	1213	tags=35%, list=16%, signal=41%
HEMOSTASIS	HEMOSTASIS		15	0.629133	1.92875	0.00601202	0.0181696	0.673	1197	tags=60%, list=16%, signal=71%
LINDSTEDT_DEND_UP	LINDSTEDT_DEND_UP		31	0.516412	1.92819	0	0.0180108	0.677	689	tags=35%, list=9%, signal=39%
RUTELLA_HEPATGFSNDCS_UP	RUTELLA_HEPATGFSNDCS_UP		98	0.408698	1.92488	0	0.0183854	0.689	1309	tags=38%, list=17%, signal=45%
LIPID_BINDING	LIPID_BINDING		42	0.493702	1.92039	0	0.0188795	0.699	1311	tags=45%, list=17%, signal=55%
REGULATION_OF_PHOSPHORYLATION	REGULATION_OF_PHOSPHORYLATION		19	0.596275	1.90693	0	0.0218248	0.744	1188	tags=58%, list=16%, signal=69%
RETT_UP	RETT_UP		20	0.584974	1.9057	0.00436681	0.02195	0.755	974	tags=45%, list=13%, signal=52%
ET743_RESIST_DN	ET743_RESIST_DN		27	0.534326	1.90463	0	0.0220247	0.766	803	tags=41%, list=11%, signal=45%
ELECTRON_TRANSPORTER_ACTIVITY	ELECTRON_TRANSPORTER_ACTIVITY		62	0.437869	1.89128	0	0.0250713	0.815	1862	tags=52%, list=25%, signal=68%
PLASMA_MEMBRANE	PLASMA_MEMBRANE		430	0.330099	1.88816	0	0.0256233	0.829	1831	tags=42%, list=24%, signal=53%
FATTY_ACID_OXIDATION	FATTY_ACID_OXIDATION		12	0.671822	1.88633	0.00851064	0.025986	0.837	669	tags=42%, list=9%, signal=46%
KLEIN_PEL_DN	KLEIN_PEL_DN		36	0.494001	1.88329	0	0.026528	0.845	1081	tags=42%, list=14%, signal=48%
TAKEDA_NUP8_HOXA9_3D_DN	TAKEDA_NUP8_HOXA9_3D_DN		12	0.668445	1.87748	0.00414938	0.0278542	0.861	2292	tags=83%, list=31%, signal=120%
FATTY_ACID_METABOLIC_PROCESS	FATTY_ACID_METABOLIC_PROCESS		30	0.522902	1.87735	0	0.027543	0.861	1141	tags=37%, list=15%, signal=43%
WANG_HOXA9_VS_MEIS1_DN	WANG_HOXA9_VS_MEIS1_DN		13	0.663644	1.87604	0.004158	0.0274904	0.866	930	tags=46%, list=12%, signal=53%
GLYCOLYSIS_AND_GLUCONEOGENESIS	GLYCOLYSIS_AND_GLUCONEOGENESIS		24	0.552137	1.87533	0	0.0273421	0.869	1517	tags=54%, list=20%, signal=68%
PASSERINI_INFLAMMATION	PASSERINI_INFLAMMATION		15	0.626314	1.87416	0.00428265	0.0273565	0.872	2190	tags=67%, list=29%, signal=94%
CYTOKINE_BINDING	CYTOKINE_BINDING		20	0.569728	1.8727	0	0.0272931	0.874	1725	tags=60%, list=23%, signal=78%
FATTY_ACID_METABOLISM	FATTY_ACID_METABOLISM		32	0.515345	1.87209	0	0.0271517	0.877	1546	tags=53%, list=21%, signal=67%
HSA04612_ANTIGEN_PROCESSING_AND_PRESENTATION	HSA04612_ANTIGEN_PROCESSING_AND_PRESENTATION		36	0.494112	1.87144	0	0.0269747	0.877	1424	tags=50%, list=19%, signal=61%
CMV_HCMV_6HRS_DN	CMV_HCMV_6HRS_DN		39	0.483699	1.87038	0	0.0269713	0.879	738	tags=33%, list=10%, signal=37%
SMALL_GTPASE_REGULATOR_ACTIVITY	SMALL_GTPASE_REGULATOR_ACTIVITY		33	0.504755	1.8646	0.00236407	0.0282722	0.894	1387	tags=42%, list=18%, signal=52%
IRITANI_ADPROX_VASC	IRITANI_ADPROX_VASC		101	0.392641	1.85764	0	0.0298988	0.908	1736	tags=45%, list=23%, signal=57%
INTRINSIC_TO_PLASMA_MEMBRANE	INTRINSIC_TO_PLASMA_MEMBRANE		253	0.342685	1.85585	0	0.0300531	0.911	1431	tags=38%, list=19%, signal=45%
ION_HOMEOSTASIS	ION_HOMEOSTASIS		42	0.469272	1.85441	0	0.0302634	0.913	1819	tags=48%, list=24%, signal=63%
CELL_SURFACE_RECEPTOR_LINKED_SIGNAL_TRANSDUCTION	CELL_SURFACE_RECEPTOR_LINKED_SIGNAL_TRANSDUCTION		54	0.452489	1.85427	0	0.029991	0.913	1150	tags=37%, list=15%, signal=43%
HYPOXIA_NORMAL_UP	HYPOXIA_NORMAL_UP		149	0.367454	1.85105	0	0.030583	0.921	1566	tags=34%, list=21%, signal=42%
AGEING_KIDNEY_DN	AGEING_KIDNEY_DN		76	0.409395	1.8499	0	0.0306155	0.922	1497	tags=39%, list=20%, signal=49%
ZHAN_TONSIL_BONEMARROW	ZHAN_TONSIL_BONEMARROW		25	0.533916	1.84686	0	0.031144	0.922	1819	tags=60%, list=24%, signal=79%
IDX_TSA_UP_CLUSTER1	IDX_TSA_UP_CLUSTER1		20	0.559379	1.84386	0.00873363	0.031932	0.927	1019	tags=45%, list=14%, signal=52%
OXIDOREDUCTASE_ACTIVITY_GO_0016705	OXIDOREDUCTASE_ACTIVITY_GO_0016705		15	0.611574	1.8419	0.00632911	0.0321582	0.934	1065	tags=47%, list=14%, signal=54%
VALINE_LEUCINE_AND_ISOLEUCINE_DEGRADATION	VALINE_LEUCINE_AND_ISOLEUCINE_DEGRADATION		24	0.538254	1.84172	0	0.0318957	0.934	1419	tags=54%, list=19%, signal=67%
INTEGRAL_TO_PLASMA_MEMBRANE	INTEGRAL_TO_PLASMA_MEMBRANE		251	0.342923	1.84041	0	0.0318784	0.935	1431	tags=37%, list=19%, signal=45%
CATION_HOMEOSTASIS	CATION_HOMEOSTASIS		37	0.474397	1.83971	0.00225734	0.0317807	0.935	1819	tags=49%, list=24%, signal=64%
ROSS_CBF_LEUKEMIA	ROSS_CBF_LEUKEMIA		36	0.487625	1.83862	0	0.0319324	0.939	1586	tags=44%, list=21%, signal=56%
RESISTANCE_XENOGRAFTS_UP	RESISTANCE_XENOGRAFTS_UP		12	0.648767	1.83489	0.00412371	0.032759	0.946	1067	tags=58%, list=14%, signal=68%
HCC_SURVIVAL_GOOD_VS_POOR_UP	HCC_SURVIVAL_GOOD_VS_POOR_UP		47	0.456303	1.83274	0.00425532	0.0330613	0.948	735	tags=36%, list=10%, signal=40%
TAVOR_CEBP_DN	TAVOR_CEBP_DN		21	0.551315	1.83247	0	0.0328127	0.948	1040	tags=43%, list=14%, signal=50%
CELLULAR_CATION_HOMEOSTASIS	CELLULAR_CATION_HOMEOSTASIS		37	0.474397	1.83186	0.0021645	0.0326897	0.949	1819	tags=49%, list=24%, signal=64%
VEGF_HUVEC_UP	VEGF_HUVEC_UP		11	0.677963	1.83118	0.00219298	0.0325484	0.952	896	tags=55%, list=12%, signal=62%
CELLULAR_HOMEOSTASIS	CELLULAR_HOMEOSTASIS		47	0.444167	1.8274	0	0.0334776	0.957	1912	tags=47%, list=25%, signal=62%
LAL_KO_6MO_UP	LAL_KO_6MO_UP		24	0.536577	1.82628	0.00440529	0.0335728	0.958	2323	tags=67%, list=31%, signal=96%
TAKEDA_NUP8_HOXA9_6H_UP	TAKEDA_NUP8_HOXA9_6H_UP		37	0.469071	1.82597	0	0.0333847	0.958	1217	tags=41%, list=16%, signal=48%
ICHIBA_GVHD	ICHIBA_GVHD		138	0.372002	1.82491	0	0.033467	0.96	1687	tags=38%, list=22%, signal=49%
IMMUNE_RESPONSE	IMMUNE_RESPONSE		78	0.39982	1.8239	0	0.033477	0.963	2331	tags=62%, list=31%, signal=88%
ZHAN_MM_CD138_MF_VS_REST	ZHAN_MM_CD138_MF_VS_REST		19	0.562607	1.82106	0	0.0341353	0.968	940	tags=47%, list=13%, signal=54%
PHOSPHOLIPID_BINDING	PHOSPHOLIPID_BINDING		24	0.528961	1.81869	0.00657895	0.0346628	0.971	1188	tags=46%, list=16%, signal=54%
PLASMA_MEMBRANE_PART	PLASMA_MEMBRANE_PART		310	0.331519	1.81855	0	0.0344143	0.971	1431	tags=35%, list=19%, signal=42%
ADIP_VS_PREADIP_UP	ADIP_VS_PREADIP_UP		20	0.556868	1.81722	0.00443459	0.0345232	0.971	1594	tags=60%, list=21%, signal=76%
VERHAAK_AML_NPM1_MUT_VS_WT_DN	VERHAAK_AML_NPM1_MUT_VS_WT_DN		124	0.376394	1.81581	0	0.0346621	0.974	1747	tags=45%, list=23%, signal=58%
FRASOR_ER_DN	FRASOR_ER_DN		44	0.447466	1.81536	0	0.034535	0.974	1180	tags=39%, list=16%, signal=46%
REGULATION_OF_BODY_FLUID_LEVELS	REGULATION_OF_BODY_FLUID_LEVELS		16	0.599143	1.81474	0.0103734	0.0345067	0.975	1197	tags=56%, list=16%, signal=67%
HEMATOP_STEM_ALL_UP	HEMATOP_STEM_ALL_UP		20	0.562094	1.81249	0.00207039	0.0348608	0.976	670	tags=35%, list=9%, signal=38%
LIPID_RAFT	LIPID_RAFT		16	0.587848	1.80142	0.00838574	0.0380901	0.982	1169	tags=50%, list=16%, signal=59%
CORDERO_KRAS_KD_VS_CONTROL_UP	CORDERO_KRAS_KD_VS_CONTROL_UP		59	0.429308	1.8011	0	0.0379407	0.984	1764	tags=47%, list=24%, signal=62%
AMINO_ACID_METABOLIC_PROCESS	AMINO_ACID_METABOLIC_PROCESS		38	0.470415	1.79923	0.00205761	0.038138	0.984	1311	tags=47%, list=17%, signal=57%
GPCRDB_OTHER	GPCRDB_OTHER		10	0.675556	1.79922	0.0131868	0.0378329	0.984	1146	tags=60%, list=15%, signal=71%
AGEING_KIDNEY_UP	AGEING_KIDNEY_UP		245	0.333279	1.79504	0	0.0388311	0.986	1687	tags=39%, list=22%, signal=49%
P53_BRCA1_UP	P53_BRCA1_UP		23	0.533979	1.79496	0.00674157	0.0385438	0.987	863	tags=43%, list=12%, signal=49%
SHIPP_FL_VS_DLBCL_UP	SHIPP_FL_VS_DLBCL_UP		17	0.560776	1.79472	0.00204499	0.0383428	0.987	1593	tags=53%, list=21%, signal=67%
ROSS_CBF	ROSS_CBF		40	0.462188	1.7853	0	0.0410038	0.991	1586	tags=43%, list=21%, signal=54%
HSA00590_ARACHIDONIC_ACID_METABOLISM	HSA00590_ARACHIDONIC_ACID_METABOLISM		13	0.614999	1.78491	0.00657895	0.0408476	0.991	1820	tags=69%, list=24%, signal=91%
HSA00120_BILE_ACID_BIOSYNTHESIS	HSA00120_BILE_ACID_BIOSYNTHESIS		16	0.584579	1.78365	0.00617284	0.0409857	0.991	1674	tags=50%, list=22%, signal=64%
G_PROTEIN_COUPLED_RECEPTOR_ACTIVITY	G_PROTEIN_COUPLED_RECEPTOR_ACTIVITY		19	0.558444	1.78322	0.00650759	0.0408153	0.991	1459	tags=58%, list=19%, signal=72%
EXCRETION	EXCRETION		11	0.650381	1.78144	0.0102881	0.0412054	0.992	1313	tags=73%, list=17%, signal=88%
CELL_SURFACE_RECEPTOR_LINKED_SIGNAL_TRANSDUCTION_GO_0007166	CELL_SURFACE_RECEPTOR_LINKED_SIGNAL_TRANSDUCTION_GO_0007166		186	0.34755	1.77773	0	0.0420701	0.994	1949	tags=44%, list=26%, signal=57%
ADIP_VS_FIBRO_UP	ADIP_VS_FIBRO_UP		22	0.528083	1.77676	0.00823045	0.0421589	0.994	1894	tags=64%, list=25%, signal=85%
HDACI_COLON_BUT48HRS_UP	HDACI_COLON_BUT48HRS_UP		52	0.422599	1.77669	0.0042735	0.0418908	0.994	762	tags=25%, list=10%, signal=28%
HOMEOSTATIC_PROCESS	HOMEOSTATIC_PROCESS		75	0.396526	1.7751	0.00223714	0.0422677	0.994	1912	tags=45%, list=25%, signal=60%
FLECHNER_KIDNEY_TRANSPLANT_REJECTION_UP	FLECHNER_KIDNEY_TRANSPLANT_REJECTION_UP		51	0.431385	1.77412	0	0.0423214	0.994	1687	tags=49%, list=22%, signal=63%
HSA00600_SPHINGOLIPID_METABOLISM	HSA00600_SPHINGOLIPID_METABOLISM		17	0.579257	1.77217	0.00660793	0.0427972	0.995	1097	tags=47%, list=15%, signal=55%
BASAL_LAMINA	BASAL_LAMINA		10	0.669689	1.77195	0.0168067	0.0425582	0.995	1511	tags=70%, list=20%, signal=88%
CELL_CELL_SIGNALING	CELL_CELL_SIGNALING		76	0.396562	1.77119	0	0.0425915	0.995	1736	tags=38%, list=23%, signal=49%
ABRAHAM_MM_VS_AL_DN	ABRAHAM_MM_VS_AL_DN		21	0.52842	1.76968	0.0123203	0.042999	0.995	834	tags=43%, list=11%, signal=48%
ADIP_DIFF_CLUSTER2	ADIP_DIFF_CLUSTER2		30	0.478724	1.76808	0.00464037	0.0433273	0.995	1047	tags=40%, list=14%, signal=46%
GALINDO_ACT_UP	GALINDO_ACT_UP		50	0.428441	1.76637	0.00457666	0.0435936	0.996	1709	tags=44%, list=23%, signal=57%
IGF_VS_PDGF_DN	IGF_VS_PDGF_DN		28	0.490139	1.76485	0.0105042	0.0439139	0.996	896	tags=39%, list=12%, signal=44%
ANDROGEN_GENES	ANDROGEN_GENES		23	0.510116	1.76405	0.00630252	0.0438663	0.996	1318	tags=35%, list=18%, signal=42%
LINDSTEDT_DEND_DN	LINDSTEDT_DEND_DN		42	0.438861	1.76085	0.00212766	0.0448316	0.996	1796	tags=50%, list=24%, signal=65%
COAGULATION	COAGULATION		12	0.621942	1.75625	0.00649351	0.0462598	0.996	1197	tags=58%, list=16%, signal=69%
ABRAHAM_AL_VS_MM_UP	ABRAHAM_AL_VS_MM_UP		21	0.52842	1.74898	0.011236	0.0489937	0.999	834	tags=43%, list=11%, signal=48%
ORGAN_MORPHOGENESIS	ORGAN_MORPHOGENESIS		49	0.430033	1.74792	0.00208333	0.0490836	0.999	484	tags=24%, list=6%, signal=26%
AMINO_ACID_CATABOLIC_PROCESS	AMINO_ACID_CATABOLIC_PROCESS		10	0.669263	1.74732	0.01766	0.0490014	0.999	1234	tags=70%, list=16%, signal=84%
AMINO_ACID_AND_DERIVATIVE_METABOLIC_PROCESS	AMINO_ACID_AND_DERIVATIVE_METABOLIC_PROCESS		47	0.423251	1.74595	0.00456621	0.0492785	0.999	1311	tags=43%, list=17%, signal=51%
DAVIES_MGUS_MM	DAVIES_MGUS_MM		25	0.502512	1.7451	0.00860215	0.0492598	0.999	1667	tags=44%, list=22%, signal=56%
IRS_KO_ADIP_DN	IRS_KO_ADIP_DN		23	0.509283	1.74214	0.00867679	0.0501322	0.999	943	tags=39%, list=13%, signal=45%
HSA00052_GALACTOSE_METABOLISM	HSA00052_GALACTOSE_METABOLISM		15	0.579152	1.73844	0.0101215	0.051416	0.999	1274	tags=47%, list=17%, signal=56%
BLOOD_COAGULATION	BLOOD_COAGULATION		12	0.621942	1.73206	0.0112867	0.0537091	0.999	1197	tags=58%, list=16%, signal=69%
WOUND_HEALING	WOUND_HEALING		14	0.585513	1.73068	0.0131004	0.0539945	0.999	1197	tags=50%, list=16%, signal=59%
ADDYA_K562_HEMIN_TREATMENT	ADDYA_K562_HEMIN_TREATMENT		49	0.423997	1.72973	0	0.0540938	0.999	1362	tags=37%, list=18%, signal=45%
IRITANI_ADPROX_DN	IRITANI_ADPROX_DN		39	0.446804	1.72867	0.00845666	0.0541388	0.999	1712	tags=49%, list=23%, signal=63%
CHANG_SERUM_RESPONSE_DN	CHANG_SERUM_RESPONSE_DN		122	0.354046	1.72596	0	0.0549582	0.999	1518	tags=35%, list=20%, signal=43%
BETA_ALANINE_METABOLISM	BETA_ALANINE_METABOLISM		11	0.627568	1.71898	0.0105263	0.0579188	1	1419	tags=64%, list=19%, signal=78%
HOUSTIS_ROS	HOUSTIS_ROS		22	0.509498	1.7146	0.0127119	0.0597104	1	1286	tags=36%, list=17%, signal=44%
AD12_48HRS_DN	AD12_48HRS_DN		10	0.65028	1.71448	0.0104822	0.0593727	1	1348	tags=40%, list=18%, signal=49%
FALT_BCLL_IG_MUTATED_VS_WT_UP	FALT_BCLL_IG_MUTATED_VS_WT_UP		34	0.456233	1.71437	0.00662252	0.0590524	1	1513	tags=38%, list=20%, signal=48%
ROSS_MLL_FUSION	ROSS_MLL_FUSION		53	0.407929	1.71288	0	0.0593763	1	1878	tags=40%, list=25%, signal=52%
ELECTRON_CARRIER_ACTIVITY	ELECTRON_CARRIER_ACTIVITY		47	0.426156	1.71113	0.00421941	0.0596872	1	1862	tags=49%, list=25%, signal=65%
LYSINE_DEGRADATION	LYSINE_DEGRADATION		17	0.551795	1.71012	0.0205011	0.059946	1	1419	tags=59%, list=19%, signal=72%
LAL_KO_3MO_UP	LAL_KO_3MO_UP		20	0.531341	1.7099	0.021097	0.0596917	1	2323	tags=70%, list=31%, signal=101%
AGED_MOUSE_RETINA_ANY_UP	AGED_MOUSE_RETINA_ANY_UP		13	0.598262	1.7089	0.012685	0.0598173	1	909	tags=38%, list=12%, signal=44%
CMV_HCMV_TIMECOURSE_24HRS_DN	CMV_HCMV_TIMECOURSE_24HRS_DN		34	0.449621	1.70586	0.00225734	0.0609557	1	1510	tags=50%, list=20%, signal=62%
YU_CMYC_DN	YU_CMYC_DN		23	0.507421	1.70433	0.0110375	0.061347	1	1809	tags=52%, list=24%, signal=69%
PYRUVATE_METABOLISM	PYRUVATE_METABOLISM		27	0.47	1.70064	0.0063425	0.0627811	1	1498	tags=44%, list=20%, signal=55%
AMINE_CATABOLIC_PROCESS	AMINE_CATABOLIC_PROCESS		11	0.617554	1.69985	0.0167715	0.0627848	1	1234	tags=64%, list=16%, signal=76%
SMITH_HTERT_DN	SMITH_HTERT_DN		45	0.421604	1.697	0.00686499	0.0639211	1	935	tags=36%, list=12%, signal=40%
PLATELET_EXPRESSED	PLATELET_EXPRESSED		21	0.499094	1.69646	0.0133929	0.0637613	1	1543	tags=57%, list=21%, signal=72%
IGFR_IR_DN	IGFR_IR_DN		10	0.631322	1.69431	0.0238095	0.0644883	1	1586	tags=70%, list=21%, signal=89%
HASLINGER_B_CLL_MUTATED	HASLINGER_B_CLL_MUTATED		10	0.652338	1.69382	0.0169133	0.0643597	1	1152	tags=50%, list=15%, signal=59%
LYASE_ACTIVITY	LYASE_ACTIVITY		30	0.465407	1.69359	0.0109649	0.0641089	1	951	tags=37%, list=13%, signal=42%
GENERATION_OF_PRECURSOR_METABOLITES_AND_ENERGY	GENERATION_OF_PRECURSOR_METABOLITES_AND_ENERGY		61	0.387582	1.6923	0.00212314	0.0644036	1	1684	tags=38%, list=22%, signal=48%
ZHAN_MM_CD138_CD2_VS_REST	ZHAN_MM_CD138_CD2_VS_REST		18	0.538794	1.69194	0.00941176	0.0642831	1	1394	tags=50%, list=19%, signal=61%
HDACI_COLON_TSA_UP	HDACI_COLON_TSA_UP		70	0.383618	1.69174	0.00224215	0.0640048	1	1217	tags=31%, list=16%, signal=37%
CROONQUIST_IL6_RAS_UP	CROONQUIST_IL6_RAS_UP		11	0.60745	1.68956	0.014433	0.0646768	1	1483	tags=55%, list=20%, signal=68%
IL1_CORNEA_UP	IL1_CORNEA_UP		25	0.482478	1.68728	0.00613497	0.0655423	1	1773	tags=52%, list=24%, signal=68%
CYTOSOLIC_PART	CYTOSOLIC_PART		13	0.58238	1.687	0.00814664	0.065274	1	784	tags=46%, list=10%, signal=51%
HSA00562_INOSITOL_PHOSPHATE_METABOLISM	HSA00562_INOSITOL_PHOSPHATE_METABOLISM		24	0.493114	1.68596	0.0043384	0.0654637	1	1815	tags=38%, list=24%, signal=49%
CELL_ADHESION_RECEPTOR_ACTIVITY	CELL_ADHESION_RECEPTOR_ACTIVITY		18	0.528266	1.68265	0.0114679	0.0667772	1	1431	tags=56%, list=19%, signal=68%
PROPANOATE_METABOLISM	PROPANOATE_METABOLISM		23	0.497838	1.68259	0.0190678	0.0664262	1	1419	tags=48%, list=19%, signal=59%
HALMOS_CEBP_UP	HALMOS_CEBP_UP		25	0.481417	1.68102	0.0143198	0.0667686	1	1253	tags=48%, list=17%, signal=57%
LIPID_TRANSPORTER_ACTIVITY	LIPID_TRANSPORTER_ACTIVITY		13	0.574851	1.67964	0.0220751	0.0671438	1	2099	tags=62%, list=28%, signal=85%
MAINTENANCE_OF_LOCALIZATION	MAINTENANCE_OF_LOCALIZATION		12	0.590369	1.67886	0.0185567	0.0672861	1	1274	tags=50%, list=17%, signal=60%
HSA00640_PROPANOATE_METABOLISM	HSA00640_PROPANOATE_METABOLISM		24	0.48729	1.67681	0.00814664	0.0679498	1	1507	tags=50%, list=20%, signal=62%
RHO_PROTEIN_SIGNAL_TRANSDUCTION	RHO_PROTEIN_SIGNAL_TRANSDUCTION		21	0.504859	1.67543	0.0147059	0.0683356	1	1626	tags=52%, list=22%, signal=67%
JISON_SICKLE_CELL	JISON_SICKLE_CELL		22	0.496628	1.67477	0.0223577	0.0682509	1	1485	tags=50%, list=20%, signal=62%
BASSO_GERMINAL_CENTER_CD40_UP	BASSO_GERMINAL_CENTER_CD40_UP		58	0.393272	1.67415	0.00234192	0.0681961	1	1709	tags=34%, list=23%, signal=44%
AD12_32HRS_DN	AD12_32HRS_DN		12	0.584606	1.67224	0.0277778	0.0688893	1	1623	tags=42%, list=22%, signal=53%
REGULATION_OF_BIOLOGICAL_QUALITY	REGULATION_OF_BIOLOGICAL_QUALITY		155	0.329791	1.66931	0.00251889	0.0700234	1	1912	tags=40%, list=25%, signal=53%
HDACI_COLON_BUT2HRS_UP	HDACI_COLON_BUT2HRS_UP		42	0.426724	1.66873	0.00217865	0.0699782	1	708	tags=29%, list=9%, signal=31%
VEGF_HUVEC_2HRS_UP	VEGF_HUVEC_2HRS_UP		15	0.551433	1.6687	0.0210084	0.0696482	1	863	tags=47%, list=12%, signal=53%
SULFUR_METABOLIC_PROCESS	SULFUR_METABOLIC_PROCESS		15	0.55602	1.66799	0.0151515	0.0695704	1	1933	tags=67%, list=26%, signal=90%
IDX_TSA_DN_CLUSTER2	IDX_TSA_DN_CLUSTER2		42	0.427898	1.66776	0.00419287	0.0693336	1	1113	tags=29%, list=15%, signal=33%
LEE_TCELLS4_UP	LEE_TCELLS4_UP		37	0.437619	1.66639	0.0106157	0.0696781	1	2031	tags=59%, list=27%, signal=81%
CMV_8HRS_DN	CMV_8HRS_DN		29	0.457737	1.66628	0.00877193	0.0693848	1	1588	tags=41%, list=21%, signal=52%
AGEING_BRAIN_UP	AGEING_BRAIN_UP		144	0.33272	1.6648	0	0.0699154	1	870	tags=26%, list=12%, signal=29%
NITROGEN_COMPOUND_CATABOLIC_PROCESS	NITROGEN_COMPOUND_CATABOLIC_PROCESS		13	0.582971	1.66377	0.0160643	0.0700873	1	1234	tags=54%, list=16%, signal=64%
BRENTANI_IMMUNE_FUNCTION	BRENTANI_IMMUNE_FUNCTION		22	0.493251	1.66129	0.0170576	0.0711621	1	1219	tags=55%, list=16%, signal=65%
IMMUNE_EFFECTOR_PROCESS	IMMUNE_EFFECTOR_PROCESS		11	0.611175	1.65529	0.017094	0.0741778	1	1150	tags=55%, list=15%, signal=64%
HSA04130_SNARE_INTERACTIONS_IN_VESICULAR_TRANSPORT	HSA04130_SNARE_INTERACTIONS_IN_VESICULAR_TRANSPORT		27	0.466862	1.651	0.0114416	0.0762313	1	1731	tags=44%, list=23%, signal=58%
RADMACHER_AMLNORMALKARYTYPE_SIG	RADMACHER_AMLNORMALKARYTYPE_SIG		53	0.400441	1.64921	0.00831601	0.0768913	1	1893	tags=45%, list=25%, signal=60%
VACUOLE	VACUOLE		39	0.422825	1.64628	0.0105932	0.078309	1	1751	tags=51%, list=23%, signal=67%
OXIDOREDUCTASE_ACTIVITY__ACTING_ON_THE_ALDEHYDE_OR_OXO_GROUP_OF_DONORS	OXIDOREDUCTASE_ACTIVITY__ACTING_ON_THE_ALDEHYDE_OR_OXO_GROUP_OF_DONORS		11	0.595624	1.64397	0.0408602	0.0791659	1	1507	tags=73%, list=20%, signal=91%
NEMETH_TNF_UP	NEMETH_TNF_UP		60	0.389497	1.64339	0.00431035	0.0790707	1	1623	tags=42%, list=22%, signal=53%
UVC_LOW_ALL_DN	UVC_LOW_ALL_DN		44	0.412008	1.63874	0.00424628	0.0815941	1	1747	tags=41%, list=23%, signal=53%
HDACI_COLON_BUT_UP	HDACI_COLON_BUT_UP		104	0.341677	1.63751	0.00665188	0.0819766	1	762	tags=22%, list=10%, signal=24%
TAVOR_CEBP_UP	TAVOR_CEBP_UP		31	0.443832	1.63682	0.00437637	0.0819923	1	1150	tags=35%, list=15%, signal=42%
NUCLEAR_RECEPTORS	NUCLEAR_RECEPTORS		15	0.556976	1.63413	0.0328947	0.0832129	1	427	tags=27%, list=6%, signal=28%
CYCLIC_NUCLEOTIDE_MEDIATED_SIGNALING	CYCLIC_NUCLEOTIDE_MEDIATED_SIGNALING		16	0.527684	1.63039	0.0271493	0.0848985	1	2346	tags=69%, list=31%, signal=100%
WELCSH_BRCA_UP	WELCSH_BRCA_UP		35	0.434067	1.63039	0.0157303	0.0845072	1	834	tags=34%, list=11%, signal=38%
VENTRICLES_UP	VENTRICLES_UP		130	0.332257	1.62866	0	0.0853566	1	951	tags=25%, list=13%, signal=28%
ZMPSTE24_KO_DN	ZMPSTE24_KO_DN		15	0.525886	1.62861	0.0278422	0.0849984	1	653	tags=33%, list=9%, signal=36%
HSA00620_PYRUVATE_METABOLISM	HSA00620_PYRUVATE_METABOLISM		28	0.452939	1.6264	0.016632	0.0859079	1	1507	tags=43%, list=20%, signal=53%
ELECTRON_TRANSPORT_GO_0006118	ELECTRON_TRANSPORT_GO_0006118		25	0.464929	1.62494	0.0239651	0.0864297	1	1820	tags=44%, list=24%, signal=58%
GNATENKO_PLATELET	GNATENKO_PLATELET		29	0.447814	1.62482	0.0281385	0.0861185	1	1543	tags=52%, list=21%, signal=65%
AMINE_METABOLIC_PROCESS	AMINE_METABOLIC_PROCESS		63	0.37361	1.62447	0.00628931	0.0859179	1	1377	tags=38%, list=18%, signal=46%
LYTIC_VACUOLE	LYTIC_VACUOLE		33	0.431188	1.61998	0.0110619	0.0884114	1	2003	tags=55%, list=27%, signal=74%
EXOPEPTIDASE_ACTIVITY	EXOPEPTIDASE_ACTIVITY		16	0.52384	1.61706	0.0266075	0.0899404	1	1082	tags=38%, list=14%, signal=44%
CXCR4PATHWAY	CXCR4PATHWAY		18	0.506772	1.61524	0.0242291	0.0906924	1	2314	tags=61%, list=31%, signal=88%
SANA_TNFA_ENDOTHELIAL_DN	SANA_TNFA_ENDOTHELIAL_DN		57	0.381838	1.61477	0.0101215	0.0905993	1	926	tags=30%, list=12%, signal=34%
CMV_HCMV_TIMECOURSE_ALL_DN	CMV_HCMV_TIMECOURSE_ALL_DN		254	0.301189	1.61207	0	0.0918916	1	1688	tags=33%, list=22%, signal=42%
GO_ROS	GO_ROS		16	0.536978	1.61014	0.014862	0.0927979	1	772	tags=31%, list=10%, signal=35%
POSITIVE_REGULATION_OF_CELL_DIFFERENTIATION	POSITIVE_REGULATION_OF_CELL_DIFFERENTIATION		10	0.604155	1.60703	0.0346939	0.0945192	1	626	tags=40%, list=8%, signal=44%
IDX_TSA_DN_CLUSTER3	IDX_TSA_DN_CLUSTER3		57	0.377244	1.60596	0.0115207	0.0948146	1	2016	tags=44%, list=27%, signal=60%
COFACTOR_BINDING	COFACTOR_BINDING		13	0.559454	1.60541	0.0319149	0.0947653	1	2085	tags=54%, list=28%, signal=74%
HADDAD_CD45CD7_PLUS_VS_MINUS_UP	HADDAD_CD45CD7_PLUS_VS_MINUS_UP		30	0.439508	1.60484	0.0240175	0.0947441	1	722	tags=30%, list=10%, signal=33%
IGF_VS_PDGF_UP	IGF_VS_PDGF_UP		16	0.532575	1.60397	0.0349345	0.0949504	1	1847	tags=56%, list=25%, signal=74%
HDACI_COLON_CUR24HRS_DN	HDACI_COLON_CUR24HRS_DN		15	0.527216	1.60316	0.0189076	0.0951812	1	1303	tags=40%, list=17%, signal=48%
HADDAD_HSC_CD7_UP	HADDAD_HSC_CD7_UP		30	0.439508	1.60314	0.0136054	0.0947878	1	722	tags=30%, list=10%, signal=33%
LINDSTEDT_DEND_8H_VS_48H_DN	LINDSTEDT_DEND_8H_VS_48H_DN		46	0.395068	1.59676	0.00464037	0.0985692	1	1466	tags=46%, list=20%, signal=56%
COENZYME_BINDING	COENZYME_BINDING		11	0.58746	1.59546	0.0292135	0.0990672	1	2085	tags=55%, list=28%, signal=75%
BLEO_HUMAN_LYMPH_HIGH_4HRS_UP	BLEO_HUMAN_LYMPH_HIGH_4HRS_UP		16	0.51837	1.5932	0.0292887	0.100348	1	1013	tags=56%, list=13%, signal=65%
KANG_TERT_UP	KANG_TERT_UP		32	0.43197	1.59298	0.0192308	0.100075	1	1033	tags=31%, list=14%, signal=36%
YAMA_RECURRENT_HCC_UP	YAMA_RECURRENT_HCC_UP		11	0.583186	1.59294	0.0298507	0.0997023	1	825	tags=45%, list=11%, signal=51%
LEE_DENA_DN	LEE_DENA_DN		19	0.484042	1.58964	0.034188	0.101728	1	1141	tags=53%, list=15%, signal=62%
GNATENKO_PLATELET_UP	GNATENKO_PLATELET_UP		29	0.447814	1.5895	0.0281996	0.101437	1	1543	tags=52%, list=21%, signal=65%
TSA_HEPATOMA_UP	TSA_HEPATOMA_UP		31	0.434356	1.58919	0.0130152	0.101235	1	1254	tags=39%, list=17%, signal=46%
GLYCOSPHINGOLIPID_METABOLISM	GLYCOSPHINGOLIPID_METABOLISM		11	0.58875	1.58666	0.0311111	0.102734	1	1097	tags=45%, list=15%, signal=53%
SERUM_FIBROBLAST_CORE_DN	SERUM_FIBROBLAST_CORE_DN		131	0.320846	1.58628	0	0.102626	1	1614	tags=34%, list=22%, signal=42%
APOPTOSIS	APOPTOSIS		42	0.400064	1.58341	0.012959	0.104327	1	1859	tags=43%, list=25%, signal=57%
CELL_MIGRATION	CELL_MIGRATION		37	0.410832	1.58288	0.0152505	0.104318	1	1264	tags=32%, list=17%, signal=39%
LYSOSOME	LYSOSOME		33	0.431188	1.58236	0.0228216	0.104153	1	2003	tags=55%, list=27%, signal=74%
CELL_ADHESION	CELL_ADHESION		78	0.353231	1.58232	0.00968523	0.103764	1	1671	tags=42%, list=22%, signal=54%
TARTE_BCELL	TARTE_BCELL		27	0.442451	1.5802	0.0212314	0.10482	1	1859	tags=44%, list=25%, signal=59%
PARK_RARALPHA_MOD	PARK_RARALPHA_MOD		40	0.399699	1.57978	0.0172414	0.104734	1	1017	tags=33%, list=14%, signal=37%
CARBOHYDRATE_TRANSPORT	CARBOHYDRATE_TRANSPORT		10	0.595587	1.57941	0.0407725	0.104585	1	1380	tags=50%, list=18%, signal=61%
PHOSPHOINOSITIDE_BINDING	PHOSPHOINOSITIDE_BINDING		14	0.536701	1.57919	0.0302419	0.104338	1	1521	tags=50%, list=20%, signal=63%
TAKEDA_NUP8_HOXA9_16D_DN	TAKEDA_NUP8_HOXA9_16D_DN		122	0.324137	1.57892	0	0.104124	1	1397	tags=31%, list=19%, signal=38%
OXYGEN_AND_REACTIVE_OXYGEN_SPECIES_METABOLIC_PROCESS	OXYGEN_AND_REACTIVE_OXYGEN_SPECIES_METABOLIC_PROCESS		10	0.599372	1.57887	0.050813	0.103744	1	772	tags=40%, list=10%, signal=45%
IMMUNE_SYSTEM_PROCESS	IMMUNE_SYSTEM_PROCESS		115	0.332838	1.57835	0.00678733	0.103782	1	2331	tags=53%, list=31%, signal=76%
CALMODULIN_BINDING	CALMODULIN_BINDING		12	0.562398	1.57789	0.0396476	0.103747	1	853	tags=33%, list=11%, signal=38%
HYDRO_LYASE_ACTIVITY	HYDRO_LYASE_ACTIVITY		10	0.592595	1.5777	0.040404	0.103489	1	951	tags=60%, list=13%, signal=69%
UVC_TTD_8HR_DN	UVC_TTD_8HR_DN		126	0.317046	1.57708	0	0.103557	1	1615	tags=33%, list=22%, signal=42%
MITOCHONDRIAL_FATTY_ACID_BETAOXIDATION	MITOCHONDRIAL_FATTY_ACID_BETAOXIDATION		13	0.550524	1.57565	0.0334076	0.104139	1	1117	tags=54%, list=15%, signal=63%
ZHANG_EFT_EWSFLI1_UP	ZHANG_EFT_EWSFLI1_UP		56	0.367686	1.57382	0.0147059	0.105035	1	847	tags=29%, list=11%, signal=32%
MULTI_ORGANISM_PROCESS	MULTI_ORGANISM_PROCESS		49	0.387332	1.57254	0.0202703	0.105601	1	1150	tags=33%, list=15%, signal=38%
TAKEDA_NUP8_HOXA9_8D_UP	TAKEDA_NUP8_HOXA9_8D_UP		76	0.352193	1.57237	0.0107759	0.105323	1	1733	tags=38%, list=23%, signal=49%
CMV_HCMV_TIMECOURSE_10HRS_DN	CMV_HCMV_TIMECOURSE_10HRS_DN		10	0.580943	1.56856	0.0530786	0.107768	1	1013	tags=40%, list=13%, signal=46%
ET743_HELA_UP	ET743_HELA_UP		41	0.400578	1.56656	0.0133038	0.108797	1	1097	tags=32%, list=15%, signal=37%
SECOND_MESSENGER_MEDIATED_SIGNALING	SECOND_MESSENGER_MEDIATED_SIGNALING		27	0.441694	1.56532	0.0258065	0.109337	1	2346	tags=63%, list=31%, signal=91%
STRESS_TPA_SPECIFIC_UP	STRESS_TPA_SPECIFIC_UP		24	0.446442	1.5648	0.0360934	0.109392	1	1859	tags=46%, list=25%, signal=61%
GN_CAMP_GRANULOSA_UP	GN_CAMP_GRANULOSA_UP		31	0.427919	1.5636	0.0268456	0.109919	1	1435	tags=45%, list=19%, signal=56%
AGED_MOUSE_MUSCLE_UP	AGED_MOUSE_MUSCLE_UP		21	0.46059	1.56221	0.0252632	0.110557	1	766	tags=33%, list=10%, signal=37%
G_PROTEIN_SIGNALING	G_PROTEIN_SIGNALING		44	0.386247	1.56076	0.0045977	0.111296	1	1712	tags=48%, list=23%, signal=61%
FATTY_ACID_DEGRADATION	FATTY_ACID_DEGRADATION		18	0.49752	1.56017	0.0332594	0.111307	1	1141	tags=50%, list=15%, signal=59%
NEURON_DEVELOPMENT	NEURON_DEVELOPMENT		21	0.463641	1.55962	0.0286344	0.111295	1	2272	tags=62%, list=30%, signal=89%
GH_EXOGENOUS_ALL_UP	GH_EXOGENOUS_ALL_UP		19	0.483075	1.5574	0.0258065	0.112476	1	2186	tags=68%, list=29%, signal=96%
REGULATION_OF_GTPASE_ACTIVITY	REGULATION_OF_GTPASE_ACTIVITY		10	0.585929	1.55524	0.0550847	0.113677	1	2500	tags=90%, list=33%, signal=135%
INOSITOL_OR_PHOSPHATIDYLINOSITOL_PHOSPHATASE_ACTIVITY	INOSITOL_OR_PHOSPHATIDYLINOSITOL_PHOSPHATASE_ACTIVITY		10	0.581693	1.55512	0.0549683	0.113349	1	1718	tags=50%, list=23%, signal=65%
MYOD_NIH3T3_UP	MYOD_NIH3T3_UP		35	0.411792	1.55376	0.0299786	0.113988	1	1667	tags=51%, list=22%, signal=66%
BRENTANI_SIGNALING	BRENTANI_SIGNALING		102	0.32603	1.55191	0.0128755	0.114983	1	1740	tags=38%, list=23%, signal=49%
ST_GA13_PATHWAY	ST_GA13_PATHWAY		18	0.495829	1.54096	0.0484211	0.123037	1	2216	tags=61%, list=30%, signal=87%
ESR_FIBROBLAST_UP	ESR_FIBROBLAST_UP		35	0.415193	1.54052	0.0167715	0.122928	1	484	tags=23%, list=6%, signal=24%
PROTEIN_KINASE_BINDING	PROTEIN_KINASE_BINDING		29	0.41965	1.5402	0.021645	0.122757	1	1656	tags=48%, list=22%, signal=62%
STEMCELL_COMMON_DN	STEMCELL_COMMON_DN		28	0.431939	1.53788	0.0276596	0.124267	1	1673	tags=50%, list=22%, signal=64%
RESPONSE_TO_OTHER_ORGANISM	RESPONSE_TO_OTHER_ORGANISM		28	0.430069	1.53781	0.0309917	0.123868	1	1150	tags=39%, list=15%, signal=46%
LIAN_MYELOID_DIFF_GRANULE	LIAN_MYELOID_DIFF_GRANULE		13	0.530031	1.53505	0.0411255	0.125533	1	2242	tags=77%, list=30%, signal=110%
XPB_TTD-CS_UP	XPB_TTD-CS_UP		15	0.509021	1.53489	0.0483517	0.125226	1	488	tags=33%, list=7%, signal=36%
VASCULATURE_DEVELOPMENT	VASCULATURE_DEVELOPMENT		21	0.464944	1.53389	0.0484581	0.125601	1	484	tags=29%, list=6%, signal=30%
TRANSMEMBRANE_RECEPTOR_PROTEIN_KINASE_ACTIVITY	TRANSMEMBRANE_RECEPTOR_PROTEIN_KINASE_ACTIVITY		19	0.485747	1.53241	0.0397614	0.126338	1	722	tags=37%, list=10%, signal=41%
BASEMENT_MEMBRANE	BASEMENT_MEMBRANE		18	0.484634	1.53034	0.025974	0.127676	1	1789	tags=56%, list=24%, signal=73%
RIBAVIRIN_RSV_DN	RIBAVIRIN_RSV_DN		25	0.438018	1.53006	0.0357895	0.127489	1	993	tags=32%, list=13%, signal=37%
INTRINSIC_TO_MEMBRANE	INTRINSIC_TO_MEMBRANE		414	0.26684	1.5272	0	0.129403	1	1725	tags=35%, list=23%, signal=43%
GTPASE_ACTIVATOR_ACTIVITY	GTPASE_ACTIVATOR_ACTIVITY		32	0.423715	1.52461	0.0289256	0.131185	1	853	tags=28%, list=11%, signal=32%
TAKEDA_NUP8_HOXA9_3D_UP	TAKEDA_NUP8_HOXA9_3D_UP		102	0.321254	1.52388	0	0.131352	1	2411	tags=46%, list=32%, signal=67%
INTEGRAL_TO_MEMBRANE	INTEGRAL_TO_MEMBRANE		409	0.268172	1.52353	0	0.131266	1	1725	tags=35%, list=23%, signal=44%
HSA00280_VALINE_LEUCINE_AND_ISOLEUCINE_DEGRADATION	HSA00280_VALINE_LEUCINE_AND_ISOLEUCINE_DEGRADATION		33	0.41406	1.5232	0.0267261	0.131064	1	1507	tags=45%, list=20%, signal=57%
TRYPTOPHAN_METABOLISM	TRYPTOPHAN_METABOLISM		16	0.49127	1.52073	0.0488323	0.132706	1	951	tags=38%, list=13%, signal=43%
ANGIOGENESIS	ANGIOGENESIS		18	0.485312	1.5207	0.0424628	0.132269	1	2268	tags=72%, list=30%, signal=103%
TRANSMEMBRANE_RECEPTOR_PROTEIN_TYROSINE_KINASE_ACTIVITY	TRANSMEMBRANE_RECEPTOR_PROTEIN_TYROSINE_KINASE_ACTIVITY		14	0.51484	1.51898	0.0434783	0.13318	1	722	tags=43%, list=10%, signal=47%
MMS_MOUSE_LYMPH_HIGH_24HRS_UP	MMS_MOUSE_LYMPH_HIGH_24HRS_UP		16	0.49422	1.5187	0.0460829	0.132943	1	2345	tags=75%, list=31%, signal=109%
SYSTEM_PROCESS	SYSTEM_PROCESS		126	0.309665	1.51852	0.00699301	0.132629	1	1736	tags=37%, list=23%, signal=47%
NEURON_DIFFERENTIATION	NEURON_DIFFERENTIATION		25	0.43911	1.51799	0.0339367	0.132611	1	2272	tags=60%, list=30%, signal=86%
MONOCARBOXYLIC_ACID_METABOLIC_PROCESS	MONOCARBOXYLIC_ACID_METABOLIC_PROCESS		38	0.392649	1.51584	0.0331126	0.133864	1	1246	tags=32%, list=17%, signal=38%
HDACI_COLON_TSA48HRS_UP	HDACI_COLON_TSA48HRS_UP		19	0.469629	1.51513	0.0487288	0.134004	1	1795	tags=42%, list=24%, signal=55%
HOGERKORP_ANTI_CD44_UP	HOGERKORP_ANTI_CD44_UP		11	0.557495	1.51378	0.0594059	0.134821	1	898	tags=36%, list=12%, signal=41%
IRITANI_ADPROX_LYMPH	IRITANI_ADPROX_LYMPH		69	0.344121	1.51021	0.00215983	0.137521	1	525	tags=26%, list=7%, signal=28%
GAMMA_ESR_OLD_UNREG	GAMMA_ESR_OLD_UNREG		15	0.509394	1.50901	0.0465116	0.138157	1	1058	tags=40%, list=14%, signal=46%
POSITIVE_REGULATION_OF_TRANSFERASE_ACTIVITY	POSITIVE_REGULATION_OF_TRANSFERASE_ACTIVITY		38	0.390836	1.50452	0.0404494	0.141852	1	1557	tags=42%, list=21%, signal=53%
NELSON_ANDROGEN_UP	NELSON_ANDROGEN_UP		55	0.354742	1.50397	0.0201342	0.141891	1	930	tags=31%, list=12%, signal=35%
CARIES_PULP_DN	CARIES_PULP_DN		34	0.402836	1.5019	0.0331858	0.143155	1	1534	tags=38%, list=20%, signal=48%
SUBSTRATE_SPECIFIC_TRANSPORTER_ACTIVITY	SUBSTRATE_SPECIFIC_TRANSPORTER_ACTIVITY		114	0.312357	1.49846	0.00973236	0.145765	1	1424	tags=32%, list=19%, signal=38%
JAK_STAT_CASCADE	JAK_STAT_CASCADE		17	0.487901	1.49714	0.0456349	0.146434	1	1007	tags=29%, list=13%, signal=34%
DEFENSE_RESPONSE	DEFENSE_RESPONSE		79	0.328168	1.49634	0.0117096	0.14682	1	1150	tags=27%, list=15%, signal=31%
SPPAPATHWAY	SPPAPATHWAY		14	0.505411	1.48918	0.04158	0.153347	1	2274	tags=64%, list=30%, signal=92%
G_PROTEIN_SIGNALING__COUPLED_TO_CYCLIC_NUCLEOTIDE_SECOND_MESSENGER	G_PROTEIN_SIGNALING__COUPLED_TO_CYCLIC_NUCLEOTIDE_SECOND_MESSENGER		14	0.507666	1.48892	0.0615385	0.153107	1	2346	tags=71%, list=31%, signal=104%
SMALL_GTPASE_MEDIATED_SIGNAL_TRANSDUCTION	SMALL_GTPASE_MEDIATED_SIGNAL_TRANSDUCTION		48	0.368051	1.4852	0.0269663	0.156288	1	1633	tags=35%, list=22%, signal=45%
REGULATION_OF_SIGNAL_TRANSDUCTION	REGULATION_OF_SIGNAL_TRANSDUCTION		118	0.307205	1.48455	0.00457666	0.156423	1	846	tags=22%, list=11%, signal=24%
CAMP_MEDIATED_SIGNALING	CAMP_MEDIATED_SIGNALING		13	0.5117	1.48322	0.0614407	0.157217	1	2346	tags=69%, list=31%, signal=101%
PENG_RAPAMYCIN_UP	PENG_RAPAMYCIN_UP		103	0.313002	1.48169	0.00675676	0.15822	1	1697	tags=40%, list=23%, signal=51%
ZHAN_MM_CD1_VS_CD2_UP	ZHAN_MM_CD1_VS_CD2_UP		61	0.341259	1.47817	0.0266393	0.16099	1	1578	tags=39%, list=21%, signal=49%
LEE_CIP_DN	LEE_CIP_DN		15	0.495438	1.47775	0.0528541	0.160855	1	1420	tags=60%, list=19%, signal=74%
RAS_PROTEIN_SIGNAL_TRANSDUCTION	RAS_PROTEIN_SIGNAL_TRANSDUCTION		37	0.383175	1.47627	0.0328228	0.161667	1	1626	tags=35%, list=22%, signal=45%
DAC_FIBRO_UP	DAC_FIBRO_UP		10	0.544973	1.47606	0.0643777	0.161397	1	1017	tags=40%, list=14%, signal=46%
BRCA2_BRCA1_DN	BRCA2_BRCA1_DN		27	0.414863	1.47596	0.0555556	0.160971	1	912	tags=30%, list=12%, signal=34%
HSA04640_HEMATOPOIETIC_CELL_LINEAGE	HSA04640_HEMATOPOIETIC_CELL_LINEAGE		20	0.452711	1.47565	0.0519187	0.160824	1	1431	tags=60%, list=19%, signal=74%
SMOOTH_MUSCLE_CONTRACTION	SMOOTH_MUSCLE_CONTRACTION		64	0.34653	1.473	0.0232558	0.163039	1	1859	tags=42%, list=25%, signal=56%
HSA00071_FATTY_ACID_METABOLISM	HSA00071_FATTY_ACID_METABOLISM		28	0.403956	1.4727	0.0389016	0.162829	1	1507	tags=46%, list=20%, signal=58%
HYDROLASE_ACTIVITY__HYDROLYZING_O_GLYCOSYL_COMPOUNDS	HYDROLASE_ACTIVITY__HYDROLYZING_O_GLYCOSYL_COMPOUNDS		18	0.469271	1.47228	0.0614035	0.162695	1	2003	tags=56%, list=27%, signal=76%
RESPONSE_TO_VIRUS	RESPONSE_TO_VIRUS		26	0.415955	1.47099	0.044586	0.163395	1	1150	tags=38%, list=15%, signal=45%
VEGF_MMMEC_3HRS_UP	VEGF_MMMEC_3HRS_UP		36	0.395313	1.46932	0.0338983	0.164433	1	794	tags=25%, list=11%, signal=28%
HADDAD_CD45CD7_PLUS_VS_MINUS_DN	HADDAD_CD45CD7_PLUS_VS_MINUS_DN		55	0.347594	1.46605	0.0225734	0.167204	1	1673	tags=38%, list=22%, signal=49%
PPARAPATHWAY	PPARAPATHWAY		37	0.39175	1.46355	0.0478261	0.169136	1	2057	tags=51%, list=27%, signal=70%
APOPTOSIS_KEGG	APOPTOSIS_KEGG		31	0.401007	1.46239	0.0470085	0.169858	1	1859	tags=48%, list=25%, signal=64%
LEE_DENA_UP	LEE_DENA_UP		39	0.384493	1.45936	0.0602911	0.172474	1	1183	tags=31%, list=16%, signal=36%
ABBUD_LIF_UP	ABBUD_LIF_UP		23	0.427746	1.4563	0.0536481	0.175091	1	1687	tags=43%, list=22%, signal=56%
HSA00561_GLYCEROLIPID_METABOLISM	HSA00561_GLYCEROLIPID_METABOLISM		26	0.416742	1.45601	0.0633188	0.174864	1	1507	tags=38%, list=20%, signal=48%
KIM_TH_CELLS_DN	KIM_TH_CELLS_DN		12	0.519734	1.45558	0.0549898	0.174756	1	1546	tags=33%, list=21%, signal=42%
HIPPOCAMPUS_DEVELOPMENT_POSTNATAL	HIPPOCAMPUS_DEVELOPMENT_POSTNATAL		30	0.396803	1.45523	0.0455531	0.174597	1	1591	tags=40%, list=21%, signal=51%
HDACI_COLON_TSA2HRS_UP	HDACI_COLON_TSA2HRS_UP		39	0.377705	1.45071	0.0326797	0.178959	1	1100	tags=31%, list=15%, signal=36%
GALACTOSE_METABOLISM	GALACTOSE_METABOLISM		11	0.52759	1.44988	0.0613108	0.17923	1	1274	tags=45%, list=17%, signal=55%
HSA04920_ADIPOCYTOKINE_SIGNALING_PATHWAY	HSA04920_ADIPOCYTOKINE_SIGNALING_PATHWAY		40	0.371688	1.44895	0.0355649	0.179615	1	1623	tags=35%, list=22%, signal=44%
HADDAD_HSC_CD7_DN	HADDAD_HSC_CD7_DN		55	0.347594	1.44844	0.0380313	0.179641	1	1673	tags=38%, list=22%, signal=49%
NAKAJIMA_MCS_UP	NAKAJIMA_MCS_UP		27	0.402949	1.44791	0.0607375	0.17966	1	2323	tags=56%, list=31%, signal=80%
HOFFMANN_BIVSBII_LGBII	HOFFMANN_BIVSBII_LGBII		49	0.352385	1.44757	0.0389908	0.179543	1	1172	tags=33%, list=16%, signal=38%
WANG_MLL_CBP_VS_GMP_UP	WANG_MLL_CBP_VS_GMP_UP		18	0.451807	1.44452	0.0560166	0.182162	1	1690	tags=56%, list=23%, signal=72%
MYOD_NIH3T3_DN	MYOD_NIH3T3_DN		33	0.390892	1.44278	0.0382979	0.183527	1	422	tags=24%, list=6%, signal=26%
METHOTREXATE_PROBCELL_DN	METHOTREXATE_PROBCELL_DN		10	0.544787	1.4418	0.0824053	0.184092	1	366	tags=40%, list=5%, signal=42%
RELAPATHWAY	RELAPATHWAY		13	0.504715	1.44052	0.0774194	0.185029	1	1859	tags=54%, list=25%, signal=71%
CANCERDRUGS_PROBCELL_DN	CANCERDRUGS_PROBCELL_DN		10	0.544787	1.43906	0.0767635	0.186142	1	366	tags=40%, list=5%, signal=42%
ORGANIC_ACID_TRANSPORT	ORGANIC_ACID_TRANSPORT		14	0.478898	1.43478	0.0615711	0.19018	1	1028	tags=43%, list=14%, signal=50%
ROSS_AML1_ETO	ROSS_AML1_ETO		36	0.373336	1.43354	0.043573	0.191082	1	1742	tags=44%, list=23%, signal=58%
CMV_HCMV_TIMECOURSE_20HRS_DN	CMV_HCMV_TIMECOURSE_20HRS_DN		34	0.376633	1.42959	0.0465587	0.195035	1	1581	tags=44%, list=21%, signal=56%
PAR1PATHWAY	PAR1PATHWAY		11	0.512763	1.42743	0.0916844	0.196854	1	1980	tags=55%, list=26%, signal=74%
IFNA_HCMV_6HRS_UP	IFNA_HCMV_6HRS_UP		38	0.37298	1.4253	0.0597345	0.198838	1	2182	tags=45%, list=29%, signal=63%
OKUMURA_MC_LPS	OKUMURA_MC_LPS		111	0.301301	1.42352	0.00886918	0.200392	1	1287	tags=26%, list=17%, signal=31%
DAC_BLADDER_UP	DAC_BLADDER_UP		19	0.450696	1.4231	0.0645833	0.200314	1	1733	tags=37%, list=23%, signal=48%
UVC_LOW_C1_DN	UVC_LOW_C1_DN		10	0.538423	1.42017	0.0960334	0.203186	1	2548	tags=80%, list=34%, signal=121%
ZHAN_MMPC_SIMAL	ZHAN_MMPC_SIMAL		30	0.392244	1.42007	0.0431211	0.202736	1	780	tags=30%, list=10%, signal=33%
ST_TUMOR_NECROSIS_FACTOR_PATHWAY	ST_TUMOR_NECROSIS_FACTOR_PATHWAY		19	0.445073	1.41652	0.0826446	0.206543	1	1995	tags=58%, list=27%, signal=79%
KINASE_BINDING	KINASE_BINDING		34	0.38351	1.41419	0.0444965	0.208949	1	1656	tags=47%, list=22%, signal=60%
HSA00565_ETHER_LIPID_METABOLISM	HSA00565_ETHER_LIPID_METABOLISM		14	0.486459	1.41291	0.0991379	0.209901	1	1771	tags=50%, list=24%, signal=65%
HDACI_COLON_CUR12HRS_UP	HDACI_COLON_CUR12HRS_UP		17	0.444623	1.41285	0.0923423	0.209389	1	1045	tags=41%, list=14%, signal=48%
EDG1PATHWAY	EDG1PATHWAY		17	0.448186	1.41261	0.0790021	0.209108	1	1279	tags=41%, list=17%, signal=50%
HSA04070_PHOSPHATIDYLINOSITOL_SIGNALING_SYSTEM	HSA04070_PHOSPHATIDYLINOSITOL_SIGNALING_SYSTEM		38	0.368822	1.41194	0.0651261	0.209341	1	2361	tags=50%, list=31%, signal=73%
CELLULAR_CARBOHYDRATE_CATABOLIC_PROCESS	CELLULAR_CARBOHYDRATE_CATABOLIC_PROCESS		11	0.50935	1.41132	0.0995851	0.209432	1	1675	tags=55%, list=22%, signal=70%
UVC_HIGH_D7_DN	UVC_HIGH_D7_DN		30	0.382207	1.41108	0.0801782	0.209104	1	1664	tags=40%, list=22%, signal=51%
TAKEDA_NUP8_HOXA9_6H_DN	TAKEDA_NUP8_HOXA9_6H_DN		21	0.424734	1.40907	0.0621118	0.211149	1	1898	tags=52%, list=25%, signal=70%
NITROGEN_COMPOUND_METABOLIC_PROCESS	NITROGEN_COMPOUND_METABOLIC_PROCESS		75	0.315402	1.40891	0.0263158	0.210764	1	1377	tags=33%, list=18%, signal=40%
GERY_CEBP_TARGETS	GERY_CEBP_TARGETS		67	0.327229	1.40859	0.0436681	0.210602	1	361	tags=16%, list=5%, signal=17%
HOFFMANN_BIVSBII_IMVM	HOFFMANN_BIVSBII_IMVM		42	0.35712	1.40845	0.0438413	0.210274	1	1378	tags=31%, list=18%, signal=38%
GH_HYPOPHYSECTOMY_RAT_DN	GH_HYPOPHYSECTOMY_RAT_DN		13	0.508457	1.40815	0.0916667	0.210043	1	1947	tags=77%, list=26%, signal=104%
SANSOM_APC_4_DN	SANSOM_APC_4_DN		31	0.374024	1.40764	0.0480167	0.210075	1	1276	tags=35%, list=17%, signal=43%
CYTOKINE_PRODUCTION	CYTOKINE_PRODUCTION		20	0.419598	1.4069	0.0675105	0.210389	1	1183	tags=35%, list=16%, signal=41%
HSC_HSC_ADULT	HSC_HSC_ADULT		157	0.275858	1.40649	0.0135135	0.210344	1	1905	tags=35%, list=25%, signal=46%
TNFR2PATHWAY	TNFR2PATHWAY		12	0.498053	1.40635	0.103448	0.209916	1	2256	tags=58%, list=30%, signal=83%
PROTEIN_OLIGOMERIZATION	PROTEIN_OLIGOMERIZATION		18	0.4402	1.40462	0.0853933	0.21141	1	778	tags=28%, list=10%, signal=31%
CARBON_OXYGEN_LYASE_ACTIVITY	CARBON_OXYGEN_LYASE_ACTIVITY		13	0.48409	1.40446	0.103896	0.211051	1	951	tags=46%, list=13%, signal=53%
REGULATION_OF_I_KAPPAB_KINASE_NF_KAPPAB_CASCADE	REGULATION_OF_I_KAPPAB_KINASE_NF_KAPPAB_CASCADE		66	0.321785	1.40358	0.0337079	0.211616	1	846	tags=24%, list=11%, signal=27%
HADDAD_HSC_CD10_UP	HADDAD_HSC_CD10_UP		160	0.278188	1.40329	0.0169492	0.211374	1	1042	tags=24%, list=14%, signal=28%
GTPASE_REGULATOR_ACTIVITY	GTPASE_REGULATOR_ACTIVITY		68	0.323106	1.40129	0.0442478	0.213231	1	1770	tags=38%, list=24%, signal=50%
REGULATION_OF_CELL_DIFFERENTIATION	REGULATION_OF_CELL_DIFFERENTIATION		21	0.431001	1.40072	0.088843	0.213361	1	1908	tags=48%, list=25%, signal=64%
NEURITE_DEVELOPMENT	NEURITE_DEVELOPMENT		19	0.434034	1.40026	0.0926724	0.213334	1	2272	tags=58%, list=30%, signal=83%
CARBOXYLIC_ACID_TRANSPORT	CARBOXYLIC_ACID_TRANSPORT		14	0.478898	1.39853	0.0854701	0.214855	1	1028	tags=43%, list=14%, signal=50%
CMV_HCMV_TIMECOURSE_1HR_DN	CMV_HCMV_TIMECOURSE_1HR_DN		11	0.500895	1.39776	0.0958606	0.215296	1	1171	tags=45%, list=16%, signal=54%
FRUCTOSE_AND_MANNOSE_METABOLISM	FRUCTOSE_AND_MANNOSE_METABOLISM		12	0.485277	1.39624	0.108742	0.216561	1	1517	tags=50%, list=20%, signal=63%
ANATOMICAL_STRUCTURE_MORPHOGENESIS	ANATOMICAL_STRUCTURE_MORPHOGENESIS		136	0.283478	1.39615	0.0238095	0.216102	1	1408	tags=29%, list=19%, signal=35%
SHIPP_DLBCL_CURED_DN	SHIPP_DLBCL_CURED_DN		26	0.403481	1.39571	0.0722348	0.216114	1	1655	tags=50%, list=22%, signal=64%
GREENBAUM_E2A_DN	GREENBAUM_E2A_DN		10	0.536019	1.39474	0.10387	0.216671	1	2492	tags=80%, list=33%, signal=120%
LEE_ACOX1_UP	LEE_ACOX1_UP		38	0.363604	1.39436	0.0594262	0.216613	1	742	tags=24%, list=10%, signal=26%
SUBSTRATE_SPECIFIC_TRANSMEMBRANE_TRANSPORTER_ACTIVITY	SUBSTRATE_SPECIFIC_TRANSMEMBRANE_TRANSPORTER_ACTIVITY		90	0.305691	1.39369	0.02746	0.216833	1	1380	tags=31%, list=18%, signal=38%
TSA_PANC50_UP	TSA_PANC50_UP		15	0.470155	1.39205	0.0878661	0.218373	1	304	tags=27%, list=4%, signal=28%
HSA02010_ABC_TRANSPORTERS_GENERAL	HSA02010_ABC_TRANSPORTERS_GENERAL		12	0.503057	1.39103	0.108051	0.219042	1	2459	tags=67%, list=33%, signal=99%
PATTERN_SPECIFICATION_PROCESS	PATTERN_SPECIFICATION_PROCESS		12	0.499757	1.38988	0.0808511	0.219908	1	804	tags=42%, list=11%, signal=47%
MOREAUX_TACI_HI_IN_BMPC	MOREAUX_TACI_HI_IN_BMPC		38	0.363096	1.38669	0.0606061	0.223531	1	1353	tags=34%, list=18%, signal=42%
RORIE_ES_PNET_UP	RORIE_ES_PNET_UP		20	0.420705	1.38587	0.083682	0.224012	1	1456	tags=45%, list=19%, signal=56%
BROCKE_IL6	BROCKE_IL6		106	0.292329	1.38553	0.0288248	0.223859	1	1092	tags=22%, list=15%, signal=25%
MOLECULAR_ADAPTOR_ACTIVITY	MOLECULAR_ADAPTOR_ACTIVITY		23	0.406566	1.38501	0.094382	0.223887	1	1633	tags=35%, list=22%, signal=44%
APOPTOSIS_GENMAPP	APOPTOSIS_GENMAPP		30	0.381845	1.3844	0.0705128	0.224004	1	1995	tags=50%, list=27%, signal=68%
HSA03320_PPAR_SIGNALING_PATHWAY	HSA03320_PPAR_SIGNALING_PATHWAY		26	0.391918	1.3841	0.0758197	0.22385	1	1206	tags=31%, list=16%, signal=37%
FLECHNER_KIDNEY_TRANSPLANT_WELL_UP	FLECHNER_KIDNEY_TRANSPLANT_WELL_UP		455	0.240607	1.38394	0.00524934	0.223476	1	1067	tags=21%, list=14%, signal=23%
GAMMA_ESR_WS_UNREG	GAMMA_ESR_WS_UNREG		19	0.422594	1.38388	0.1	0.222965	1	1058	tags=32%, list=14%, signal=37%
TNF_AND_FAS_NETWORK	TNF_AND_FAS_NETWORK		12	0.497612	1.38382	0.110887	0.222477	1	1588	tags=50%, list=21%, signal=63%
CATABOLIC_PROCESS	CATABOLIC_PROCESS		136	0.278015	1.38254	0.0310263	0.223658	1	707	tags=19%, list=9%, signal=21%
ZHAN_MM_MOLECULAR_CLASSI_DN	ZHAN_MM_MOLECULAR_CLASSI_DN		30	0.381977	1.38198	0.0835118	0.223788	1	1782	tags=47%, list=24%, signal=61%
DORSAM_HOXA9_UP	DORSAM_HOXA9_UP		23	0.3983	1.38155	0.0705128	0.223765	1	754	tags=26%, list=10%, signal=29%
HDACI_COLON_CUR_DN	HDACI_COLON_CUR_DN		28	0.383738	1.38068	0.0712695	0.22434	1	462	tags=18%, list=6%, signal=19%
PROTEIN_COMPLEX_ASSEMBLY	PROTEIN_COMPLEX_ASSEMBLY		90	0.298225	1.37908	0.0419426	0.225878	1	1088	tags=27%, list=14%, signal=31%
CREB_BRAIN_8WKS_UP	CREB_BRAIN_8WKS_UP		36	0.356643	1.37655	0.0717391	0.228373	1	847	tags=28%, list=11%, signal=31%
NI2_MOUSE_UP	NI2_MOUSE_UP		25	0.399026	1.37604	0.0783505	0.228426	1	1729	tags=40%, list=23%, signal=52%
METASTASIS_ADENOCARC_DN	METASTASIS_ADENOCARC_DN		12	0.497353	1.37297	0.129098	0.231742	1	1835	tags=42%, list=24%, signal=55%
HSA00310_LYSINE_DEGRADATION	HSA00310_LYSINE_DEGRADATION		29	0.378128	1.37263	0.0808511	0.231602	1	1507	tags=45%, list=20%, signal=56%
KRETZSCHMAR_IL6_DIFF	KRETZSCHMAR_IL6_DIFF		106	0.292329	1.37103	0.0365591	0.233088	1	1092	tags=22%, list=15%, signal=25%
CMV_HCMV_TIMECOURSE_6HRS_DN	CMV_HCMV_TIMECOURSE_6HRS_DN		39	0.347071	1.36996	0.0821053	0.233923	1	786	tags=23%, list=10%, signal=26%
HSA00410_BETA_ALANINE_METABOLISM	HSA00410_BETA_ALANINE_METABOLISM		12	0.483058	1.36885	0.0894855	0.234829	1	1507	tags=58%, list=20%, signal=73%
FRASOR_ER_UP	FRASOR_ER_UP		20	0.42254	1.36752	0.11588	0.236032	1	650	tags=30%, list=9%, signal=33%
DOX_RESIST_GASTRIC_DN	DOX_RESIST_GASTRIC_DN		16	0.447086	1.36702	0.104384	0.236206	1	955	tags=31%, list=13%, signal=36%
RESPONSE_TO_WOUNDING	RESPONSE_TO_WOUNDING		62	0.31705	1.36678	0.0594714	0.235922	1	2190	tags=40%, list=29%, signal=56%
STRESS_GENOTOXIC_SPECIFIC_DN	STRESS_GENOTOXIC_SPECIFIC_DN		22	0.40459	1.3664	0.0842333	0.235927	1	1700	tags=36%, list=23%, signal=47%
CELLULAR_CATABOLIC_PROCESS	CELLULAR_CATABOLIC_PROCESS		132	0.272221	1.36483	0.0239234	0.237423	1	707	tags=19%, list=9%, signal=21%
HDACI_COLON_BUT16HRS_UP	HDACI_COLON_BUT16HRS_UP		28	0.39185	1.3646	0.0632911	0.237106	1	1951	tags=46%, list=26%, signal=63%
TNFALPHA_ADIP_DN	TNFALPHA_ADIP_DN		35	0.360101	1.36447	0.0772358	0.236727	1	1546	tags=40%, list=21%, signal=50%
BRENTANI_DEATH	BRENTANI_DEATH		45	0.343789	1.36404	0.0596026	0.236744	1	835	tags=24%, list=11%, signal=27%
SCHRAETS_MLL_UP	SCHRAETS_MLL_UP		21	0.401603	1.36392	0.0934783	0.236322	1	1329	tags=43%, list=18%, signal=52%
XPB_TTD-CS_DN	XPB_TTD-CS_DN		12	0.493667	1.3616	0.118896	0.238683	1	757	tags=42%, list=10%, signal=46%
CELLULAR_LIPID_METABOLIC_PROCESS	CELLULAR_LIPID_METABOLIC_PROCESS		113	0.284395	1.35964	0.025641	0.240643	1	1867	tags=36%, list=25%, signal=48%
TPA_RESIST_LATE_DN	TPA_RESIST_LATE_DN		35	0.362255	1.3581	0.0828026	0.242026	1	1511	tags=29%, list=20%, signal=36%
POSITIVE_REGULATION_OF_I_KAPPAB_KINASE_NF_KAPPAB_CASCADE	POSITIVE_REGULATION_OF_I_KAPPAB_KINASE_NF_KAPPAB_CASCADE		63	0.312379	1.3581	0.0461538	0.241459	1	846	tags=24%, list=11%, signal=27%
MMS_HUMAN_LYMPH_HIGH_24HRS_UP	MMS_HUMAN_LYMPH_HIGH_24HRS_UP		12	0.486345	1.35799	0.126106	0.241055	1	863	tags=50%, list=12%, signal=56%
ZHAN_MMPC_LATEVS	ZHAN_MMPC_LATEVS		28	0.379978	1.35756	0.0833333	0.241072	1	1113	tags=39%, list=15%, signal=46%
ADIPOGENESIS_HMSC_CLASS1_UP	ADIPOGENESIS_HMSC_CLASS1_UP		12	0.474942	1.3573	0.123913	0.240837	1	1470	tags=33%, list=20%, signal=41%
HINATA_NFKB_UP	HINATA_NFKB_UP		59	0.325282	1.35656	0.0660981	0.241176	1	1716	tags=34%, list=23%, signal=44%
JISON_SICKLECELL_DIFF	JISON_SICKLECELL_DIFF		241	0.2539	1.35478	0.0183908	0.242924	1	1147	tags=23%, list=15%, signal=26%
HSC_HSC_SHARED	HSC_HSC_SHARED		117	0.278589	1.3541	0.0263158	0.243212	1	2291	tags=44%, list=31%, signal=63%
PROTEIN_HOMOOLIGOMERIZATION	PROTEIN_HOMOOLIGOMERIZATION		10	0.496098	1.35316	0.135983	0.243853	1	54	tags=20%, list=1%, signal=20%
G_PROTEIN_SIGNALING__COUPLED_TO_CAMP_NUCLEOTIDE_SECOND_MESSENGER	G_PROTEIN_SIGNALING__COUPLED_TO_CAMP_NUCLEOTIDE_SECOND_MESSENGER		12	0.485997	1.35275	0.106667	0.24383	1	2346	tags=67%, list=31%, signal=97%
CITED1_KO_HET_DN	CITED1_KO_HET_DN		22	0.402917	1.35248	0.105145	0.243634	1	578	tags=23%, list=8%, signal=25%
CELLULAR_MORPHOGENESIS_DURING_DIFFERENTIATION	CELLULAR_MORPHOGENESIS_DURING_DIFFERENTIATION		18	0.428681	1.35161	0.11359	0.244269	1	2624	tags=67%, list=35%, signal=102%
CARBOHYDRATE_CATABOLIC_PROCESS	CARBOHYDRATE_CATABOLIC_PROCESS		11	0.50935	1.35154	0.107822	0.243799	1	1675	tags=55%, list=22%, signal=70%
CMV_HCMV_TIMECOURSE_16HRS_DN	CMV_HCMV_TIMECOURSE_16HRS_DN		14	0.454201	1.34965	0.0963597	0.245912	1	761	tags=36%, list=10%, signal=40%
HSA01032_GLYCAN_STRUCTURES_DEGRADATION	HSA01032_GLYCAN_STRUCTURES_DEGRADATION		15	0.444471	1.34956	0.121145	0.245495	1	2696	tags=67%, list=36%, signal=104%
HOFMANN_MDS_CD34_HIGH_RISK	HOFMANN_MDS_CD34_HIGH_RISK		10	0.50441	1.34869	0.140312	0.246183	1	2029	tags=50%, list=27%, signal=68%
TGZ_ADIP_UP	TGZ_ADIP_UP		10	0.50778	1.34741	0.147826	0.247284	1	1546	tags=60%, list=21%, signal=75%
SCHURINGA_STAT5A_DN	SCHURINGA_STAT5A_DN		10	0.49949	1.34715	0.113379	0.247085	1	1510	tags=60%, list=20%, signal=75%
PARK_RARALPHA_UP	PARK_RARALPHA_UP		22	0.388112	1.34582	0.0964912	0.248311	1	1094	tags=32%, list=15%, signal=37%
PHOSPHOLIPASE_ACTIVITY	PHOSPHOLIPASE_ACTIVITY		13	0.460348	1.3439	0.119149	0.250325	1	2177	tags=54%, list=29%, signal=76%
CELLULAR_DEFENSE_RESPONSE	CELLULAR_DEFENSE_RESPONSE		17	0.439422	1.34334	0.105932	0.250502	1	1943	tags=59%, list=26%, signal=79%
UEDA_MOUSE_SCN	UEDA_MOUSE_SCN		56	0.318383	1.34322	0.0769231	0.250122	1	928	tags=29%, list=12%, signal=32%
PHOSPHOINOSITIDE_MEDIATED_SIGNALING	PHOSPHOINOSITIDE_MEDIATED_SIGNALING		10	0.508486	1.34245	0.127803	0.250536	1	1496	tags=50%, list=20%, signal=62%
VEGF_MMMEC_6HRS_UP	VEGF_MMMEC_6HRS_UP		29	0.376748	1.34125	0.103448	0.251636	1	484	tags=24%, list=6%, signal=26%
STRESSPATHWAY	STRESSPATHWAY		17	0.42265	1.34121	0.116484	0.251133	1	1995	tags=47%, list=27%, signal=64%
OXIDOREDUCTASE_ACTIVITY__ACTING_ON_THE_CH_CH_GROUP_OF_DONORS	OXIDOREDUCTASE_ACTIVITY__ACTING_ON_THE_CH_CH_GROUP_OF_DONORS		14	0.456649	1.34106	0.135021	0.250765	1	1777	tags=50%, list=24%, signal=65%
ZHAN_MM_CD138_HP_VS_REST	ZHAN_MM_CD138_HP_VS_REST		28	0.375342	1.34085	0.0925508	0.25048	1	1270	tags=39%, list=17%, signal=47%
TAKEDA_NUP8_HOXA9_10D_UP	TAKEDA_NUP8_HOXA9_10D_UP		91	0.289871	1.3395	0.0371179	0.251708	1	1546	tags=27%, list=21%, signal=34%
CERAMIDEPATHWAY	CERAMIDEPATHWAY		17	0.418141	1.33905	0.112288	0.251767	1	1859	tags=47%, list=25%, signal=62%
CHIARETTI_ZAP70_DIFF	CHIARETTI_ZAP70_DIFF		29	0.369496	1.33738	0.106754	0.2536	1	1751	tags=41%, list=23%, signal=54%
PDGF_ES_UP	PDGF_ES_UP		14	0.445493	1.33701	0.141026	0.253627	1	429	tags=29%, list=6%, signal=30%
WNT_TARGETS	WNT_TARGETS		10	0.508665	1.33611	0.139908	0.254249	1	542	tags=40%, list=7%, signal=43%
ADIP_DIFF_CLUSTER1	ADIP_DIFF_CLUSTER1		39	0.338034	1.33394	0.0857741	0.256676	1	1006	tags=28%, list=13%, signal=32%
HSC_LTHSC_ADULT	HSC_LTHSC_ADULT		161	0.264471	1.33385	0.037296	0.256208	1	888	tags=20%, list=12%, signal=22%
UVC_TTD_8HR_UP	UVC_TTD_8HR_UP		14	0.448913	1.33356	0.137712	0.256028	1	1348	tags=43%, list=18%, signal=52%
PROTEIN_KINASE_CASCADE	PROTEIN_KINASE_CASCADE		167	0.261133	1.3323	0.031477	0.257182	1	1671	tags=29%, list=22%, signal=37%
HADDAD_HPCLYMPHO_ENRICHED	HADDAD_HPCLYMPHO_ENRICHED		169	0.262221	1.32934	0.0350467	0.260638	1	1042	tags=23%, list=14%, signal=26%
TRANSMEMBRANE_TRANSPORTER_ACTIVITY	TRANSMEMBRANE_TRANSPORTER_ACTIVITY		100	0.282989	1.32908	0.0451613	0.260408	1	1424	tags=31%, list=19%, signal=38%
CATION_TRANSMEMBRANE_TRANSPORTER_ACTIVITY	CATION_TRANSMEMBRANE_TRANSPORTER_ACTIVITY		47	0.326552	1.32904	0.0671141	0.259914	1	1330	tags=34%, list=18%, signal=41%
HSC_HSCANDPROGENITORS_ADULT	HSC_HSCANDPROGENITORS_ADULT		328	0.238052	1.32804	0.0144578	0.260682	1	2018	tags=35%, list=27%, signal=46%
TRANSMEMBRANE_RECEPTOR_PROTEIN_TYROSINE_KINASE_SIGNALING_PATHWAY	TRANSMEMBRANE_RECEPTOR_PROTEIN_TYROSINE_KINASE_SIGNALING_PATHWAY		29	0.366699	1.32733	0.0971922	0.261092	1	1980	tags=52%, list=26%, signal=70%
UV_ESR_OLD_UNREG	UV_ESR_OLD_UNREG		12	0.475926	1.32698	0.13125	0.26104	1	904	tags=33%, list=12%, signal=38%
HSC_HSC_FETAL	HSC_HSC_FETAL		125	0.275181	1.32681	0.0361174	0.260681	1	2291	tags=45%, list=31%, signal=63%
ANATOMICAL_STRUCTURE_FORMATION	ANATOMICAL_STRUCTURE_FORMATION		23	0.386804	1.32618	0.104784	0.261014	1	1044	tags=35%, list=14%, signal=40%
ACTIVE_TRANSMEMBRANE_TRANSPORTER_ACTIVITY	ACTIVE_TRANSMEMBRANE_TRANSPORTER_ACTIVITY		42	0.334941	1.32606	0.091954	0.26062	1	1053	tags=31%, list=14%, signal=36%
GOLUB_ALL_VS_AML_DN	GOLUB_ALL_VS_AML_DN		12	0.468985	1.326	0.149068	0.260161	1	1623	tags=42%, list=22%, signal=53%
GLYCEROLIPID_METABOLISM	GLYCEROLIPID_METABOLISM		18	0.428531	1.32494	0.143451	0.261074	1	653	tags=28%, list=9%, signal=30%
UVC_LOW_C3_DN	UVC_LOW_C3_DN		15	0.431188	1.32457	0.135255	0.261117	1	204	tags=20%, list=3%, signal=21%
LIPASE_ACTIVITY	LIPASE_ACTIVITY		13	0.460348	1.32242	0.132609	0.263721	1	2177	tags=54%, list=29%, signal=76%
REGULATION_OF_PROTEIN_MODIFICATION_PROCESS	REGULATION_OF_PROTEIN_MODIFICATION_PROCESS		20	0.398463	1.31986	0.121849	0.266593	1	1626	tags=45%, list=22%, signal=57%
INOSITOL_OR_PHOSPHATIDYLINOSITOL_KINASE_ACTIVITY	INOSITOL_OR_PHOSPHATIDYLINOSITOL_KINASE_ACTIVITY		11	0.480126	1.31856	0.164241	0.267809	1	2332	tags=55%, list=31%, signal=79%
DAC_PANC_UP	DAC_PANC_UP		109	0.277248	1.31477	0.0616114	0.272563	1	863	tags=21%, list=12%, signal=23%
ST_ADRENERGIC	ST_ADRENERGIC		16	0.428672	1.31461	0.126789	0.272175	1	1309	tags=44%, list=17%, signal=53%
PASSERINI_SIGNAL	PASSERINI_SIGNAL		186	0.256318	1.31351	0.0340633	0.273188	1	2204	tags=42%, list=29%, signal=58%
POSITIVE_REGULATION_OF_SIGNAL_TRANSDUCTION	POSITIVE_REGULATION_OF_SIGNAL_TRANSDUCTION		78	0.293043	1.31328	0.0660377	0.272958	1	846	tags=22%, list=11%, signal=24%
NEGATIVE_REGULATION_OF_GROWTH	NEGATIVE_REGULATION_OF_GROWTH		21	0.399668	1.3127	0.126582	0.273211	1	1955	tags=52%, list=26%, signal=71%
HSC_LTHSC_SHARED	HSC_LTHSC_SHARED		135	0.263528	1.31245	0.0319635	0.273017	1	888	tags=19%, list=12%, signal=21%
HSC_LTHSC_FETAL	HSC_LTHSC_FETAL		135	0.263528	1.31042	0.0294118	0.275351	1	888	tags=19%, list=12%, signal=21%
SECONDARY_ACTIVE_TRANSMEMBRANE_TRANSPORTER_ACTIVITY	SECONDARY_ACTIVE_TRANSMEMBRANE_TRANSPORTER_ACTIVITY		12	0.470948	1.30956	0.15367	0.276059	1	1053	tags=50%, list=14%, signal=58%
CD40PATHWAY	CD40PATHWAY		10	0.499116	1.30918	0.129707	0.276038	1	2256	tags=60%, list=30%, signal=86%
PASSERINI_OXIDATION	PASSERINI_OXIDATION		10	0.496256	1.30898	0.157676	0.275754	1	1716	tags=50%, list=23%, signal=65%
LEE_ACOX1_DN	LEE_ACOX1_DN		20	0.39972	1.30689	0.132898	0.278395	1	789	tags=35%, list=11%, signal=39%
VERNELL_PRB_CLSTR2	VERNELL_PRB_CLSTR2		16	0.42438	1.30626	0.129897	0.278808	1	1644	tags=44%, list=22%, signal=56%
GN_CAMP_GRANULOSA_DN	GN_CAMP_GRANULOSA_DN		46	0.319938	1.30579	0.0944206	0.278951	1	1546	tags=33%, list=21%, signal=41%
ACTIVATION_OF_MAPK_ACTIVITY	ACTIVATION_OF_MAPK_ACTIVITY		16	0.424963	1.30555	0.131356	0.278747	1	1557	tags=44%, list=21%, signal=55%
RECEPTOR_MEDIATED_ENDOCYTOSIS	RECEPTOR_MEDIATED_ENDOCYTOSIS		16	0.426457	1.30544	0.143725	0.278344	1	481	tags=25%, list=6%, signal=27%
ALCALAY_AML_NPMC_UP	ALCALAY_AML_NPMC_UP		88	0.285573	1.30251	0.0614035	0.281926	1	1238	tags=27%, list=16%, signal=32%
CREB_BRAIN_8WKS_DN	CREB_BRAIN_8WKS_DN		34	0.352041	1.30246	0.118534	0.281446	1	1419	tags=32%, list=19%, signal=40%
MENSE_HYPOXIA_TRANSPORTER_GENES	MENSE_HYPOXIA_TRANSPORTER_GENES		28	0.360195	1.30046	0.11336	0.283737	1	1380	tags=43%, list=18%, signal=52%
FSH_GRANULOSA_UP	FSH_GRANULOSA_UP		55	0.310469	1.29982	0.0805369	0.284019	1	1052	tags=27%, list=14%, signal=31%
HSA04020_CALCIUM_SIGNALING_PATHWAY	HSA04020_CALCIUM_SIGNALING_PATHWAY		47	0.322334	1.29978	0.0885529	0.283502	1	2000	tags=40%, list=27%, signal=55%
HSA04210_APOPTOSIS	HSA04210_APOPTOSIS		48	0.318449	1.29883	0.0896861	0.284318	1	1980	tags=44%, list=26%, signal=59%
NF90_UP	NF90_UP		17	0.417209	1.29658	0.153535	0.287162	1	734	tags=29%, list=10%, signal=33%
CMV_HCMV_TIMECOURSE_18HRS_DN	CMV_HCMV_TIMECOURSE_18HRS_DN		11	0.466437	1.29643	0.176591	0.286826	1	1671	tags=55%, list=22%, signal=70%
BRCA1_OVEREXP_PROSTATE_UP	BRCA1_OVEREXP_PROSTATE_UP		108	0.267992	1.2948	0.0596659	0.288442	1	514	tags=17%, list=7%, signal=18%
CARBOXYLESTERASE_ACTIVITY	CARBOXYLESTERASE_ACTIVITY		10	0.477252	1.29413	0.17735	0.288862	1	2042	tags=60%, list=27%, signal=82%
LIPID_TRANSPORT	LIPID_TRANSPORT		16	0.431133	1.29384	0.154185	0.288726	1	1169	tags=44%, list=16%, signal=52%
YANG_OSTECLASTS_SIG	YANG_OSTECLASTS_SIG		14	0.436741	1.2937	0.160338	0.288353	1	2586	tags=71%, list=34%, signal=109%
MULTICELLULAR_ORGANISMAL_DEVELOPMENT	MULTICELLULAR_ORGANISMAL_DEVELOPMENT		352	0.230902	1.29262	0.0147783	0.289412	1	1286	tags=23%, list=17%, signal=27%
VEGF_HUVEC_30MIN_UP	VEGF_HUVEC_30MIN_UP		13	0.456221	1.29057	0.158898	0.291769	1	734	tags=23%, list=10%, signal=26%
HSA00051_FRUCTOSE_AND_MANNOSE_METABOLISM	HSA00051_FRUCTOSE_AND_MANNOSE_METABOLISM		25	0.377898	1.29021	0.15272	0.29171	1	1730	tags=44%, list=23%, signal=57%
CALCIUM_ION_BINDING	CALCIUM_ION_BINDING		38	0.336226	1.28815	0.114967	0.294331	1	1678	tags=34%, list=22%, signal=44%
OXIDOREDUCTASE_ACTIVITY__ACTING_ON_CH_OH_GROUP_OF_DONORS	OXIDOREDUCTASE_ACTIVITY__ACTING_ON_CH_OH_GROUP_OF_DONORS		30	0.353492	1.28699	0.145089	0.295566	1	256	tags=20%, list=3%, signal=21%
KINASE_REGULATOR_ACTIVITY	KINASE_REGULATOR_ACTIVITY		25	0.372775	1.2839	0.136771	0.299761	1	1980	tags=48%, list=26%, signal=65%
ADIPOGENESIS_HMSC_CLASS3_UP	ADIPOGENESIS_HMSC_CLASS3_UP		41	0.321849	1.28295	0.10262	0.30062	1	1536	tags=34%, list=20%, signal=43%
LIPID_METABOLIC_PROCESS	LIPID_METABOLIC_PROCESS		148	0.25261	1.28131	0.044289	0.302731	1	1867	tags=34%, list=25%, signal=45%
ZMPSTE24_KO_UP	ZMPSTE24_KO_UP		19	0.401847	1.2803	0.171084	0.303653	1	1554	tags=42%, list=21%, signal=53%
REGULATION_OF_CELL_GROWTH	REGULATION_OF_CELL_GROWTH		22	0.382227	1.28022	0.116998	0.303222	1	1743	tags=45%, list=23%, signal=59%
HSC_HSCANDPROGENITORS_SHARED	HSC_HSCANDPROGENITORS_SHARED		323	0.230687	1.27841	0.00977995	0.305389	1	2018	tags=34%, list=27%, signal=45%
KIM_TH_CELLS_UP	KIM_TH_CELLS_UP		39	0.326242	1.2761	0.12311	0.308294	1	567	tags=18%, list=8%, signal=19%
BRCA1_OVEREXP_UP	BRCA1_OVEREXP_UP		135	0.261772	1.27575	0.0607477	0.308192	1	651	tags=19%, list=9%, signal=20%
ION_TRANSMEMBRANE_TRANSPORTER_ACTIVITY	ION_TRANSMEMBRANE_TRANSPORTER_ACTIVITY		62	0.297628	1.27223	0.122661	0.313079	1	1330	tags=29%, list=18%, signal=35%
GLYCOGEN_METABOLISM	GLYCOGEN_METABOLISM		23	0.373201	1.27177	0.134066	0.313227	1	898	tags=26%, list=12%, signal=30%
LH_GRANULOSA_UP	LH_GRANULOSA_UP		57	0.301382	1.27041	0.112583	0.314719	1	1052	tags=26%, list=14%, signal=30%
ANATOMICAL_STRUCTURE_DEVELOPMENT	ANATOMICAL_STRUCTURE_DEVELOPMENT		333	0.230761	1.27013	0.0129534	0.314545	1	1408	tags=25%, list=19%, signal=29%
HSC_HSCANDPROGENITORS_FETAL	HSC_HSCANDPROGENITORS_FETAL		323	0.230687	1.2693	0.0246914	0.315261	1	2018	tags=34%, list=27%, signal=45%
HDACI_COLON_BUT24HRS_UP	HDACI_COLON_BUT24HRS_UP		48	0.307558	1.26847	0.112583	0.315932	1	1951	tags=35%, list=26%, signal=48%
OXIDOREDUCTASE_ACTIVITY_GO_0016616	OXIDOREDUCTASE_ACTIVITY_GO_0016616		29	0.354348	1.26686	0.146608	0.317779	1	256	tags=21%, list=3%, signal=21%
NERVOUS_SYSTEM_DEVELOPMENT	NERVOUS_SYSTEM_DEVELOPMENT		116	0.266536	1.26629	0.0769231	0.318031	1	1256	tags=24%, list=17%, signal=29%
GAMMA_UNIQUE_FIBRO_DN	GAMMA_UNIQUE_FIBRO_DN		29	0.352818	1.26554	0.136465	0.31856	1	872	tags=24%, list=12%, signal=27%
GROWTH	GROWTH		30	0.343636	1.26536	0.126556	0.318227	1	2021	tags=43%, list=27%, signal=59%
ATRIA_UP	ATRIA_UP		109	0.263937	1.26467	0.0924171	0.318699	1	1580	tags=35%, list=21%, signal=44%
HSA05211_RENAL_CELL_CARCINOMA	HSA05211_RENAL_CELL_CARCINOMA		44	0.316885	1.26373	0.138702	0.319503	1	1494	tags=27%, list=20%, signal=34%
I_KAPPAB_KINASE_NF_KAPPAB_CASCADE	I_KAPPAB_KINASE_NF_KAPPAB_CASCADE		77	0.280504	1.26262	0.092511	0.320626	1	846	tags=21%, list=11%, signal=23%
INOSITOL_PHOSPHATE_METABOLISM	INOSITOL_PHOSPHATE_METABOLISM		14	0.436403	1.2615	0.190678	0.321914	1	1718	tags=36%, list=23%, signal=46%
GUANYL_NUCLEOTIDE_EXCHANGE_FACTOR_ACTIVITY	GUANYL_NUCLEOTIDE_EXCHANGE_FACTOR_ACTIVITY		22	0.383779	1.26093	0.2	0.322292	1	1387	tags=41%, list=18%, signal=50%
LIZUKA_G2_GR_G3	LIZUKA_G2_GR_G3		18	0.403498	1.25938	0.184049	0.324194	1	651	tags=33%, list=9%, signal=36%
REGULATION_OF_MULTICELLULAR_ORGANISMAL_PROCESS	REGULATION_OF_MULTICELLULAR_ORGANISMAL_PROCESS		28	0.351128	1.25656	0.150685	0.328219	1	1150	tags=25%, list=15%, signal=29%
ARGININE_AND_PROLINE_METABOLISM	ARGININE_AND_PROLINE_METABOLISM		23	0.36953	1.25621	0.16044	0.328146	1	2006	tags=48%, list=27%, signal=65%
CYTOSOL	CYTOSOL		123	0.258009	1.25583	0.072093	0.328132	1	1831	tags=33%, list=24%, signal=43%
SH3_SH2_ADAPTOR_ACTIVITY	SH3_SH2_ADAPTOR_ACTIVITY		21	0.380064	1.25554	0.161017	0.327974	1	1633	tags=33%, list=22%, signal=42%
DORSAM_HOXA9_DN	DORSAM_HOXA9_DN		22	0.37357	1.25416	0.163399	0.329589	1	1995	tags=41%, list=27%, signal=56%
AGEING_KIDNEY_SPECIFIC_UP	AGEING_KIDNEY_SPECIFIC_UP		106	0.265285	1.25413	0.1	0.329033	1	1330	tags=30%, list=18%, signal=36%
PREADIP_VS_FIBRO_UP	PREADIP_VS_FIBRO_UP		14	0.414409	1.24797	0.193684	0.338849	1	896	tags=29%, list=12%, signal=32%
TZD_ADIP_DN	TZD_ADIP_DN		10	0.47184	1.24768	0.205628	0.338693	1	1557	tags=40%, list=21%, signal=50%
BRENTANI_CELL_ADHESION	BRENTANI_CELL_ADHESION		44	0.312145	1.24719	0.144681	0.338894	1	1470	tags=34%, list=20%, signal=42%
DAVIES_N	DAVIES_N		12	0.439989	1.24602	0.192225	0.340306	1	1090	tags=33%, list=15%, signal=39%
LIZUKA_L0_SM_L1	LIZUKA_L0_SM_L1		19	0.380463	1.24574	0.167364	0.340151	1	877	tags=32%, list=12%, signal=36%
CARBOHYDRATE_METABOLIC_PROCESS	CARBOHYDRATE_METABOLIC_PROCESS		75	0.279066	1.24501	0.105727	0.340786	1	1684	tags=36%, list=22%, signal=46%
PHOSPHATIDYLINOSITOL_SIGNALING_SYSTEM	PHOSPHATIDYLINOSITOL_SIGNALING_SYSTEM		49	0.310207	1.24424	0.138498	0.341499	1	1718	tags=41%, list=23%, signal=53%
HISTIDINE_METABOLISM	HISTIDINE_METABOLISM		11	0.451946	1.24422	0.209091	0.340897	1	2253	tags=73%, list=30%, signal=104%
PHOSPHORIC_ESTER_HYDROLASE_ACTIVITY	PHOSPHORIC_ESTER_HYDROLASE_ACTIVITY		79	0.276399	1.24397	0.112088	0.340733	1	1742	tags=33%, list=23%, signal=42%
COFACTOR_METABOLIC_PROCESS	COFACTOR_METABOLIC_PROCESS		38	0.329385	1.24347	0.147903	0.340894	1	1743	tags=42%, list=23%, signal=55%
ADIP_DIFF_UP	ADIP_DIFF_UP		42	0.312421	1.24259	0.144708	0.341823	1	1546	tags=36%, list=21%, signal=45%
REGULATION_OF_TRANSFERASE_ACTIVITY	REGULATION_OF_TRANSFERASE_ACTIVITY		83	0.278099	1.24223	0.0981735	0.341772	1	1656	tags=35%, list=22%, signal=44%
CELL_PROJECTION	CELL_PROJECTION		42	0.316263	1.24196	0.136461	0.341523	1	1908	tags=36%, list=25%, signal=48%
WILLERT_WNT_NCCIT_ALL_UP	WILLERT_WNT_NCCIT_ALL_UP		16	0.412152	1.24193	0.195378	0.340956	1	542	tags=25%, list=7%, signal=27%
PASSERINI_TRANSCRIPTION	PASSERINI_TRANSCRIPTION		51	0.296256	1.24069	0.112735	0.342561	1	631	tags=18%, list=8%, signal=19%
GAMMA-UV_FIBRO_DN	GAMMA-UV_FIBRO_DN		25	0.355723	1.23927	0.164502	0.344248	1	1197	tags=28%, list=16%, signal=33%
CELL_ADHESION_MOLECULE_ACTIVITY	CELL_ADHESION_MOLECULE_ACTIVITY		43	0.315697	1.23865	0.145055	0.344739	1	1242	tags=33%, list=17%, signal=39%
HSA00480_GLUTATHIONE_METABOLISM	HSA00480_GLUTATHIONE_METABOLISM		18	0.393057	1.23795	0.178197	0.345324	1	1820	tags=50%, list=24%, signal=66%
ASTON_DEPRESSION_UP	ASTON_DEPRESSION_UP		28	0.341053	1.23721	0.166316	0.345894	1	881	tags=29%, list=12%, signal=32%
INTEGRIN_MEDIATED_CELL_ADHESION_KEGG	INTEGRIN_MEDIATED_CELL_ADHESION_KEGG		46	0.308853	1.23629	0.143805	0.346943	1	1431	tags=30%, list=19%, signal=37%
GENERATION_OF_NEURONS	GENERATION_OF_NEURONS		29	0.342679	1.23561	0.167411	0.347587	1	2272	tags=55%, list=30%, signal=79%
WALKER_MM_SNP_DIFF	WALKER_MM_SNP_DIFF		30	0.340127	1.23542	0.164009	0.347292	1	1099	tags=30%, list=15%, signal=35%
POD1_KO_MOST_DN	POD1_KO_MOST_DN		10	0.475141	1.23373	0.195699	0.349497	1	823	tags=40%, list=11%, signal=45%
PMLPATHWAY	PMLPATHWAY		12	0.432174	1.23321	0.19604	0.349735	1	2631	tags=75%, list=35%, signal=115%
ENZYME_BINDING	ENZYME_BINDING		97	0.267438	1.2326	0.110865	0.350163	1	1449	tags=30%, list=19%, signal=37%
LVAD_HEARTFAILURE_DN	LVAD_HEARTFAILURE_DN		19	0.382109	1.23244	0.191919	0.349777	1	2317	tags=53%, list=31%, signal=76%
ENDOSOME_TRANSPORT	ENDOSOME_TRANSPORT		18	0.39767	1.23204	0.187905	0.349817	1	2612	tags=56%, list=35%, signal=85%
RADIATION_SENSITIVITY	RADIATION_SENSITIVITY		20	0.375813	1.23191	0.180258	0.349424	1	863	tags=30%, list=12%, signal=34%
GLUTATHIONE_METABOLISM	GLUTATHIONE_METABOLISM		16	0.39617	1.22931	0.202174	0.353216	1	1820	tags=50%, list=24%, signal=66%
CMV_HCMV_TIMECOURSE_48HRS_DN	CMV_HCMV_TIMECOURSE_48HRS_DN		50	0.296226	1.22879	0.125275	0.353423	1	1658	tags=30%, list=22%, signal=38%
SYSTEM_DEVELOPMENT	SYSTEM_DEVELOPMENT		274	0.225699	1.22869	0.0414747	0.352955	1	1274	tags=23%, list=17%, signal=26%
INTRACELLULAR_SIGNALING_CASCADE	INTRACELLULAR_SIGNALING_CASCADE		327	0.222324	1.2285	0.044335	0.352702	1	1671	tags=28%, list=22%, signal=34%
MOREAUX_TACI_HI_VS_LOW_UP	MOREAUX_TACI_HI_VS_LOW_UP		146	0.246761	1.22844	0.0788863	0.352166	1	1400	tags=27%, list=19%, signal=32%
CMV_HCMV_TIMECOURSE_14HRS_DN	CMV_HCMV_TIMECOURSE_14HRS_DN		29	0.340431	1.22772	0.16849	0.352822	1	547	tags=21%, list=7%, signal=22%
AGED_RHESUS_UP	AGED_RHESUS_UP		88	0.268824	1.22652	0.0942982	0.354328	1	1690	tags=34%, list=23%, signal=43%
HSA04150_MTOR_SIGNALING_PATHWAY	HSA04150_MTOR_SIGNALING_PATHWAY		27	0.343474	1.2259	0.190265	0.354738	1	2291	tags=52%, list=31%, signal=74%
ENZYME_ACTIVATOR_ACTIVITY	ENZYME_ACTIVATOR_ACTIVITY		67	0.282015	1.22589	0.117117	0.354129	1	1194	tags=25%, list=16%, signal=30%
HSA04620_TOLL_LIKE_RECEPTOR_SIGNALING_PATHWAY	HSA04620_TOLL_LIKE_RECEPTOR_SIGNALING_PATHWAY		54	0.296223	1.22526	0.14382	0.354615	1	1995	tags=37%, list=27%, signal=50%
CELLULAR_RESPIRATION	CELLULAR_RESPIRATION		17	0.391724	1.22525	0.210736	0.35401	1	2074	tags=47%, list=28%, signal=65%
UVC_LOW_C2_DN	UVC_LOW_C2_DN		14	0.413046	1.22361	0.213953	0.356315	1	1060	tags=36%, list=14%, signal=42%
UEDA_MOUSE_LIVER	UEDA_MOUSE_LIVER		93	0.264162	1.22349	0.108696	0.355921	1	1322	tags=30%, list=18%, signal=36%
GH_EXOGENOUS_ANY_UP	GH_EXOGENOUS_ANY_UP		81	0.274011	1.22307	0.128329	0.356023	1	1894	tags=41%, list=25%, signal=54%
PROTEIN_TYROSINE_KINASE_ACTIVITY	PROTEIN_TYROSINE_KINASE_ACTIVITY		24	0.348665	1.22242	0.178808	0.356554	1	722	tags=25%, list=10%, signal=28%
GRANDVAUX_IRF3_DN	GRANDVAUX_IRF3_DN		12	0.437249	1.22196	0.200883	0.356699	1	1632	tags=42%, list=22%, signal=53%
TIS7_OVEREXP_DN	TIS7_OVEREXP_DN		11	0.451248	1.2204	0.196617	0.35867	1	880	tags=36%, list=12%, signal=41%
UVC_HIGH_D9_DN	UVC_HIGH_D9_DN		19	0.377052	1.21938	0.173626	0.35977	1	781	tags=32%, list=10%, signal=35%
UVC_TTD_ALL_DN	UVC_TTD_ALL_DN		273	0.221024	1.21856	0.0392157	0.360573	1	1757	tags=28%, list=23%, signal=35%
P53PATHWAY	P53PATHWAY		11	0.443219	1.2176	0.218615	0.361634	1	863	tags=45%, list=12%, signal=51%
HSA00020_CITRATE_CYCLE	HSA00020_CITRATE_CYCLE		22	0.371383	1.21755	0.196868	0.361096	1	1609	tags=36%, list=21%, signal=46%
GROWTH_FACTOR_BINDING	GROWTH_FACTOR_BINDING		16	0.402376	1.21741	0.224	0.360736	1	2064	tags=50%, list=28%, signal=69%
ZHAN_MMPC_SIM	ZHAN_MMPC_SIM		33	0.326842	1.21677	0.165217	0.361216	1	508	tags=21%, list=7%, signal=23%
CELL_SUBSTRATE_ADHESION	CELL_SUBSTRATE_ADHESION		17	0.394908	1.21593	0.217489	0.362059	1	2217	tags=53%, list=30%, signal=75%
HSA04670_LEUKOCYTE_TRANSENDOTHELIAL_MIGRATION	HSA04670_LEUKOCYTE_TRANSENDOTHELIAL_MIGRATION		53	0.293944	1.21516	0.159292	0.362786	1	2346	tags=49%, list=31%, signal=71%
HSA05212_PANCREATIC_CANCER	HSA05212_PANCREATIC_CANCER		46	0.300901	1.21462	0.166307	0.363128	1	1980	tags=39%, list=26%, signal=53%
EMT_DN	EMT_DN		36	0.318668	1.21366	0.164733	0.364263	1	1684	tags=36%, list=22%, signal=46%
CELL_MATRIX_ADHESION	CELL_MATRIX_ADHESION		17	0.394908	1.21346	0.207207	0.364031	1	2217	tags=53%, list=30%, signal=75%
REGULATION_OF_GROWTH	REGULATION_OF_GROWTH		25	0.348582	1.2129	0.180258	0.364387	1	1955	tags=44%, list=26%, signal=59%
CAMPTOTHECIN_PROBCELL_UP	CAMPTOTHECIN_PROBCELL_UP		16	0.392499	1.21227	0.208955	0.364888	1	863	tags=25%, list=12%, signal=28%
ANION_TRANSMEMBRANE_TRANSPORTER_ACTIVITY	ANION_TRANSMEMBRANE_TRANSPORTER_ACTIVITY		12	0.429494	1.21117	0.224891	0.366085	1	1053	tags=33%, list=14%, signal=39%
REGULATION_OF_KINASE_ACTIVITY	REGULATION_OF_KINASE_ACTIVITY		82	0.26506	1.21096	0.137168	0.36591	1	1656	tags=34%, list=22%, signal=43%
PHOSPHORIC_DIESTER_HYDROLASE_ACTIVITY	PHOSPHORIC_DIESTER_HYDROLASE_ACTIVITY		14	0.406396	1.20898	0.228758	0.368791	1	1630	tags=43%, list=22%, signal=55%
VEGF_MMMEC_ALL_UP	VEGF_MMMEC_ALL_UP		54	0.290409	1.2049	0.166271	0.375372	1	604	tags=19%, list=8%, signal=20%
IFN_GAMMA_UP	IFN_GAMMA_UP		27	0.339446	1.20484	0.209644	0.374823	1	1664	tags=44%, list=22%, signal=57%
HSA00860_PORPHYRIN_AND_CHLOROPHYLL_METABOLISM	HSA00860_PORPHYRIN_AND_CHLOROPHYLL_METABOLISM		19	0.369996	1.20352	0.223947	0.376577	1	1362	tags=32%, list=18%, signal=38%
ENERGY_DERIVATION_BY_OXIDATION_OF_ORGANIC_COMPOUNDS	ENERGY_DERIVATION_BY_OXIDATION_OF_ORGANIC_COMPOUNDS		25	0.34145	1.20254	0.211066	0.377682	1	2074	tags=48%, list=28%, signal=66%
PROTEIN_KINASE_REGULATOR_ACTIVITY	PROTEIN_KINASE_REGULATOR_ACTIVITY		21	0.359215	1.20211	0.222944	0.377826	1	1929	tags=48%, list=26%, signal=64%
BUTANOATE_METABOLISM	BUTANOATE_METABOLISM		16	0.38777	1.20095	0.214128	0.379263	1	951	tags=31%, list=13%, signal=36%
NI2_LUNG_DN	NI2_LUNG_DN		15	0.402724	1.20012	0.232704	0.380042	1	1245	tags=40%, list=17%, signal=48%
LEE_MYC_DN	LEE_MYC_DN		24	0.345016	1.19899	0.201299	0.381436	1	1665	tags=33%, list=22%, signal=43%
PEPTIDYL_TYROSINE_PHOSPHORYLATION	PEPTIDYL_TYROSINE_PHOSPHORYLATION		10	0.449955	1.19815	0.251627	0.382341	1	1898	tags=50%, list=25%, signal=67%
REGULATION_OF_IMMUNE_SYSTEM_PROCESS	REGULATION_OF_IMMUNE_SYSTEM_PROCESS		15	0.38896	1.19736	0.220833	0.383257	1	1150	tags=33%, list=15%, signal=39%
DEATHPATHWAY	DEATHPATHWAY		24	0.35244	1.19659	0.221505	0.384003	1	1859	tags=42%, list=25%, signal=55%
KANNAN_P53_DN	KANNAN_P53_DN		11	0.44265	1.19539	0.227468	0.385496	1	433	tags=36%, list=6%, signal=39%
PHOSPHORYLATION	PHOSPHORYLATION		150	0.235923	1.19522	0.0983982	0.385161	1	2002	tags=36%, list=27%, signal=48%
GH_EXOGENOUS_ANY_DN	GH_EXOGENOUS_ANY_DN		28	0.331413	1.19453	0.202614	0.385748	1	317	tags=18%, list=4%, signal=19%
DAC_IFN_BLADDER_UP	DAC_IFN_BLADDER_UP		13	0.416059	1.19441	0.226531	0.385308	1	1483	tags=31%, list=20%, signal=38%
PEPTIDYL_TYROSINE_MODIFICATION	PEPTIDYL_TYROSINE_MODIFICATION		10	0.449955	1.19211	0.242222	0.388995	1	1898	tags=50%, list=25%, signal=67%
VEGF_MMMEC_12HRS_UP	VEGF_MMMEC_12HRS_UP		20	0.361998	1.19188	0.239741	0.388747	1	484	tags=25%, list=6%, signal=27%
REGULATION_OF_PROTEIN_KINASE_ACTIVITY	REGULATION_OF_PROTEIN_KINASE_ACTIVITY		81	0.268192	1.19138	0.156109	0.38909	1	1656	tags=35%, list=22%, signal=44%
STEROID_METABOLIC_PROCESS	STEROID_METABOLIC_PROCESS		21	0.355961	1.19061	0.202151	0.389782	1	1838	tags=52%, list=24%, signal=69%
BASOLATERAL_PLASMA_MEMBRANE	BASOLATERAL_PLASMA_MEMBRANE		20	0.362197	1.19035	0.214912	0.389646	1	1264	tags=30%, list=17%, signal=36%
VANASSE_BCL2_TARGETS	VANASSE_BCL2_TARGETS		44	0.301815	1.19002	0.180974	0.38962	1	1425	tags=32%, list=19%, signal=39%
NFKBPATHWAY	NFKBPATHWAY		17	0.382445	1.1877	0.226872	0.393292	1	1859	tags=47%, list=25%, signal=62%
BEHAVIOR	BEHAVIOR		37	0.311966	1.18668	0.211236	0.394488	1	2457	tags=57%, list=33%, signal=84%
HEMATOPOESIS_RELATED_TRANSCRIPTION_FACTORS	HEMATOPOESIS_RELATED_TRANSCRIPTION_FACTORS		40	0.303564	1.18636	0.193089	0.394426	1	782	tags=20%, list=10%, signal=22%
POSITIVE_REGULATION_OF_PROTEIN_MODIFICATION_PROCESS	POSITIVE_REGULATION_OF_PROTEIN_MODIFICATION_PROCESS		12	0.424111	1.18324	0.254237	0.399486	1	746	tags=25%, list=10%, signal=28%
HDACI_COLON_SUL12HRS_UP	HDACI_COLON_SUL12HRS_UP		19	0.363528	1.18211	0.226966	0.400832	1	1045	tags=37%, list=14%, signal=43%
ALKPATHWAY	ALKPATHWAY		18	0.378301	1.1815	0.236203	0.401361	1	2004	tags=50%, list=27%, signal=68%
HYDROLASE_ACTIVITY__ACTING_ON_ACID_ANHYDRIDES__CATALYZING_TRANSMEMBRANE_MOVEMENT_OF_SUBSTANCES	HYDROLASE_ACTIVITY__ACTING_ON_ACID_ANHYDRIDES__CATALYZING_TRANSMEMBRANE_MOVEMENT_OF_SUBSTANCES		20	0.361302	1.18127	0.24622	0.401156	1	1424	tags=30%, list=19%, signal=37%
RECEPTOR_COMPLEX	RECEPTOR_COMPLEX		14	0.401243	1.18102	0.242105	0.400998	1	1431	tags=43%, list=19%, signal=53%
SECONDARY_METABOLIC_PROCESS	SECONDARY_METABOLIC_PROCESS		16	0.386504	1.18039	0.230263	0.401601	1	1546	tags=44%, list=21%, signal=55%
DORSEY_DOXYCYCLINE_UP	DORSEY_DOXYCYCLINE_UP		13	0.40274	1.1796	0.258403	0.402475	1	304	tags=31%, list=4%, signal=32%
OLDONLY_FIBRO_DN	OLDONLY_FIBRO_DN		39	0.306392	1.17951	0.200456	0.401947	1	704	tags=21%, list=9%, signal=23%
SPHINGOLIPID_METABOLIC_PROCESS	SPHINGOLIPID_METABOLIC_PROCESS		13	0.403815	1.17799	0.267516	0.404175	1	2021	tags=54%, list=27%, signal=74%
PGC	PGC		287	0.214637	1.17754	0.106436	0.404379	1	1112	tags=21%, list=15%, signal=23%
IL2RBPATHWAY	IL2RBPATHWAY		25	0.339103	1.17449	0.214912	0.409554	1	1980	tags=36%, list=26%, signal=49%
NAKAJIMA_MCSMBP_MAST	NAKAJIMA_MCSMBP_MAST		23	0.3506	1.17338	0.218487	0.411092	1	1671	tags=39%, list=22%, signal=50%
BRCA1_SW480_DN	BRCA1_SW480_DN		11	0.429323	1.1705	0.251055	0.415946	1	455	tags=27%, list=6%, signal=29%
GSK3PATHWAY	GSK3PATHWAY		22	0.348552	1.16975	0.23348	0.416694	1	1015	tags=32%, list=14%, signal=37%
PENG_GLUTAMINE_UP	PENG_GLUTAMINE_UP		205	0.225249	1.16778	0.14186	0.419717	1	1685	tags=31%, list=22%, signal=39%
PHOSPHORIC_MONOESTER_HYDROLASE_ACTIVITY	PHOSPHORIC_MONOESTER_HYDROLASE_ACTIVITY		64	0.267087	1.16736	0.196507	0.419752	1	1162	tags=23%, list=15%, signal=27%
STARCH_AND_SUCROSE_METABOLISM	STARCH_AND_SUCROSE_METABOLISM		14	0.404992	1.16728	0.263158	0.419229	1	1274	tags=36%, list=17%, signal=43%
GLUCOSE_METABOLIC_PROCESS	GLUCOSE_METABOLIC_PROCESS		13	0.399541	1.16672	0.2537	0.419666	1	568	tags=23%, list=8%, signal=25%
STRESS_ARSENIC_SPECIFIC_UP	STRESS_ARSENIC_SPECIFIC_UP		113	0.244181	1.16638	0.166667	0.419634	1	1064	tags=19%, list=14%, signal=22%
AXONOGENESIS	AXONOGENESIS		14	0.394565	1.1662	0.271605	0.419344	1	2624	tags=64%, list=35%, signal=99%
HSA05222_SMALL_CELL_LUNG_CANCER	HSA05222_SMALL_CELL_LUNG_CANCER		46	0.289855	1.16577	0.203747	0.419563	1	2216	tags=43%, list=30%, signal=61%
POST_GOLGI_VESICLE_MEDIATED_TRANSPORT	POST_GOLGI_VESICLE_MEDIATED_TRANSPORT		12	0.411482	1.16561	0.273504	0.419187	1	819	tags=25%, list=11%, signal=28%
BRCA1KO_MEF_DN	BRCA1KO_MEF_DN		71	0.264542	1.16431	0.199531	0.421048	1	2104	tags=37%, list=28%, signal=50%
HSA04360_AXON_GUIDANCE	HSA04360_AXON_GUIDANCE		56	0.275248	1.16397	0.187905	0.421123	1	1348	tags=27%, list=18%, signal=32%
GAY_YY1_UP	GAY_YY1_UP		82	0.260281	1.16366	0.180435	0.421095	1	1006	tags=26%, list=13%, signal=29%
ENZYME_REGULATOR_ACTIVITY	ENZYME_REGULATOR_ACTIVITY		167	0.227551	1.16108	0.152273	0.425362	1	1510	tags=28%, list=20%, signal=34%
DIAB_NEPH_DN	DIAB_NEPH_DN		280	0.214594	1.16102	0.0966921	0.42482	1	1712	tags=30%, list=23%, signal=37%
HSA04910_INSULIN_SIGNALING_PATHWAY	HSA04910_INSULIN_SIGNALING_PATHWAY		78	0.259835	1.16031	0.195329	0.425532	1	2274	tags=41%, list=30%, signal=58%
PROTEIN_AMINO_ACID_PHOSPHORYLATION	PROTEIN_AMINO_ACID_PHOSPHORYLATION		132	0.232672	1.15919	0.166667	0.427101	1	1946	tags=34%, list=26%, signal=45%
HSA00030_PENTOSE_PHOSPHATE_PATHWAY	HSA00030_PENTOSE_PHOSPHATE_PATHWAY		17	0.37227	1.1579	0.242105	0.428992	1	596	tags=29%, list=8%, signal=32%
BRG1_ALAB_DN	BRG1_ALAB_DN		25	0.335017	1.15735	0.253933	0.429322	1	1638	tags=40%, list=22%, signal=51%
GRANDVAUX_IRF3_UP	GRANDVAUX_IRF3_UP		10	0.430984	1.157	0.281513	0.429407	1	1971	tags=60%, list=26%, signal=81%
IL6_SCAR_FIBRO_UP	IL6_SCAR_FIBRO_UP		17	0.372662	1.15639	0.275424	0.42998	1	978	tags=29%, list=13%, signal=34%
HSA00220_UREA_CYCLE_AND_METABOLISM_OF_AMINO_GROUPS	HSA00220_UREA_CYCLE_AND_METABOLISM_OF_AMINO_GROUPS		17	0.368485	1.15613	0.265795	0.429825	1	2006	tags=53%, list=27%, signal=72%
ET743PT650_COLONCA_DN	ET743PT650_COLONCA_DN		38	0.296547	1.15568	0.22869	0.430032	1	1600	tags=32%, list=21%, signal=40%
RAS_ONCOGENIC_SIGNATURE	RAS_ONCOGENIC_SIGNATURE		137	0.232483	1.15458	0.165116	0.431581	1	1099	tags=21%, list=15%, signal=24%
LU_IL4BCELL	LU_IL4BCELL		53	0.279376	1.15435	0.202479	0.431386	1	1483	tags=34%, list=20%, signal=42%
HSA04320_DORSO_VENTRAL_AXIS_FORMATION	HSA04320_DORSO_VENTRAL_AXIS_FORMATION		16	0.372235	1.15384	0.265659	0.43177	1	392	tags=19%, list=5%, signal=20%
CDMACPATHWAY	CDMACPATHWAY		13	0.401034	1.15319	0.272727	0.432406	1	2274	tags=54%, list=30%, signal=77%
OXSTRESS_BREASTCA_UP	OXSTRESS_BREASTCA_UP		19	0.354954	1.1522	0.238477	0.433687	1	337	tags=16%, list=4%, signal=16%
POSITIVE_REGULATION_OF_CATALYTIC_ACTIVITY	POSITIVE_REGULATION_OF_CATALYTIC_ACTIVITY		72	0.261345	1.15165	0.192394	0.434129	1	1557	tags=31%, list=21%, signal=38%
PASSERINI_APOPTOSIS	PASSERINI_APOPTOSIS		29	0.312241	1.14951	0.258929	0.437667	1	1664	tags=41%, list=22%, signal=53%
NEUROGENESIS	NEUROGENESIS		37	0.297565	1.1495	0.251613	0.437029	1	2272	tags=51%, list=30%, signal=73%
UVB_NHEK1_DN	UVB_NHEK1_DN		218	0.219236	1.14868	0.138173	0.437988	1	1970	tags=31%, list=26%, signal=40%
PROTEIN_TYROSINE_PHOSPHATASE_ACTIVITY	PROTEIN_TYROSINE_PHOSPHATASE_ACTIVITY		27	0.325771	1.14785	0.240535	0.43901	1	1162	tags=30%, list=15%, signal=35%
ADIPOGENESIS_HMSC_CLASS8_DN	ADIPOGENESIS_HMSC_CLASS8_DN		20	0.34806	1.14756	0.277657	0.438864	1	1022	tags=30%, list=14%, signal=35%
PARP_KO_UP	PARP_KO_UP		20	0.35049	1.1471	0.264392	0.439062	1	1196	tags=35%, list=16%, signal=42%
REGULATION_OF_SMALL_GTPASE_MEDIATED_SIGNAL_TRANSDUCTION	REGULATION_OF_SMALL_GTPASE_MEDIATED_SIGNAL_TRANSDUCTION		14	0.389321	1.1466	0.282209	0.439442	1	2500	tags=50%, list=33%, signal=75%
4NQO_UNIQUE_FIBRO_UP	4NQO_UNIQUE_FIBRO_UP		15	0.378339	1.14492	0.288939	0.4421	1	662	tags=27%, list=9%, signal=29%
HPV31_UP	HPV31_UP		31	0.312398	1.14465	0.270742	0.441921	1	1556	tags=35%, list=21%, signal=45%
CHEMOKINE_ACTIVITY	CHEMOKINE_ACTIVITY		11	0.412645	1.14375	0.28692	0.443082	1	2586	tags=64%, list=34%, signal=97%
CMV_ALL_DN	CMV_ALL_DN		68	0.263002	1.14363	0.239224	0.442657	1	1227	tags=25%, list=16%, signal=30%
ORGAN_DEVELOPMENT	ORGAN_DEVELOPMENT		194	0.222496	1.14275	0.180929	0.443616	1	1202	tags=22%, list=16%, signal=26%
PORPHYRIN_AND_CHLOROPHYLL_METABOLISM	PORPHYRIN_AND_CHLOROPHYLL_METABOLISM		14	0.388767	1.1426	0.280242	0.443292	1	1362	tags=29%, list=18%, signal=35%
XU_ATRA_UP	XU_ATRA_UP		12	0.404424	1.14103	0.273942	0.445517	1	957	tags=33%, list=13%, signal=38%
ZHAN_MM_CD138_MS_VS_REST	ZHAN_MM_CD138_MS_VS_REST		22	0.342632	1.14009	0.281659	0.44668	1	153	tags=14%, list=2%, signal=14%
UVC_TTD-XPCS_COMMON_DN	UVC_TTD-XPCS_COMMON_DN		108	0.240734	1.13989	0.19863	0.446383	1	961	tags=20%, list=13%, signal=23%
HOX_GENES	HOX_GENES		21	0.339312	1.13885	0.272152	0.44784	1	1275	tags=33%, list=17%, signal=40%
AGED_MOUSE_CEREBELLUM_DN	AGED_MOUSE_CEREBELLUM_DN		21	0.340707	1.13774	0.288939	0.44943	1	673	tags=24%, list=9%, signal=26%
MAMMARY_DEV_UP	MAMMARY_DEV_UP		26	0.32522	1.13762	0.246512	0.449009	1	928	tags=23%, list=12%, signal=26%
REGULATION_OF_RAS_PROTEIN_SIGNAL_TRANSDUCTION	REGULATION_OF_RAS_PROTEIN_SIGNAL_TRANSDUCTION		12	0.407722	1.13747	0.271949	0.448614	1	1908	tags=42%, list=25%, signal=56%
AT1RPATHWAY	AT1RPATHWAY		23	0.3314	1.13688	0.275574	0.449159	1	2606	tags=61%, list=35%, signal=93%
CELLULAR_CARBOHYDRATE_METABOLIC_PROCESS	CELLULAR_CARBOHYDRATE_METABOLIC_PROCESS		57	0.262844	1.13617	0.243421	0.449957	1	1832	tags=39%, list=24%, signal=51%
SMALL_GTPASE_BINDING	SMALL_GTPASE_BINDING		21	0.342481	1.13615	0.288136	0.449337	1	1396	tags=33%, list=19%, signal=41%
CROONQUIST_IL6_STROMA_UP	CROONQUIST_IL6_STROMA_UP		26	0.322191	1.13577	0.294243	0.449405	1	1660	tags=38%, list=22%, signal=49%
CMV_HCMV_TIMECOURSE_8HRS_UP	CMV_HCMV_TIMECOURSE_8HRS_UP		12	0.394432	1.1352	0.292208	0.449939	1	2744	tags=58%, list=37%, signal=92%
OXIDOREDUCTASE_ACTIVITY__ACTING_ON_NADH_OR_NADPH	OXIDOREDUCTASE_ACTIVITY__ACTING_ON_NADH_OR_NADPH		16	0.369484	1.1335	0.271715	0.452718	1	606	tags=25%, list=8%, signal=27%
INFLAMMATORY_RESPONSE_PATHWAY	INFLAMMATORY_RESPONSE_PATHWAY		16	0.374449	1.13345	0.283582	0.452172	1	1725	tags=50%, list=23%, signal=65%
NEGATIVE_REGULATION_OF_DNA_BINDING	NEGATIVE_REGULATION_OF_DNA_BINDING		11	0.407921	1.13339	0.302605	0.45163	1	1019	tags=27%, list=14%, signal=32%
RESPONSE_TO_BIOTIC_STIMULUS	RESPONSE_TO_BIOTIC_STIMULUS		50	0.270609	1.12995	0.235828	0.457888	1	625	tags=20%, list=8%, signal=22%
TGFBETA_C1_UP	TGFBETA_C1_UP		14	0.382425	1.12753	0.287234	0.462098	1	1632	tags=43%, list=22%, signal=55%
NEGATIVE_REGULATION_OF_SIGNAL_TRANSDUCTION	NEGATIVE_REGULATION_OF_SIGNAL_TRANSDUCTION		17	0.356984	1.12705	0.288981	0.462479	1	2256	tags=53%, list=30%, signal=76%
ORGANIC_ACID_TRANSMEMBRANE_TRANSPORTER_ACTIVITY	ORGANIC_ACID_TRANSMEMBRANE_TRANSPORTER_ACTIVITY		12	0.397407	1.12638	0.294505	0.463195	1	1028	tags=42%, list=14%, signal=48%
TRANSFERASE_ACTIVITY__TRANSFERRING_ACYL_GROUPS	TRANSFERASE_ACTIVITY__TRANSFERRING_ACYL_GROUPS		37	0.286604	1.12529	0.255144	0.464777	1	951	tags=19%, list=13%, signal=22%
FATTY_ACID_SYNTHESIS	FATTY_ACID_SYNTHESIS		10	0.421882	1.12509	0.308793	0.464559	1	1428	tags=40%, list=19%, signal=49%
AGED_MOUSE_NEOCORTEX_UP	AGED_MOUSE_NEOCORTEX_UP		48	0.277727	1.12508	0.256356	0.463904	1	935	tags=25%, list=12%, signal=28%
PEROXISOME	PEROXISOME		33	0.298699	1.12338	0.278867	0.466653	1	1440	tags=24%, list=19%, signal=30%
HSA04810_REGULATION_OF_ACTIN_CYTOSKELETON	HSA04810_REGULATION_OF_ACTIN_CYTOSKELETON		98	0.23889	1.12233	0.212471	0.468246	1	1092	tags=22%, list=15%, signal=26%
ATPASE_ACTIVITY__COUPLED_TO_MOVEMENT_OF_SUBSTANCES	ATPASE_ACTIVITY__COUPLED_TO_MOVEMENT_OF_SUBSTANCES		21	0.338832	1.12113	0.30608	0.470029	1	1424	tags=29%, list=19%, signal=35%
HYDROLASE_ACTIVITY__ACTING_ON_GLYCOSYL_BONDS	HYDROLASE_ACTIVITY__ACTING_ON_GLYCOSYL_BONDS		24	0.323456	1.12102	0.291391	0.469575	1	2029	tags=50%, list=27%, signal=68%
CHEMOKINE_RECEPTOR_BINDING	CHEMOKINE_RECEPTOR_BINDING		11	0.412645	1.12097	0.289157	0.469013	1	2586	tags=64%, list=34%, signal=97%
GILDEA_BLADDER_UP	GILDEA_BLADDER_UP		24	0.317921	1.11988	0.291405	0.470566	1	1196	tags=29%, list=16%, signal=35%
CYTOKINE_ACTIVITY	CYTOKINE_ACTIVITY		24	0.326025	1.11699	0.282851	0.475791	1	2586	tags=58%, list=34%, signal=89%
G_PROTEIN_COUPLED_RECEPTOR_BINDING	G_PROTEIN_COUPLED_RECEPTOR_BINDING		13	0.393112	1.11678	0.340426	0.475569	1	2586	tags=62%, list=34%, signal=94%
AGED_MOUSE_CEREBELLUM_UP	AGED_MOUSE_CEREBELLUM_UP		36	0.298361	1.11617	0.29011	0.476217	1	909	tags=25%, list=12%, signal=28%
IFN_BETA_GLIOMA_UP	IFN_BETA_GLIOMA_UP		34	0.299302	1.11578	0.286713	0.476309	1	525	tags=18%, list=7%, signal=19%
RESPONSE_TO_EXTERNAL_STIMULUS	RESPONSE_TO_EXTERNAL_STIMULUS		97	0.239528	1.11457	0.243792	0.478215	1	1343	tags=23%, list=18%, signal=27%
HOHENKIRK_MONOCYTE_DEND_DN	HOHENKIRK_MONOCYTE_DEND_DN		80	0.246383	1.1143	0.233115	0.478068	1	1309	tags=29%, list=17%, signal=34%
JNK_DN	JNK_DN		22	0.326785	1.1127	0.282276	0.480744	1	1185	tags=32%, list=16%, signal=38%
ST_MYOCYTE_AD_PATHWAY	ST_MYOCYTE_AD_PATHWAY		10	0.430256	1.11267	0.314346	0.480124	1	1309	tags=50%, list=17%, signal=60%
HTERT_DN	HTERT_DN		38	0.293662	1.11244	0.287305	0.479907	1	232	tags=16%, list=3%, signal=16%
HSA04660_T_CELL_RECEPTOR_SIGNALING_PATHWAY	HSA04660_T_CELL_RECEPTOR_SIGNALING_PATHWAY		45	0.281628	1.11162	0.281659	0.480988	1	2216	tags=44%, list=30%, signal=63%
KREBS_TCA_CYCLE	KREBS_TCA_CYCLE		25	0.320652	1.11065	0.289823	0.482286	1	1609	tags=32%, list=21%, signal=41%
PRIMARY_ACTIVE_TRANSMEMBRANE_TRANSPORTER_ACTIVITY	PRIMARY_ACTIVE_TRANSMEMBRANE_TRANSPORTER_ACTIVITY		21	0.335581	1.11061	0.292181	0.481681	1	1424	tags=29%, list=19%, signal=35%
CIS_XPC_DN	CIS_XPC_DN		124	0.230419	1.1106	0.248394	0.481016	1	1657	tags=27%, list=22%, signal=35%
BRCA1_OVEREXP_PROSTATE_DN	BRCA1_OVEREXP_PROSTATE_DN		51	0.270097	1.11051	0.274194	0.480551	1	1097	tags=27%, list=15%, signal=32%
NEGATIVE_REGULATION_OF_TRANSCRIPTION_FACTOR_ACTIVITY	NEGATIVE_REGULATION_OF_TRANSCRIPTION_FACTOR_ACTIVITY		10	0.417334	1.11016	0.309168	0.48062	1	1019	tags=30%, list=14%, signal=35%
REOVIRUS_HEK293_UP	REOVIRUS_HEK293_UP		189	0.213331	1.10937	0.19759	0.481494	1	1937	tags=32%, list=26%, signal=42%
CMV_HCMV_TIMECOURSE_12HRS_DN	CMV_HCMV_TIMECOURSE_12HRS_DN		11	0.411133	1.10924	0.340081	0.481094	1	394	tags=27%, list=5%, signal=29%
AGUIRRE_PANCREAS_CHR17	AGUIRRE_PANCREAS_CHR17		43	0.282809	1.10686	0.297483	0.485362	1	1689	tags=28%, list=23%, signal=36%
HDACI_COLON_CLUSTER9	HDACI_COLON_CLUSTER9		40	0.284441	1.10616	0.303226	0.486168	1	751	tags=20%, list=10%, signal=22%
AD12_ANY_DN	AD12_ANY_DN		19	0.34212	1.10616	0.329032	0.485495	1	1623	tags=26%, list=22%, signal=33%
GUO_HEX_DN	GUO_HEX_DN		31	0.298852	1.10442	0.324675	0.488496	1	1947	tags=39%, list=26%, signal=52%
NUMATA_G_CSF_DIFF	NUMATA_G_CSF_DIFF		11	0.39418	1.10342	0.312634	0.489926	1	890	tags=36%, list=12%, signal=41%
GLYCOGEN	GLYCOGEN		12	0.388454	1.10309	0.307851	0.489912	1	1274	tags=42%, list=17%, signal=50%
CARBOXYLIC_ACID_TRANSMEMBRANE_TRANSPORTER_ACTIVITY	CARBOXYLIC_ACID_TRANSMEMBRANE_TRANSPORTER_ACTIVITY		12	0.397407	1.10282	0.334016	0.489766	1	1028	tags=42%, list=14%, signal=48%
LIGAND_DEPENDENT_NUCLEAR_RECEPTOR_ACTIVITY	LIGAND_DEPENDENT_NUCLEAR_RECEPTOR_ACTIVITY		11	0.403098	1.10222	0.342105	0.490362	1	2660	tags=64%, list=35%, signal=98%
SA_PTEN_PATHWAY	SA_PTEN_PATHWAY		12	0.403036	1.10174	0.341991	0.490732	1	1279	tags=33%, list=17%, signal=40%
KUMAR_HOXA_DIFF	KUMAR_HOXA_DIFF		176	0.213281	1.10156	0.212264	0.490452	1	1751	tags=30%, list=23%, signal=38%
MICROBODY	MICROBODY		33	0.298699	1.10146	0.304348	0.489965	1	1440	tags=24%, list=19%, signal=30%
GTPASE_BINDING	GTPASE_BINDING		22	0.332689	1.1012	0.331858	0.48986	1	1396	tags=32%, list=19%, signal=39%
FSH_GRANULOSA_DN	FSH_GRANULOSA_DN		61	0.258336	1.09973	0.284768	0.492255	1	1162	tags=23%, list=15%, signal=27%
OXSTRESS_RPETHREE_DN	OXSTRESS_RPETHREE_DN		13	0.377151	1.09949	0.33264	0.492117	1	1859	tags=38%, list=25%, signal=51%
PROSTAGLANDIN_AND_LEUKOTRIENE_METABOLISM	PROSTAGLANDIN_AND_LEUKOTRIENE_METABOLISM		13	0.387309	1.09881	0.336864	0.492862	1	1771	tags=46%, list=24%, signal=60%
TGF_BETA_SIGNALING_PATHWAY	TGF_BETA_SIGNALING_PATHWAY		30	0.306102	1.09717	0.296774	0.495627	1	2756	tags=57%, list=37%, signal=89%
HTERT_UP	HTERT_UP		47	0.272521	1.09551	0.287016	0.498501	1	885	tags=26%, list=12%, signal=29%
BRAIN_DEVELOPMENT	BRAIN_DEVELOPMENT		16	0.359072	1.09442	0.334686	0.500129	1	1029	tags=31%, list=14%, signal=36%
CROMER_HYPOPHARYNGEAL_MET_VS_NON_UP	CROMER_HYPOPHARYNGEAL_MET_VS_NON_UP		56	0.259011	1.09372	0.293598	0.50103	1	1783	tags=36%, list=24%, signal=46%
HDACI_COLON_BUT12HRS_UP	HDACI_COLON_BUT12HRS_UP		30	0.293566	1.0933	0.301075	0.501246	1	484	tags=17%, list=6%, signal=18%
LH_GRANULOSA_DN	LH_GRANULOSA_DN		61	0.258336	1.09239	0.325349	0.502628	1	1162	tags=23%, list=15%, signal=27%
TSA_HEPATOMA_CANCER_UP	TSA_HEPATOMA_CANCER_UP		21	0.328902	1.09216	0.319829	0.502415	1	1264	tags=33%, list=17%, signal=40%
PASSERINI_ADHESION	PASSERINI_ADHESION		24	0.311682	1.0895	0.341253	0.507511	1	1206	tags=29%, list=16%, signal=35%
ST_GAQ_PATHWAY	ST_GAQ_PATHWAY		11	0.384745	1.08938	0.348101	0.50706	1	1859	tags=55%, list=25%, signal=72%
PGC1APATHWAY	PGC1APATHWAY		12	0.384373	1.08851	0.342685	0.508215	1	807	tags=33%, list=11%, signal=37%
HIFPATHWAY	HIFPATHWAY		11	0.387537	1.08604	0.35865	0.512775	1	160	tags=18%, list=2%, signal=19%
FERRARI_4HPR_UP	FERRARI_4HPR_UP		13	0.381369	1.08562	0.325956	0.512954	1	460	tags=23%, list=6%, signal=25%
CALCIUM_REGULATION_IN_CARDIAC_CELLS	CALCIUM_REGULATION_IN_CARDIAC_CELLS		47	0.262205	1.08449	0.31441	0.51484	1	1712	tags=36%, list=23%, signal=47%
UVC_TTD-XPCS_COMMON_UP	UVC_TTD-XPCS_COMMON_UP		16	0.357953	1.08428	0.325328	0.514572	1	484	tags=19%, list=6%, signal=20%
IFN_ALL_UP	IFN_ALL_UP		14	0.369925	1.08301	0.358717	0.516545	1	1664	tags=43%, list=22%, signal=55%
NI2_MOUSE_DN	NI2_MOUSE_DN		20	0.332175	1.08297	0.327935	0.515934	1	968	tags=30%, list=13%, signal=34%
ET743_SARCOMA_72HRS_UP	ET743_SARCOMA_72HRS_UP		52	0.265226	1.08008	0.308559	0.521515	1	2043	tags=35%, list=27%, signal=47%
REGULATION_OF_CATALYTIC_ACTIVITY	REGULATION_OF_CATALYTIC_ACTIVITY		134	0.217839	1.07794	0.253456	0.525575	1	1656	tags=30%, list=22%, signal=38%
HASLINGER_B_CLL_12	HASLINGER_B_CLL_12		15	0.359203	1.07594	0.341686	0.529189	1	103	tags=20%, list=1%, signal=20%
NEMETH_TNF_DN	NEMETH_TNF_DN		20	0.323016	1.07439	0.337634	0.531917	1	1256	tags=40%, list=17%, signal=48%
ROSS_FAB_M7	ROSS_FAB_M7		42	0.268779	1.07433	0.330472	0.531354	1	492	tags=19%, list=7%, signal=20%
SPRYPATHWAY	SPRYPATHWAY		12	0.381882	1.07391	0.364754	0.531516	1	2606	tags=58%, list=35%, signal=89%
P38MAPKPATHWAY	P38MAPKPATHWAY		29	0.295623	1.07317	0.350318	0.53242	1	637	tags=14%, list=8%, signal=15%
PHOSPHOPROTEIN_PHOSPHATASE_ACTIVITY	PHOSPHOPROTEIN_PHOSPHATASE_ACTIVITY		41	0.269202	1.07004	0.368192	0.538479	1	1162	tags=27%, list=15%, signal=32%
HALMOS_CEBP_DN	HALMOS_CEBP_DN		27	0.297484	1.06973	0.368098	0.538508	1	689	tags=22%, list=9%, signal=24%
HSA00760_NICOTINATE_AND_NICOTINAMIDE_METABOLISM	HSA00760_NICOTINATE_AND_NICOTINAMIDE_METABOLISM		11	0.387408	1.06821	0.385281	0.541101	1	450	tags=18%, list=6%, signal=19%
SERINE_TYPE_PEPTIDASE_ACTIVITY	SERINE_TYPE_PEPTIDASE_ACTIVITY		11	0.390861	1.06679	0.362851	0.543509	1	134	tags=18%, list=2%, signal=18%
HSA04510_FOCAL_ADHESION	HSA04510_FOCAL_ADHESION		110	0.222932	1.06506	0.315068	0.546658	1	1342	tags=23%, list=18%, signal=27%
VIRAL_REPRODUCTION	VIRAL_REPRODUCTION		24	0.307913	1.0648	0.379863	0.546557	1	1671	tags=38%, list=22%, signal=48%
LAMELLIPODIUM	LAMELLIPODIUM		13	0.371667	1.0645	0.365503	0.546489	1	1626	tags=38%, list=22%, signal=49%
HSA04930_TYPE_II_DIABETES_MELLITUS	HSA04930_TYPE_II_DIABETES_MELLITUS		15	0.353249	1.06316	0.36853	0.548686	1	2216	tags=47%, list=30%, signal=66%
NTHIPATHWAY	NTHIPATHWAY		18	0.328897	1.06254	0.351474	0.54938	1	520	tags=17%, list=7%, signal=18%
REGULATION_OF_CYCLIN_DEPENDENT_PROTEIN_KINASE_ACTIVITY	REGULATION_OF_CYCLIN_DEPENDENT_PROTEIN_KINASE_ACTIVITY		27	0.296604	1.06229	0.379953	0.549193	1	943	tags=26%, list=13%, signal=30%
HSA04730_LONG_TERM_DEPRESSION	HSA04730_LONG_TERM_DEPRESSION		34	0.283629	1.06074	0.357466	0.552041	1	1771	tags=29%, list=24%, signal=38%
DEPHOSPHORYLATION	DEPHOSPHORYLATION		30	0.287874	1.06069	0.337553	0.551436	1	2039	tags=40%, list=27%, signal=55%
NDKDYNAMINPATHWAY	NDKDYNAMINPATHWAY		11	0.393676	1.05931	0.385744	0.553823	1	899	tags=36%, list=12%, signal=41%
CTNNB1_ONCOGENIC_SIGNATURE	CTNNB1_ONCOGENIC_SIGNATURE		61	0.246604	1.05872	0.353211	0.554385	1	706	tags=15%, list=9%, signal=16%
SERINE_HYDROLASE_ACTIVITY	SERINE_HYDROLASE_ACTIVITY		11	0.390861	1.05868	0.386412	0.553737	1	134	tags=18%, list=2%, signal=18%
CMV_HCMV_TIMECOURSE_12HRS_UP	CMV_HCMV_TIMECOURSE_12HRS_UP		20	0.329771	1.05793	0.387755	0.55479	1	1999	tags=50%, list=27%, signal=68%
P53GENES_ALL	P53GENES_ALL		13	0.368586	1.05709	0.342612	0.55599	1	863	tags=38%, list=12%, signal=43%
CARDIACEGFPATHWAY	CARDIACEGFPATHWAY		11	0.382375	1.05701	0.387712	0.55544	1	1995	tags=36%, list=27%, signal=49%
AEROBIC_RESPIRATION	AEROBIC_RESPIRATION		14	0.362662	1.0559	0.391304	0.557242	1	2074	tags=50%, list=28%, signal=69%
ENZYME_LINKED_RECEPTOR_PROTEIN_SIGNALING_PATHWAY	ENZYME_LINKED_RECEPTOR_PROTEIN_SIGNALING_PATHWAY		55	0.252524	1.0556	0.337748	0.557168	1	2004	tags=42%, list=27%, signal=57%
POSITIVE_REGULATION_OF_CELL_PROLIFERATION	POSITIVE_REGULATION_OF_CELL_PROLIFERATION		53	0.257106	1.05506	0.375576	0.55773	1	1391	tags=28%, list=19%, signal=34%
HYDROLASE_ACTIVITY__ACTING_ON_ESTER_BONDS	HYDROLASE_ACTIVITY__ACTING_ON_ESTER_BONDS		133	0.213375	1.05492	0.349892	0.557286	1	1202	tags=21%, list=16%, signal=25%
TPA_SENS_EARLY_DN	TPA_SENS_EARLY_DN		159	0.205521	1.05085	0.315789	0.56574	1	1202	tags=20%, list=16%, signal=23%
POSITIVE_REGULATION_OF_MAP_KINASE_ACTIVITY	POSITIVE_REGULATION_OF_MAP_KINASE_ACTIVITY		20	0.332385	1.05042	0.378	0.565996	1	1557	tags=40%, list=21%, signal=50%
TGFBETA_C3_UP	TGFBETA_C3_UP		10	0.392887	1.04914	0.385246	0.568107	1	2426	tags=60%, list=32%, signal=89%
POSITIVE_REGULATION_OF_MULTICELLULAR_ORGANISMAL_PROCESS	POSITIVE_REGULATION_OF_MULTICELLULAR_ORGANISMAL_PROCESS		16	0.338989	1.04829	0.375796	0.569302	1	1150	tags=25%, list=15%, signal=29%
GUO_HEX_UP	GUO_HEX_UP		50	0.256491	1.04823	0.360987	0.568707	1	832	tags=20%, list=11%, signal=22%
TAKEDA_NUP8_HOXA9_16D_UP	TAKEDA_NUP8_HOXA9_16D_UP		62	0.244184	1.04778	0.34322	0.569022	1	886	tags=19%, list=12%, signal=22%
ECMPATHWAY	ECMPATHWAY		17	0.330874	1.04697	0.38565	0.570104	1	2325	tags=53%, list=31%, signal=77%
OLDWERNER_FIBRO_UP	OLDWERNER_FIBRO_UP		16	0.338348	1.04506	0.388535	0.57384	1	107	tags=13%, list=1%, signal=13%
HASLINGER_B_CLL_11Q23	HASLINGER_B_CLL_11Q23		14	0.356149	1.04399	0.411236	0.575496	1	846	tags=29%, list=11%, signal=32%
CIRCADIAN_EXERCISE	CIRCADIAN_EXERCISE		33	0.278637	1.04182	0.372365	0.579888	1	460	tags=18%, list=6%, signal=19%
PROSTAGLANDIN_SYNTHESIS_REGULATION	PROSTAGLANDIN_SYNTHESIS_REGULATION		13	0.375	1.04061	0.410673	0.582037	1	33	tags=15%, list=0%, signal=15%
EXTRACELLULAR_REGION	EXTRACELLULAR_REGION		130	0.213314	1.03912	0.364444	0.584647	1	1364	tags=28%, list=18%, signal=33%
BYSTRYKH_HSC_TRANS_GLOCUS	BYSTRYKH_HSC_TRANS_GLOCUS		427	0.183019	1.03887	0.311518	0.584502	1	1256	tags=21%, list=17%, signal=23%
ACTIN_FILAMENT_ORGANIZATION	ACTIN_FILAMENT_ORGANIZATION		11	0.377229	1.03786	0.382289	0.586069	1	2500	tags=64%, list=33%, signal=95%
GH_EXOGENOUS_LATE_DN	GH_EXOGENOUS_LATE_DN		24	0.305297	1.03777	0.43215	0.585556	1	317	tags=17%, list=4%, signal=17%
PHOSPHATASE_REGULATOR_ACTIVITY	PHOSPHATASE_REGULATOR_ACTIVITY		15	0.339606	1.03775	0.392936	0.584871	1	96	tags=13%, list=1%, signal=13%
HSA05218_MELANOMA	HSA05218_MELANOMA		35	0.275462	1.03693	0.400881	0.585994	1	985	tags=23%, list=13%, signal=26%
PARK_MSCS_LIN2	PARK_MSCS_LIN2		29	0.294618	1.03655	0.412147	0.586199	1	571	tags=17%, list=8%, signal=19%
MITOCHONDRIAL_OUTER_MEMBRANE	MITOCHONDRIAL_OUTER_MEMBRANE		13	0.36195	1.03654	0.40568	0.585487	1	284	tags=15%, list=4%, signal=16%
GH_EXOGENOUS_MIDDLE_UP	GH_EXOGENOUS_MIDDLE_UP		28	0.288181	1.03646	0.411157	0.58494	1	1111	tags=32%, list=15%, signal=38%
KERATINOCYTEPATHWAY	KERATINOCYTEPATHWAY		31	0.286317	1.03623	0.4	0.584741	1	2274	tags=48%, list=30%, signal=69%
TPA_RESIST_MIDDLE_DN	TPA_RESIST_MIDDLE_DN		59	0.246021	1.03621	0.361751	0.584055	1	1352	tags=24%, list=18%, signal=29%
CCR5PATHWAY	CCR5PATHWAY		11	0.379541	1.0353	0.376	0.585505	1	2511	tags=64%, list=33%, signal=95%
ELECTRON_TRANSPORT	ELECTRON_TRANSPORT		31	0.282138	1.03397	0.408389	0.587874	1	651	tags=16%, list=9%, signal=18%
ST_T_CELL_SIGNAL_TRANSDUCTION	ST_T_CELL_SIGNAL_TRANSDUCTION		22	0.308462	1.03382	0.391304	0.587482	1	1859	tags=45%, list=25%, signal=60%
IDX_TSA_DN_CLUSTER1	IDX_TSA_DN_CLUSTER1		32	0.276955	1.03226	0.396226	0.590241	1	932	tags=25%, list=12%, signal=28%
REGULATION_OF_CELL_PROLIFERATION	REGULATION_OF_CELL_PROLIFERATION		136	0.206308	1.0283	0.402326	0.598578	1	1188	tags=22%, list=16%, signal=26%
POSITIVE_REGULATION_OF_IMMUNE_SYSTEM_PROCESS	POSITIVE_REGULATION_OF_IMMUNE_SYSTEM_PROCESS		14	0.342796	1.02777	0.418699	0.599099	1	1150	tags=29%, list=15%, signal=34%
INNEREAR_UP	INNEREAR_UP		19	0.32064	1.02653	0.409692	0.601181	1	714	tags=21%, list=10%, signal=23%
ATPASE_ACTIVITY__COUPLED_TO_TRANSMEMBRANE_MOVEMENT_OF_IONS	ATPASE_ACTIVITY__COUPLED_TO_TRANSMEMBRANE_MOVEMENT_OF_IONS		13	0.355803	1.02458	0.426009	0.60501	1	1306	tags=23%, list=17%, signal=28%
FERRANDO_MLL_T_ALL_UP	FERRANDO_MLL_T_ALL_UP		47	0.254767	1.02416	0.417808	0.605249	1	1019	tags=21%, list=14%, signal=24%
YAGI_AML_PROG_FAB	YAGI_AML_PROG_FAB		123	0.210558	1.02221	0.400458	0.60906	1	1527	tags=27%, list=20%, signal=33%
CHEN_LUNG_SURVIVAL	CHEN_LUNG_SURVIVAL		15	0.34854	1.02212	0.415217	0.608488	1	1066	tags=33%, list=14%, signal=39%
DRUG_RESISTANCE_AND_METABOLISM	DRUG_RESISTANCE_AND_METABOLISM		53	0.248097	1.0216	0.420705	0.608915	1	1554	tags=30%, list=21%, signal=38%
RECEPTOR_BINDING	RECEPTOR_BINDING		126	0.20814	1.02151	0.407572	0.608416	1	1838	tags=32%, list=24%, signal=41%
ARENRF2PATHWAY	ARENRF2PATHWAY		10	0.384448	1.02118	0.433054	0.608438	1	2104	tags=50%, list=28%, signal=69%
VEGFPATHWAY	VEGFPATHWAY		22	0.307626	1.02	0.426374	0.610525	1	2199	tags=41%, list=29%, signal=58%
HSA00530_AMINOSUGARS_METABOLISM	HSA00530_AMINOSUGARS_METABOLISM		20	0.311776	1.01984	0.423963	0.610137	1	1730	tags=50%, list=23%, signal=65%
EXTRACELLULAR_SPACE	EXTRACELLULAR_SPACE		61	0.238523	1.01833	0.40678	0.612883	1	1094	tags=25%, list=15%, signal=29%
MYELOID_CELL_DIFFERENTIATION	MYELOID_CELL_DIFFERENTIATION		21	0.309369	1.0175	0.389868	0.614045	1	626	tags=19%, list=8%, signal=21%
NAB_LUNG_DN	NAB_LUNG_DN		26	0.287688	1.01503	0.415385	0.619156	1	1360	tags=35%, list=18%, signal=42%
SUBSTRATE_SPECIFIC_CHANNEL_ACTIVITY	SUBSTRATE_SPECIFIC_CHANNEL_ACTIVITY		10	0.377301	1.01404	0.408998	0.620805	1	1149	tags=40%, list=15%, signal=47%
FETAL_LIVER_VS_ADULT_LIVER_GNF2	FETAL_LIVER_VS_ADULT_LIVER_GNF2		27	0.286089	1.01391	0.432099	0.620372	1	2200	tags=44%, list=29%, signal=63%
AGED_MOUSE_CORTEX_UP	AGED_MOUSE_CORTEX_UP		27	0.286663	1.01326	0.43949	0.62113	1	1335	tags=33%, list=18%, signal=40%
KANNAN_P53_UP	KANNAN_P53_UP		26	0.297929	1.012	0.448802	0.623344	1	863	tags=19%, list=12%, signal=22%
SYNAPTIC_TRANSMISSION	SYNAPTIC_TRANSMISSION		27	0.283597	1.01199	0.445148	0.622618	1	2032	tags=37%, list=27%, signal=51%
CREB_BRAIN_2WKS_UP	CREB_BRAIN_2WKS_UP		12	0.360376	1.01136	0.442797	0.623357	1	1769	tags=33%, list=24%, signal=44%
CATION_TRANSPORT	CATION_TRANSPORT		32	0.270512	1.00934	0.437778	0.627421	1	1819	tags=38%, list=24%, signal=49%
BRCA1_SW480_UP	BRCA1_SW480_UP		20	0.317223	1.009	0.450226	0.62745	1	1493	tags=40%, list=20%, signal=50%
AD12_24HRS_DN	AD12_24HRS_DN		15	0.334154	1.00841	0.417373	0.62809	1	1623	tags=27%, list=22%, signal=34%
ION_TRANSPORT	ION_TRANSPORT		43	0.250034	1.00732	0.44206	0.629995	1	1819	tags=35%, list=24%, signal=46%
HBX_NL_UP	HBX_NL_UP		18	0.317477	1.00648	0.426374	0.631323	1	781	tags=22%, list=10%, signal=25%
SHEPARD_NEG_REG_OF_CELL_PROLIFERATION	SHEPARD_NEG_REG_OF_CELL_PROLIFERATION		55	0.244281	1.00616	0.446759	0.631305	1	1149	tags=24%, list=15%, signal=28%
PARK_MSCS_BOTH	PARK_MSCS_BOTH		33	0.268946	1.00556	0.420082	0.63194	1	516	tags=15%, list=7%, signal=16%
PASSERINI_IMMUNE	PASSERINI_IMMUNE		17	0.323754	1.00455	0.428571	0.633591	1	825	tags=24%, list=11%, signal=26%
STRESS_GENOTOXIC_SPECIFIC_UP	STRESS_GENOTOXIC_SPECIFIC_UP		16	0.326183	1.00399	0.447639	0.634179	1	943	tags=31%, list=13%, signal=36%
XU_ATRA_PLUSNSC_UP	XU_ATRA_PLUSNSC_UP		15	0.333837	1.00306	0.446581	0.635774	1	1219	tags=33%, list=16%, signal=40%
LEE_MYC_TGFA_DN	LEE_MYC_TGFA_DN		19	0.314471	1.00302	0.458947	0.635126	1	1117	tags=26%, list=15%, signal=31%
MITOCHONDRION	MITOCHONDRION		244	0.184278	1.0024	0.441975	0.635892	1	1278	tags=19%, list=17%, signal=22%
HOFMANN_MANTEL_LYMPHOMA_VS_LYMPH_NODES_DN	HOFMANN_MANTEL_LYMPHOMA_VS_LYMPH_NODES_DN		18	0.316677	1.00205	0.421384	0.635958	1	437	tags=22%, list=6%, signal=24%
PROTEIN_KINASE_ACTIVITY	PROTEIN_KINASE_ACTIVITY		146	0.199245	1.00096	0.46875	0.637853	1	2005	tags=33%, list=27%, signal=44%
COENZYME_METABOLIC_PROCESS	COENZYME_METABOLIC_PROCESS		24	0.291773	1.00022	0.475584	0.638789	1	1684	tags=38%, list=22%, signal=48%
NADLER_OBESITY_DN	NADLER_OBESITY_DN		17	0.324615	0.999952	0.462656	0.638626	1	1517	tags=47%, list=20%, signal=59%
CMV-UV_HCMV_6HRS_DN	CMV-UV_HCMV_6HRS_DN		68	0.226077	0.999619	0.442623	0.638664	1	1043	tags=16%, list=14%, signal=19%
BRG1_ALAB_UP	BRG1_ALAB_UP		24	0.291324	0.999466	0.435449	0.638292	1	2103	tags=54%, list=28%, signal=75%
CSKPATHWAY	CSKPATHWAY		10	0.372268	0.999004	0.439294	0.638594	1	1712	tags=50%, list=23%, signal=65%
PHOSPHOTRANSFERASE_ACTIVITY__ALCOHOL_GROUP_AS_ACCEPTOR	PHOSPHOTRANSFERASE_ACTIVITY__ALCOHOL_GROUP_AS_ACCEPTOR		173	0.194959	0.997796	0.461153	0.64082	1	2005	tags=32%, list=27%, signal=43%
MCALPAINPATHWAY	MCALPAINPATHWAY		13	0.349943	0.996595	0.477876	0.64297	1	2325	tags=62%, list=31%, signal=89%
INFLAMMATORY_RESPONSE	INFLAMMATORY_RESPONSE		43	0.246987	0.996531	0.448498	0.642375	1	2586	tags=47%, list=34%, signal=71%
HSA04916_MELANOGENESIS	HSA04916_MELANOGENESIS		46	0.24712	0.99594	0.448802	0.643074	1	529	tags=13%, list=7%, signal=14%
ANTI_APOPTOSIS	ANTI_APOPTOSIS		77	0.221588	0.993536	0.462555	0.647865	1	374	tags=12%, list=5%, signal=12%
ION_CHANNEL_ACTIVITY	ION_CHANNEL_ACTIVITY		10	0.377301	0.993304	0.469799	0.647659	1	1149	tags=40%, list=15%, signal=47%
REGULATION_OF_MOLECULAR_FUNCTION	REGULATION_OF_MOLECULAR_FUNCTION		162	0.195355	0.993303	0.449519	0.646902	1	1656	tags=27%, list=22%, signal=34%
ASTON_DEPRESSION_DN	ASTON_DEPRESSION_DN		78	0.223191	0.992354	0.447598	0.648428	1	997	tags=19%, list=13%, signal=22%
S_ADENOSYLMETHIONINE_DEPENDENT_METHYLTRANSFERASE_ACTIVITY	S_ADENOSYLMETHIONINE_DEPENDENT_METHYLTRANSFERASE_ACTIVITY		12	0.352963	0.991309	0.449115	0.6501	1	643	tags=25%, list=9%, signal=27%
REOVIRUS_HEK293_DN	REOVIRUS_HEK293_DN		148	0.197133	0.990869	0.477647	0.650384	1	1541	tags=25%, list=21%, signal=31%
KENNY_WNT_DN	KENNY_WNT_DN		44	0.251571	0.990698	0.466042	0.650068	1	886	tags=20%, list=12%, signal=23%
CROONQUIST_RAS_STROMA_DN	CROONQUIST_RAS_STROMA_DN		16	0.314945	0.990544	0.475269	0.649679	1	334	tags=19%, list=4%, signal=20%
TCA	TCA		14	0.346554	0.989403	0.463265	0.651593	1	1609	tags=36%, list=21%, signal=45%
HSA04540_GAP_JUNCTION	HSA04540_GAP_JUNCTION		48	0.242209	0.987468	0.483589	0.655401	1	529	tags=15%, list=7%, signal=16%
BRCA_PROGNOSIS_POS	BRCA_PROGNOSIS_POS		22	0.296162	0.986798	0.484305	0.656214	1	1824	tags=41%, list=24%, signal=54%
NEGATIVE_REGULATION_OF_CELL_PROLIFERATION	NEGATIVE_REGULATION_OF_CELL_PROLIFERATION		74	0.221435	0.986432	0.466981	0.65628	1	1149	tags=22%, list=15%, signal=25%
INOS_ALL_DN	INOS_ALL_DN		54	0.237078	0.985355	0.467391	0.658112	1	2240	tags=43%, list=30%, signal=60%
HBX_HCC_DN	HBX_HCC_DN		14	0.338449	0.983242	0.46281	0.662347	1	422	tags=14%, list=6%, signal=15%
AGEING_LYMPH_DN	AGEING_LYMPH_DN		11	0.355224	0.982788	0.477987	0.662705	1	606	tags=27%, list=8%, signal=30%
PROTEIN_AMINO_ACID_DEPHOSPHORYLATION	PROTEIN_AMINO_ACID_DEPHOSPHORYLATION		27	0.2811	0.982014	0.458422	0.663798	1	2039	tags=41%, list=27%, signal=56%
TISSUE_REMODELING	TISSUE_REMODELING		10	0.369459	0.981736	0.468085	0.663694	1	1908	tags=50%, list=25%, signal=67%
PROTEIN_KINASE_INHIBITOR_ACTIVITY	PROTEIN_KINASE_INHIBITOR_ACTIVITY		12	0.34264	0.981214	0.461373	0.664133	1	1081	tags=33%, list=14%, signal=39%
UVB_NHEK3_C6	UVB_NHEK3_C6		23	0.287982	0.98023	0.472803	0.665702	1	930	tags=26%, list=12%, signal=30%
NEGATIVE_REGULATION_OF_BIOLOGICAL_PROCESS	NEGATIVE_REGULATION_OF_BIOLOGICAL_PROCESS		364	0.175501	0.979831	0.497487	0.665887	1	754	tags=14%, list=10%, signal=15%
HSA00720_REDUCTIVE_CARBOXYLATE_CYCLE	HSA00720_REDUCTIVE_CARBOXYLATE_CYCLE		10	0.36576	0.979487	0.453763	0.665928	1	902	tags=30%, list=12%, signal=34%
UVC_XPCS_8HR_DN	UVC_XPCS_8HR_DN		323	0.177359	0.979082	0.520619	0.666163	1	1800	tags=26%, list=24%, signal=33%
AMIPATHWAY	AMIPATHWAY		10	0.372268	0.978842	0.479303	0.66601	1	1712	tags=50%, list=23%, signal=65%
ACTIVATION_OF_PROTEIN_KINASE_ACTIVITY	ACTIVATION_OF_PROTEIN_KINASE_ACTIVITY		11	0.362371	0.978588	0.506637	0.665804	1	1496	tags=45%, list=20%, signal=57%
BASSO_GERMINAL_CENTER_CD40_DN	BASSO_GERMINAL_CENTER_CD40_DN		28	0.268282	0.976754	0.48366	0.669463	1	1593	tags=36%, list=21%, signal=45%
HSA04664_FC_EPSILON_RI_SIGNALING_PATHWAY	HSA04664_FC_EPSILON_RI_SIGNALING_PATHWAY		36	0.255878	0.976524	0.501119	0.669223	1	2274	tags=42%, list=30%, signal=59%
HSA00260_GLYCINE_SERINE_AND_THREONINE_METABOLISM	HSA00260_GLYCINE_SERINE_AND_THREONINE_METABOLISM		18	0.309521	0.976359	0.471861	0.668843	1	1498	tags=33%, list=20%, signal=42%
GALE_FLT3ANDAPL_DN	GALE_FLT3ANDAPL_DN		13	0.339481	0.976161	0.489669	0.668542	1	716	tags=31%, list=10%, signal=34%
HSA00980_METABOLISM_OF_XENOBIOTICS_BY_CYTOCHROME_P450	HSA00980_METABOLISM_OF_XENOBIOTICS_BY_CYTOCHROME_P450		13	0.333807	0.974843	0.445175	0.671014	1	1769	tags=46%, list=24%, signal=60%
PROTEIN_DOMAIN_SPECIFIC_BINDING	PROTEIN_DOMAIN_SPECIFIC_BINDING		30	0.270814	0.974351	0.495781	0.671416	1	431	tags=13%, list=6%, signal=14%
ZHAN_MMPC_PC	ZHAN_MMPC_PC		10	0.363376	0.974073	0.481482	0.671319	1	1942	tags=50%, list=26%, signal=67%
IL1_CORNEA_DN	IL1_CORNEA_DN		49	0.238736	0.973697	0.476891	0.671504	1	1555	tags=29%, list=21%, signal=36%
SIG_PIP3_SIGNALING_IN_B_LYMPHOCYTES	SIG_PIP3_SIGNALING_IN_B_LYMPHOCYTES		20	0.303287	0.969967	0.494553	0.679793	1	1309	tags=30%, list=17%, signal=36%
HDACI_COLON_TSA12HRS_UP	HDACI_COLON_TSA12HRS_UP		11	0.359802	0.967999	0.490364	0.683712	1	244	tags=18%, list=3%, signal=19%
ZHAN_MM_CD1_VS_CD2_DN	ZHAN_MM_CD1_VS_CD2_DN		33	0.254843	0.967739	0.505568	0.683522	1	2050	tags=36%, list=27%, signal=50%
MUSCLE_DEVELOPMENT	MUSCLE_DEVELOPMENT		34	0.262797	0.967458	0.485777	0.683437	1	1634	tags=32%, list=22%, signal=41%
LEE_TCELLS1_UP	LEE_TCELLS1_UP		133	0.19569	0.964323	0.539906	0.690204	1	1004	tags=19%, list=13%, signal=21%
RESPONSE_TO_OXIDATIVE_STRESS	RESPONSE_TO_OXIDATIVE_STRESS		32	0.264116	0.963947	0.493507	0.690299	1	772	tags=16%, list=10%, signal=17%
WERNER_FIBRO_UP	WERNER_FIBRO_UP		39	0.243806	0.963895	0.531868	0.689649	1	1370	tags=23%, list=18%, signal=28%
BYSTROM_IL5_DN	BYSTROM_IL5_DN		50	0.233019	0.963464	0.496732	0.68984	1	1494	tags=28%, list=20%, signal=35%
ET743_SARCOMA_6HRS_UP	ET743_SARCOMA_6HRS_UP		25	0.279213	0.963203	0.518681	0.689684	1	2043	tags=40%, list=27%, signal=55%
STRESS_IONIZING_SPECIFIC_UP	STRESS_IONIZING_SPECIFIC_UP		10	0.368626	0.962458	0.506276	0.690739	1	1552	tags=40%, list=21%, signal=50%
HSA00330_ARGININE_AND_PROLINE_METABOLISM	HSA00330_ARGININE_AND_PROLINE_METABOLISM		16	0.31738	0.96215	0.493724	0.690657	1	1083	tags=31%, list=14%, signal=36%
LEE_TCELLS8_UP	LEE_TCELLS8_UP		133	0.19569	0.961883	0.54321	0.690516	1	1004	tags=19%, list=13%, signal=21%
TRANSCRIPTION_COREPRESSOR_ACTIVITY	TRANSCRIPTION_COREPRESSOR_ACTIVITY		57	0.231227	0.960776	0.534722	0.69239	1	1656	tags=33%, list=22%, signal=42%
NOVA2_KO_SPLICING	NOVA2_KO_SPLICING		24	0.281995	0.959501	0.528634	0.694655	1	1504	tags=29%, list=20%, signal=36%
KINASE_ACTIVITY	KINASE_ACTIVITY		191	0.183626	0.958679	0.559633	0.695855	1	1946	tags=30%, list=26%, signal=40%
PROTEASE_INHIBITOR_ACTIVITY	PROTEASE_INHIBITOR_ACTIVITY		14	0.322552	0.958147	0.489177	0.696445	1	925	tags=29%, list=12%, signal=33%
BRENTANI_TRANSCRIPTION_FACTORS	BRENTANI_TRANSCRIPTION_FACTORS		36	0.248309	0.95691	0.526201	0.698749	1	534	tags=14%, list=7%, signal=15%
HEMOPOIESIS	HEMOPOIESIS		30	0.264786	0.954867	0.491031	0.702789	1	626	tags=17%, list=8%, signal=18%
POSITIVE_REGULATION_OF_DEVELOPMENTAL_PROCESS	POSITIVE_REGULATION_OF_DEVELOPMENTAL_PROCESS		109	0.199693	0.954386	0.548458	0.703099	1	1150	tags=20%, list=15%, signal=23%
IFNALPHA_RESIST_DN	IFNALPHA_RESIST_DN		16	0.30874	0.953787	0.515695	0.703766	1	1024	tags=31%, list=14%, signal=36%
LEE_TCELLS10_UP	LEE_TCELLS10_UP		133	0.19569	0.952879	0.568807	0.705045	1	1004	tags=19%, list=13%, signal=21%
UVC_HIGH_D3_DN	UVC_HIGH_D3_DN		39	0.240344	0.952674	0.538144	0.704752	1	1430	tags=26%, list=19%, signal=32%
MONOVALENT_INORGANIC_CATION_TRANSMEMBRANE_TRANSPORTER_ACTIVITY	MONOVALENT_INORGANIC_CATION_TRANSMEMBRANE_TRANSPORTER_ACTIVITY		19	0.292528	0.950724	0.540426	0.708607	1	1306	tags=26%, list=17%, signal=32%
HEMOPOIETIC_OR_LYMPHOID_ORGAN_DEVELOPMENT	HEMOPOIETIC_OR_LYMPHOID_ORGAN_DEVELOPMENT		30	0.264786	0.950596	0.531034	0.70812	1	626	tags=17%, list=8%, signal=18%
CMV_24HRS_DN	CMV_24HRS_DN		47	0.231637	0.950408	0.564835	0.707795	1	1681	tags=32%, list=22%, signal=41%
IMMUNE_SYSTEM_DEVELOPMENT	IMMUNE_SYSTEM_DEVELOPMENT		30	0.264786	0.949466	0.498886	0.709321	1	626	tags=17%, list=8%, signal=18%
ERK5PATHWAY	ERK5PATHWAY		13	0.328452	0.949275	0.51634	0.708966	1	1279	tags=23%, list=17%, signal=28%
SECRETION	SECRETION		78	0.210551	0.949245	0.538813	0.708252	1	1602	tags=29%, list=21%, signal=37%
UV-CMV_UNIQUE_HCMV_6HRS_UP	UV-CMV_UNIQUE_HCMV_6HRS_UP		53	0.223002	0.948092	0.525275	0.710135	1	1976	tags=30%, list=26%, signal=41%
SA_CASPASE_CASCADE	SA_CASPASE_CASCADE		13	0.321843	0.947332	0.524444	0.71118	1	846	tags=31%, list=11%, signal=35%
TPA_SENS_LATE_UP	TPA_SENS_LATE_UP		30	0.258523	0.947287	0.541203	0.710497	1	1113	tags=20%, list=15%, signal=23%
KINASE_INHIBITOR_ACTIVITY	KINASE_INHIBITOR_ACTIVITY		12	0.34264	0.947101	0.512821	0.710176	1	1081	tags=33%, list=14%, signal=39%
MEMBRANE_FRACTION	MEMBRANE_FRACTION		141	0.190864	0.944856	0.578341	0.714775	1	1769	tags=30%, list=24%, signal=39%
NEUROLOGICAL_SYSTEM_PROCESS	NEUROLOGICAL_SYSTEM_PROCESS		75	0.211465	0.944664	0.580574	0.714423	1	1736	tags=29%, list=23%, signal=38%
BRCA_ER_POS	BRCA_ER_POS		298	0.171337	0.944579	0.642336	0.713854	1	1894	tags=31%, list=25%, signal=40%
HSA01510_NEURODEGENERATIVE_DISEASES	HSA01510_NEURODEGENERATIVE_DISEASES		24	0.280998	0.944382	0.54334	0.713532	1	2379	tags=54%, list=32%, signal=79%
INTEGRIN_BINDING	INTEGRIN_BINDING		12	0.340933	0.94432	0.549356	0.712901	1	1789	tags=50%, list=24%, signal=66%
GH_GHRHR_KO_6HRS_DN	GH_GHRHR_KO_6HRS_DN		21	0.283073	0.944106	0.548458	0.712645	1	1353	tags=29%, list=18%, signal=35%
UVC_XPCS_ALL_DN	UVC_XPCS_ALL_DN		374	0.168061	0.940314	0.678851	0.720903	1	1800	tags=25%, list=24%, signal=31%
ERM_KO_SERTOLI_DN	ERM_KO_SERTOLI_DN		11	0.343693	0.94016	0.532009	0.720467	1	1219	tags=36%, list=16%, signal=43%
HSA04662_B_CELL_RECEPTOR_SIGNALING_PATHWAY	HSA04662_B_CELL_RECEPTOR_SIGNALING_PATHWAY		37	0.249332	0.94	0.55	0.720098	1	2255	tags=43%, list=30%, signal=62%
BRG1_SW13_UP	BRG1_SW13_UP		25	0.275533	0.939876	0.5625	0.71963	1	1671	tags=44%, list=22%, signal=56%
HIVNEFPATHWAY	HIVNEFPATHWAY		40	0.240652	0.938576	0.551339	0.721916	1	1859	tags=38%, list=25%, signal=50%
HYDROGEN_ION_TRANSMEMBRANE_TRANSPORTER_ACTIVITY	HYDROGEN_ION_TRANSMEMBRANE_TRANSPORTER_ACTIVITY		18	0.295964	0.938091	0.533477	0.722299	1	1684	tags=33%, list=22%, signal=43%
NEGATIVE_REGULATION_OF_DEVELOPMENTAL_PROCESS	NEGATIVE_REGULATION_OF_DEVELOPMENTAL_PROCESS		110	0.196637	0.937083	0.614379	0.72384	1	374	tags=11%, list=5%, signal=11%
POSITIVE_REGULATION_OF_CELLULAR_PROTEIN_METABOLIC_PROCESS	POSITIVE_REGULATION_OF_CELLULAR_PROTEIN_METABOLIC_PROCESS		26	0.266004	0.935888	0.554585	0.725858	1	1740	tags=35%, list=23%, signal=45%
TIDPATHWAY	TIDPATHWAY		14	0.32114	0.935487	0.569593	0.726008	1	2683	tags=57%, list=36%, signal=89%
METAL_ION_TRANSPORT	METAL_ION_TRANSPORT		20	0.286996	0.932768	0.563265	0.73154	1	917	tags=25%, list=12%, signal=28%
TSA_HEPATOMA_CANCER_DN	TSA_HEPATOMA_CANCER_DN		11	0.339464	0.932588	0.516393	0.731198	1	652	tags=18%, list=9%, signal=20%
HDACI_COLON_CLUSTER10	HDACI_COLON_CLUSTER10		25	0.272219	0.932226	0.56	0.731289	1	743	tags=24%, list=10%, signal=27%
P53HYPOXIAPATHWAY	P53HYPOXIAPATHWAY		14	0.317473	0.931648	0.546275	0.731865	1	863	tags=29%, list=12%, signal=32%
PROTEIN_BINDING__BRIDGING	PROTEIN_BINDING__BRIDGING		31	0.249382	0.931416	0.556306	0.731637	1	724	tags=16%, list=10%, signal=18%
LEE_E2F1_DN	LEE_E2F1_DN		24	0.272303	0.928224	0.550107	0.738268	1	1485	tags=33%, list=20%, signal=41%
METAL_ION_TRANSMEMBRANE_TRANSPORTER_ACTIVITY	METAL_ION_TRANSMEMBRANE_TRANSPORTER_ACTIVITY		22	0.27277	0.926925	0.575492	0.740546	1	1330	tags=32%, list=18%, signal=39%
ROME_INSULIN_2F_DN	ROME_INSULIN_2F_DN		15	0.302088	0.924368	0.553846	0.745513	1	281	tags=13%, list=4%, signal=14%
PRMT5_KD_DN	PRMT5_KD_DN		11	0.337562	0.924185	0.536105	0.74513	1	534	tags=18%, list=7%, signal=20%
AMINOSUGARS_METABOLISM	AMINOSUGARS_METABOLISM		10	0.350099	0.923145	0.515528	0.746773	1	1645	tags=50%, list=22%, signal=64%
NEGATIVE_REGULATION_OF_CELLULAR_PROCESS	NEGATIVE_REGULATION_OF_CELLULAR_PROCESS		357	0.166148	0.922841	0.744578	0.746715	1	754	tags=13%, list=10%, signal=14%
REGULATION_OF_MAP_KINASE_ACTIVITY	REGULATION_OF_MAP_KINASE_ACTIVITY		32	0.254422	0.920435	0.582589	0.751482	1	1656	tags=34%, list=22%, signal=44%
ZUCCHI_EPITHELIAL_DN	ZUCCHI_EPITHELIAL_DN		31	0.249258	0.920361	0.584475	0.750868	1	772	tags=16%, list=10%, signal=18%
HSC_MATURE_FETAL	HSC_MATURE_FETAL		187	0.17507	0.920018	0.677419	0.750886	1	1539	tags=25%, list=21%, signal=30%
HUMORAL_IMMUNE_RESPONSE	HUMORAL_IMMUNE_RESPONSE		10	0.343452	0.919807	0.570833	0.750612	1	1852	tags=30%, list=25%, signal=40%
REGULATION_OF_DEVELOPMENTAL_PROCESS	REGULATION_OF_DEVELOPMENTAL_PROCESS		233	0.172314	0.916742	0.709524	0.756949	1	1044	tags=17%, list=14%, signal=19%
LOCOMOTORY_BEHAVIOR	LOCOMOTORY_BEHAVIOR		28	0.256116	0.916133	0.588477	0.75759	1	1671	tags=32%, list=22%, signal=41%
4NQO_ESR_WS_UNREG	4NQO_ESR_WS_UNREG		24	0.270456	0.915855	0.595876	0.757463	1	1097	tags=25%, list=15%, signal=29%
ALZHEIMERS_INCIPIENT_UP	ALZHEIMERS_INCIPIENT_UP		231	0.17169	0.915756	0.691765	0.756896	1	1359	tags=20%, list=18%, signal=24%
ACTIN_BINDING	ACTIN_BINDING		46	0.224398	0.914252	0.597917	0.759599	1	1188	tags=20%, list=16%, signal=23%
HEME_METABOLIC_PROCESS	HEME_METABOLIC_PROCESS		10	0.354044	0.913911	0.553047	0.759571	1	1362	tags=40%, list=18%, signal=49%
HEARTFAILURE_ATRIA_UP	HEARTFAILURE_ATRIA_UP		11	0.336941	0.913878	0.550209	0.758863	1	778	tags=27%, list=10%, signal=30%
MICROTUBULE_ORGANIZING_CENTER	MICROTUBULE_ORGANIZING_CENTER		44	0.22499	0.913308	0.613636	0.759319	1	1473	tags=30%, list=20%, signal=37%
SENSORY_PERCEPTION	SENSORY_PERCEPTION		40	0.235545	0.911675	0.591121	0.762312	1	1660	tags=30%, list=22%, signal=38%
REGULATION_OF_CELL_MIGRATION	REGULATION_OF_CELL_MIGRATION		11	0.335068	0.907987	0.565844	0.76988	1	2217	tags=55%, list=30%, signal=77%
CHESLER_BRAIN_HIGHEST_VARIANCE_GENES	CHESLER_BRAIN_HIGHEST_VARIANCE_GENES		17	0.291313	0.907328	0.557576	0.770546	1	486	tags=18%, list=6%, signal=19%
PEART_HISTONE_UP	PEART_HISTONE_UP		44	0.228788	0.905918	0.637019	0.772944	1	781	tags=18%, list=10%, signal=20%
CROONQUIST_RAS_STROMA_UP	CROONQUIST_RAS_STROMA_UP		12	0.324079	0.905236	0.565311	0.773712	1	5075	tags=100%, list=68%, signal=308%
HSA04370_VEGF_SIGNALING_PATHWAY	HSA04370_VEGF_SIGNALING_PATHWAY		39	0.231904	0.903761	0.622917	0.776261	1	2391	tags=41%, list=32%, signal=60%
HSA00650_BUTANOATE_METABOLISM	HSA00650_BUTANOATE_METABOLISM		27	0.253981	0.901131	0.629555	0.781375	1	1507	tags=30%, list=20%, signal=37%
NEGATIVE_REGULATION_OF_APOPTOSIS	NEGATIVE_REGULATION_OF_APOPTOSIS		96	0.192399	0.898442	0.678816	0.786811	1	742	tags=14%, list=10%, signal=15%
INDUCTION_OF_APOPTOSIS_BY_EXTRACELLULAR_SIGNALS	INDUCTION_OF_APOPTOSIS_BY_EXTRACELLULAR_SIGNALS		17	0.288027	0.897952	0.603206	0.787155	1	437	tags=18%, list=6%, signal=19%
ATMPATHWAY	ATMPATHWAY		14	0.296809	0.896406	0.600414	0.789883	1	1995	tags=43%, list=27%, signal=58%
CYTOCHROME_C_OXIDASE_ACTIVITY	CYTOCHROME_C_OXIDASE_ACTIVITY		11	0.330035	0.895303	0.571111	0.791555	1	1088	tags=27%, list=14%, signal=32%
ST_INTEGRIN_SIGNALING_PATHWAY	ST_INTEGRIN_SIGNALING_PATHWAY		47	0.220573	0.894641	0.652452	0.792264	1	1556	tags=28%, list=21%, signal=35%
GLYCEROPHOSPHOLIPID_METABOLISM	GLYCEROPHOSPHOLIPID_METABOLISM		24	0.261806	0.893518	0.603814	0.793994	1	1771	tags=38%, list=24%, signal=49%
OXSTRESS_RPETWO_DN	OXSTRESS_RPETWO_DN		71	0.201149	0.889258	0.683371	0.802584	1	1838	tags=31%, list=24%, signal=41%
LINDSTEDT_DEND_8H_VS_48H_UP	LINDSTEDT_DEND_8H_VS_48H_UP		32	0.244218	0.889221	0.652977	0.801847	1	1217	tags=25%, list=16%, signal=30%
CITED1_KO_HET_UP	CITED1_KO_HET_UP		14	0.304044	0.888638	0.611814	0.802335	1	1701	tags=36%, list=23%, signal=46%
REGULATION_OF_CELL_ADHESION	REGULATION_OF_CELL_ADHESION		15	0.294131	0.888129	0.604444	0.802637	1	1908	tags=47%, list=25%, signal=62%
AS3_FIBRO_UP	AS3_FIBRO_UP		27	0.252565	0.887672	0.638344	0.802771	1	890	tags=22%, list=12%, signal=25%
UVC_TTD_4HR_DN	UVC_TTD_4HR_DN		222	0.166071	0.885455	0.799528	0.806852	1	993	tags=14%, list=13%, signal=16%
KLEIN_PEL_UP	KLEIN_PEL_UP		32	0.240906	0.88489	0.657267	0.807342	1	1124	tags=25%, list=15%, signal=29%
OXSTRESS_RPE_H2O2TBH_DN	OXSTRESS_RPE_H2O2TBH_DN		21	0.263484	0.883431	0.616927	0.809722	1	890	tags=19%, list=12%, signal=22%
TRANSCRIPTION_FACTOR_ACTIVITY	TRANSCRIPTION_FACTOR_ACTIVITY		157	0.177115	0.883155	0.751693	0.80948	1	1659	tags=25%, list=22%, signal=31%
HSC_MATURE_SHARED	HSC_MATURE_SHARED		157	0.175813	0.882561	0.759036	0.809971	1	1539	tags=25%, list=21%, signal=31%
REGULATION_OF_ANATOMICAL_STRUCTURE_MORPHOGENESIS	REGULATION_OF_ANATOMICAL_STRUCTURE_MORPHOGENESIS		14	0.303085	0.882364	0.622807	0.809549	1	2217	tags=50%, list=30%, signal=71%
RECEPTOR_SIGNALING_PROTEIN_SERINE_THREONINE_KINASE_ACTIVITY	RECEPTOR_SIGNALING_PROTEIN_SERINE_THREONINE_KINASE_ACTIVITY		16	0.292053	0.881865	0.650759	0.809817	1	1696	tags=38%, list=23%, signal=48%
WNTPATHWAY	WNTPATHWAY		21	0.267968	0.881843	0.64488	0.809025	1	754	tags=19%, list=10%, signal=21%
ACTIN_CYTOSKELETON_ORGANIZATION_AND_BIOGENESIS	ACTIN_CYTOSKELETON_ORGANIZATION_AND_BIOGENESIS		57	0.209608	0.881184	0.682135	0.809597	1	2348	tags=42%, list=31%, signal=61%
STOSSI_ER_UP	STOSSI_ER_UP		15	0.294706	0.881104	0.620763	0.808965	1	884	tags=27%, list=12%, signal=30%
AS3_FIBRO_C3	AS3_FIBRO_C3		27	0.252565	0.88027	0.640592	0.809991	1	890	tags=22%, list=12%, signal=25%
PTENPATHWAY	PTENPATHWAY		13	0.308131	0.878625	0.619342	0.812766	1	2625	tags=62%, list=35%, signal=94%
POSITIVE_REGULATION_OF_PROTEIN_METABOLIC_PROCESS	POSITIVE_REGULATION_OF_PROTEIN_METABOLIC_PROCESS		27	0.252537	0.878331	0.647577	0.812569	1	1740	tags=33%, list=23%, signal=43%
HSC_INTERMEDIATEPROGENITORS_ADULT	HSC_INTERMEDIATEPROGENITORS_ADULT		103	0.184715	0.876538	0.750552	0.815536	1	1813	tags=30%, list=24%, signal=39%
MAPKKK_CASCADE_GO_0000165	MAPKKK_CASCADE_GO_0000165		44	0.223022	0.874996	0.67184	0.818013	1	2606	tags=48%, list=35%, signal=73%
INORGANIC_CATION_TRANSMEMBRANE_TRANSPORTER_ACTIVITY	INORGANIC_CATION_TRANSMEMBRANE_TRANSPORTER_ACTIVITY		31	0.241521	0.874987	0.661539	0.817207	1	1330	tags=26%, list=18%, signal=31%
IFNALPHA_NL_UP	IFNALPHA_NL_UP		23	0.260575	0.874931	0.640425	0.816492	1	670	tags=13%, list=9%, signal=14%
CENTRAL_NERVOUS_SYSTEM_DEVELOPMENT	CENTRAL_NERVOUS_SYSTEM_DEVELOPMENT		38	0.225536	0.874707	0.652452	0.81619	1	2291	tags=42%, list=31%, signal=60%
RESPONSE_TO_CHEMICAL_STIMULUS	RESPONSE_TO_CHEMICAL_STIMULUS		138	0.172323	0.872691	0.76644	0.819621	1	772	tags=14%, list=10%, signal=15%
HDACI_COLON_SUL48HRS_DN	HDACI_COLON_SUL48HRS_DN		46	0.216028	0.872485	0.690021	0.819238	1	1493	tags=24%, list=20%, signal=30%
WANG_MLL_CBP_VS_GMP_DN	WANG_MLL_CBP_VS_GMP_DN		37	0.226251	0.871661	0.69526	0.82016	1	1848	tags=38%, list=25%, signal=50%
BECKER_TAMOXIFEN_RESISTANT_UP	BECKER_TAMOXIFEN_RESISTANT_UP		27	0.249524	0.871318	0.677824	0.820065	1	1062	tags=26%, list=14%, signal=30%
LIAN_MYELOID_DIFF_TF	LIAN_MYELOID_DIFF_TF		22	0.263064	0.868973	0.63956	0.82418	1	485	tags=14%, list=6%, signal=15%
UVC_XPCS_ALL_UP	UVC_XPCS_ALL_UP		46	0.213832	0.867884	0.716484	0.825658	1	484	tags=13%, list=6%, signal=14%
TRANSITION_METAL_ION_TRANSPORT	TRANSITION_METAL_ION_TRANSPORT		10	0.323402	0.866127	0.636943	0.828545	1	2034	tags=50%, list=27%, signal=69%
LONGEVITYPATHWAY	LONGEVITYPATHWAY		11	0.314858	0.866121	0.623158	0.827721	1	1185	tags=27%, list=16%, signal=32%
NEGATIVE_REGULATION_OF_TRANSCRIPTION_FROM_RNA_POLYMERASE_II_PROMOTER	NEGATIVE_REGULATION_OF_TRANSCRIPTION_FROM_RNA_POLYMERASE_II_PROMOTER		50	0.212764	0.86605	0.720085	0.82704	1	1710	tags=30%, list=23%, signal=39%
P53_SIGNALING	P53_SIGNALING		61	0.202467	0.865681	0.716702	0.827031	1	877	tags=20%, list=12%, signal=22%
CELL_SURFACE	CELL_SURFACE		31	0.239296	0.864776	0.673077	0.828119	1	1284	tags=26%, list=17%, signal=31%
AS3_FIBRO_C1	AS3_FIBRO_C1		21	0.263484	0.864183	0.677928	0.828534	1	890	tags=19%, list=12%, signal=22%
BYSTRYKH_HSC_CIS_GLOCUS	BYSTRYKH_HSC_CIS_GLOCUS		78	0.192977	0.863419	0.722096	0.829336	1	949	tags=17%, list=13%, signal=19%
MITOCHONDRIAL_PART	MITOCHONDRIAL_PART		110	0.179904	0.861443	0.806045	0.83252	1	1088	tags=15%, list=14%, signal=17%
ACTIN_CYTOSKELETON	ACTIN_CYTOSKELETON		68	0.196693	0.860053	0.770883	0.834606	1	1095	tags=19%, list=15%, signal=22%
LIAN_MYELOID_DIFF_RECEPTORS	LIAN_MYELOID_DIFF_RECEPTORS		19	0.269225	0.858846	0.674419	0.836206	1	2406	tags=53%, list=32%, signal=77%
AS3_FIBRO_C2	AS3_FIBRO_C2		21	0.263484	0.858539	0.641921	0.836001	1	890	tags=19%, list=12%, signal=22%
PROTEIN_SECRETION	PROTEIN_SECRETION		13	0.289099	0.85623	0.656315	0.839815	1	1741	tags=46%, list=23%, signal=60%
CATION_BINDING	CATION_BINDING		92	0.18515	0.85498	0.807425	0.841618	1	1941	tags=30%, list=26%, signal=41%
ACTIN_FILAMENT_BASED_PROCESS	ACTIN_FILAMENT_BASED_PROCESS		62	0.197311	0.853817	0.744875	0.843064	1	2348	tags=40%, list=31%, signal=58%
TPA_RESIST_EARLY_DN	TPA_RESIST_EARLY_DN		41	0.219223	0.853011	0.735808	0.84383	1	1058	tags=17%, list=14%, signal=20%
TCRPATHWAY	TCRPATHWAY		29	0.238753	0.852966	0.721348	0.843097	1	2606	tags=52%, list=35%, signal=79%
HSA04520_ADHERENS_JUNCTION	HSA04520_ADHERENS_JUNCTION		50	0.207716	0.850903	0.737418	0.84643	1	1466	tags=22%, list=20%, signal=27%
BUT_TSA_UP	BUT_TSA_UP		10	0.317927	0.84989	0.660044	0.847552	1	863	tags=30%, list=12%, signal=34%
EMT_UP	EMT_UP		37	0.221732	0.849664	0.731441	0.847198	1	909	tags=22%, list=12%, signal=24%
IDX_TSA_UP_CLUSTER2	IDX_TSA_UP_CLUSTER2		37	0.219704	0.84822	0.711454	0.849284	1	1555	tags=27%, list=21%, signal=34%
CYTOSKELETAL_PROTEIN_BINDING	CYTOSKELETAL_PROTEIN_BINDING		94	0.180476	0.848129	0.797727	0.848643	1	1466	tags=22%, list=20%, signal=27%
HSC_INTERMEDIATEPROGENITORS_FETAL	HSC_INTERMEDIATEPROGENITORS_FETAL		107	0.177731	0.846097	0.790749	0.851771	1	1450	tags=22%, list=19%, signal=27%
CELL_MATRIX_JUNCTION	CELL_MATRIX_JUNCTION		11	0.310102	0.84596	0.67679	0.851206	1	2341	tags=55%, list=31%, signal=79%
IL6_FIBRO_UP	IL6_FIBRO_UP		24	0.241179	0.844284	0.70524	0.853674	1	1456	tags=33%, list=19%, signal=41%
UVC_XPCS_4HR_DN	UVC_XPCS_4HR_DN		179	0.163559	0.844	0.887059	0.85338	1	1825	tags=24%, list=24%, signal=31%
ABBUD_LIF_DN	ABBUD_LIF_DN		12	0.305352	0.843607	0.666667	0.853346	1	571	tags=17%, list=8%, signal=18%
REGULATION_OF_CYTOSKELETON_ORGANIZATION_AND_BIOGENESIS	REGULATION_OF_CYTOSKELETON_ORGANIZATION_AND_BIOGENESIS		22	0.251685	0.842285	0.67713	0.855025	1	2548	tags=50%, list=34%, signal=75%
WERNERONLY_FIBRO_UP	WERNERONLY_FIBRO_UP		23	0.245601	0.841906	0.716776	0.854952	1	1370	tags=26%, list=18%, signal=32%
ROTH_HTERT_DIFF	ROTH_HTERT_DIFF		22	0.255031	0.840594	0.702128	0.856616	1	863	tags=23%, list=12%, signal=26%
GLYCINE_SERINE_AND_THREONINE_METABOLISM	GLYCINE_SERINE_AND_THREONINE_METABOLISM		16	0.275112	0.839231	0.675615	0.858476	1	1498	tags=31%, list=20%, signal=39%
ST_ERK1_ERK2_MAPK_PATHWAY	ST_ERK1_ERK2_MAPK_PATHWAY		23	0.249565	0.838384	0.700873	0.859199	1	5636	tags=100%, list=75%, signal=400%
NEGATIVE_REGULATION_OF_TRANSFERASE_ACTIVITY	NEGATIVE_REGULATION_OF_TRANSFERASE_ACTIVITY		20	0.247656	0.838237	0.718615	0.858641	1	1908	tags=40%, list=25%, signal=53%
STRIATED_MUSCLE_CONTRACTION	STRIATED_MUSCLE_CONTRACTION		10	0.317306	0.837777	0.682573	0.85868	1	1360	tags=40%, list=18%, signal=49%
ORGANELLE_OUTER_MEMBRANE	ORGANELLE_OUTER_MEMBRANE		16	0.273341	0.836954	0.690476	0.859446	1	284	tags=13%, list=4%, signal=13%
GH_GHRHR_KO_6HRS_UP	GH_GHRHR_KO_6HRS_UP		36	0.222732	0.836823	0.739785	0.858866	1	1379	tags=25%, list=18%, signal=30%
VIRAL_REPRODUCTIVE_PROCESS	VIRAL_REPRODUCTIVE_PROCESS		22	0.253169	0.836533	0.705752	0.858554	1	1048	tags=23%, list=14%, signal=26%
HSC_MATURE_ADULT	HSC_MATURE_ADULT		210	0.158349	0.834587	0.909739	0.861426	1	1539	tags=23%, list=21%, signal=28%
TRANSFERASE_ACTIVITY__TRANSFERRING_GROUPS_OTHER_THAN_AMINO_ACYL_GROUPS	TRANSFERASE_ACTIVITY__TRANSFERRING_GROUPS_OTHER_THAN_AMINO_ACYL_GROUPS		33	0.223916	0.834465	0.735656	0.860822	1	951	tags=15%, list=13%, signal=17%
UVB_NHEK1_C6	UVB_NHEK1_C6		101	0.175968	0.833655	0.821351	0.861512	1	1676	tags=24%, list=22%, signal=30%
GH_GHRHR_KO_24HRS_UP	GH_GHRHR_KO_24HRS_UP		76	0.1879	0.830633	0.769575	0.866343	1	1489	tags=24%, list=20%, signal=29%
HOGERKORP_CD44_DN	HOGERKORP_CD44_DN		10	0.309847	0.830429	0.676289	0.865873	1	637	tags=20%, list=8%, signal=22%
H2O2_CSBRESCUED_UP	H2O2_CSBRESCUED_UP		35	0.224395	0.829892	0.744589	0.866054	1	1600	tags=31%, list=21%, signal=40%
NEGATIVE_REGULATION_OF_BINDING	NEGATIVE_REGULATION_OF_BINDING		12	0.297314	0.829809	0.673684	0.865351	1	1019	tags=25%, list=14%, signal=29%
HSC_INTERMEDIATEPROGENITORS_SHARED	HSC_INTERMEDIATEPROGENITORS_SHARED		96	0.176925	0.82957	0.835886	0.864947	1	1517	tags=24%, list=20%, signal=30%
VESICLE_MEDIATED_TRANSPORT	VESICLE_MEDIATED_TRANSPORT		117	0.169147	0.82953	0.87471	0.864189	1	1678	tags=26%, list=22%, signal=33%
TSADAC_PANC50_UP	TSADAC_PANC50_UP		10	0.309119	0.829389	0.672451	0.863609	1	1690	tags=40%, list=23%, signal=52%
PENTOSE_PHOSPHATE_PATHWAY	PENTOSE_PHOSPHATE_PATHWAY		15	0.269147	0.829058	0.671739	0.8634	1	596	tags=20%, list=8%, signal=22%
HYPERTROPHY_MODEL	HYPERTROPHY_MODEL		11	0.306697	0.828362	0.682105	0.863841	1	1284	tags=18%, list=17%, signal=22%
MITOCHONDRIAL_ENVELOPE	MITOCHONDRIAL_ENVELOPE		73	0.184506	0.827959	0.803965	0.863749	1	1088	tags=14%, list=14%, signal=16%
SIG_IL4RECEPTOR_IN_B_LYPHOCYTES	SIG_IL4RECEPTOR_IN_B_LYPHOCYTES		19	0.253255	0.827777	0.713969	0.863259	1	2124	tags=42%, list=28%, signal=59%
PROTEIN_AMINO_ACID_N_LINKED_GLYCOSYLATION	PROTEIN_AMINO_ACID_N_LINKED_GLYCOSYLATION		14	0.277071	0.824683	0.698031	0.868131	1	868	tags=21%, list=12%, signal=24%
41BBPATHWAY	41BBPATHWAY		11	0.297077	0.823971	0.686801	0.868609	1	5277	tags=100%, list=70%, signal=336%
ZHAN_MM_CD138_CD1_VS_REST	ZHAN_MM_CD138_CD1_VS_REST		20	0.25192	0.821624	0.702532	0.87201	1	1158	tags=25%, list=15%, signal=29%
COFACTOR_BIOSYNTHETIC_PROCESS	COFACTOR_BIOSYNTHETIC_PROCESS		19	0.257831	0.8215	0.737179	0.871412	1	1362	tags=26%, list=18%, signal=32%
H2O2_CSBDIFF_C2	H2O2_CSBDIFF_C2		22	0.242455	0.82052	0.764835	0.872429	1	39	tags=9%, list=1%, signal=9%
ROTH_HTERT_UP	ROTH_HTERT_UP		10	0.32119	0.82027	0.693305	0.87207	1	5096	tags=100%, list=68%, signal=311%
VANTVEER_BREAST_OUTCOME_GOOD_VS_POOR_UP	VANTVEER_BREAST_OUTCOME_GOOD_VS_POOR_UP		21	0.248369	0.82005	0.714903	0.87165	1	1823	tags=38%, list=24%, signal=50%
HASLINGER_B_CLL_13Q14	HASLINGER_B_CLL_13Q14		15	0.264104	0.816147	0.703854	0.87774	1	1606	tags=33%, list=21%, signal=42%
BCNU_GLIOMA_MGMT_24HRS_DN	BCNU_GLIOMA_MGMT_24HRS_DN		14	0.280135	0.815089	0.705285	0.87873	1	481	tags=21%, list=6%, signal=23%
SIG_CD40PATHWAYMAP	SIG_CD40PATHWAYMAP		16	0.264133	0.81264	0.721311	0.882252	1	1980	tags=44%, list=26%, signal=59%
CMV_HCMV_TIMECOURSE_48HRS_UP	CMV_HCMV_TIMECOURSE_48HRS_UP		30	0.226249	0.811137	0.772727	0.88404	1	1309	tags=27%, list=17%, signal=32%
AGUIRRE_PANCREAS_CHR7	AGUIRRE_PANCREAS_CHR7		26	0.231962	0.811104	0.755061	0.883257	1	2042	tags=35%, list=27%, signal=47%
LEADING_EDGE	LEADING_EDGE		27	0.226578	0.810946	0.759815	0.882682	1	2624	tags=48%, list=35%, signal=74%
CARBON_FIXATION	CARBON_FIXATION		15	0.269696	0.810225	0.71748	0.883095	1	1517	tags=33%, list=20%, signal=42%
CHREBPPATHWAY	CHREBPPATHWAY		11	0.284503	0.809296	0.70989	0.883886	1	1712	tags=36%, list=23%, signal=47%
SIG_BCR_SIGNALING_PATHWAY	SIG_BCR_SIGNALING_PATHWAY		29	0.219552	0.808691	0.772917	0.884113	1	1557	tags=31%, list=21%, signal=39%
TNFALPHA_4HRS_UP	TNFALPHA_4HRS_UP		32	0.218772	0.808233	0.779193	0.884119	1	1687	tags=34%, list=22%, signal=44%
POMEROY_DESMOPLASIC_VS_CLASSIC_MD_DN	POMEROY_DESMOPLASIC_VS_CLASSIC_MD_DN		23	0.238418	0.805215	0.770601	0.888305	1	1937	tags=48%, list=26%, signal=64%
HYPOPHYSECTOMY_RAT_UP	HYPOPHYSECTOMY_RAT_UP		18	0.254648	0.802311	0.745263	0.892154	1	1019	tags=22%, list=14%, signal=26%
CENTROSOME	CENTROSOME		40	0.20775	0.8022	0.817978	0.891508	1	1473	tags=30%, list=20%, signal=37%
HCMVPATHWAY	HCMVPATHWAY		16	0.261308	0.797973	0.750557	0.897627	1	2274	tags=44%, list=30%, signal=63%
AGED_MOUSE_HIPPOCAMPUS_ANY_UP	AGED_MOUSE_HIPPOCAMPUS_ANY_UP		31	0.218153	0.79636	0.800429	0.899444	1	1327	tags=26%, list=18%, signal=31%
STAEGE_EFTS_UP	STAEGE_EFTS_UP		10	0.301823	0.796202	0.701944	0.898852	1	542	tags=20%, list=7%, signal=22%
PENG_LEUCINE_UP	PENG_LEUCINE_UP		69	0.183479	0.796189	0.856838	0.898032	1	1099	tags=20%, list=15%, signal=24%
ADIP_HUMAN_UP	ADIP_HUMAN_UP		24	0.232701	0.795844	0.780973	0.89776	1	1311	tags=25%, list=17%, signal=30%
EGFPATHWAY	EGFPATHWAY		21	0.243192	0.795636	0.774193	0.897284	1	2606	tags=43%, list=35%, signal=65%
HSA00960_ALKALOID_BIOSYNTHESIS_II	HSA00960_ALKALOID_BIOSYNTHESIS_II		11	0.286011	0.792248	0.762887	0.901812	1	83	tags=9%, list=1%, signal=9%
HSA04140_REGULATION_OF_AUTOPHAGY	HSA04140_REGULATION_OF_AUTOPHAGY		11	0.286019	0.790104	0.75	0.904257	1	1672	tags=45%, list=22%, signal=58%
MEMBRANE_ORGANIZATION_AND_BIOGENESIS	MEMBRANE_ORGANIZATION_AND_BIOGENESIS		75	0.178485	0.789268	0.877778	0.904735	1	2166	tags=36%, list=29%, signal=50%
OUTER_MEMBRANE	OUTER_MEMBRANE		17	0.255933	0.784227	0.785235	0.911754	1	284	tags=12%, list=4%, signal=12%
HSA00710_CARBON_FIXATION	HSA00710_CARBON_FIXATION		14	0.27026	0.784032	0.751064	0.911225	1	1517	tags=36%, list=20%, signal=45%
ALANINE_AND_ASPARTATE_METABOLISM	ALANINE_AND_ASPARTATE_METABOLISM		12	0.272486	0.782837	0.762678	0.912196	1	429	tags=17%, list=6%, signal=18%
ST_DIFFERENTIATION_PATHWAY_IN_PC12_CELLS	ST_DIFFERENTIATION_PATHWAY_IN_PC12_CELLS		28	0.220559	0.782734	0.825175	0.911481	1	2631	tags=43%, list=35%, signal=66%
LEE_MYC_E2F1_DN	LEE_MYC_E2F1_DN		18	0.246527	0.779192	0.776344	0.916027	1	503	tags=17%, list=7%, signal=18%
CMV-UV_HCMV_6HRS_UP	CMV-UV_HCMV_6HRS_UP		66	0.180288	0.777541	0.88521	0.917665	1	1976	tags=27%, list=26%, signal=37%
HUMAN_MITODB_6_2002	HUMAN_MITODB_6_2002		315	0.141472	0.776073	0.992665	0.919031	1	1250	tags=16%, list=17%, signal=19%
BRENTANI_PROTEIN_MODIFICATION	BRENTANI_PROTEIN_MODIFICATION		85	0.171136	0.77589	0.918552	0.918443	1	730	tags=13%, list=10%, signal=14%
PASSERINI_GROWTH	PASSERINI_GROWTH		13	0.266302	0.775016	0.788732	0.918894	1	993	tags=23%, list=13%, signal=27%
TRANSMISSION_OF_NERVE_IMPULSE	TRANSMISSION_OF_NERVE_IMPULSE		35	0.202822	0.771939	0.845339	0.922502	1	2032	tags=34%, list=27%, signal=47%
REGULATION_OF_RESPONSE_TO_STIMULUS	REGULATION_OF_RESPONSE_TO_STIMULUS		15	0.253299	0.771332	0.769231	0.922522	1	1588	tags=33%, list=21%, signal=42%
HSA05220_CHRONIC_MYELOID_LEUKEMIA	HSA05220_CHRONIC_MYELOID_LEUKEMIA		50	0.187815	0.770249	0.869198	0.923212	1	2274	tags=40%, list=30%, signal=57%
KANG_TERT_DN	KANG_TERT_DN		34	0.202859	0.768237	0.831915	0.925247	1	1671	tags=29%, list=22%, signal=38%
HEART_DEVELOPMENT	HEART_DEVELOPMENT		11	0.283222	0.767927	0.765199	0.924893	1	514	tags=18%, list=7%, signal=19%
METPATHWAY	METPATHWAY		24	0.225028	0.766877	0.789157	0.925458	1	2274	tags=33%, list=30%, signal=48%
ET743_SARCOMA_UP	ET743_SARCOMA_UP		53	0.184698	0.765627	0.905286	0.926378	1	2050	tags=32%, list=27%, signal=44%
OXSTRESS_RPE_HNETBH_DN	OXSTRESS_RPE_HNETBH_DN		33	0.202654	0.76442	0.850649	0.927204	1	1838	tags=36%, list=24%, signal=48%
MAPKPATHWAY	MAPKPATHWAY		61	0.180787	0.763684	0.88345	0.927417	1	1859	tags=25%, list=25%, signal=32%
SPECIFIC_RNA_POLYMERASE_II_TRANSCRIPTION_FACTOR_ACTIVITY	SPECIFIC_RNA_POLYMERASE_II_TRANSCRIPTION_FACTOR_ACTIVITY		18	0.242144	0.762108	0.81457	0.928677	1	2667	tags=50%, list=36%, signal=77%
ATRBRCAPATHWAY	ATRBRCAPATHWAY		14	0.26406	0.76071	0.797357	0.929758	1	786	tags=21%, list=10%, signal=24%
BRENTANI_CYTOSKELETON	BRENTANI_CYTOSKELETON		13	0.263616	0.760142	0.787946	0.929633	1	467	tags=15%, list=6%, signal=16%
GLUTAMATE_METABOLISM	GLUTAMATE_METABOLISM		14	0.258697	0.759515	0.779193	0.929686	1	1286	tags=29%, list=17%, signal=34%
MAGRANGEAS_MULTIPLE_MYELOMA_IGL_VS_IGK_UP	MAGRANGEAS_MULTIPLE_MYELOMA_IGL_VS_IGK_UP		11	0.280215	0.758468	0.779956	0.930169	1	694	tags=18%, list=9%, signal=20%
INSULIN_SIGNALING	INSULIN_SIGNALING		62	0.175661	0.757772	0.894273	0.930203	1	2274	tags=39%, list=30%, signal=55%
NEGATIVE_REGULATION_OF_CELLULAR_COMPONENT_ORGANIZATION_AND_BIOGENESIS	NEGATIVE_REGULATION_OF_CELLULAR_COMPONENT_ORGANIZATION_AND_BIOGENESIS		22	0.226759	0.755744	0.821277	0.9321	1	717	tags=18%, list=10%, signal=20%
CYTOKINE_AND_CHEMOKINE_MEDIATED_SIGNALING_PATHWAY	CYTOKINE_AND_CHEMOKINE_MEDIATED_SIGNALING_PATHWAY		10	0.282995	0.755539	0.77167	0.931542	1	1725	tags=40%, list=23%, signal=52%
HSA05214_GLIOMA	HSA05214_GLIOMA		38	0.200871	0.75362	0.871579	0.933199	1	2274	tags=42%, list=30%, signal=60%
AS3_FIBRO_DN	AS3_FIBRO_DN		20	0.229058	0.753161	0.826281	0.932941	1	2586	tags=45%, list=34%, signal=68%
HSA00770_PANTOTHENATE_AND_COA_BIOSYNTHESIS	HSA00770_PANTOTHENATE_AND_COA_BIOSYNTHESIS		10	0.283694	0.752252	0.746237	0.933274	1	5377	tags=100%, list=72%, signal=352%
TRANSCRIPTION_REPRESSOR_ACTIVITY	TRANSCRIPTION_REPRESSOR_ACTIVITY		88	0.164522	0.752085	0.941573	0.93263	1	1656	tags=25%, list=22%, signal=32%
TPOPATHWAY	TPOPATHWAY		18	0.233742	0.748767	0.817248	0.936	1	2683	tags=44%, list=36%, signal=69%
JAIN_NEMO_DIFF	JAIN_NEMO_DIFF		45	0.185352	0.748381	0.915948	0.935639	1	158	tags=7%, list=2%, signal=7%
NAB_LUNG_UP	NAB_LUNG_UP		19	0.227609	0.747663	0.839744	0.935675	1	361	tags=11%, list=5%, signal=11%
NOUZOVA_CPG_METHLTD	NOUZOVA_CPG_METHLTD		20	0.231136	0.747256	0.839056	0.935306	1	417	tags=15%, list=6%, signal=16%
CALCINEURINPATHWAY	CALCINEURINPATHWAY		14	0.259754	0.746184	0.796296	0.935754	1	2129	tags=43%, list=28%, signal=60%
VIRAL_INFECTIOUS_CYCLE	VIRAL_INFECTIOUS_CYCLE		20	0.222619	0.744392	0.851852	0.937034	1	1671	tags=30%, list=22%, signal=38%
SA_B_CELL_RECEPTOR_COMPLEXES	SA_B_CELL_RECEPTOR_COMPLEXES		19	0.232167	0.743561	0.816456	0.937205	1	2606	tags=47%, list=35%, signal=72%
RARRXRPATHWAY	RARRXRPATHWAY		12	0.258757	0.738502	0.832981	0.942314	1	2898	tags=67%, list=39%, signal=108%
IFNALPHA_NL_HCC_UP	IFNALPHA_NL_HCC_UP		16	0.239303	0.737598	0.832016	0.942539	1	4	tags=6%, list=0%, signal=6%
HSA00903_LIMONENE_AND_PINENE_DEGRADATION	HSA00903_LIMONENE_AND_PINENE_DEGRADATION		18	0.233349	0.736835	0.835789	0.942628	1	1546	tags=28%, list=21%, signal=35%
HSA05223_NON_SMALL_CELL_LUNG_CANCER	HSA05223_NON_SMALL_CELL_LUNG_CANCER		34	0.198451	0.73494	0.882904	0.944022	1	2320	tags=41%, list=31%, signal=59%
IL2PATHWAY	IL2PATHWAY		14	0.252743	0.734219	0.830544	0.943972	1	2274	tags=36%, list=30%, signal=51%
HSA04010_MAPK_SIGNALING_PATHWAY	HSA04010_MAPK_SIGNALING_PATHWAY		117	0.153417	0.732155	0.96789	0.945468	1	2124	tags=30%, list=28%, signal=41%
CELL_PROJECTION_BIOGENESIS	CELL_PROJECTION_BIOGENESIS		12	0.260832	0.731592	0.825054	0.94524	1	1315	tags=25%, list=18%, signal=30%
HSA00500_STARCH_AND_SUCROSE_METABOLISM	HSA00500_STARCH_AND_SUCROSE_METABOLISM		33	0.193309	0.731292	0.900424	0.944727	1	1274	tags=18%, list=17%, signal=22%
TYPE_III_SECRETION_SYSTEM	TYPE_III_SECRETION_SYSTEM		16	0.234611	0.730065	0.834483	0.945308	1	1989	tags=38%, list=27%, signal=51%
CITRATE_CYCLE_TCA_CYCLE	CITRATE_CYCLE_TCA_CYCLE		16	0.240449	0.727382	0.838641	0.947526	1	902	tags=19%, list=12%, signal=21%
EXTRACELLULAR_MATRIX_STRUCTURAL_CONSTITUENT	EXTRACELLULAR_MATRIX_STRUCTURAL_CONSTITUENT		10	0.272622	0.726274	0.854077	0.947879	1	1342	tags=30%, list=18%, signal=36%
ATP_SYNTHESIS	ATP_SYNTHESIS		16	0.234611	0.725507	0.853249	0.94786	1	1989	tags=38%, list=27%, signal=51%
TOLLPATHWAY	TOLLPATHWAY		24	0.20891	0.724847	0.876596	0.947766	1	1995	tags=33%, list=27%, signal=45%
POSITIVE_REGULATION_OF_CASPASE_ACTIVITY	POSITIVE_REGULATION_OF_CASPASE_ACTIVITY		15	0.240936	0.724039	0.871795	0.94783	1	1384	tags=27%, list=18%, signal=33%
BIOPEPTIDESPATHWAY	BIOPEPTIDESPATHWAY		24	0.213336	0.721546	0.867076	0.949603	1	1835	tags=25%, list=24%, signal=33%
POSITIVE_REGULATION_OF_RESPONSE_TO_STIMULUS	POSITIVE_REGULATION_OF_RESPONSE_TO_STIMULUS		13	0.255629	0.721376	0.819086	0.948947	1	1588	tags=31%, list=21%, signal=39%
FLECHNER_KIDNEY_TRANSPLANT_REJECTION_PBL_DN	FLECHNER_KIDNEY_TRANSPLANT_REJECTION_PBL_DN		39	0.188138	0.721321	0.914221	0.948175	1	1641	tags=28%, list=22%, signal=36%
PDGFPATHWAY	PDGFPATHWAY		23	0.214682	0.721116	0.875752	0.947553	1	2606	tags=43%, list=35%, signal=66%
TUMOR_SUPRESSOR	TUMOR_SUPRESSOR		19	0.221489	0.719997	0.864807	0.947907	1	1493	tags=26%, list=20%, signal=33%
FLAGELLAR_ASSEMBLY	FLAGELLAR_ASSEMBLY		16	0.234611	0.719495	0.856846	0.947572	1	1989	tags=38%, list=27%, signal=51%
H2O2_CSBRESCUED_C1_UP	H2O2_CSBRESCUED_C1_UP		26	0.20521	0.717515	0.884187	0.948755	1	1272	tags=23%, list=17%, signal=28%
PHOTOSYNTHESIS	PHOTOSYNTHESIS		16	0.234611	0.716858	0.855556	0.948613	1	1989	tags=38%, list=27%, signal=51%
T_CELL_ACTIVATION	T_CELL_ACTIVATION		10	0.27271	0.716542	0.820619	0.948117	1	1740	tags=40%, list=23%, signal=52%
RADAEVA_IFNA_UP	RADAEVA_IFNA_UP		38	0.186129	0.716488	0.935345	0.947335	1	870	tags=13%, list=12%, signal=15%
BRCA1_MES_UP	BRCA1_MES_UP		29	0.197195	0.71641	0.893333	0.946576	1	1130	tags=21%, list=15%, signal=24%
REGULATION_OF_HYDROLASE_ACTIVITY	REGULATION_OF_HYDROLASE_ACTIVITY		37	0.18444	0.712028	0.925926	0.950171	1	1384	tags=24%, list=18%, signal=30%
RESPONSE_TO_TEMPERATURE_STIMULUS	RESPONSE_TO_TEMPERATURE_STIMULUS		12	0.248215	0.705997	0.864119	0.955195	1	1736	tags=33%, list=23%, signal=43%
CALCINEURIN_NF_AT_SIGNALING	CALCINEURIN_NF_AT_SIGNALING		44	0.176492	0.704647	0.938914	0.955654	1	1881	tags=30%, list=25%, signal=39%
ST_B_CELL_ANTIGEN_RECEPTOR	ST_B_CELL_ANTIGEN_RECEPTOR		22	0.209951	0.7002	0.888393	0.958956	1	2606	tags=55%, list=35%, signal=83%
MEMBRANE_LIPID_METABOLIC_PROCESS	MEMBRANE_LIPID_METABOLIC_PROCESS		53	0.170044	0.700133	0.950226	0.958187	1	2165	tags=38%, list=29%, signal=53%
DNA_CATABOLIC_PROCESS	DNA_CATABOLIC_PROCESS		15	0.234414	0.697894	0.879237	0.959329	1	649	tags=13%, list=9%, signal=15%
HSA04012_ERBB_SIGNALING_PATHWAY	HSA04012_ERBB_SIGNALING_PATHWAY		47	0.172487	0.695493	0.939785	0.960547	1	2274	tags=34%, list=30%, signal=49%
BENNETT_SLE_UP	BENNETT_SLE_UP		22	0.206923	0.694962	0.889625	0.960186	1	1285	tags=18%, list=17%, signal=22%
MITOCHONDRIAPATHWAY	MITOCHONDRIAPATHWAY		16	0.230739	0.694653	0.868996	0.959645	1	1664	tags=31%, list=22%, signal=40%
POLYSACCHARIDE_BINDING	POLYSACCHARIDE_BINDING		15	0.235818	0.692747	0.868421	0.960444	1	265	tags=13%, list=4%, signal=14%
GLYCOSAMINOGLYCAN_BINDING	GLYCOSAMINOGLYCAN_BINDING		15	0.235818	0.688418	0.905376	0.963197	1	265	tags=13%, list=4%, signal=14%
CELL_CYCLE_CHECKPOINT	CELL_CYCLE_CHECKPOINT		20	0.204799	0.677144	0.911063	0.971301	1	1552	tags=25%, list=21%, signal=31%
HSA04350_TGF_BETA_SIGNALING_PATHWAY	HSA04350_TGF_BETA_SIGNALING_PATHWAY		42	0.170664	0.675049	0.950644	0.972	1	2379	tags=38%, list=32%, signal=55%
HSA05120_EPITHELIAL_CELL_SIGNALING_IN_HELICOBACTER_PYLORI_INFECTION	HSA05120_EPITHELIAL_CELL_SIGNALING_IN_HELICOBACTER_PYLORI_INFECTION		45	0.168064	0.671967	0.957537	0.973449	1	1995	tags=31%, list=27%, signal=42%
BRG1_H1299_UP	BRG1_H1299_UP		20	0.204728	0.669428	0.891258	0.974452	1	328	tags=10%, list=4%, signal=10%
FCER1PATHWAY	FCER1PATHWAY		28	0.187555	0.660138	0.944915	0.980189	1	2606	tags=46%, list=35%, signal=71%
TGFBPATHWAY	TGFBPATHWAY		11	0.243925	0.65848	0.886316	0.980458	1	1391	tags=27%, list=19%, signal=33%
PATTERN_BINDING	PATTERN_BINDING		16	0.219509	0.658111	0.913131	0.979895	1	2294	tags=50%, list=31%, signal=72%
ST_JNK_MAPK_PATHWAY	ST_JNK_MAPK_PATHWAY		23	0.193898	0.654733	0.928105	0.981292	1	2606	tags=52%, list=35%, signal=80%
CELL_CYCLE_ARREST_GO_0007050	CELL_CYCLE_ARREST_GO_0007050		30	0.181298	0.653145	0.95354	0.981465	1	1149	tags=20%, list=15%, signal=24%
G13_SIGNALING_PATHWAY	G13_SIGNALING_PATHWAY		28	0.18091	0.649443	0.965986	0.982916	1	1612	tags=25%, list=21%, signal=32%
POSITIVE_REGULATION_OF_HYDROLASE_ACTIVITY	POSITIVE_REGULATION_OF_HYDROLASE_ACTIVITY		23	0.191754	0.648731	0.952183	0.982495	1	1384	tags=22%, list=18%, signal=27%
TRANSFORMING_GROWTH_FACTOR_BETA_RECEPTOR_SIGNALING_PATHWAY	TRANSFORMING_GROWTH_FACTOR_BETA_RECEPTOR_SIGNALING_PATHWAY		17	0.201033	0.643827	0.939732	0.984676	1	1555	tags=29%, list=21%, signal=37%
REGULATION_OF_TRANSCRIPTION_FACTOR_ACTIVITY	REGULATION_OF_TRANSCRIPTION_FACTOR_ACTIVITY		21	0.194757	0.641514	0.947589	0.985134	1	1019	tags=14%, list=14%, signal=16%
GPCRPATHWAY	GPCRPATHWAY		25	0.184255	0.638845	0.943052	0.985829	1	2291	tags=40%, list=31%, signal=57%
REGULATION_OF_ORGANELLE_ORGANIZATION_AND_BIOGENESIS	REGULATION_OF_ORGANELLE_ORGANIZATION_AND_BIOGENESIS		28	0.180635	0.637659	0.963597	0.985659	1	2548	tags=46%, list=34%, signal=70%
HSA00930_CAPROLACTAM_DEGRADATION	HSA00930_CAPROLACTAM_DEGRADATION		10	0.235249	0.63574	0.92517	0.985877	1	2200	tags=60%, list=29%, signal=85%
HDACI_COLON_SUL12HRS_DN	HDACI_COLON_SUL12HRS_DN		17	0.202113	0.630668	0.935556	0.987833	1	549	tags=12%, list=7%, signal=13%
IFNA_UV-CMV_COMMON_HCMV_6HRS_UP	IFNA_UV-CMV_COMMON_HCMV_6HRS_UP		20	0.192448	0.627084	0.964361	0.988826	1	1842	tags=30%, list=25%, signal=40%
UVB_NHEK1_C1	UVB_NHEK1_C1		30	0.175916	0.626829	0.96788	0.988101	1	994	tags=17%, list=13%, signal=19%
RUFFLE	RUFFLE		17	0.200595	0.626471	0.936681	0.987451	1	1863	tags=29%, list=25%, signal=39%
UV-4NQO_FIBRO_UP	UV-4NQO_FIBRO_UP		19	0.199922	0.626259	0.943966	0.986724	1	1589	tags=32%, list=21%, signal=40%
ETSPATHWAY	ETSPATHWAY		11	0.22616	0.62304	0.945263	0.987509	1	2336	tags=55%, list=31%, signal=79%
UV_UNIQUE_FIBRO_DN	UV_UNIQUE_FIBRO_DN		19	0.195338	0.621848	0.954451	0.987217	1	1624	tags=26%, list=22%, signal=33%
HSA04530_TIGHT_JUNCTION	HSA04530_TIGHT_JUNCTION		57	0.147266	0.621802	0.991398	0.986408	1	1655	tags=21%, list=22%, signal=27%
ST_G_ALPHA_I_PATHWAY	ST_G_ALPHA_I_PATHWAY		17	0.199899	0.61602	0.922907	0.988355	1	1309	tags=24%, list=17%, signal=28%
EPOPATHWAY	EPOPATHWAY		15	0.199015	0.612044	0.960954	0.989307	1	2683	tags=40%, list=36%, signal=62%
HSA05050_DENTATORUBROPALLIDOLUYSIAN_ATROPHY	HSA05050_DENTATORUBROPALLIDOLUYSIAN_ATROPHY		10	0.23074	0.609137	0.94577	0.989744	1	1829	tags=40%, list=24%, signal=53%
UVC_HIGH_D2_DN	UVC_HIGH_D2_DN		29	0.164075	0.606844	0.97955	0.989869	1	2256	tags=34%, list=30%, signal=49%
FMLPPATHWAY	FMLPPATHWAY		27	0.171441	0.605376	0.97561	0.989681	1	1859	tags=30%, list=25%, signal=39%
IL1RPATHWAY	IL1RPATHWAY		16	0.193777	0.6009	0.953347	0.99059	1	6052	tags=100%, list=81%, signal=516%
PEROXISOME_ORGANIZATION_AND_BIOGENESIS	PEROXISOME_ORGANIZATION_AND_BIOGENESIS		12	0.214054	0.592675	0.940928	0.992813	1	3069	tags=67%, list=41%, signal=113%
MAPK_CASCADE	MAPK_CASCADE		21	0.173137	0.582793	0.969893	0.995373	1	2456	tags=38%, list=33%, signal=56%
HSA01031_GLYCAN_STRUCTURES_BIOSYNTHESIS_2	HSA01031_GLYCAN_STRUCTURES_BIOSYNTHESIS_2		28	0.160872	0.573524	0.985075	0.997472	1	1759	tags=25%, list=23%, signal=33%
IL6PATHWAY	IL6PATHWAY		17	0.182525	0.569801	0.97463	0.99762	1	5215	tags=94%, list=69%, signal=308%
GHPATHWAY	GHPATHWAY		18	0.1747	0.569417	0.977728	0.996889	1	2683	tags=44%, list=36%, signal=69%
AS3_FIBRO_C4	AS3_FIBRO_C4		12	0.198887	0.56884	0.959839	0.996202	1	1995	tags=33%, list=27%, signal=45%
CHEN_HOXA5_TARGETS_UP	CHEN_HOXA5_TARGETS_UP		177	0.109927	0.564762	1	0.996483	1	1638	tags=19%, list=22%, signal=23%
MICROBODY_PART	MICROBODY_PART		11	0.194382	0.54261	0.976496	1	1	1290	tags=18%, list=17%, signal=22%
HSA00632_BENZOATE_DEGRADATION_VIA_COA_LIGATION	HSA00632_BENZOATE_DEGRADATION_VIA_COA_LIGATION		18	0.171507	0.542104	0.980562	0.999943	1	118	tags=6%, list=2%, signal=6%
ACTIN_POLYMERIZATION_AND_OR_DEPOLYMERIZATION	ACTIN_POLYMERIZATION_AND_OR_DEPOLYMERIZATION		14	0.185106	0.541848	0.983015	0.999161	1	2548	tags=50%, list=34%, signal=76%
MICROBODY_MEMBRANE	MICROBODY_MEMBRANE		11	0.194382	0.541386	0.972632	0.998411	1	1290	tags=18%, list=17%, signal=22%
PEROXISOMAL_MEMBRANE	PEROXISOMAL_MEMBRANE		11	0.194382	0.539091	0.982833	0.997989	1	1290	tags=18%, list=17%, signal=22%
HSA04912_GNRH_SIGNALING_PATHWAY	HSA04912_GNRH_SIGNALING_PATHWAY		45	0.132669	0.538815	1	0.997206	1	2139	tags=31%, list=29%, signal=43%
LATE_ENDOSOME	LATE_ENDOSOME		11	0.197304	0.530686	0.98954	0.997842	1	1028	tags=18%, list=14%, signal=21%
FLOTHO_CASP8AP2_MRD_DIFF	FLOTHO_CASP8AP2_MRD_DIFF		45	0.131145	0.527526	0.997854	0.997538	1	1700	tags=18%, list=23%, signal=23%
PEROXISOMAL_PART	PEROXISOMAL_PART		11	0.194382	0.523543	0.982036	0.997361	1	1290	tags=18%, list=17%, signal=22%
TESTIS_EXPRESSED_GENES	TESTIS_EXPRESSED_GENES		17	0.16959	0.5194	0.988864	0.997151	1	1626	tags=24%, list=22%, signal=30%
SA_TRKA_RECEPTOR	SA_TRKA_RECEPTOR		11	0.187553	0.5123	0.982906	0.997244	1	985	tags=18%, list=13%, signal=21%
REGULATION_OF_DNA_BINDING	REGULATION_OF_DNA_BINDING		25	0.145297	0.501375	0.997872	0.997665	1	1019	tags=12%, list=14%, signal=14%
MITOCHONDRIAL_RESPIRATORY_CHAIN	MITOCHONDRIAL_RESPIRATORY_CHAIN		21	0.145324	0.490326	0.991684	0.997946	1	1088	tags=14%, list=14%, signal=17%
PROTON_TRANSPORTING_TWO_SECTOR_ATPASE_COMPLEX	PROTON_TRANSPORTING_TWO_SECTOR_ATPASE_COMPLEX		13	0.161152	0.461704	0.993852	0.99901	1	1796	tags=23%, list=24%, signal=30%
IL3PATHWAY	IL3PATHWAY		10	0.167334	0.440826	0.993724	0.999011	1	6249	tags=100%, list=83%, signal=597%

## Sheet: GSEA Up in Breast
NAME	GS<br> follow link to MSigDB	GS DETAILS	SIZE	ES	NES	NOM p-val	FDR q-val	FWER p-val	RANK AT MAX	LEADING EDGE
BOQUEST_CD31PLUS_VS_CD31MINUS_DN	BOQUEST_CD31PLUS_VS_CD31MINUS_DN	Details ...	134	0.674526	2.92871	0	0	0	795	tags=52%, list=11%, signal=57%
BRCA_ER_POS	BRCA_ER_POS	Details ...	298	0.576409	2.77308	0	0	0	1332	tags=47%, list=18%, signal=54%
PROTEINACEOUS_EXTRACELLULAR_MATRIX	PROTEINACEOUS_EXTRACELLULAR_MATRIX	Details ...	44	0.742249	2.66501	0	0	0	696	tags=55%, list=9%, signal=60%
EXTRACELLULAR_MATRIX	EXTRACELLULAR_MATRIX	Details ...	45	0.735536	2.66041	0	0	0	696	tags=53%, list=9%, signal=58%
COLLAGEN	COLLAGEN	Details ...	12	0.910616	2.35305	0	0	0	270	tags=67%, list=4%, signal=69%
EXTRACELLULAR_MATRIX_PART	EXTRACELLULAR_MATRIX_PART	Details ...	29	0.712895	2.34338	0	0	0	657	tags=45%, list=9%, signal=49%
HSA01430_CELL_COMMUNICATION	HSA01430_CELL_COMMUNICATION	Details ...	34	0.662371	2.27997	0	0	0	420	tags=47%, list=6%, signal=50%
EXTRACELLULAR_REGION	EXTRACELLULAR_REGION	Details ...	130	0.507286	2.22452	0	0.000570159	0.005	1389	tags=42%, list=19%, signal=51%
HSA04512_ECM_RECEPTOR_INTERACTION	HSA04512_ECM_RECEPTOR_INTERACTION	Details ...	38	0.638922	2.1933	0	0.000813513	0.008	527	tags=45%, list=7%, signal=48%
PASSERINI_EM	PASSERINI_EM	Details ...	28	0.680195	2.18514	0	0.000732161	0.008	354	tags=46%, list=5%, signal=49%
LAL_KO_6MO_UP	LAL_KO_6MO_UP	Details ...	24	0.692597	2.18294	0	0.000665601	0.008	777	tags=42%, list=10%, signal=46%
CMV_24HRS_DN	CMV_24HRS_DN	Details ...	47	0.593762	2.1812	0	0.000610134	0.008	533	tags=34%, list=7%, signal=36%
POD1_KO_MOST_UP	POD1_KO_MOST_UP	Details ...	17	0.74748	2.17699	0	0.000632426	0.009	441	tags=53%, list=6%, signal=56%
IGLESIAS_E2FMINUS_UP	IGLESIAS_E2FMINUS_UP	Details ...	109	0.512276	2.1677	0	0.000587253	0.009	1787	tags=51%, list=24%, signal=66%
SKELETAL_DEVELOPMENT	SKELETAL_DEVELOPMENT	Details ...	34	0.637833	2.16446	0	0.000548103	0.009	613	tags=41%, list=8%, signal=45%
ADIP_HUMAN_DN	ADIP_HUMAN_DN	Details ...	16	0.760135	2.12932	0	0.0010268	0.018	960	tags=69%, list=13%, signal=79%
AGEING_KIDNEY_UP	AGEING_KIDNEY_UP	Details ...	245	0.450137	2.12298	0	0.00128712	0.024	1548	tags=42%, list=21%, signal=51%
BAF57_BT549_UP	BAF57_BT549_UP	Details ...	149	0.475749	2.12236	0	0.00121561	0.024	1728	tags=46%, list=23%, signal=58%
EXTRACELLULAR_REGION_PART	EXTRACELLULAR_REGION_PART	Details ...	104	0.503955	2.1198	0	0.0011992	0.025	1389	tags=43%, list=19%, signal=52%
FRASOR_ER_UP	FRASOR_ER_UP	Details ...	20	0.700745	2.08713	0	0.00219076	0.048	1641	tags=70%, list=22%, signal=89%
BRCA_BRCA1_NEG	BRCA_BRCA1_NEG		91	0.500304	2.05702	0	0.00316941	0.072	1463	tags=44%, list=19%, signal=54%
ADIP_DIFF_CLUSTER1	ADIP_DIFF_CLUSTER1		39	0.588158	2.02769	0	0.00504651	0.115	1786	tags=59%, list=24%, signal=77%
TGFBETA_ALL_UP	TGFBETA_ALL_UP		57	0.522639	2.0151	0	0.00616864	0.143	1702	tags=58%, list=23%, signal=74%
HADDAD_CD45CD7_PLUS_VS_MINUS_UP	HADDAD_CD45CD7_PLUS_VS_MINUS_UP		30	0.604938	2.00342	0	0.00708491	0.168	1856	tags=63%, list=25%, signal=84%
NADLER_OBESITY_UP	NADLER_OBESITY_UP		44	0.563033	1.99865	0	0.00723618	0.179	1675	tags=55%, list=22%, signal=70%
FLECHNER_KIDNEY_TRANSPLANT_REJECTION_UP	FLECHNER_KIDNEY_TRANSPLANT_REJECTION_UP		51	0.53971	1.98829	0	0.00790445	0.201	1555	tags=55%, list=21%, signal=69%
CMV_ALL_DN	CMV_ALL_DN		68	0.500394	1.98238	0	0.00841829	0.221	616	tags=28%, list=8%, signal=30%
AGEING_KIDNEY_SPECIFIC_UP	AGEING_KIDNEY_SPECIFIC_UP		106	0.470059	1.98153	0	0.00821589	0.223	1212	tags=38%, list=16%, signal=44%
LAL_KO_3MO_UP	LAL_KO_3MO_UP		20	0.661883	1.97867	0.00173611	0.00852539	0.237	777	tags=40%, list=10%, signal=45%
TGFBETA_C2_UP	TGFBETA_C2_UP		13	0.732359	1.97168	0	0.0093316	0.26	829	tags=54%, list=11%, signal=60%
HADDAD_HSC_CD7_UP	HADDAD_HSC_CD7_UP		30	0.604938	1.96894	0	0.00943925	0.269	1856	tags=63%, list=25%, signal=84%
CARIES_PULP_UP	CARIES_PULP_UP		134	0.452721	1.96745	0	0.00945773	0.277	1657	tags=53%, list=22%, signal=67%
HDACI_COLON_TSA48HRS_UP	HDACI_COLON_TSA48HRS_UP		19	0.67032	1.96434	0	0.00967155	0.291	922	tags=37%, list=12%, signal=42%
VEGF_MMMEC_6HRS_UP	VEGF_MMMEC_6HRS_UP		29	0.588068	1.95156	0.00176367	0.0114237	0.335	928	tags=48%, list=12%, signal=55%
EMT_UP	EMT_UP		37	0.577507	1.94897	0	0.0115636	0.346	1641	tags=57%, list=22%, signal=72%
INFLAMMATORY_RESPONSE_PATHWAY	INFLAMMATORY_RESPONSE_PATHWAY		16	0.695621	1.94052	0	0.0126343	0.38	688	tags=44%, list=9%, signal=48%
CALRES_RHESUS_UP	CALRES_RHESUS_UP		40	0.537661	1.90369	0	0.0207419	0.56	1226	tags=43%, list=16%, signal=51%
AGED_MOUSE_HIPPOCAMPUS_ANY_UP	AGED_MOUSE_HIPPOCAMPUS_ANY_UP		31	0.575482	1.90019	0	0.0211291	0.573	1550	tags=45%, list=21%, signal=57%
TAKEDA_NUP8_HOXA9_10D_DN	TAKEDA_NUP8_HOXA9_10D_DN		70	0.480577	1.86401	0	0.0314393	0.728	1334	tags=41%, list=18%, signal=50%
TGFBETA_EARLY_UP	TGFBETA_EARLY_UP		37	0.538626	1.85584	0.00167224	0.0338368	0.768	1787	tags=62%, list=24%, signal=81%
SCHRAETS_MLL_UP	SCHRAETS_MLL_UP		21	0.609693	1.84899	0.00176678	0.0359108	0.798	166	tags=29%, list=2%, signal=29%
ERM_KO_SERTOLI_DN	ERM_KO_SERTOLI_DN		11	0.709681	1.80752	0.00545455	0.0574134	0.937	1203	tags=73%, list=16%, signal=86%
TSA_HEPATOMA_CANCER_UP	TSA_HEPATOMA_CANCER_UP		21	0.593332	1.80394	0.00170358	0.0588167	0.945	333	tags=33%, list=4%, signal=35%
JECHLINGER_EMT_UP	JECHLINGER_EMT_UP		37	0.51775	1.80073	0	0.0599211	0.951	1359	tags=49%, list=18%, signal=59%
SPHINGOLIPID_METABOLIC_PROCESS	SPHINGOLIPID_METABOLIC_PROCESS		13	0.675899	1.79502	0.00362976	0.0622385	0.959	1781	tags=62%, list=24%, signal=81%
AGED_MOUSE_HIPPOCAMPUS_MULTI_UP	AGED_MOUSE_HIPPOCAMPUS_MULTI_UP		12	0.696818	1.7825	0.00376648	0.0700516	0.976	1805	tags=67%, list=24%, signal=88%
PROTEIN_BINDING__BRIDGING	PROTEIN_BINDING__BRIDGING		31	0.530074	1.78013	0.00352113	0.0702475	0.978	1614	tags=45%, list=22%, signal=57%
COATED_VESICLE	COATED_VESICLE		30	0.540138	1.77608	0	0.0721549	0.981	1531	tags=40%, list=20%, signal=50%
VIPPATHWAY	VIPPATHWAY		18	0.610681	1.77604	0.00531915	0.0706824	0.981	589	tags=33%, list=8%, signal=36%
POMEROY_DESMOPLASIC_VS_CLASSIC_MD_UP	POMEROY_DESMOPLASIC_VS_CLASSIC_MD_UP		22	0.571481	1.77424	0.0052356	0.0707698	0.983	2576	tags=64%, list=34%, signal=97%
LINDSTEDT_DEND_DN	LINDSTEDT_DEND_DN		42	0.498859	1.76856	0	0.0736149	0.984	1599	tags=43%, list=21%, signal=54%
GILDEA_BLADDER_UP	GILDEA_BLADDER_UP		24	0.561542	1.76652	0.00530973	0.0736122	0.987	1940	tags=67%, list=26%, signal=90%
KANG_TERT_DN	KANG_TERT_DN		34	0.519426	1.76135	0	0.076433	0.99	613	tags=29%, list=8%, signal=32%
CAMPTOTHECIN_PROBCELL_UP	CAMPTOTHECIN_PROBCELL_UP		16	0.6269	1.75936	0.00738007	0.0765011	0.99	867	tags=38%, list=12%, signal=42%
CMV_HCMV_TIMECOURSE_12HRS_UP	CMV_HCMV_TIMECOURSE_12HRS_UP		20	0.574476	1.75428	0.00335008	0.07928	0.992	1640	tags=75%, list=22%, signal=96%
WIELAND_HEPATITIS_B_INDUCED	WIELAND_HEPATITIS_B_INDUCED		81	0.432823	1.74843	0	0.0826076	0.995	1960	tags=49%, list=26%, signal=66%
BCNU_GLIOMA_NOMGMT_48HRS_DN	BCNU_GLIOMA_NOMGMT_48HRS_DN		14	0.640214	1.74792	0.00714286	0.0815889	0.996	982	tags=36%, list=13%, signal=41%
PROTEIN_COMPLEX_BINDING	PROTEIN_COMPLEX_BINDING		27	0.536758	1.74601	0.00163934	0.0817944	0.997	982	tags=41%, list=13%, signal=47%
VANASSE_BCL2_TARGETS	VANASSE_BCL2_TARGETS		44	0.487786	1.74404	0.00166945	0.0821525	0.997	1919	tags=52%, list=26%, signal=70%
NAKAJIMA_MCSMBP_MAST	NAKAJIMA_MCSMBP_MAST		23	0.555094	1.73352	0.00854701	0.0898113	0.999	1999	tags=61%, list=27%, signal=83%
GH_AUTOCRINE_DN	GH_AUTOCRINE_DN		75	0.438782	1.73197	0	0.0899169	0.999	1073	tags=32%, list=14%, signal=37%
YU_CMYC_DN	YU_CMYC_DN		23	0.555133	1.73173	0.00362976	0.0887169	0.999	2072	tags=70%, list=28%, signal=96%
VEGF_MMMEC_ALL_UP	VEGF_MMMEC_ALL_UP		54	0.457472	1.71977	0.00331675	0.098602	1	928	tags=35%, list=12%, signal=40%
HSA04510_FOCAL_ADHESION	HSA04510_FOCAL_ADHESION		110	0.40227	1.70908	0	0.107983	1	1364	tags=35%, list=18%, signal=42%
CARIES_PULP_HIGH_UP	CARIES_PULP_HIGH_UP		49	0.4713	1.70762	0.00680272	0.107775	1	1657	tags=59%, list=22%, signal=75%
LAMELLIPODIUM	LAMELLIPODIUM		13	0.648763	1.69881	0.0034188	0.115857	1	1997	tags=62%, list=27%, signal=84%
CREB_BRAIN_2WKS_UP	CREB_BRAIN_2WKS_UP		12	0.651395	1.69197	0.00874126	0.1224	1	1809	tags=67%, list=24%, signal=88%
MOLECULAR_ADAPTOR_ACTIVITY	MOLECULAR_ADAPTOR_ACTIVITY		23	0.543471	1.68606	0.0109489	0.127582	1	1614	tags=48%, list=22%, signal=61%
CROONQUIST_IL6_RAS_UP	CROONQUIST_IL6_RAS_UP		11	0.652752	1.686	0.0106572	0.125827	1	973	tags=73%, list=13%, signal=83%
INTEGRIN_BINDING	INTEGRIN_BINDING		12	0.6374	1.67702	0.0181488	0.134305	1	982	tags=58%, list=13%, signal=67%
MAMMARY_DEV_UP	MAMMARY_DEV_UP		26	0.52571	1.67469	0.0139616	0.135134	1	1805	tags=58%, list=24%, signal=76%
MEMBRANE_FUSION	MEMBRANE_FUSION		16	0.597775	1.6738	0.0162162	0.134647	1	459	tags=31%, list=6%, signal=33%
VEGF_HUVEC_30MIN_UP	VEGF_HUVEC_30MIN_UP		13	0.628984	1.67245	0.00701754	0.134386	1	1095	tags=46%, list=15%, signal=54%
ORGAN_DEVELOPMENT	ORGAN_DEVELOPMENT		194	0.365003	1.67145	0	0.133799	1	2070	tags=45%, list=28%, signal=61%
ENZYME_LINKED_RECEPTOR_PROTEIN_SIGNALING_PATHWAY	ENZYME_LINKED_RECEPTOR_PROTEIN_SIGNALING_PATHWAY		55	0.44733	1.6712	0.00471698	0.132256	1	1673	tags=42%, list=22%, signal=53%
TZD_ADIP_DN	TZD_ADIP_DN		10	0.679468	1.67033	0.021164	0.13163	1	18	tags=20%, list=0%, signal=20%
ZHAN_MM_MOLECULAR_CLASSI_UP	ZHAN_MM_MOLECULAR_CLASSI_UP		35	0.487913	1.66264	0.0103448	0.139086	1	791	tags=34%, list=11%, signal=38%
DNMT1_KO_DN	DNMT1_KO_DN		10	0.671918	1.65209	0.0165441	0.151654	1	466	tags=40%, list=6%, signal=43%
CYTOPLASMIC_MEMBRANE_BOUND_VESICLE	CYTOPLASMIC_MEMBRANE_BOUND_VESICLE		68	0.425877	1.64899	0	0.154302	1	1389	tags=34%, list=19%, signal=41%
ADIP_HUMAN_UP	ADIP_HUMAN_UP		24	0.534993	1.6481	0.00860585	0.153531	1	1538	tags=42%, list=20%, signal=52%
VANTVEER_BREAST_OUTCOME_GOOD_VS_POOR_UP	VANTVEER_BREAST_OUTCOME_GOOD_VS_POOR_UP		21	0.547629	1.64694	0.0158451	0.153251	1	1079	tags=38%, list=14%, signal=44%
CELL_GROWTH_AND_OR_MAINTENANCE	CELL_GROWTH_AND_OR_MAINTENANCE		35	0.481304	1.64678	0	0.151583	1	702	tags=34%, list=9%, signal=38%
SERUM_FIBROBLAST_CORE_DN	SERUM_FIBROBLAST_CORE_DN		131	0.375541	1.64289	0	0.155341	1	1861	tags=39%, list=25%, signal=51%
HTERT_DN	HTERT_DN		38	0.477713	1.64085	0.0118044	0.156169	1	660	tags=34%, list=9%, signal=37%
SH3_SH2_ADAPTOR_ACTIVITY	SH3_SH2_ADAPTOR_ACTIVITY		21	0.542715	1.63891	0.0214168	0.157011	1	1614	tags=48%, list=22%, signal=60%
CYTOPLASMIC_VESICLE	CYTOPLASMIC_VESICLE		70	0.413981	1.63836	0.00473186	0.155786	1	1389	tags=33%, list=19%, signal=40%
NUCLEOTIDYLTRANSFERASE_ACTIVITY	NUCLEOTIDYLTRANSFERASE_ACTIVITY		29	0.501657	1.63715	0.0124777	0.155472	1	940	tags=28%, list=13%, signal=31%
CARBOHYDRATE_BINDING	CARBOHYDRATE_BINDING		17	0.568289	1.63714	0.0249554	0.153736	1	855	tags=41%, list=11%, signal=46%
TISSUE_DEVELOPMENT	TISSUE_DEVELOPMENT		34	0.487444	1.63643	0.00840336	0.152989	1	1145	tags=35%, list=15%, signal=41%
INNEREAR_UP	INNEREAR_UP		19	0.558881	1.63501	0.0205128	0.153301	1	636	tags=37%, list=8%, signal=40%
WOUND_HEALING	WOUND_HEALING		14	0.614577	1.62751	0.0195035	0.161223	1	1182	tags=57%, list=16%, signal=68%
GENERATION_OF_NEURONS	GENERATION_OF_NEURONS		29	0.509891	1.62303	0.00530973	0.165846	1	689	tags=28%, list=9%, signal=30%
EXTRACELLULAR_MATRIX_STRUCTURAL_CONSTITUENT	EXTRACELLULAR_MATRIX_STRUCTURAL_CONSTITUENT		10	0.658959	1.6204	0.0243902	0.168224	1	1329	tags=50%, list=18%, signal=61%
MEMBRANE_BOUND_VESICLE	MEMBRANE_BOUND_VESICLE		69	0.415392	1.61898	0.00163666	0.168505	1	1389	tags=33%, list=19%, signal=41%
GLYCOPROTEIN_CATABOLIC_PROCESS	GLYCOPROTEIN_CATABOLIC_PROCESS		10	0.658675	1.61339	0.025878	0.175131	1	2180	tags=70%, list=29%, signal=99%
AGED_MOUSE_CEREBELLUM_DN	AGED_MOUSE_CEREBELLUM_DN		21	0.540603	1.61317	0.013913	0.17364	1	1689	tags=43%, list=23%, signal=55%
LEUKOCYTE_DIFFERENTIATION	LEUKOCYTE_DIFFERENTIATION		11	0.622954	1.61307	0.0286738	0.17199	1	1814	tags=64%, list=24%, signal=84%
CROONQUIST_RAS_STROMA_DN	CROONQUIST_RAS_STROMA_DN		16	0.580346	1.61276	0.0224719	0.170764	1	1104	tags=44%, list=15%, signal=51%
CELLULAR_DEFENSE_RESPONSE	CELLULAR_DEFENSE_RESPONSE		17	0.561833	1.60925	0.027027	0.174053	1	1176	tags=41%, list=16%, signal=49%
PROTEASE_INHIBITOR_ACTIVITY	PROTEASE_INHIBITOR_ACTIVITY		14	0.588572	1.6073	0.0255941	0.1752	1	316	tags=29%, list=4%, signal=30%
TAKEDA_NUP8_HOXA9_8D_DN	TAKEDA_NUP8_HOXA9_8D_DN		110	0.379975	1.60458	0.0031348	0.177462	1	1904	tags=42%, list=25%, signal=55%
CELL_MATRIX_ADHESION	CELL_MATRIX_ADHESION		17	0.548878	1.60247	0.026178	0.17882	1	1921	tags=65%, list=26%, signal=87%
COAGULATION	COAGULATION		12	0.610306	1.60205	0.0297952	0.177799	1	1182	tags=58%, list=16%, signal=69%
CLATHRIN_COATED_VESICLE	CLATHRIN_COATED_VESICLE		22	0.52364	1.589	0.0216998	0.195909	1	1531	tags=41%, list=20%, signal=51%
ABRAHAM_MM_VS_AL_DN	ABRAHAM_MM_VS_AL_DN		21	0.524034	1.57924	0.0295749	0.210176	1	613	tags=38%, list=8%, signal=41%
STAEGE_EFTS_UP	STAEGE_EFTS_UP		10	0.639353	1.57688	0.0371025	0.212063	1	902	tags=40%, list=12%, signal=45%
BRENTANI_CELL_ADHESION	BRENTANI_CELL_ADHESION		44	0.437459	1.57581	0.0123023	0.211859	1	1144	tags=45%, list=15%, signal=53%
CSKPATHWAY	CSKPATHWAY		10	0.64446	1.57537	0.0338078	0.210616	1	1434	tags=50%, list=19%, signal=62%
DORSEY_DOXYCYCLINE_UP	DORSEY_DOXYCYCLINE_UP		13	0.583986	1.57403	0.029877	0.211138	1	932	tags=46%, list=12%, signal=53%
VEGF_MMMEC_12HRS_UP	VEGF_MMMEC_12HRS_UP		20	0.524754	1.57387	0.0213523	0.209476	1	748	tags=40%, list=10%, signal=44%
POD1_KO_UP	POD1_KO_UP		195	0.339008	1.57061	0	0.213144	1	1313	tags=27%, list=17%, signal=31%
LU_IL4BCELL	LU_IL4BCELL		53	0.418077	1.56918	0.0152801	0.213922	1	1507	tags=40%, list=20%, signal=49%
VESICLE	VESICLE		72	0.398863	1.56819	0.00657895	0.213817	1	1389	tags=32%, list=19%, signal=39%
ADIP_VS_PREADIP_DN	ADIP_VS_PREADIP_DN		35	0.45149	1.5671	0.0102041	0.213898	1	1931	tags=51%, list=26%, signal=69%
CHANG_SERUM_RESPONSE_DN	CHANG_SERUM_RESPONSE_DN		122	0.361404	1.56705	0.00319489	0.212094	1	1953	tags=39%, list=26%, signal=52%
BCRABL_HL60_CDNA_DN	BCRABL_HL60_CDNA_DN		14	0.572324	1.56112	0.0382514	0.220397	1	829	tags=36%, list=11%, signal=40%
ABRAHAM_AL_VS_MM_UP	ABRAHAM_AL_VS_MM_UP		21	0.524034	1.55882	0.030303	0.2229	1	613	tags=38%, list=8%, signal=41%
AMIPATHWAY	AMIPATHWAY		10	0.64446	1.55742	0.0291439	0.223623	1	1434	tags=50%, list=19%, signal=62%
SYSTEM_DEVELOPMENT	SYSTEM_DEVELOPMENT		274	0.325059	1.55573	0	0.224698	1	2049	tags=41%, list=27%, signal=54%
CELL_SUBSTRATE_ADHESION	CELL_SUBSTRATE_ADHESION		17	0.548878	1.5553	0.0236887	0.223522	1	1921	tags=65%, list=26%, signal=87%
EARLY_ENDOSOME	EARLY_ENDOSOME		15	0.55672	1.55434	0.0318021	0.223389	1	1124	tags=40%, list=15%, signal=47%
ROTH_HTERT_UP	ROTH_HTERT_UP		10	0.625754	1.55383	0.0324427	0.222523	1	1579	tags=70%, list=21%, signal=89%
TIDPATHWAY	TIDPATHWAY		14	0.556941	1.54932	0.0341297	0.228441	1	101	tags=14%, list=1%, signal=14%
REGULATION_OF_ANATOMICAL_STRUCTURE_MORPHOGENESIS	REGULATION_OF_ANATOMICAL_STRUCTURE_MORPHOGENESIS		14	0.563254	1.54913	0.0456942	0.226929	1	1829	tags=57%, list=24%, signal=75%
BLOOD_COAGULATION	BLOOD_COAGULATION		12	0.610306	1.54572	0.0235935	0.231844	1	1182	tags=58%, list=16%, signal=69%
CARM1PATHWAY	CARM1PATHWAY		10	0.622409	1.54222	0.0586146	0.235974	1	1302	tags=30%, list=17%, signal=36%
AGED_MOUSE_MUSCLE_DN	AGED_MOUSE_MUSCLE_DN		20	0.521662	1.53995	0.0224525	0.238123	1	638	tags=30%, list=9%, signal=33%
PATTERN_BINDING	PATTERN_BINDING		16	0.536974	1.53753	0.0430108	0.240913	1	1056	tags=44%, list=14%, signal=51%
RUTELLA_HEPATGFSNDCS_UP	RUTELLA_HEPATGFSNDCS_UP		98	0.367006	1.5334	0	0.246685	1	1740	tags=44%, list=23%, signal=56%
GRANDVAUX_IFN_NOT_IRF3_UP	GRANDVAUX_IFN_NOT_IRF3_UP		12	0.578532	1.53218	0.0329289	0.247034	1	1734	tags=58%, list=23%, signal=76%
CELL_SURFACE_RECEPTOR_LINKED_SIGNAL_TRANSDUCTION_GO_0007166	CELL_SURFACE_RECEPTOR_LINKED_SIGNAL_TRANSDUCTION_GO_0007166		186	0.333647	1.5309	0.00284495	0.247675	1	2025	tags=41%, list=27%, signal=55%
SMALL_GTPASE_MEDIATED_SIGNAL_TRANSDUCTION	SMALL_GTPASE_MEDIATED_SIGNAL_TRANSDUCTION		48	0.42437	1.52829	0.0253378	0.250562	1	1106	tags=33%, list=15%, signal=39%
MYOD_NIH3T3_DN	MYOD_NIH3T3_DN		33	0.451055	1.5282	0.0268456	0.248814	1	1805	tags=45%, list=24%, signal=60%
LEE_E2F1_DN	LEE_E2F1_DN		24	0.491047	1.52703	0.0251799	0.2493	1	572	tags=33%, list=8%, signal=36%
UVC_TTD_4HR_UP	UVC_TTD_4HR_UP		35	0.433795	1.52634	0.0292599	0.248719	1	758	tags=23%, list=10%, signal=25%
HOFFMANN_BIVSBII_BI	HOFFMANN_BIVSBII_BI		51	0.415131	1.5255	0.0166945	0.248417	1	749	tags=27%, list=10%, signal=30%
STRESS_ACTIVATED_PROTEIN_KINASE_SIGNALING_PATHWAY	STRESS_ACTIVATED_PROTEIN_KINASE_SIGNALING_PATHWAY		20	0.507143	1.52312	0.029361	0.251361	1	1871	tags=50%, list=25%, signal=66%
HEMOSTASIS	HEMOSTASIS		15	0.53814	1.51611	0.034904	0.262859	1	1182	tags=53%, list=16%, signal=63%
NEURON_DIFFERENTIATION	NEURON_DIFFERENTIATION		25	0.481091	1.51503	0.0308748	0.263142	1	689	tags=28%, list=9%, signal=31%
TARTE_MATURE_PC	TARTE_MATURE_PC		153	0.341807	1.50918	0.00287356	0.272813	1	1144	tags=26%, list=15%, signal=30%
DAVIES_MGUS_MM	DAVIES_MGUS_MM		25	0.473499	1.50677	0.0281195	0.275665	1	1790	tags=56%, list=24%, signal=73%
BRCA2_BRCA1_DN	BRCA2_BRCA1_DN		27	0.473963	1.5064	0.034296	0.274435	1	2353	tags=59%, list=31%, signal=86%
HOHENKIRK_MONOCYTE_DEND_DN	HOHENKIRK_MONOCYTE_DEND_DN		80	0.372421	1.50478	0.0142631	0.275787	1	2207	tags=52%, list=29%, signal=74%
STEMCELL_COMMON_DN	STEMCELL_COMMON_DN		28	0.458784	1.5044	0.0435511	0.274704	1	1203	tags=43%, list=16%, signal=51%
POLYSACCHARIDE_BINDING	POLYSACCHARIDE_BINDING		15	0.54576	1.50424	0.0504505	0.273174	1	855	tags=40%, list=11%, signal=45%
ATRIA_UP	ATRIA_UP		109	0.357193	1.50383	0.00903614	0.272051	1	1550	tags=38%, list=21%, signal=47%
LIAN_MYELOID_DIFF_GRANULE	LIAN_MYELOID_DIFF_GRANULE		13	0.571249	1.49966	0.0527273	0.27834	1	973	tags=38%, list=13%, signal=44%
BASEMENT_MEMBRANE	BASEMENT_MEMBRANE		18	0.513722	1.49863	0.0550775	0.278559	1	1379	tags=39%, list=18%, signal=48%
ADIPOGENESIS_HMSC_CLASS8_DN	ADIPOGENESIS_HMSC_CLASS8_DN		20	0.493119	1.49645	0.0682226	0.281118	1	1268	tags=35%, list=17%, signal=42%
BADPATHWAY	BADPATHWAY		11	0.586328	1.48978	0.0531915	0.292815	1	1052	tags=45%, list=14%, signal=53%
REGULATION_OF_BODY_FLUID_LEVELS	REGULATION_OF_BODY_FLUID_LEVELS		16	0.5266	1.48683	0.045372	0.296722	1	1685	tags=63%, list=22%, signal=80%
BASSO_GERMINAL_CENTER_CD40_UP	BASSO_GERMINAL_CENTER_CD40_UP		58	0.392225	1.48562	0.0232558	0.297375	1	2283	tags=57%, list=30%, signal=81%
CMV-UV_HCMV_6HRS_UP	CMV-UV_HCMV_6HRS_UP		66	0.381764	1.48555	0.0245098	0.295611	1	1703	tags=39%, list=23%, signal=51%
G_PROTEIN_SIGNALING__COUPLED_TO_CYCLIC_NUCLEOTIDE_SECOND_MESSENGER	G_PROTEIN_SIGNALING__COUPLED_TO_CYCLIC_NUCLEOTIDE_SECOND_MESSENGER		14	0.55293	1.48445	0.066335	0.295875	1	1958	tags=50%, list=26%, signal=68%
ROSS_PML_RAR	ROSS_PML_RAR		37	0.43576	1.48442	0.0289116	0.294037	1	858	tags=30%, list=11%, signal=33%
NEUROGENESIS	NEUROGENESIS		37	0.427748	1.48434	0.046589	0.292287	1	1063	tags=30%, list=14%, signal=34%
IFNA_UV-CMV_COMMON_HCMV_6HRS_UP	IFNA_UV-CMV_COMMON_HCMV_6HRS_UP		20	0.504821	1.48308	0.0428571	0.29295	1	2135	tags=60%, list=28%, signal=84%
CYTOKINE_AND_CHEMOKINE_MEDIATED_SIGNALING_PATHWAY	CYTOKINE_AND_CHEMOKINE_MEDIATED_SIGNALING_PATHWAY		10	0.595845	1.4799	0.0466786	0.297527	1	1976	tags=70%, list=26%, signal=95%
CROMER_HYPOPHARYNGEAL_MET_VS_NON_UP	CROMER_HYPOPHARYNGEAL_MET_VS_NON_UP		56	0.394871	1.47712	0.0196078	0.301294	1	776	tags=23%, list=10%, signal=26%
ORGANELLE_LOCALIZATION	ORGANELLE_LOCALIZATION		13	0.557448	1.46952	0.0658363	0.315269	1	1002	tags=31%, list=13%, signal=35%
CELL_ADHESION	CELL_ADHESION		78	0.363275	1.46173	0.0176565	0.330324	1	829	tags=27%, list=11%, signal=30%
GLYCOSAMINOGLYCAN_BINDING	GLYCOSAMINOGLYCAN_BINDING		15	0.54576	1.46172	0.0662021	0.328302	1	855	tags=40%, list=11%, signal=45%
ALCALAY_AML_NPMC_DN	ALCALAY_AML_NPMC_DN		95	0.354949	1.46116	0.0189573	0.327681	1	975	tags=24%, list=13%, signal=27%
TGFBETA_LATE_UP	TGFBETA_LATE_UP		20	0.500118	1.4594	0.0622837	0.329761	1	1144	tags=45%, list=15%, signal=53%
HSA04610_COMPLEMENT_AND_COAGULATION_CASCADES	HSA04610_COMPLEMENT_AND_COAGULATION_CASCADES		26	0.454809	1.45902	0.0548673	0.328688	1	1750	tags=62%, list=23%, signal=80%
WANG_MLL_CBP_VS_GMP_UP	WANG_MLL_CBP_VS_GMP_UP		18	0.499709	1.45827	0.0581818	0.328253	1	1068	tags=39%, list=14%, signal=45%
IDX_TSA_UP_CLUSTER4	IDX_TSA_UP_CLUSTER4		31	0.439682	1.45739	0.042735	0.328288	1	502	tags=26%, list=7%, signal=28%
INTRINSIC_TO_ENDOPLASMIC_RETICULUM_MEMBRANE	INTRINSIC_TO_ENDOPLASMIC_RETICULUM_MEMBRANE		19	0.489313	1.45598	0.0714286	0.329285	1	2382	tags=63%, list=32%, signal=92%
LEE_MYC_E2F1_UP	LEE_MYC_E2F1_UP		32	0.43324	1.45309	0.0640394	0.333558	1	1143	tags=31%, list=15%, signal=37%
CORDERO_KRAS_KD_VS_CONTROL_UP	CORDERO_KRAS_KD_VS_CONTROL_UP		59	0.384125	1.45174	0.0425894	0.334473	1	1429	tags=31%, list=19%, signal=37%
ADIP_VS_FIBRO_DN	ADIP_VS_FIBRO_DN		24	0.453659	1.45027	0.0710572	0.335784	1	755	tags=29%, list=10%, signal=32%
POMEROY_MD_TREATMENT_GOOD_VS_POOR_UP	POMEROY_MD_TREATMENT_GOOD_VS_POOR_UP		16	0.506084	1.44854	0.0576923	0.337565	1	2437	tags=63%, list=32%, signal=92%
HOFFMANN_BIVSBII_IMVM	HOFFMANN_BIVSBII_IMVM		42	0.401262	1.44794	0.0499139	0.337075	1	1142	tags=36%, list=15%, signal=42%
INTEGRAL_TO_ENDOPLASMIC_RETICULUM_MEMBRANE	INTEGRAL_TO_ENDOPLASMIC_RETICULUM_MEMBRANE		19	0.489313	1.44607	0.0693431	0.339458	1	2382	tags=63%, list=32%, signal=92%
SCHURINGA_STAT5A_DN	SCHURINGA_STAT5A_DN		10	0.585152	1.4454	0.079646	0.339012	1	1418	tags=50%, list=19%, signal=62%
JNK_CASCADE	JNK_CASCADE		19	0.495891	1.44405	0.0476191	0.340077	1	1866	tags=47%, list=25%, signal=63%
LONGEVITYPATHWAY	LONGEVITYPATHWAY		11	0.565559	1.44367	0.0653846	0.339052	1	860	tags=45%, list=11%, signal=51%
NFATPATHWAY	NFATPATHWAY		29	0.449729	1.44358	0.0456853	0.337321	1	1595	tags=45%, list=21%, signal=57%
INOSITOL_OR_PHOSPHATIDYLINOSITOL_KINASE_ACTIVITY	INOSITOL_OR_PHOSPHATIDYLINOSITOL_KINASE_ACTIVITY		11	0.575982	1.44239	0.0796296	0.338241	1	611	tags=36%, list=8%, signal=40%
HSA05215_PROSTATE_CANCER	HSA05215_PROSTATE_CANCER		53	0.383888	1.43967	0.0352349	0.342508	1	613	tags=23%, list=8%, signal=24%
GHPATHWAY	GHPATHWAY		18	0.490643	1.4375	0.0554529	0.345458	1	1447	tags=44%, list=19%, signal=55%
TRANSFORMING_GROWTH_FACTOR_BETA_RECEPTOR_SIGNALING_PATHWAY	TRANSFORMING_GROWTH_FACTOR_BETA_RECEPTOR_SIGNALING_PATHWAY		17	0.501631	1.43553	0.076661	0.347968	1	2582	tags=59%, list=34%, signal=89%
IGF_VS_PDGF_UP	IGF_VS_PDGF_UP		16	0.517985	1.43551	0.0724382	0.346111	1	813	tags=25%, list=11%, signal=28%
LEE_MYC_DN	LEE_MYC_DN		24	0.451688	1.43318	0.0675453	0.34964	1	437	tags=25%, list=6%, signal=26%
TISSUE_REMODELING	TISSUE_REMODELING		10	0.583217	1.43317	0.0928571	0.347765	1	170	tags=20%, list=2%, signal=20%
ZHAN_MULTIPLE_MYELOMA_VS_NORMAL_DN	ZHAN_MULTIPLE_MYELOMA_VS_NORMAL_DN		19	0.494511	1.43266	0.0780399	0.347125	1	1843	tags=53%, list=25%, signal=70%
GREENBAUM_E2A_DN	GREENBAUM_E2A_DN		10	0.585496	1.43119	0.0828625	0.348472	1	1487	tags=50%, list=20%, signal=62%
AGED_MOUSE_NEOCORTEX_DN	AGED_MOUSE_NEOCORTEX_DN		24	0.456082	1.43113	0.0671506	0.346706	1	1952	tags=38%, list=26%, signal=51%
LEE_E2F1_UP	LEE_E2F1_UP		39	0.408814	1.43034	0.0486957	0.346589	1	978	tags=28%, list=13%, signal=32%
IRITANI_ADPROX_DN	IRITANI_ADPROX_DN		39	0.407696	1.43014	0.0640394	0.345147	1	1487	tags=41%, list=20%, signal=51%
ERK5PATHWAY	ERK5PATHWAY		13	0.546224	1.43011	0.0836237	0.343412	1	1543	tags=46%, list=21%, signal=58%
IGF1MTORPATHWAY	IGF1MTORPATHWAY		15	0.519919	1.42888	0.0721831	0.344222	1	2729	tags=73%, list=36%, signal=115%
CREBPATHWAY	CREBPATHWAY		19	0.492743	1.42851	0.0753425	0.343165	1	1447	tags=37%, list=19%, signal=46%
DNA_DIRECTED_RNA_POLYMERASE_COMPLEX	DNA_DIRECTED_RNA_POLYMERASE_COMPLEX		13	0.527138	1.42826	0.0821918	0.34202	1	1184	tags=38%, list=16%, signal=46%
G_PROTEIN_COUPLED_RECEPTOR_PROTEIN_SIGNALING_PATHWAY	G_PROTEIN_COUPLED_RECEPTOR_PROTEIN_SIGNALING_PATHWAY		58	0.372944	1.42797	0.0473773	0.340933	1	1535	tags=36%, list=20%, signal=45%
FALT_BCLL_IG_MUTATED_VS_WT_UP	FALT_BCLL_IG_MUTATED_VS_WT_UP		34	0.420047	1.42595	0.0457627	0.343954	1	1418	tags=32%, list=19%, signal=40%
NOS1PATHWAY	NOS1PATHWAY		10	0.574483	1.42376	0.077187	0.347266	1	1595	tags=50%, list=21%, signal=63%
MULTICELLULAR_ORGANISMAL_DEVELOPMENT	MULTICELLULAR_ORGANISMAL_DEVELOPMENT		352	0.293034	1.42303	0.00135318	0.347223	1	2054	tags=38%, list=27%, signal=50%
IMMUNE_SYSTEM_PROCESS	IMMUNE_SYSTEM_PROCESS		115	0.333763	1.42197	0.0166415	0.347926	1	1487	tags=33%, list=20%, signal=41%
TAKEDA_NUP8_HOXA9_10D_UP	TAKEDA_NUP8_HOXA9_10D_UP		91	0.346276	1.42115	0.0315956	0.348053	1	1130	tags=31%, list=15%, signal=36%
CELL_MATRIX_JUNCTION	CELL_MATRIX_JUNCTION		11	0.556338	1.41981	0.0733591	0.349441	1	1612	tags=55%, list=21%, signal=69%
BCNU_GLIOMA_MGMT_24HRS_DN	BCNU_GLIOMA_MGMT_24HRS_DN		14	0.518657	1.41965	0.083779	0.348108	1	2485	tags=57%, list=33%, signal=85%
BRCA1_SW480_DN	BRCA1_SW480_DN		11	0.563214	1.41899	0.0807899	0.347841	1	699	tags=27%, list=9%, signal=30%
CROONQUIST_IL6_STROMA_UP	CROONQUIST_IL6_STROMA_UP		26	0.446849	1.41699	0.0630473	0.350625	1	333	tags=27%, list=4%, signal=28%
RUTELLA_HEMATOGFSNDCS_DIFF	RUTELLA_HEMATOGFSNDCS_DIFF		452	0.285117	1.41631	0.00130039	0.35051	1	1015	tags=23%, list=14%, signal=25%
LIZUKA_L1_SM_G1	LIZUKA_L1_SM_G1		10	0.573716	1.41242	0.0954955	0.357784	1	1168	tags=40%, list=16%, signal=47%
HEPARIN_BINDING	HEPARIN_BINDING		12	0.535918	1.4114	0.078727	0.358378	1	83	tags=25%, list=1%, signal=25%
DFOSB_BRAIN_2WKS_UP	DFOSB_BRAIN_2WKS_UP		18	0.499022	1.41139	0.056338	0.356672	1	1893	tags=56%, list=25%, signal=74%
XPB_TTD-CS_UP	XPB_TTD-CS_UP		15	0.517445	1.41026	0.072695	0.357552	1	1924	tags=53%, list=26%, signal=72%
NEGATIVE_REGULATION_OF_CELLULAR_BIOSYNTHETIC_PROCESS	NEGATIVE_REGULATION_OF_CELLULAR_BIOSYNTHETIC_PROCESS		10	0.564486	1.40956	0.104089	0.357391	1	2718	tags=80%, list=36%, signal=125%
HSA04670_LEUKOCYTE_TRANSENDOTHELIAL_MIGRATION	HSA04670_LEUKOCYTE_TRANSENDOTHELIAL_MIGRATION		53	0.375488	1.4088	0.0460526	0.357411	1	1210	tags=34%, list=16%, signal=40%
LEE_MYC_E2F1_DN	LEE_MYC_E2F1_DN		18	0.487376	1.40581	0.0848896	0.362618	1	1625	tags=56%, list=22%, signal=71%
IMMUNE_SYSTEM_DEVELOPMENT	IMMUNE_SYSTEM_DEVELOPMENT		30	0.424037	1.40575	0.0644007	0.361069	1	1485	tags=40%, list=20%, signal=50%
VESICLE_MEDIATED_TRANSPORT	VESICLE_MEDIATED_TRANSPORT		117	0.325178	1.40255	0.0106545	0.366747	1	1320	tags=25%, list=18%, signal=30%
HPV31_UP	HPV31_UP		31	0.42141	1.40108	0.0829103	0.368484	1	1481	tags=39%, list=20%, signal=48%
RNA_POLYMERASE_COMPLEX	RNA_POLYMERASE_COMPLEX		13	0.527138	1.40053	0.109565	0.368074	1	1184	tags=38%, list=16%, signal=46%
HSA04660_T_CELL_RECEPTOR_SIGNALING_PATHWAY	HSA04660_T_CELL_RECEPTOR_SIGNALING_PATHWAY		45	0.390979	1.40005	0.0541872	0.367536	1	1595	tags=40%, list=21%, signal=50%
ANATOMICAL_STRUCTURE_DEVELOPMENT	ANATOMICAL_STRUCTURE_DEVELOPMENT		333	0.28826	1.39983	0.00396825	0.366422	1	2049	tags=38%, list=27%, signal=50%
G_PROTEIN_SIGNALING__COUPLED_TO_CAMP_NUCLEOTIDE_SECOND_MESSENGER	G_PROTEIN_SIGNALING__COUPLED_TO_CAMP_NUCLEOTIDE_SECOND_MESSENGER		12	0.537345	1.39913	0.103131	0.366195	1	1958	tags=50%, list=26%, signal=68%
CAMP_MEDIATED_SIGNALING	CAMP_MEDIATED_SIGNALING		13	0.524943	1.39873	0.0875233	0.365486	1	1958	tags=46%, list=26%, signal=62%
PEPTIDE_BINDING	PEPTIDE_BINDING		29	0.426955	1.39839	0.0648918	0.364649	1	726	tags=24%, list=10%, signal=27%
ECTODERM_DEVELOPMENT	ECTODERM_DEVELOPMENT		18	0.472889	1.39544	0.0799289	0.369699	1	1145	tags=39%, list=15%, signal=46%
PARK_RARALPHA_MOD	PARK_RARALPHA_MOD		40	0.398199	1.39358	0.0551053	0.372363	1	995	tags=33%, list=13%, signal=37%
TRANSITION_METAL_ION_TRANSPORT	TRANSITION_METAL_ION_TRANSPORT		10	0.562135	1.39115	0.107607	0.376222	1	2548	tags=70%, list=34%, signal=106%
IGF_VS_PDGF_DN	IGF_VS_PDGF_DN		28	0.423273	1.39113	0.0854701	0.374602	1	1203	tags=36%, list=16%, signal=42%
PEPTIDE_GPCRS	PEPTIDE_GPCRS		10	0.563462	1.39081	0.115315	0.37367	1	720	tags=40%, list=10%, signal=44%
ROSS_MLL_FUSION	ROSS_MLL_FUSION		53	0.375429	1.38982	0.0696202	0.374318	1	1543	tags=38%, list=21%, signal=47%
NUCLEAR_DNA_DIRECTED_RNA_POLYMERASE_COMPLEX	NUCLEAR_DNA_DIRECTED_RNA_POLYMERASE_COMPLEX		13	0.527138	1.3869	0.110507	0.379554	1	1184	tags=38%, list=16%, signal=46%
CMV_UV-CMV_COMMON_HCMV_6HRS_UP	CMV_UV-CMV_COMMON_HCMV_6HRS_UP		14	0.506798	1.38449	0.102837	0.383623	1	2149	tags=50%, list=29%, signal=70%
SHIPP_FL_VS_DLBCL_UP	SHIPP_FL_VS_DLBCL_UP		17	0.478614	1.38299	0.077634	0.38568	1	1833	tags=59%, list=24%, signal=78%
IMMUNE_RESPONSE	IMMUNE_RESPONSE		78	0.341991	1.38118	0.0362205	0.388462	1	1487	tags=33%, list=20%, signal=41%
UV-4NQO_FIBRO_DN	UV-4NQO_FIBRO_DN		16	0.486388	1.38079	0.0891608	0.387592	1	1159	tags=38%, list=15%, signal=44%
MUSCLE_DEVELOPMENT	MUSCLE_DEVELOPMENT		34	0.406803	1.37951	0.0810811	0.388962	1	1740	tags=44%, list=23%, signal=57%
HEMOPOIETIC_OR_LYMPHOID_ORGAN_DEVELOPMENT	HEMOPOIETIC_OR_LYMPHOID_ORGAN_DEVELOPMENT		30	0.424037	1.37886	0.0857143	0.388748	1	1485	tags=40%, list=20%, signal=50%
HEMOPOIESIS	HEMOPOIESIS		30	0.424037	1.37813	0.0686106	0.388781	1	1485	tags=40%, list=20%, signal=50%
IDX_TSA_DN_CLUSTER3	IDX_TSA_DN_CLUSTER3		57	0.358474	1.378	0.0553691	0.387468	1	1555	tags=39%, list=21%, signal=48%
HEARTFAILURE_VENTRICLE_DN	HEARTFAILURE_VENTRICLE_DN		49	0.373132	1.37758	0.0674536	0.386784	1	1208	tags=37%, list=16%, signal=43%
AKTPATHWAY	AKTPATHWAY		15	0.491521	1.37208	0.10582	0.398164	1	596	tags=20%, list=8%, signal=22%
TRANSMEMBRANE_RECEPTOR_PROTEIN_TYROSINE_KINASE_SIGNALING_PATHWAY	TRANSMEMBRANE_RECEPTOR_PROTEIN_TYROSINE_KINASE_SIGNALING_PATHWAY		29	0.422822	1.372	0.0640569	0.396718	1	1322	tags=38%, list=18%, signal=46%
KENNY_WNT_DN	KENNY_WNT_DN		44	0.382359	1.37175	0.0615641	0.395661	1	943	tags=20%, list=13%, signal=23%
MEMBRANE_ORGANIZATION_AND_BIOGENESIS	MEMBRANE_ORGANIZATION_AND_BIOGENESIS		75	0.342302	1.37118	0.0596546	0.395434	1	1074	tags=24%, list=14%, signal=28%
AD12_24HRS_DN	AD12_24HRS_DN		15	0.489333	1.36991	0.10473	0.396926	1	2693	tags=73%, list=36%, signal=114%
TRANSPORT_VESICLE	TRANSPORT_VESICLE		24	0.437926	1.36928	0.0761062	0.396634	1	2074	tags=46%, list=28%, signal=63%
TPA_RESIST_LATE_DN	TPA_RESIST_LATE_DN		35	0.391176	1.36792	0.065	0.39817	1	1379	tags=31%, list=18%, signal=38%
IRS1_KO_ADIP_DN	IRS1_KO_ADIP_DN		67	0.352999	1.36733	0.0594059	0.397923	1	1379	tags=33%, list=18%, signal=40%
IL1_CORNEA_DN	IL1_CORNEA_DN		49	0.370585	1.36729	0.0616667	0.39642	1	1031	tags=24%, list=14%, signal=28%
HSA04130_SNARE_INTERACTIONS_IN_VESICULAR_TRANSPORT	HSA04130_SNARE_INTERACTIONS_IN_VESICULAR_TRANSPORT		27	0.426261	1.36584	0.0856164	0.39817	1	1624	tags=37%, list=22%, signal=47%
CALCIUM_REGULATION_IN_CARDIAC_CELLS	CALCIUM_REGULATION_IN_CARDIAC_CELLS		47	0.372012	1.36551	0.0586265	0.39732	1	1465	tags=34%, list=20%, signal=42%
CANCERDRUGS_PROBCELL_UP	CANCERDRUGS_PROBCELL_UP		13	0.513811	1.3648	0.121908	0.397438	1	707	tags=31%, list=9%, signal=34%
NGUYEN_KERATO_UP	NGUYEN_KERATO_UP		20	0.459909	1.36381	0.107584	0.398272	1	771	tags=35%, list=10%, signal=39%
GUO_HEX_DN	GUO_HEX_DN		31	0.404996	1.36343	0.0883392	0.397519	1	1466	tags=42%, list=20%, signal=52%
HDACI_COLON_TSA_UP	HDACI_COLON_TSA_UP		70	0.346619	1.36203	0.0467742	0.399283	1	1211	tags=29%, list=16%, signal=34%
TRANSMEMBRANE_RECEPTOR_PROTEIN_SERINE_THREONINE_KINASE_SIGNALING_PATHWAY	TRANSMEMBRANE_RECEPTOR_PROTEIN_SERINE_THREONINE_KINASE_SIGNALING_PATHWAY		23	0.448986	1.36188	0.0934256	0.398064	1	1653	tags=35%, list=22%, signal=44%
CMV_HCMV_TIMECOURSE_4HRS_DN	CMV_HCMV_TIMECOURSE_4HRS_DN		17	0.473122	1.36166	0.0816327	0.39702	1	1055	tags=35%, list=14%, signal=41%
S_ADENOSYLMETHIONINE_DEPENDENT_METHYLTRANSFERASE_ACTIVITY	S_ADENOSYLMETHIONINE_DEPENDENT_METHYLTRANSFERASE_ACTIVITY		12	0.522079	1.36015	0.118557	0.399023	1	2062	tags=67%, list=27%, signal=92%
TCRPATHWAY	TCRPATHWAY		29	0.41382	1.35838	0.0882353	0.401483	1	1595	tags=34%, list=21%, signal=44%
ST_WNT_BETA_CATENIN_PATHWAY	ST_WNT_BETA_CATENIN_PATHWAY		17	0.472736	1.35783	0.109185	0.401225	1	1061	tags=29%, list=14%, signal=34%
GTP_BINDING	GTP_BINDING		25	0.42929	1.3563	0.113074	0.403112	1	1908	tags=40%, list=25%, signal=53%
ACTIN_POLYMERIZATION_AND_OR_DEPOLYMERIZATION	ACTIN_POLYMERIZATION_AND_OR_DEPOLYMERIZATION		14	0.506269	1.35549	0.11775	0.403509	1	1078	tags=36%, list=14%, signal=42%
UV-CMV_UNIQUE_HCMV_6HRS_UP	UV-CMV_UNIQUE_HCMV_6HRS_UP		53	0.36497	1.35411	0.0793388	0.405257	1	1703	tags=40%, list=23%, signal=51%
ET743_RESIST_UP	ET743_RESIST_UP		12	0.517834	1.35152	0.140511	0.40989	1	1553	tags=58%, list=21%, signal=73%
DAC_IFN_BLADDER_UP	DAC_IFN_BLADDER_UP		13	0.511495	1.35133	0.126298	0.408739	1	1640	tags=69%, list=22%, signal=88%
EPIDERMIS_DEVELOPMENT	EPIDERMIS_DEVELOPMENT		17	0.47617	1.35084	0.121908	0.408391	1	1145	tags=41%, list=15%, signal=48%
BOQUEST_CD31PLUS_VS_CD31MINUS_UP	BOQUEST_CD31PLUS_VS_CD31MINUS_UP		361	0.276176	1.34943	0.00797872	0.410174	1	1647	tags=33%, list=22%, signal=40%
EMT_DN	EMT_DN		36	0.390762	1.34935	0.0969388	0.408826	1	384	tags=28%, list=5%, signal=29%
CYCLIC_NUCLEOTIDE_MEDIATED_SIGNALING	CYCLIC_NUCLEOTIDE_MEDIATED_SIGNALING		16	0.479612	1.34752	0.108734	0.411443	1	1958	tags=44%, list=26%, signal=59%
ICHIBA_GVHD	ICHIBA_GVHD		138	0.309136	1.34567	0.0385757	0.4144	1	1960	tags=41%, list=26%, signal=54%
OXSTRESS_RPE_H2O2TBH_DN	OXSTRESS_RPE_H2O2TBH_DN		21	0.434456	1.34203	0.113636	0.421451	1	488	tags=19%, list=7%, signal=20%
GUANYL_NUCLEOTIDE_BINDING	GUANYL_NUCLEOTIDE_BINDING		25	0.42929	1.3409	0.112378	0.42266	1	1908	tags=40%, list=25%, signal=53%
SIG_BCR_SIGNALING_PATHWAY	SIG_BCR_SIGNALING_PATHWAY		29	0.401227	1.34012	0.0901213	0.423032	1	1595	tags=41%, list=21%, signal=52%
ADIPOGENESIS_HMSC_CLASS2_UP	ADIPOGENESIS_HMSC_CLASS2_UP		13	0.496499	1.33985	0.136767	0.422092	1	617	tags=31%, list=8%, signal=33%
LEADING_EDGE	LEADING_EDGE		27	0.411167	1.3395	0.102041	0.421378	1	701	tags=22%, list=9%, signal=24%
METHOTREXATE_PROBCELL_UP	METHOTREXATE_PROBCELL_UP		13	0.50828	1.33853	0.133962	0.422268	1	707	tags=31%, list=9%, signal=34%
HDACPATHWAY	HDACPATHWAY		15	0.480617	1.3355	0.122744	0.428317	1	1595	tags=53%, list=21%, signal=68%
VESICLE_COAT	VESICLE_COAT		14	0.491417	1.33536	0.122124	0.427113	1	1389	tags=29%, list=19%, signal=35%
ENDOSOME	ENDOSOME		46	0.365733	1.33526	0.0759076	0.425763	1	1174	tags=26%, list=16%, signal=31%
CMV_HCMV_TIMECOURSE_ALL_DN	CMV_HCMV_TIMECOURSE_ALL_DN		254	0.279978	1.33511	0.0206327	0.424604	1	1970	tags=34%, list=26%, signal=45%
BRENTANI_TRANSPORT_OF_VESICLES	BRENTANI_TRANSPORT_OF_VESICLES		18	0.45867	1.33443	0.124161	0.424694	1	1301	tags=22%, list=17%, signal=27%
COATED_MEMBRANE	COATED_MEMBRANE		14	0.491417	1.3339	0.119782	0.424408	1	1389	tags=29%, list=19%, signal=35%
NING_COPD_DN	NING_COPD_DN		89	0.326129	1.33274	0.0504587	0.425704	1	547	tags=18%, list=7%, signal=19%
ADHERENS_JUNCTION	ADHERENS_JUNCTION		12	0.501142	1.3304	0.137112	0.429942	1	2690	tags=75%, list=36%, signal=117%
CROONQUIST_RAS_STROMA_UP	CROONQUIST_RAS_STROMA_UP		12	0.514266	1.32697	0.13879	0.436927	1	1350	tags=50%, list=18%, signal=61%
IGF1RPATHWAY	IGF1RPATHWAY		12	0.523855	1.32668	0.159393	0.436087	1	860	tags=42%, list=11%, signal=47%
MEMBRANE_COAT	MEMBRANE_COAT		14	0.491417	1.32622	0.135417	0.435638	1	1389	tags=29%, list=19%, signal=35%
BASSO_HCL_DIFF	BASSO_HCL_DIFF		55	0.351663	1.32587	0.0866013	0.434959	1	1500	tags=38%, list=20%, signal=47%
AS3_FIBRO_C2	AS3_FIBRO_C2		21	0.434456	1.32355	0.116279	0.439091	1	488	tags=19%, list=7%, signal=20%
BYSTROM_IL5_DN	BYSTROM_IL5_DN		50	0.356255	1.32241	0.0788177	0.440492	1	1412	tags=34%, list=19%, signal=42%
COATED_VESICLE_MEMBRANE	COATED_VESICLE_MEMBRANE		14	0.491417	1.32185	0.148862	0.440349	1	1389	tags=29%, list=19%, signal=35%
TGFBETA_C1_UP	TGFBETA_C1_UP		14	0.484916	1.32123	0.138544	0.440337	1	748	tags=43%, list=10%, signal=48%
HASLINGER_B_CLL_6Q21	HASLINGER_B_CLL_6Q21		11	0.517951	1.3203	0.136767	0.441165	1	1106	tags=45%, list=15%, signal=53%
HSA04080_NEUROACTIVE_LIGAND_RECEPTOR_INTERACTION	HSA04080_NEUROACTIVE_LIGAND_RECEPTOR_INTERACTION		20	0.441917	1.32024	0.111876	0.439806	1	1490	tags=50%, list=20%, signal=62%
PORPHYRIN_AND_CHLOROPHYLL_METABOLISM	PORPHYRIN_AND_CHLOROPHYLL_METABOLISM		14	0.486084	1.31938	0.138462	0.440379	1	1347	tags=57%, list=18%, signal=70%
DAC_PANC_UP	DAC_PANC_UP		109	0.313924	1.31755	0.0609756	0.443561	1	1463	tags=32%, list=19%, signal=39%
YANG_OSTECLASTS_SIG	YANG_OSTECLASTS_SIG		14	0.489334	1.31731	0.122625	0.442603	1	1361	tags=57%, list=18%, signal=70%
BRG1_H1299_UP	BRG1_H1299_UP		20	0.441684	1.31672	0.140171	0.442539	1	1640	tags=40%, list=22%, signal=51%
RADAEVA_IFNA_UP	RADAEVA_IFNA_UP		38	0.385037	1.31463	0.0905983	0.446191	1	1740	tags=42%, list=23%, signal=55%
IRS_KO_ADIP_DN	IRS_KO_ADIP_DN		23	0.433014	1.31387	0.11453	0.446586	1	1104	tags=35%, list=15%, signal=41%
ZHAN_MM_CD138_CD1_VS_REST	ZHAN_MM_CD138_CD1_VS_REST		20	0.446047	1.31366	0.128748	0.445624	1	519	tags=25%, list=7%, signal=27%
CMV_HCMV_6HRS_UP	CMV_HCMV_6HRS_UP		17	0.464061	1.31249	0.129508	0.447176	1	2149	tags=47%, list=29%, signal=66%
ACTIN_FILAMENT_BASED_PROCESS	ACTIN_FILAMENT_BASED_PROCESS		62	0.340723	1.30972	0.0993378	0.452873	1	1997	tags=42%, list=27%, signal=57%
PHOTOSYNTHESIS	PHOTOSYNTHESIS		16	0.457063	1.30866	0.133568	0.454252	1	2417	tags=56%, list=32%, signal=83%
KUMAR_HOXA_DIFF	KUMAR_HOXA_DIFF		176	0.291128	1.30788	0.0340741	0.454676	1	1349	tags=28%, list=18%, signal=34%
ATP_SYNTHESIS	ATP_SYNTHESIS		16	0.457063	1.30559	0.147541	0.458856	1	2417	tags=56%, list=32%, signal=83%
ACTIN_CYTOSKELETON_ORGANIZATION_AND_BIOGENESIS	ACTIN_CYTOSKELETON_ORGANIZATION_AND_BIOGENESIS		57	0.342467	1.30379	0.105348	0.461935	1	1997	tags=42%, list=27%, signal=57%
HOGERKORP_CD44_DN	HOGERKORP_CD44_DN		10	0.531788	1.30289	0.172727	0.462648	1	941	tags=40%, list=13%, signal=46%
CMV_HCMV_TIMECOURSE_24HRS_DN	CMV_HCMV_TIMECOURSE_24HRS_DN		34	0.382558	1.30142	0.126984	0.464936	1	1676	tags=41%, list=22%, signal=53%
CMV_HCMV_TIMECOURSE_48HRS_DN	CMV_HCMV_TIMECOURSE_48HRS_DN		50	0.354894	1.30087	0.116013	0.464773	1	1145	tags=28%, list=15%, signal=33%
CELL_MOTILITY	CELL_MOTILITY		63	0.33516	1.30062	0.0933333	0.463974	1	1138	tags=29%, list=15%, signal=33%
BREAST_CANCER_ESTROGEN_SIGNALING	BREAST_CANCER_ESTROGEN_SIGNALING		45	0.359447	1.30006	0.107492	0.463924	1	1805	tags=44%, list=24%, signal=58%
HSA04930_TYPE_II_DIABETES_MELLITUS	HSA04930_TYPE_II_DIABETES_MELLITUS		15	0.474147	1.29957	0.157618	0.463795	1	1364	tags=40%, list=18%, signal=49%
FLAGELLAR_ASSEMBLY	FLAGELLAR_ASSEMBLY		16	0.457063	1.29944	0.150754	0.462622	1	2417	tags=56%, list=32%, signal=83%
LATE_ENDOSOME	LATE_ENDOSOME		11	0.501254	1.29907	0.146789	0.462084	1	2146	tags=55%, list=29%, signal=76%
AS3_FIBRO_C1	AS3_FIBRO_C1		21	0.434456	1.29864	0.136986	0.461702	1	488	tags=19%, list=7%, signal=20%
RAS_PROTEIN_SIGNAL_TRANSDUCTION	RAS_PROTEIN_SIGNAL_TRANSDUCTION		37	0.375013	1.29429	0.118333	0.471123	1	1106	tags=30%, list=15%, signal=35%
TPA_SKIN_UP	TPA_SKIN_UP		10	0.533491	1.2938	0.158451	0.470812	1	2054	tags=50%, list=27%, signal=69%
NEGATIVE_REGULATION_OF_SIGNAL_TRANSDUCTION	NEGATIVE_REGULATION_OF_SIGNAL_TRANSDUCTION		17	0.456384	1.29368	0.157343	0.469676	1	1921	tags=41%, list=26%, signal=55%
RHYTHMIC_PROCESS	RHYTHMIC_PROCESS		11	0.50594	1.2921	0.174863	0.472369	1	1480	tags=45%, list=20%, signal=57%
GPCRS_CLASS_A_RHODOPSIN_LIKE	GPCRS_CLASS_A_RHODOPSIN_LIKE		16	0.45423	1.29186	0.162662	0.471478	1	1490	tags=50%, list=20%, signal=62%
HSA04640_HEMATOPOIETIC_CELL_LINEAGE	HSA04640_HEMATOPOIETIC_CELL_LINEAGE		20	0.431923	1.28698	0.163043	0.48267	1	1434	tags=45%, list=19%, signal=55%
H2O2_CSBRESCUED_C1_UP	H2O2_CSBRESCUED_C1_UP		26	0.408635	1.28436	0.135472	0.488047	1	1664	tags=35%, list=22%, signal=44%
NAB_LUNG_DN	NAB_LUNG_DN		26	0.399208	1.28432	0.158645	0.486603	1	1211	tags=35%, list=16%, signal=41%
AGUIRRE_PANCREAS_CHR8	AGUIRRE_PANCREAS_CHR8		40	0.364981	1.28247	0.109612	0.489949	1	2028	tags=48%, list=27%, signal=65%
REGULATION_OF_GENE_EXPRESSION__EPIGENETIC	REGULATION_OF_GENE_EXPRESSION__EPIGENETIC		14	0.464256	1.28175	0.171378	0.490285	1	2615	tags=57%, list=35%, signal=88%
UVC_TTD_ALL_UP	UVC_TTD_ALL_UP		47	0.351427	1.28046	0.119529	0.492233	1	758	tags=19%, list=10%, signal=21%
CATION_HOMEOSTASIS	CATION_HOMEOSTASIS		37	0.370514	1.27947	0.12415	0.493305	1	720	tags=27%, list=10%, signal=30%
TAKEDA_NUP8_HOXA9_8D_UP	TAKEDA_NUP8_HOXA9_8D_UP		76	0.321258	1.27715	0.100629	0.497864	1	1579	tags=38%, list=21%, signal=48%
H2O2_CSBDIFF_C1	H2O2_CSBDIFF_C1		21	0.417244	1.27687	0.175652	0.497117	1	1251	tags=33%, list=17%, signal=40%
SA_TRKA_RECEPTOR	SA_TRKA_RECEPTOR		11	0.495829	1.27667	0.171004	0.496057	1	1447	tags=55%, list=19%, signal=67%
JNK_DN	JNK_DN		22	0.412803	1.27382	0.151104	0.502314	1	283	tags=23%, list=4%, signal=24%
IDX_TSA_DN_CLUSTER5	IDX_TSA_DN_CLUSTER5		36	0.373825	1.2726	0.130653	0.504122	1	618	tags=22%, list=8%, signal=24%
ADIP_DIFF_UP	ADIP_DIFF_UP		42	0.359129	1.27195	0.126829	0.504361	1	1657	tags=40%, list=22%, signal=52%
TAKEDA_NUP8_HOXA9_16D_UP	TAKEDA_NUP8_HOXA9_16D_UP		62	0.33374	1.27186	0.098546	0.503069	1	1130	tags=31%, list=15%, signal=36%
HISTONE_ACETYLTRANSFERASE_ACTIVITY	HISTONE_ACETYLTRANSFERASE_ACTIVITY		11	0.499589	1.2717	0.192593	0.501996	1	2904	tags=64%, list=39%, signal=104%
REFRACTORY_GASTRIC_UP	REFRACTORY_GASTRIC_UP		25	0.404477	1.27091	0.14711	0.502669	1	1192	tags=28%, list=16%, signal=33%
SANA_TNFA_ENDOTHELIAL_DN	SANA_TNFA_ENDOTHELIAL_DN		57	0.333238	1.26969	0.103448	0.504325	1	810	tags=25%, list=11%, signal=27%
PLASMA_MEMBRANE	PLASMA_MEMBRANE		430	0.252727	1.26888	0.0219922	0.505173	1	1449	tags=27%, list=19%, signal=32%
GCRPATHWAY	GCRPATHWAY		13	0.483862	1.26795	0.173507	0.506107	1	1228	tags=31%, list=16%, signal=37%
AGUIRRE_PANCREAS_CHR19	AGUIRRE_PANCREAS_CHR19		38	0.372097	1.26767	0.128763	0.505439	1	2437	tags=42%, list=32%, signal=62%
REGULATION_OF_BIOLOGICAL_QUALITY	REGULATION_OF_BIOLOGICAL_QUALITY		155	0.286837	1.26687	0.0651515	0.506104	1	1531	tags=31%, list=20%, signal=38%
ASTON_DEPRESSION_DN	ASTON_DEPRESSION_DN		78	0.321296	1.26632	0.122383	0.506019	1	1843	tags=37%, list=25%, signal=49%
IDX_TSA_DN_CLUSTER2	IDX_TSA_DN_CLUSTER2		42	0.36017	1.26596	0.12945	0.505471	1	1226	tags=33%, list=16%, signal=40%
AMINE_TRANSPORT	AMINE_TRANSPORT		11	0.501277	1.26428	0.160448	0.508627	1	901	tags=45%, list=12%, signal=52%
CELLULAR_CATION_HOMEOSTASIS	CELLULAR_CATION_HOMEOSTASIS		37	0.370514	1.26393	0.13871	0.508034	1	720	tags=27%, list=10%, signal=30%
FCER1PATHWAY	FCER1PATHWAY		28	0.393536	1.26298	0.154116	0.508957	1	1595	tags=39%, list=21%, signal=50%
RESPONSE_TO_NUTRIENT_LEVELS	RESPONSE_TO_NUTRIENT_LEVELS		11	0.497199	1.26241	0.183971	0.508968	1	872	tags=36%, list=12%, signal=41%
GENOTOXINS_ALL_24HRS_REG	GENOTOXINS_ALL_24HRS_REG		21	0.415082	1.26163	0.173611	0.509625	1	1410	tags=38%, list=19%, signal=47%
HSA04662_B_CELL_RECEPTOR_SIGNALING_PATHWAY	HSA04662_B_CELL_RECEPTOR_SIGNALING_PATHWAY		37	0.369223	1.26146	0.153448	0.508594	1	1595	tags=41%, list=21%, signal=51%
JECHLINGER_EMT_DN	JECHLINGER_EMT_DN		28	0.390698	1.2614	0.147595	0.507302	1	384	tags=29%, list=5%, signal=30%
HSA04514_CELL_ADHESION_MOLECULES	HSA04514_CELL_ADHESION_MOLECULES		45	0.346684	1.26097	0.130435	0.507106	1	1476	tags=42%, list=20%, signal=52%
LIAN_MYELOID_DIFF_RECEPTORS	LIAN_MYELOID_DIFF_RECEPTORS		19	0.432346	1.2606	0.176471	0.506574	1	859	tags=26%, list=11%, signal=30%
PTENPATHWAY	PTENPATHWAY		13	0.473149	1.25941	0.166384	0.508233	1	2729	tags=69%, list=36%, signal=109%
UVC_LOW_ALL_UP	UVC_LOW_ALL_UP		10	0.506144	1.25891	0.194853	0.50809	1	1949	tags=60%, list=26%, signal=81%
PLASMA_MEMBRANE_PART	PLASMA_MEMBRANE_PART		310	0.259507	1.25811	0.0363392	0.508739	1	1380	tags=28%, list=18%, signal=33%
HSA01032_GLYCAN_STRUCTURES_DEGRADATION	HSA01032_GLYCAN_STRUCTURES_DEGRADATION		15	0.4577	1.25801	0.18638	0.507546	1	2133	tags=53%, list=28%, signal=74%
BRCA_PROGNOSIS_POS	BRCA_PROGNOSIS_POS		22	0.409831	1.25692	0.176776	0.509029	1	1949	tags=50%, list=26%, signal=67%
NEURON_DEVELOPMENT	NEURON_DEVELOPMENT		21	0.417445	1.25683	0.177936	0.50784	1	1063	tags=29%, list=14%, signal=33%
HSA04620_TOLL_LIKE_RECEPTOR_SIGNALING_PATHWAY	HSA04620_TOLL_LIKE_RECEPTOR_SIGNALING_PATHWAY		54	0.335515	1.25619	0.137318	0.508095	1	1210	tags=26%, list=16%, signal=31%
TGF_BETA_SIGNALING_PATHWAY	TGF_BETA_SIGNALING_PATHWAY		30	0.380368	1.25583	0.154905	0.507587	1	1653	tags=37%, list=22%, signal=47%
ZHAN_MM_CD138_LB_VS_REST	ZHAN_MM_CD138_LB_VS_REST		13	0.461518	1.25582	0.194595	0.506206	1	1014	tags=38%, list=14%, signal=44%
RECEPTOR_SIGNALING_PROTEIN_ACTIVITY	RECEPTOR_SIGNALING_PROTEIN_ACTIVITY		38	0.358474	1.25551	0.157983	0.505636	1	1914	tags=39%, list=26%, signal=53%
DNA_POLYMERASE_ACTIVITY	DNA_POLYMERASE_ACTIVITY		11	0.495786	1.25517	0.183824	0.505093	1	368	tags=18%, list=5%, signal=19%
O6BG_RESIST_MEDULLOBLASTOMA_UP	O6BG_RESIST_MEDULLOBLASTOMA_UP		16	0.452205	1.25337	0.206349	0.508498	1	1384	tags=44%, list=18%, signal=54%
TYPE_III_SECRETION_SYSTEM	TYPE_III_SECRETION_SYSTEM		16	0.457063	1.25323	0.1875	0.507483	1	2417	tags=56%, list=32%, signal=83%
RECEPTOR_MEDIATED_ENDOCYTOSIS	RECEPTOR_MEDIATED_ENDOCYTOSIS		16	0.449266	1.25252	0.172084	0.507882	1	1074	tags=38%, list=14%, signal=44%
EXTRACELLULAR_SPACE	EXTRACELLULAR_SPACE		61	0.325509	1.25174	0.127389	0.508518	1	1389	tags=33%, list=19%, signal=40%
KANG_TERT_UP	KANG_TERT_UP		32	0.372798	1.25165	0.155844	0.507365	1	1657	tags=31%, list=22%, signal=40%
MEMBRANE_LIPID_METABOLIC_PROCESS	MEMBRANE_LIPID_METABOLIC_PROCESS		53	0.332762	1.2501	0.137097	0.510152	1	1897	tags=40%, list=25%, signal=53%
IL6_FIBRO_UP	IL6_FIBRO_UP		24	0.403443	1.24961	0.152824	0.510113	1	2067	tags=42%, list=28%, signal=57%
PROTEIN_SECRETION	PROTEIN_SECRETION		13	0.474253	1.24908	0.212341	0.510043	1	602	tags=31%, list=8%, signal=33%
BENNETT_SLE_UP	BENNETT_SLE_UP		22	0.41405	1.24898	0.17148	0.508934	1	1640	tags=50%, list=22%, signal=64%
UVC_LOW_C3_DN	UVC_LOW_C3_DN		15	0.449669	1.24823	0.208333	0.509543	1	529	tags=13%, list=7%, signal=14%
ST_INTERLEUKIN_4_PATHWAY	ST_INTERLEUKIN_4_PATHWAY		15	0.460047	1.24769	0.171577	0.509586	1	1138	tags=40%, list=15%, signal=47%
NEGATIVE_REGULATION_OF_TRANSCRIPTION	NEGATIVE_REGULATION_OF_TRANSCRIPTION		114	0.291081	1.24373	0.0880121	0.51885	1	1653	tags=26%, list=22%, signal=33%
IFNA_HCMV_6HRS_UP	IFNA_HCMV_6HRS_UP		38	0.360845	1.24301	0.160596	0.51937	1	1730	tags=42%, list=23%, signal=54%
POSITIVE_REGULATION_OF_CELLULAR_COMPONENT_ORGANIZATION_AND_BIOGENESIS	POSITIVE_REGULATION_OF_CELLULAR_COMPONENT_ORGANIZATION_AND_BIOGENESIS		19	0.424906	1.24244	0.204117	0.519536	1	1576	tags=32%, list=21%, signal=40%
IL3PATHWAY	IL3PATHWAY		10	0.492952	1.24129	0.205128	0.521223	1	1812	tags=60%, list=24%, signal=79%
LEI_MYB_REGULATED_GENES	LEI_MYB_REGULATED_GENES		212	0.265342	1.24071	0.0634697	0.521393	1	1268	tags=23%, list=17%, signal=26%
HSA03320_PPAR_SIGNALING_PATHWAY	HSA03320_PPAR_SIGNALING_PATHWAY		26	0.396567	1.23942	0.187273	0.523519	1	649	tags=27%, list=9%, signal=29%
CALCIUM_ION_BINDING	CALCIUM_ION_BINDING		38	0.352772	1.23775	0.151104	0.526562	1	987	tags=29%, list=13%, signal=33%
TGFBETA_C3_UP	TGFBETA_C3_UP		10	0.511807	1.2374	0.207339	0.52609	1	1985	tags=70%, list=26%, signal=95%
VERHAAK_AML_NPM1_MUT_VS_WT_DN	VERHAAK_AML_NPM1_MUT_VS_WT_DN		124	0.287609	1.23621	0.0941915	0.5278	1	1958	tags=40%, list=26%, signal=54%
RESPONSE_TO_EXTERNAL_STIMULUS	RESPONSE_TO_EXTERNAL_STIMULUS		97	0.301376	1.23614	0.115031	0.526598	1	1451	tags=32%, list=19%, signal=39%
ENZYME_INHIBITOR_ACTIVITY	ENZYME_INHIBITOR_ACTIVITY		54	0.32713	1.23541	0.173016	0.527223	1	1089	tags=22%, list=15%, signal=26%
LEE_CIP_DN	LEE_CIP_DN		15	0.442165	1.23537	0.187387	0.525973	1	1418	tags=47%, list=19%, signal=57%
CELL_PROJECTION	CELL_PROJECTION		42	0.337934	1.23531	0.133913	0.52477	1	701	tags=19%, list=9%, signal=21%
CATION_BINDING	CATION_BINDING		92	0.296669	1.2317	0.1375	0.533102	1	1531	tags=28%, list=20%, signal=35%
HEMATOP_STEM_ALL_UP	HEMATOP_STEM_ALL_UP		20	0.407673	1.2309	0.208772	0.533981	1	1956	tags=50%, list=26%, signal=67%
RECEPTOR_BINDING	RECEPTOR_BINDING		126	0.286878	1.23078	0.091047	0.532918	1	1143	tags=25%, list=15%, signal=29%
INTRINSIC_TO_ORGANELLE_MEMBRANE	INTRINSIC_TO_ORGANELLE_MEMBRANE		37	0.355854	1.23034	0.164983	0.532759	1	2077	tags=43%, list=28%, signal=59%
HOHENKIRK_MONOCYTE_DEND_UP	HOHENKIRK_MONOCYTE_DEND_UP		70	0.312947	1.22677	0.138931	0.541159	1	942	tags=29%, list=13%, signal=32%
SYNAPTIC_TRANSMISSION	SYNAPTIC_TRANSMISSION		27	0.378891	1.22654	0.189381	0.540436	1	618	tags=19%, list=8%, signal=20%
SPINDLE_POLE	SPINDLE_POLE		12	0.473074	1.22653	0.231752	0.539083	1	1455	tags=33%, list=19%, signal=41%
ALZHEIMERS_INCIPIENT_UP	ALZHEIMERS_INCIPIENT_UP		231	0.264157	1.2256	0.0813124	0.540165	1	1703	tags=31%, list=23%, signal=39%
ROSS_AML1_ETO	ROSS_AML1_ETO		36	0.351367	1.2252	0.160535	0.539886	1	1810	tags=36%, list=24%, signal=47%
ADIPOGENESIS_HMSC_CLASS1_UP	ADIPOGENESIS_HMSC_CLASS1_UP		12	0.470862	1.22501	0.200358	0.539067	1	1384	tags=42%, list=18%, signal=51%
HSA04650_NATURAL_KILLER_CELL_MEDIATED_CYTOTOXICITY	HSA04650_NATURAL_KILLER_CELL_MEDIATED_CYTOTOXICITY		57	0.322715	1.22485	0.146302	0.538113	1	1640	tags=33%, list=22%, signal=42%
BYSTRYKH_HSC_CIS_GLOCUS	BYSTRYKH_HSC_CIS_GLOCUS		78	0.306225	1.22476	0.146875	0.53704	1	1249	tags=28%, list=17%, signal=33%
LEE_DENA_UP	LEE_DENA_UP		39	0.349327	1.22462	0.188049	0.536059	1	821	tags=23%, list=11%, signal=26%
GOLGI_MEMBRANE	GOLGI_MEMBRANE		30	0.371122	1.22436	0.195616	0.535342	1	1990	tags=40%, list=27%, signal=54%
PPARAPATHWAY	PPARAPATHWAY		37	0.347896	1.22016	0.175439	0.545465	1	351	tags=16%, list=5%, signal=17%
HYPOPHYSECTOMY_RAT_DN	HYPOPHYSECTOMY_RAT_DN		33	0.35532	1.21558	0.186207	0.556694	1	356	tags=21%, list=5%, signal=22%
AGED_MOUSE_HYPOTH_DN	AGED_MOUSE_HYPOTH_DN		31	0.369175	1.21371	0.194444	0.560453	1	872	tags=26%, list=12%, signal=29%
CMV_HCMV_6HRS_DN	CMV_HCMV_6HRS_DN		39	0.349803	1.2132	0.197068	0.560523	1	1970	tags=38%, list=26%, signal=52%
LEE_TCELLS4_UP	LEE_TCELLS4_UP		37	0.346293	1.21289	0.190556	0.560027	1	1913	tags=46%, list=25%, signal=61%
VEGF_HUVEC_UP	VEGF_HUVEC_UP		11	0.480096	1.21275	0.220758	0.559017	1	584	tags=27%, list=8%, signal=30%
ST_DIFFERENTIATION_PATHWAY_IN_PC12_CELLS	ST_DIFFERENTIATION_PATHWAY_IN_PC12_CELLS		28	0.371035	1.21275	0.208262	0.557647	1	1364	tags=32%, list=18%, signal=39%
ZHAN_MMPC_LATEVS	ZHAN_MMPC_LATEVS		28	0.376486	1.21275	0.198276	0.556288	1	1418	tags=39%, list=19%, signal=48%
DNA_DIRECTED_RNA_POLYMERASE_II__CORE_COMPLEX	DNA_DIRECTED_RNA_POLYMERASE_II__CORE_COMPLEX		10	0.496213	1.21192	0.221811	0.557191	1	1184	tags=30%, list=16%, signal=36%
HSA04810_REGULATION_OF_ACTIN_CYTOSKELETON	HSA04810_REGULATION_OF_ACTIN_CYTOSKELETON		98	0.292504	1.20996	0.135314	0.561098	1	1345	tags=27%, list=18%, signal=32%
HSA05210_COLORECTAL_CANCER	HSA05210_COLORECTAL_CANCER		52	0.321716	1.20931	0.173109	0.561618	1	1692	tags=35%, list=23%, signal=44%
LVAD_HEARTFAILURE_DN	LVAD_HEARTFAILURE_DN		19	0.409515	1.20921	0.222997	0.560519	1	1640	tags=47%, list=22%, signal=60%
UVB_NHEK3_C6	UVB_NHEK3_C6		23	0.393355	1.20824	0.218589	0.561754	1	1215	tags=39%, list=16%, signal=47%
ENDOSOME_TRANSPORT	ENDOSOME_TRANSPORT		18	0.41128	1.20659	0.211397	0.564906	1	2356	tags=44%, list=31%, signal=65%
CYTOSKELETON_ORGANIZATION_AND_BIOGENESIS	CYTOSKELETON_ORGANIZATION_AND_BIOGENESIS		117	0.279525	1.20636	0.136434	0.56422	1	1078	tags=21%, list=14%, signal=24%
NF90_UP	NF90_UP		17	0.425615	1.2051	0.21913	0.566269	1	1737	tags=47%, list=23%, signal=61%
TAKEDA_NUP8_HOXA9_6H_DN	TAKEDA_NUP8_HOXA9_6H_DN		21	0.397288	1.20447	0.217544	0.566642	1	2422	tags=52%, list=32%, signal=77%
HSA04310_WNT_SIGNALING_PATHWAY	HSA04310_WNT_SIGNALING_PATHWAY		80	0.301907	1.2042	0.148545	0.566071	1	1935	tags=34%, list=26%, signal=45%
HSA05221_ACUTE_MYELOID_LEUKEMIA	HSA05221_ACUTE_MYELOID_LEUKEMIA		31	0.366386	1.20417	0.195876	0.56478	1	1447	tags=32%, list=19%, signal=40%
MOREAUX_TACI_HI_VS_LOW_UP	MOREAUX_TACI_HI_VS_LOW_UP		146	0.272699	1.20301	0.114243	0.56667	1	1939	tags=36%, list=26%, signal=47%
IDX_TSA_DN_CLUSTER1	IDX_TSA_DN_CLUSTER1		32	0.353587	1.20266	0.211704	0.566259	1	908	tags=25%, list=12%, signal=28%
HSA05222_SMALL_CELL_LUNG_CANCER	HSA05222_SMALL_CELL_LUNG_CANCER		46	0.329676	1.20033	0.185619	0.57157	1	1302	tags=26%, list=17%, signal=31%
TRANSFERASE_ACTIVITY__TRANSFERRING_GROUPS_OTHER_THAN_AMINO_ACYL_GROUPS	TRANSFERASE_ACTIVITY__TRANSFERRING_GROUPS_OTHER_THAN_AMINO_ACYL_GROUPS		33	0.352821	1.19828	0.20071	0.575905	1	1035	tags=21%, list=14%, signal=24%
LEE_MYC_TGFA_DN	LEE_MYC_TGFA_DN		19	0.411085	1.19779	0.211806	0.575937	1	437	tags=26%, list=6%, signal=28%
TSA_CD4_UP	TSA_CD4_UP		17	0.423912	1.19719	0.236984	0.576201	1	502	tags=24%, list=7%, signal=25%
HSA00530_AMINOSUGARS_METABOLISM	HSA00530_AMINOSUGARS_METABOLISM		20	0.404482	1.19642	0.216028	0.576952	1	252	tags=20%, list=3%, signal=21%
HSA05213_ENDOMETRIAL_CANCER	HSA05213_ENDOMETRIAL_CANCER		35	0.35205	1.19634	0.179181	0.575755	1	596	tags=20%, list=8%, signal=22%
BCRPATHWAY	BCRPATHWAY		24	0.387569	1.19594	0.219081	0.575534	1	1595	tags=42%, list=21%, signal=53%
PENG_RAPAMYCIN_UP	PENG_RAPAMYCIN_UP		103	0.289069	1.19551	0.141321	0.575346	1	1485	tags=30%, list=20%, signal=37%
GOLGI_ASSOCIATED_VESICLE	GOLGI_ASSOCIATED_VESICLE		23	0.392771	1.19513	0.222039	0.575074	1	1531	tags=30%, list=20%, signal=38%
HSA05214_GLIOMA	HSA05214_GLIOMA		38	0.345066	1.1934	0.209262	0.578516	1	860	tags=24%, list=11%, signal=27%
CPR_NULL_LIVER_UP	CPR_NULL_LIVER_UP		22	0.391872	1.19303	0.224315	0.578205	1	755	tags=32%, list=10%, signal=35%
INTRINSIC_TO_MEMBRANE	INTRINSIC_TO_MEMBRANE		414	0.240771	1.19174	0.0740741	0.580412	1	1459	tags=27%, list=19%, signal=31%
UVC_HIGH_D6_DN	UVC_HIGH_D6_DN		26	0.374359	1.19119	0.209983	0.580533	1	1300	tags=27%, list=17%, signal=32%
CHAUVIN_ANDROGEN_REGULATED_GENES	CHAUVIN_ANDROGEN_REGULATED_GENES		21	0.393338	1.19077	0.223592	0.580414	1	213	tags=19%, list=3%, signal=20%
CELL_ADHESION_MOLECULE_ACTIVITY	CELL_ADHESION_MOLECULE_ACTIVITY		43	0.330302	1.19052	0.208955	0.579788	1	909	tags=26%, list=12%, signal=29%
LE_MYELIN_DN	LE_MYELIN_DN		53	0.320676	1.18997	0.195911	0.579968	1	743	tags=23%, list=10%, signal=25%
ERKPATHWAY	ERKPATHWAY		20	0.400061	1.18905	0.249534	0.581162	1	1559	tags=40%, list=21%, signal=50%
PASSERINI_GROWTH	PASSERINI_GROWTH		13	0.459274	1.18762	0.25974	0.583775	1	533	tags=31%, list=7%, signal=33%
ZHAN_MMPC_PC	ZHAN_MMPC_PC		10	0.476152	1.18578	0.247772	0.587611	1	1418	tags=50%, list=19%, signal=62%
BRAIN_DEVELOPMENT	BRAIN_DEVELOPMENT		16	0.42777	1.18537	0.23964	0.587441	1	908	tags=25%, list=12%, signal=28%
REGULATION_OF_JNK_ACTIVITY	REGULATION_OF_JNK_ACTIVITY		10	0.484916	1.18507	0.256732	0.586926	1	967	tags=40%, list=13%, signal=46%
NI2_MOUSE_DN	NI2_MOUSE_DN		20	0.394646	1.18483	0.21831	0.586289	1	1463	tags=35%, list=19%, signal=43%
PASSERINI_PROLIFERATION	PASSERINI_PROLIFERATION		32	0.355543	1.18422	0.224662	0.586624	1	1740	tags=31%, list=23%, signal=41%
IFNALPHA_NL_UP	IFNALPHA_NL_UP		23	0.382906	1.18411	0.222423	0.585571	1	1730	tags=43%, list=23%, signal=56%
GSK3PATHWAY	GSK3PATHWAY		22	0.391342	1.18406	0.215929	0.584415	1	1104	tags=23%, list=15%, signal=27%
ZHAN_TONSIL_BONEMARROW	ZHAN_TONSIL_BONEMARROW		25	0.371514	1.18378	0.243333	0.583909	1	1418	tags=36%, list=19%, signal=44%
AXONOGENESIS	AXONOGENESIS		14	0.43671	1.18346	0.246046	0.583515	1	2408	tags=64%, list=32%, signal=94%
ZHAN_MMPC_SIM_BC_AND_MM	ZHAN_MMPC_SIM_BC_AND_MM		31	0.358346	1.18208	0.229021	0.585998	1	968	tags=23%, list=13%, signal=26%
HDACI_COLON_CUR_DN	HDACI_COLON_CUR_DN		28	0.364464	1.18193	0.223333	0.585098	1	1729	tags=46%, list=23%, signal=60%
PAR1PATHWAY	PAR1PATHWAY		11	0.469043	1.18154	0.263986	0.584773	1	1000	tags=36%, list=13%, signal=42%
SHEPARD_BMYB_MORPHOLINO_DN	SHEPARD_BMYB_MORPHOLINO_DN		99	0.285323	1.18146	0.173016	0.583717	1	939	tags=20%, list=13%, signal=23%
HDACI_COLON_TSA30MIN_DN	HDACI_COLON_TSA30MIN_DN		10	0.47814	1.18137	0.275087	0.58268	1	732	tags=40%, list=10%, signal=44%
GH_EXOGENOUS_ANY_UP	GH_EXOGENOUS_ANY_UP		81	0.294415	1.18118	0.175041	0.581926	1	1688	tags=31%, list=22%, signal=39%
INTEGRAL_TO_MEMBRANE	INTEGRAL_TO_MEMBRANE		409	0.238046	1.18095	0.0918775	0.581296	1	1459	tags=27%, list=19%, signal=31%
ALCALAY_AML_NPMC_UP	ALCALAY_AML_NPMC_UP		88	0.282543	1.18059	0.183544	0.580931	1	1635	tags=33%, list=22%, signal=42%
TNFALPHA_ADIP_DN	TNFALPHA_ADIP_DN		35	0.347516	1.18023	0.22549	0.580581	1	1657	tags=43%, list=22%, signal=55%
OXIDOREDUCTASE_ACTIVITY__ACTING_ON_THE_CH_CH_GROUP_OF_DONORS	OXIDOREDUCTASE_ACTIVITY__ACTING_ON_THE_CH_CH_GROUP_OF_DONORS		14	0.435029	1.17992	0.23412	0.580186	1	871	tags=43%, list=12%, signal=48%
STRUCTURAL_CONSTITUENT_OF_MUSCLE	STRUCTURAL_CONSTITUENT_OF_MUSCLE		12	0.449101	1.17831	0.256458	0.583437	1	1668	tags=33%, list=22%, signal=43%
IFN_ALPHA_UP	IFN_ALPHA_UP		33	0.352292	1.17618	0.218644	0.588005	1	1676	tags=39%, list=22%, signal=50%
DIAB_NEPH_DN	DIAB_NEPH_DN		280	0.247631	1.17561	0.109589	0.588369	1	1438	tags=26%, list=19%, signal=31%
PASSERINI_TRANSCRIPTION	PASSERINI_TRANSCRIPTION		51	0.315579	1.17397	0.216123	0.591794	1	869	tags=20%, list=12%, signal=22%
GN_CAMP_GRANULOSA_DN	GN_CAMP_GRANULOSA_DN		46	0.327143	1.17315	0.229032	0.592868	1	1369	tags=28%, list=18%, signal=34%
CD40PATHWAY	CD40PATHWAY		10	0.475057	1.17296	0.264286	0.592054	1	427	tags=20%, list=6%, signal=21%
TAKEDA_NUP8_HOXA9_3D_UP	TAKEDA_NUP8_HOXA9_3D_UP		102	0.277721	1.17289	0.187402	0.590995	1	1814	tags=39%, list=24%, signal=51%
DAVIES_N	DAVIES_N		12	0.456747	1.17241	0.277385	0.591054	1	1581	tags=50%, list=21%, signal=63%
PASSERINI_SIGNAL	PASSERINI_SIGNAL		186	0.25454	1.17042	0.144393	0.59523	1	1740	tags=30%, list=23%, signal=38%
4NQO_UNIQUE_FIBRO_UP	4NQO_UNIQUE_FIBRO_UP		15	0.42123	1.16939	0.262877	0.596763	1	205	tags=20%, list=3%, signal=21%
CATION_TRANSPORT	CATION_TRANSPORT		32	0.346964	1.16915	0.242315	0.59618	1	2250	tags=53%, list=30%, signal=76%
NEGATIVE_REGULATION_OF_NUCLEOBASE__NUCLEOSIDE__NUCLEOTIDE_AND_NUCLEIC_ACID_METABOLIC_PROCESS	NEGATIVE_REGULATION_OF_NUCLEOBASE__NUCLEOSIDE__NUCLEOTIDE_AND_NUCLEIC_ACID_METABOLIC_PROCESS		128	0.270961	1.16884	0.171733	0.595697	1	1653	tags=24%, list=22%, signal=31%
RESPONSE_TO_EXTRACELLULAR_STIMULUS	RESPONSE_TO_EXTRACELLULAR_STIMULUS		13	0.432593	1.16678	0.286972	0.600142	1	872	tags=31%, list=12%, signal=35%
APPEL_IMATINIB_UP	APPEL_IMATINIB_UP		26	0.362295	1.16591	0.246154	0.601345	1	1133	tags=38%, list=15%, signal=45%
GROWTH	GROWTH		30	0.354439	1.16413	0.239669	0.605185	1	80	tags=13%, list=1%, signal=13%
MAPKKK_CASCADE_GO_0000165	MAPKKK_CASCADE_GO_0000165		44	0.323835	1.16383	0.238487	0.604761	1	2025	tags=41%, list=27%, signal=56%
RARRXRPATHWAY	RARRXRPATHWAY		12	0.445435	1.16372	0.248175	0.603787	1	1302	tags=33%, list=17%, signal=40%
REOVIRUS_HEK293_DN	REOVIRUS_HEK293_DN		148	0.263765	1.16366	0.163418	0.602699	1	1633	tags=31%, list=22%, signal=39%
PARK_MSCS_BOTH	PARK_MSCS_BOTH		33	0.341712	1.16245	0.24618	0.604781	1	2137	tags=42%, list=28%, signal=59%
HASLINGER_B_CLL_11Q23	HASLINGER_B_CLL_11Q23		14	0.432144	1.16153	0.274194	0.606074	1	1079	tags=29%, list=14%, signal=33%
HDACI_COLON_BUT12HRS_UP	HDACI_COLON_BUT12HRS_UP		30	0.348905	1.16147	0.260035	0.605032	1	1269	tags=30%, list=17%, signal=36%
GOLGI_APPARATUS_PART	GOLGI_APPARATUS_PART		68	0.296776	1.16137	0.2032	0.604058	1	1771	tags=32%, list=24%, signal=42%
HSA00100_BIOSYNTHESIS_OF_STEROIDS	HSA00100_BIOSYNTHESIS_OF_STEROIDS		16	0.415235	1.15963	0.254937	0.607546	1	1103	tags=31%, list=15%, signal=37%
PDGFPATHWAY	PDGFPATHWAY		23	0.371481	1.15857	0.261733	0.609182	1	869	tags=26%, list=12%, signal=29%
LYTIC_VACUOLE	LYTIC_VACUOLE		33	0.342142	1.15747	0.258064	0.611078	1	2146	tags=39%, list=29%, signal=55%
NEGATIVE_REGULATION_OF_METABOLIC_PROCESS	NEGATIVE_REGULATION_OF_METABOLIC_PROCESS		153	0.260062	1.15732	0.177394	0.610198	1	1921	tags=29%, list=26%, signal=38%
RNA_POLYMERASE_ACTIVITY	RNA_POLYMERASE_ACTIVITY		11	0.45885	1.15681	0.297491	0.610368	1	805	tags=27%, list=11%, signal=31%
HSA04350_TGF_BETA_SIGNALING_PATHWAY	HSA04350_TGF_BETA_SIGNALING_PATHWAY		42	0.325177	1.15655	0.2309	0.609898	1	1153	tags=21%, list=15%, signal=25%
TUBULIN_BINDING	TUBULIN_BINDING		36	0.337981	1.15652	0.248252	0.608729	1	3105	tags=58%, list=41%, signal=99%
TNFR2PATHWAY	TNFR2PATHWAY		12	0.446128	1.15605	0.263525	0.608828	1	427	tags=17%, list=6%, signal=18%
ZINC_ION_BINDING	ZINC_ION_BINDING		41	0.328932	1.15582	0.21732	0.608244	1	1493	tags=24%, list=20%, signal=30%
LYSOSOME	LYSOSOME		33	0.342142	1.15534	0.242276	0.60843	1	2146	tags=39%, list=29%, signal=55%
HALMOS_CEBP_DN	HALMOS_CEBP_DN		27	0.359038	1.15476	0.255738	0.608753	1	1095	tags=41%, list=15%, signal=48%
REGULATION_OF_CELL_MIGRATION	REGULATION_OF_CELL_MIGRATION		11	0.463517	1.15456	0.302491	0.608085	1	889	tags=27%, list=12%, signal=31%
PARP_KO_UP	PARP_KO_UP		20	0.38778	1.15415	0.27379	0.608024	1	305	tags=20%, list=4%, signal=21%
NEGATIVE_REGULATION_OF_CELLULAR_METABOLIC_PROCESS	NEGATIVE_REGULATION_OF_CELLULAR_METABOLIC_PROCESS		152	0.260264	1.15359	0.184799	0.608229	1	1921	tags=29%, list=26%, signal=38%
IGF1PATHWAY	IGF1PATHWAY		17	0.409921	1.1532	0.270318	0.608135	1	860	tags=29%, list=11%, signal=33%
PHOSPHOLIPID_METABOLIC_PROCESS	PHOSPHOLIPID_METABOLIC_PROCESS		40	0.333592	1.15311	0.237148	0.607171	1	1897	tags=38%, list=25%, signal=50%
GOLUB_ALL_VS_AML_DN	GOLUB_ALL_VS_AML_DN		12	0.44726	1.15283	0.288496	0.606679	1	1985	tags=33%, list=26%, signal=45%
REGULATION_OF_CELL_DIFFERENTIATION	REGULATION_OF_CELL_DIFFERENTIATION		21	0.376681	1.15261	0.27866	0.606054	1	477	tags=19%, list=6%, signal=20%
HSA05010_ALZHEIMERS_DISEASE	HSA05010_ALZHEIMERS_DISEASE		22	0.372422	1.15127	0.280612	0.608497	1	2099	tags=50%, list=28%, signal=69%
PASSERINI_IMMUNE	PASSERINI_IMMUNE		17	0.398292	1.14818	0.284173	0.61588	1	1535	tags=35%, list=20%, signal=44%
BRACX_UP	BRACX_UP		15	0.421312	1.14743	0.262452	0.616772	1	1892	tags=33%, list=25%, signal=44%
STOSSI_ER_UP	STOSSI_ER_UP		15	0.419024	1.14694	0.267025	0.616947	1	1615	tags=67%, list=22%, signal=85%
GALE_FLT3ANDAPL_DN	GALE_FLT3ANDAPL_DN		13	0.432689	1.1469	0.27955	0.615809	1	913	tags=31%, list=12%, signal=35%
S1P_SIGNALING	S1P_SIGNALING		12	0.449193	1.14666	0.289157	0.615289	1	1664	tags=50%, list=22%, signal=64%
CIS_XPC_DN	CIS_XPC_DN		124	0.262067	1.1464	0.188623	0.614784	1	1948	tags=35%, list=26%, signal=47%
INTEGRAL_TO_ORGANELLE_MEMBRANE	INTEGRAL_TO_ORGANELLE_MEMBRANE		35	0.335749	1.14638	0.258706	0.613603	1	2382	tags=49%, list=32%, signal=71%
BRG1_SW13_UP	BRG1_SW13_UP		25	0.367258	1.14452	0.259194	0.617569	1	1203	tags=32%, list=16%, signal=38%
INTRINSIC_TO_PLASMA_MEMBRANE	INTRINSIC_TO_PLASMA_MEMBRANE		253	0.243437	1.14433	0.15113	0.616902	1	1031	tags=23%, list=14%, signal=25%
PLATELET_EXPRESSED	PLATELET_EXPRESSED		21	0.383114	1.14416	0.278777	0.616152	1	1228	tags=29%, list=16%, signal=34%
ESTABLISHMENT_OF_PROTEIN_LOCALIZATION	ESTABLISHMENT_OF_PROTEIN_LOCALIZATION		126	0.263282	1.14283	0.195231	0.618526	1	1226	tags=19%, list=16%, signal=22%
INTEGRAL_TO_PLASMA_MEMBRANE	INTEGRAL_TO_PLASMA_MEMBRANE		251	0.245275	1.14095	0.162857	0.622597	1	1031	tags=23%, list=14%, signal=25%
GLEEVECPATHWAY	GLEEVECPATHWAY		18	0.389799	1.13951	0.275862	0.625341	1	1812	tags=39%, list=24%, signal=51%
JISON_SICKLE_CELL	JISON_SICKLE_CELL		22	0.376104	1.13882	0.283806	0.626027	1	617	tags=27%, list=8%, signal=30%
N_ACYLTRANSFERASE_ACTIVITY	N_ACYLTRANSFERASE_ACTIVITY		15	0.416756	1.13814	0.297048	0.626719	1	2312	tags=53%, list=31%, signal=77%
FASPATHWAY	FASPATHWAY		26	0.355901	1.13709	0.280405	0.628437	1	637	tags=19%, list=8%, signal=21%
YAMA_RECURRENT_HCC_UP	YAMA_RECURRENT_HCC_UP		11	0.443191	1.13636	0.293907	0.6292	1	1543	tags=55%, list=21%, signal=69%
HSA03030_DNA_POLYMERASE	HSA03030_DNA_POLYMERASE		16	0.395277	1.13621	0.292769	0.628369	1	368	tags=13%, list=5%, signal=13%
SHEPARD_GENES_COMMON_BW_CB_MO	SHEPARD_GENES_COMMON_BW_CB_MO		35	0.332593	1.13612	0.253119	0.627386	1	1675	tags=34%, list=22%, signal=44%
LOTEM_LEUKEMIA_UP	LOTEM_LEUKEMIA_UP		17	0.397158	1.1352	0.291971	0.628761	1	2712	tags=53%, list=36%, signal=83%
TAKEDA_NUP8_HOXA9_16D_DN	TAKEDA_NUP8_HOXA9_16D_DN		122	0.260828	1.13471	0.22006	0.628862	1	1639	tags=30%, list=22%, signal=37%
ADIPOGENESIS_HMSC_CLASS3_UP	ADIPOGENESIS_HMSC_CLASS3_UP		41	0.319588	1.13444	0.261438	0.628447	1	1133	tags=29%, list=15%, signal=34%
NEGATIVE_REGULATION_OF_RNA_METABOLIC_PROCESS	NEGATIVE_REGULATION_OF_RNA_METABOLIC_PROCESS		77	0.282743	1.13417	0.254747	0.627966	1	1653	tags=25%, list=22%, signal=31%
VERHAAK_AML_NPM1_MUT_VS_WT_UP	VERHAAK_AML_NPM1_MUT_VS_WT_UP		100	0.270168	1.13326	0.22504	0.629207	1	1862	tags=42%, list=25%, signal=55%
NEGATIVE_REGULATION_OF_TRANSCRIPTION__DNA_DEPENDENT	NEGATIVE_REGULATION_OF_TRANSCRIPTION__DNA_DEPENDENT		76	0.285639	1.13262	0.236508	0.629779	1	1653	tags=25%, list=22%, signal=32%
GUANYL_NUCLEOTIDE_EXCHANGE_FACTOR_ACTIVITY	GUANYL_NUCLEOTIDE_EXCHANGE_FACTOR_ACTIVITY		22	0.363868	1.13164	0.282986	0.631473	1	2197	tags=55%, list=29%, signal=77%
WELCH_GATA1	WELCH_GATA1		13	0.425652	1.12923	0.308642	0.637044	1	406	tags=23%, list=5%, signal=24%
CELLULAR_MORPHOGENESIS_DURING_DIFFERENTIATION	CELLULAR_MORPHOGENESIS_DURING_DIFFERENTIATION		18	0.386284	1.12911	0.29806	0.636201	1	2969	tags=72%, list=40%, signal=119%
REGULATION_OF_GTPASE_ACTIVITY	REGULATION_OF_GTPASE_ACTIVITY		10	0.464223	1.1268	0.323322	0.641659	1	1921	tags=40%, list=26%, signal=54%
HDACI_COLON_BUT24HRS_UP	HDACI_COLON_BUT24HRS_UP		48	0.311447	1.12644	0.26227	0.641416	1	2156	tags=44%, list=29%, signal=61%
MAGRANGEAS_MULTIPLE_MYELOMA_IGL_VS_IGK_UP	MAGRANGEAS_MULTIPLE_MYELOMA_IGL_VS_IGK_UP		11	0.443082	1.12461	0.328098	0.645406	1	530	tags=27%, list=7%, signal=29%
DFOSB_BRAIN_8WKS_UP	DFOSB_BRAIN_8WKS_UP		19	0.378255	1.12379	0.299632	0.646456	1	2133	tags=53%, list=28%, signal=73%
TRANSFERASE_ACTIVITY__TRANSFERRING_ACYL_GROUPS	TRANSFERASE_ACTIVITY__TRANSFERRING_ACYL_GROUPS		37	0.327139	1.1234	0.282051	0.646341	1	1035	tags=22%, list=14%, signal=25%
GROWTH_FACTOR_BINDING	GROWTH_FACTOR_BINDING		16	0.389175	1.12312	0.295337	0.645867	1	1750	tags=50%, list=23%, signal=65%
NEUROLOGICAL_SYSTEM_PROCESS	NEUROLOGICAL_SYSTEM_PROCESS		75	0.283369	1.12269	0.252366	0.645839	1	1228	tags=21%, list=16%, signal=25%
CALCINEURINPATHWAY	CALCINEURINPATHWAY		14	0.427232	1.12221	0.316053	0.645981	1	1595	tags=43%, list=21%, signal=54%
ASTIER_BCELL	ASTIER_BCELL		34	0.328181	1.12074	0.295026	0.648908	1	1985	tags=35%, list=26%, signal=48%
HDACI_COLON_TSA2HRS_UP	HDACI_COLON_TSA2HRS_UP		39	0.318596	1.12027	0.286184	0.649027	1	1130	tags=28%, list=15%, signal=33%
BYSTROM_IL5_UP	BYSTROM_IL5_UP		26	0.360315	1.11957	0.295302	0.649733	1	1139	tags=23%, list=15%, signal=27%
PEPTIDYL_TYROSINE_PHOSPHORYLATION	PEPTIDYL_TYROSINE_PHOSPHORYLATION		10	0.45048	1.11936	0.323529	0.649095	1	1184	tags=30%, list=16%, signal=36%
HEARTFAILURE_ATRIA_UP	HEARTFAILURE_ATRIA_UP		11	0.439768	1.118	0.338739	0.651697	1	1605	tags=45%, list=21%, signal=58%
PEROXISOMAL_PART	PEROXISOMAL_PART		11	0.434323	1.11721	0.330309	0.652807	1	2077	tags=36%, list=28%, signal=50%
METAL_ION_TRANSPORT	METAL_ION_TRANSPORT		20	0.372933	1.1172	0.304729	0.651612	1	334	tags=20%, list=4%, signal=21%
HSA05218_MELANOMA	HSA05218_MELANOMA		35	0.327224	1.11681	0.300172	0.651599	1	613	tags=23%, list=8%, signal=25%
REGULATION_OF_CELLULAR_COMPONENT_ORGANIZATION_AND_BIOGENESIS	REGULATION_OF_CELLULAR_COMPONENT_ORGANIZATION_AND_BIOGENESIS		79	0.276492	1.11673	0.262016	0.650612	1	2061	tags=35%, list=27%, signal=48%
AGEING_BRAIN_UP	AGEING_BRAIN_UP		144	0.252163	1.11606	0.238166	0.6513	1	1108	tags=22%, list=15%, signal=25%
TAKEDA_NUP8_HOXA9_6H_UP	TAKEDA_NUP8_HOXA9_6H_UP		37	0.320882	1.11553	0.301347	0.651607	1	965	tags=32%, list=13%, signal=37%
PROTEIN_DOMAIN_SPECIFIC_BINDING	PROTEIN_DOMAIN_SPECIFIC_BINDING		30	0.343354	1.11517	0.321918	0.65138	1	793	tags=23%, list=11%, signal=26%
KINETOCHORE	KINETOCHORE		19	0.379509	1.11342	0.315517	0.6551	1	721	tags=21%, list=10%, signal=23%
PREADIP_VS_FIBRO_UP	PREADIP_VS_FIBRO_UP		14	0.400736	1.11289	0.329843	0.655389	1	230	tags=21%, list=3%, signal=22%
ROS_MOUSE_AORTA_DN	ROS_MOUSE_AORTA_DN		52	0.291814	1.11287	0.291598	0.654268	1	1635	tags=37%, list=22%, signal=46%
CALRES_MOUSE_DN	CALRES_MOUSE_DN		26	0.35559	1.11185	0.302048	0.655933	1	1534	tags=27%, list=20%, signal=34%
TNFR1PATHWAY	TNFR1PATHWAY		22	0.358251	1.11097	0.323024	0.65716	1	637	tags=18%, list=8%, signal=20%
ION_HOMEOSTASIS	ION_HOMEOSTASIS		42	0.31201	1.10847	0.285948	0.66307	1	720	tags=24%, list=10%, signal=26%
AGED_MOUSE_CEREBELLUM_UP	AGED_MOUSE_CEREBELLUM_UP		36	0.316511	1.10718	0.319739	0.66555	1	1648	tags=31%, list=22%, signal=39%
KNUDSEN_PMNS_DN	KNUDSEN_PMNS_DN		167	0.247979	1.10679	0.239478	0.665437	1	1568	tags=29%, list=21%, signal=36%
PEPTIDYL_TYROSINE_MODIFICATION	PEPTIDYL_TYROSINE_MODIFICATION		10	0.45048	1.1065	0.332717	0.665037	1	1184	tags=30%, list=16%, signal=36%
HPV31_DN	HPV31_DN		24	0.353382	1.10607	0.312169	0.665134	1	1529	tags=33%, list=20%, signal=42%
ZHAN_TONSIL_PCBC	ZHAN_TONSIL_PCBC		32	0.329434	1.10568	0.306368	0.665006	1	1623	tags=34%, list=22%, signal=44%
MICROBODY_PART	MICROBODY_PART		11	0.434323	1.10548	0.347985	0.664373	1	2077	tags=36%, list=28%, signal=50%
GOLGI_APPARATUS	GOLGI_APPARATUS		143	0.251548	1.10363	0.250765	0.668471	1	2016	tags=34%, list=27%, signal=46%
PROTEIN_TRANSPORT	PROTEIN_TRANSPORT		114	0.257658	1.1029	0.259036	0.669367	1	1226	tags=18%, list=16%, signal=22%
MICROBODY_MEMBRANE	MICROBODY_MEMBRANE		11	0.434323	1.1024	0.344291	0.669511	1	2077	tags=36%, list=28%, signal=50%
AGED_MOUSE_CORTEX_UP	AGED_MOUSE_CORTEX_UP		27	0.343203	1.10032	0.32646	0.674154	1	2145	tags=48%, list=29%, signal=67%
SECRETION_BY_CELL	SECRETION_BY_CELL		64	0.281734	1.09976	0.284779	0.674549	1	1537	tags=25%, list=20%, signal=31%
RESPONSE_TO_HORMONE_STIMULUS	RESPONSE_TO_HORMONE_STIMULUS		21	0.369089	1.09874	0.310345	0.676076	1	2363	tags=57%, list=31%, signal=83%
ASTIER_FN_DIFF	ASTIER_FN_DIFF		35	0.321655	1.09818	0.331023	0.676379	1	1985	tags=34%, list=26%, signal=46%
STEROID_HORMONE_RECEPTOR_SIGNALING_PATHWAY	STEROID_HORMONE_RECEPTOR_SIGNALING_PATHWAY		16	0.390786	1.09806	0.347122	0.675532	1	320	tags=19%, list=4%, signal=20%
SANA_IFNG_ENDOTHELIAL_UP	SANA_IFNG_ENDOTHELIAL_UP		50	0.301737	1.09631	0.319257	0.679338	1	2041	tags=48%, list=27%, signal=65%
ADIP_VS_PREADIP_UP	ADIP_VS_PREADIP_UP		20	0.362066	1.096	0.324459	0.678981	1	1251	tags=35%, list=17%, signal=42%
SIG_IL4RECEPTOR_IN_B_LYPHOCYTES	SIG_IL4RECEPTOR_IN_B_LYPHOCYTES		19	0.368476	1.09566	0.341549	0.678824	1	1210	tags=32%, list=16%, signal=38%
PEROXISOMAL_MEMBRANE	PEROXISOMAL_MEMBRANE		11	0.434323	1.09439	0.350534	0.681267	1	2077	tags=36%, list=28%, signal=50%
IL2RBPATHWAY	IL2RBPATHWAY		25	0.346422	1.0943	0.318105	0.680332	1	1812	tags=40%, list=24%, signal=53%
N_ACETYLTRANSFERASE_ACTIVITY	N_ACETYLTRANSFERASE_ACTIVITY		14	0.400186	1.09274	0.342756	0.683579	1	989	tags=29%, list=13%, signal=33%
CPR_LOW_LIVER_DN	CPR_LOW_LIVER_DN		11	0.434344	1.09258	0.371681	0.682841	1	871	tags=27%, list=12%, signal=31%
HIPPOCAMPUS_DEVELOPMENT_NEONATAL	HIPPOCAMPUS_DEVELOPMENT_NEONATAL		15	0.390066	1.09209	0.333333	0.683049	1	1144	tags=27%, list=15%, signal=31%
IRITANI_ADPROX_VASC	IRITANI_ADPROX_VASC		101	0.261109	1.09183	0.301109	0.682603	1	1676	tags=36%, list=22%, signal=45%
HUMORAL_IMMUNE_RESPONSE	HUMORAL_IMMUNE_RESPONSE		10	0.442708	1.09178	0.355009	0.681562	1	1330	tags=50%, list=18%, signal=61%
EGFPATHWAY	EGFPATHWAY		21	0.368139	1.09085	0.363636	0.682964	1	869	tags=24%, list=12%, signal=27%
HADDAD_HPCLYMPHO_ENRICHED	HADDAD_HPCLYMPHO_ENRICHED		169	0.242817	1.09011	0.267544	0.683942	1	1964	tags=34%, list=26%, signal=45%
CHESLER_BRAIN_ONLY_SUBSET	CHESLER_BRAIN_ONLY_SUBSET		13	0.411342	1.08925	0.346221	0.685275	1	1807	tags=46%, list=24%, signal=61%
BRG1_ALAB_DN	BRG1_ALAB_DN		25	0.344365	1.08873	0.328622	0.685497	1	1581	tags=40%, list=21%, signal=51%
RIBAVIRIN_RSV_DN	RIBAVIRIN_RSV_DN		25	0.342926	1.0887	0.33277	0.684415	1	2070	tags=48%, list=28%, signal=66%
ZHAN_MM_CD138_MF_VS_REST	ZHAN_MM_CD138_MF_VS_REST		19	0.375064	1.0886	0.343525	0.683503	1	2329	tags=47%, list=31%, signal=69%
BREASTCA_TWO_CLASSES	BREASTCA_TWO_CLASSES		111	0.259029	1.0867	0.307453	0.68771	1	732	tags=17%, list=10%, signal=19%
BRENTANI_IMMUNE_FUNCTION	BRENTANI_IMMUNE_FUNCTION		22	0.359148	1.08652	0.323374	0.687048	1	1203	tags=32%, list=16%, signal=38%
HADDAD_HSC_CD10_UP	HADDAD_HSC_CD10_UP		160	0.243561	1.0861	0.274627	0.687053	1	1964	tags=34%, list=26%, signal=46%
NAKAJIMA_MCS_UP	NAKAJIMA_MCS_UP		27	0.341426	1.08574	0.344884	0.68692	1	1862	tags=44%, list=25%, signal=59%
TRANS_GOLGI_NETWORK	TRANS_GOLGI_NETWORK		15	0.393627	1.08467	0.379928	0.688806	1	1695	tags=47%, list=23%, signal=60%
COCAINE_BRAIN_5D_UP	COCAINE_BRAIN_5D_UP		29	0.334817	1.0843	0.336788	0.688659	1	1301	tags=28%, list=17%, signal=33%
HSC_MATURE_SHARED	HSC_MATURE_SHARED		157	0.241783	1.08399	0.278426	0.688379	1	1322	tags=22%, list=18%, signal=26%
G_PROTEIN_SIGNALING	G_PROTEIN_SIGNALING		44	0.30439	1.08383	0.321252	0.68764	1	1595	tags=34%, list=21%, signal=43%
RHO_PROTEIN_SIGNAL_TRANSDUCTION	RHO_PROTEIN_SIGNAL_TRANSDUCTION		21	0.363035	1.08321	0.337413	0.688195	1	1921	tags=43%, list=26%, signal=57%
ENDOPEPTIDASE_ACTIVITY	ENDOPEPTIDASE_ACTIVITY		46	0.297732	1.08188	0.320513	0.690738	1	1344	tags=26%, list=18%, signal=32%
PITUITARY_FETAL_UP	PITUITARY_FETAL_UP		12	0.424906	1.08113	0.371025	0.691769	1	613	tags=25%, list=8%, signal=27%
LVAD_HEARTFAILURE_UP	LVAD_HEARTFAILURE_UP		60	0.283141	1.08078	0.339506	0.691608	1	1635	tags=30%, list=22%, signal=38%
HDACI_COLON_BUT2HRS_UP	HDACI_COLON_BUT2HRS_UP		42	0.307331	1.08049	0.328383	0.691249	1	1211	tags=26%, list=16%, signal=31%
GPCRDB_CLASS_A_RHODOPSIN_LIKE	GPCRDB_CLASS_A_RHODOPSIN_LIKE		17	0.378971	1.07894	0.368237	0.69467	1	1490	tags=41%, list=20%, signal=51%
HSA05130_PATHOGENIC_ESCHERICHIA_COLI_INFECTION_EHEC	HSA05130_PATHOGENIC_ESCHERICHIA_COLI_INFECTION_EHEC		33	0.317203	1.07868	0.334454	0.694264	1	1350	tags=27%, list=18%, signal=33%
HDACI_COLON_BUT_UP	HDACI_COLON_BUT_UP		104	0.257065	1.07833	0.287443	0.694079	1	1999	tags=36%, list=27%, signal=48%
INTRACELLULAR_SIGNALING_CASCADE	INTRACELLULAR_SIGNALING_CASCADE		327	0.221393	1.07832	0.254054	0.692968	1	2028	tags=32%, list=27%, signal=42%
ABBUD_LIF_UP	ABBUD_LIF_UP		23	0.352545	1.07814	0.351396	0.692284	1	1012	tags=26%, list=13%, signal=30%
METHYLTRANSFERASE_ACTIVITY	METHYLTRANSFERASE_ACTIVITY		21	0.358752	1.07745	0.350352	0.693159	1	2062	tags=43%, list=27%, signal=59%
GTPASE_REGULATOR_ACTIVITY	GTPASE_REGULATOR_ACTIVITY		68	0.274839	1.07726	0.335404	0.692514	1	2514	tags=51%, list=34%, signal=77%
HSA05131_PATHOGENIC_ESCHERICHIA_COLI_INFECTION_EPEC	HSA05131_PATHOGENIC_ESCHERICHIA_COLI_INFECTION_EPEC		33	0.317203	1.07632	0.356792	0.693943	1	1350	tags=27%, list=18%, signal=33%
REGULATION_OF_TRANSCRIPTION	REGULATION_OF_TRANSCRIPTION		310	0.224319	1.07578	0.270306	0.694282	1	1705	tags=23%, list=23%, signal=28%
CELLULAR_HOMEOSTASIS	CELLULAR_HOMEOSTASIS		47	0.297988	1.07498	0.330606	0.695355	1	742	tags=23%, list=10%, signal=26%
INTRACELLULAR_RECEPTOR_MEDIATED_SIGNALING_PATHWAY	INTRACELLULAR_RECEPTOR_MEDIATED_SIGNALING_PATHWAY		16	0.390786	1.07442	0.352415	0.695848	1	320	tags=19%, list=4%, signal=20%
WERNERONLY_FIBRO_DN	WERNERONLY_FIBRO_DN		41	0.309043	1.07437	0.339286	0.694838	1	2422	tags=46%, list=32%, signal=68%
MICROTUBULE_BINDING	MICROTUBULE_BINDING		23	0.343992	1.07435	0.345486	0.693754	1	3049	tags=57%, list=41%, signal=95%
HSA05212_PANCREATIC_CANCER	HSA05212_PANCREATIC_CANCER		46	0.298117	1.07283	0.328431	0.696981	1	1689	tags=33%, list=23%, signal=42%
SANSOM_APC_LOSS4_UP	SANSOM_APC_LOSS4_UP		63	0.278809	1.07245	0.327362	0.69692	1	1278	tags=24%, list=17%, signal=28%
SRC_ONCOGENIC_SIGNATURE	SRC_ONCOGENIC_SIGNATURE		45	0.296182	1.07063	0.338409	0.700954	1	1446	tags=27%, list=19%, signal=33%
EIF4PATHWAY	EIF4PATHWAY		19	0.364606	1.07033	0.380454	0.700673	1	964	tags=26%, list=13%, signal=30%
DER_IFNA_UP	DER_IFNA_UP		55	0.290312	1.06938	0.324149	0.702221	1	1676	tags=33%, list=22%, signal=42%
ENZYME_REGULATOR_ACTIVITY	ENZYME_REGULATOR_ACTIVITY		167	0.237305	1.06888	0.299281	0.702437	1	1089	tags=19%, list=15%, signal=21%
HDACI_COLON_TSABUT_UP	HDACI_COLON_TSABUT_UP		41	0.300888	1.06862	0.342623	0.702022	1	1211	tags=29%, list=16%, signal=35%
UVB_NHEK3_C8	UVB_NHEK3_C8		52	0.292174	1.06843	0.335008	0.701473	1	797	tags=21%, list=11%, signal=24%
NEURITE_DEVELOPMENT	NEURITE_DEVELOPMENT		19	0.357289	1.0675	0.365854	0.702855	1	2969	tags=68%, list=40%, signal=113%
DAC_BLADDER_UP	DAC_BLADDER_UP		19	0.361392	1.06739	0.381667	0.70205	1	1640	tags=58%, list=22%, signal=74%
HEMATOPOIETIN_INTERFERON_CLASS__D200_DOMAIN__CYTOKINE_RECEPTOR_ACTIVITY	HEMATOPOIETIN_INTERFERON_CLASS__D200_DOMAIN__CYTOKINE_RECEPTOR_ACTIVITY		15	0.384193	1.06706	0.359066	0.70176	1	680	tags=20%, list=9%, signal=22%
HEMATOPOESIS_RELATED_TRANSCRIPTION_FACTORS	HEMATOPOESIS_RELATED_TRANSCRIPTION_FACTORS		40	0.303247	1.06674	0.341503	0.701493	1	48	tags=10%, list=1%, signal=10%
CELL_SURFACE	CELL_SURFACE		31	0.325797	1.06589	0.347902	0.702759	1	1688	tags=32%, list=22%, signal=41%
CHEMICAL_HOMEOSTASIS	CHEMICAL_HOMEOSTASIS		52	0.290059	1.06449	0.315091	0.705492	1	720	tags=21%, list=10%, signal=23%
NFKBPATHWAY	NFKBPATHWAY		17	0.370268	1.06423	0.364103	0.705113	1	427	tags=12%, list=6%, signal=12%
AS3_FIBRO_C3	AS3_FIBRO_C3		27	0.328494	1.06413	0.346975	0.704243	1	488	tags=15%, list=7%, signal=16%
GH_EXOGENOUS_MIDDLE_UP	GH_EXOGENOUS_MIDDLE_UP		28	0.327578	1.06345	0.353571	0.705164	1	353	tags=18%, list=5%, signal=19%
VEGF_MMMEC_3HRS_UP	VEGF_MMMEC_3HRS_UP		36	0.308751	1.06284	0.360269	0.7057	1	748	tags=22%, list=10%, signal=25%
FRASOR_ER_DN	FRASOR_ER_DN		44	0.294932	1.06215	0.348592	0.706411	1	1955	tags=41%, list=26%, signal=55%
TSADAC_PANC50_UP	TSADAC_PANC50_UP		10	0.438355	1.06202	0.37757	0.705693	1	1379	tags=50%, list=18%, signal=61%
SINGLE_STRANDED_DNA_BINDING	SINGLE_STRANDED_DNA_BINDING		28	0.327003	1.06187	0.361983	0.70501	1	975	tags=14%, list=13%, signal=16%
HOMEOSTATIC_PROCESS	HOMEOSTATIC_PROCESS		75	0.271088	1.0618	0.354267	0.704111	1	742	tags=20%, list=10%, signal=22%
TPOPATHWAY	TPOPATHWAY		18	0.374866	1.06167	0.372681	0.703416	1	2072	tags=50%, list=28%, signal=69%
TRANSFERASE_ACTIVITY__TRANSFERRING_ONE_CARBON_GROUPS	TRANSFERASE_ACTIVITY__TRANSFERRING_ONE_CARBON_GROUPS		22	0.34628	1.06121	0.383838	0.703553	1	2062	tags=41%, list=27%, signal=56%
HISTONE_MODIFICATION	HISTONE_MODIFICATION		15	0.377163	1.05802	0.388795	0.711361	1	2606	tags=60%, list=35%, signal=92%
RORIE_ES_PNET_UP	RORIE_ES_PNET_UP		20	0.353814	1.05779	0.365	0.710846	1	1787	tags=40%, list=24%, signal=52%
AGEING_LYMPH_DN	AGEING_LYMPH_DN		11	0.412656	1.05755	0.383513	0.710372	1	446	tags=18%, list=6%, signal=19%
DNMT1_KO_UP	DNMT1_KO_UP		49	0.285588	1.05682	0.367279	0.711228	1	1740	tags=35%, list=23%, signal=45%
CMV_HCMV_TIMECOURSE_16HRS_DN	CMV_HCMV_TIMECOURSE_16HRS_DN		14	0.389732	1.05472	0.394545	0.71598	1	1438	tags=36%, list=19%, signal=44%
KENNY_WNT_UP	KENNY_WNT_UP		32	0.311063	1.0541	0.384354	0.716676	1	1627	tags=22%, list=22%, signal=28%
CHROMOSOME__PERICENTRIC_REGION	CHROMOSOME__PERICENTRIC_REGION		21	0.348506	1.054	0.384211	0.715858	1	721	tags=19%, list=10%, signal=21%
ST_G_ALPHA_I_PATHWAY	ST_G_ALPHA_I_PATHWAY		17	0.366487	1.05373	0.400369	0.715498	1	995	tags=35%, list=13%, signal=41%
ROSS_CBF_MYH	ROSS_CBF_MYH		31	0.31344	1.0528	0.383855	0.716951	1	1608	tags=35%, list=21%, signal=45%
HSC_MATURE_FETAL	HSC_MATURE_FETAL		187	0.231022	1.0526	0.342697	0.716412	1	1334	tags=22%, list=18%, signal=27%
PROTEIN_LOCALIZATION	PROTEIN_LOCALIZATION		139	0.238645	1.05245	0.329755	0.715723	1	1226	tags=17%, list=16%, signal=20%
UVC_HIGH_D8_DN	UVC_HIGH_D8_DN		29	0.319265	1.0524	0.356897	0.714736	1	1456	tags=31%, list=19%, signal=38%
UBIQUITIN_CYCLE	UBIQUITIN_CYCLE		30	0.318591	1.05181	0.406838	0.715241	1	2298	tags=40%, list=31%, signal=57%
HSA00860_PORPHYRIN_AND_CHLOROPHYLL_METABOLISM	HSA00860_PORPHYRIN_AND_CHLOROPHYLL_METABOLISM		19	0.357678	1.05164	0.378026	0.714588	1	2023	tags=58%, list=27%, signal=79%
SPECIFIC_RNA_POLYMERASE_II_TRANSCRIPTION_FACTOR_ACTIVITY	SPECIFIC_RNA_POLYMERASE_II_TRANSCRIPTION_FACTOR_ACTIVITY		18	0.371449	1.05162	0.402154	0.71353	1	467	tags=17%, list=6%, signal=18%
ION_BINDING	ION_BINDING		124	0.242957	1.04992	0.35023	0.717209	1	1541	tags=25%, list=21%, signal=31%
TRANSMEMBRANE_RECEPTOR_ACTIVITY	TRANSMEMBRANE_RECEPTOR_ACTIVITY		89	0.258892	1.04912	0.359498	0.718227	1	807	tags=19%, list=11%, signal=21%
HINATA_NFKB_UP	HINATA_NFKB_UP		59	0.274354	1.04871	0.375	0.718262	1	1979	tags=39%, list=26%, signal=53%
DAC_FIBRO_UP	DAC_FIBRO_UP		10	0.430005	1.04825	0.425688	0.71845	1	1535	tags=40%, list=20%, signal=50%
HTERT_UP	HTERT_UP		47	0.283012	1.04716	0.359806	0.720304	1	354	tags=13%, list=5%, signal=13%
IL6PATHWAY	IL6PATHWAY		17	0.367223	1.04653	0.403448	0.720881	1	1447	tags=35%, list=19%, signal=44%
RAC1PATHWAY	RAC1PATHWAY		13	0.391651	1.04583	0.391304	0.721746	1	964	tags=31%, list=13%, signal=35%
RUIZ_TENASCIN_TARGETS	RUIZ_TENASCIN_TARGETS		43	0.295133	1.04492	0.35596	0.723234	1	1490	tags=30%, list=20%, signal=38%
METASTASIS_ADENOCARC_UP	METASTASIS_ADENOCARC_UP		11	0.414927	1.04461	0.397459	0.72298	1	55	tags=18%, list=1%, signal=18%
STRESS_GENOTOXIC_SPECIFIC_UP	STRESS_GENOTOXIC_SPECIFIC_UP		16	0.363583	1.04394	0.38294	0.723735	1	1384	tags=38%, list=18%, signal=46%
ZHAN_MMPC_EARLYVS	ZHAN_MMPC_EARLYVS		31	0.31355	1.04377	0.407895	0.723155	1	1623	tags=32%, list=22%, signal=41%
HSA00564_GLYCEROPHOSPHOLIPID_METABOLISM	HSA00564_GLYCEROPHOSPHOLIPID_METABOLISM		34	0.307538	1.04361	0.394295	0.722481	1	2671	tags=59%, list=36%, signal=91%
POMEROY_MD_TREATMENT_GOOD_VS_POOR_DN	POMEROY_MD_TREATMENT_GOOD_VS_POOR_DN		13	0.397534	1.04359	0.418848	0.721444	1	1007	tags=23%, list=13%, signal=27%
LIPID_RAFT	LIPID_RAFT		16	0.37203	1.04275	0.403813	0.722729	1	1612	tags=44%, list=21%, signal=56%
REGULATION_OF_CYTOSKELETON_ORGANIZATION_AND_BIOGENESIS	REGULATION_OF_CYTOSKELETON_ORGANIZATION_AND_BIOGENESIS		22	0.344154	1.04256	0.381601	0.722195	1	2514	tags=55%, list=34%, signal=82%
TPA_RESIST_EARLY_DN	TPA_RESIST_EARLY_DN		41	0.294187	1.04227	0.394464	0.721893	1	1155	tags=24%, list=15%, signal=29%
HSC_LATEPROGENITORS_SHARED	HSC_LATEPROGENITORS_SHARED		293	0.217518	1.04221	0.33515	0.720985	1	1270	tags=21%, list=17%, signal=24%
BCNU_GLIOMA_MGMT_48HRS_DN	BCNU_GLIOMA_MGMT_48HRS_DN		53	0.275004	1.04221	0.391379	0.719904	1	982	tags=19%, list=13%, signal=22%
NEGATIVE_REGULATION_OF_TRANSCRIPTION_FROM_RNA_POLYMERASE_II_PROMOTER	NEGATIVE_REGULATION_OF_TRANSCRIPTION_FROM_RNA_POLYMERASE_II_PROMOTER		50	0.282184	1.04215	0.38918	0.718967	1	1599	tags=26%, list=21%, signal=33%
INDUCTION_OF_APOPTOSIS_BY_EXTRACELLULAR_SIGNALS	INDUCTION_OF_APOPTOSIS_BY_EXTRACELLULAR_SIGNALS		17	0.367529	1.04133	0.400356	0.720207	1	326	tags=18%, list=4%, signal=18%
POSITIVE_REGULATION_OF_MAP_KINASE_ACTIVITY	POSITIVE_REGULATION_OF_MAP_KINASE_ACTIVITY		20	0.350313	1.04103	0.390328	0.719923	1	967	tags=30%, list=13%, signal=34%
AS3_FIBRO_UP	AS3_FIBRO_UP		27	0.328494	1.04067	0.387868	0.719815	1	488	tags=15%, list=7%, signal=16%
HEART_DEVELOPMENT	HEART_DEVELOPMENT		11	0.406503	1.04045	0.418519	0.719337	1	568	tags=27%, list=8%, signal=29%
PEROXISOME_ORGANIZATION_AND_BIOGENESIS	PEROXISOME_ORGANIZATION_AND_BIOGENESIS		12	0.399344	1.03894	0.4	0.722515	1	3024	tags=58%, list=40%, signal=98%
BECKER_TAMOXIFEN_RESISTANT_DN	BECKER_TAMOXIFEN_RESISTANT_DN		30	0.31355	1.03855	0.385666	0.722539	1	1104	tags=30%, list=15%, signal=35%
GERY_CEBP_TARGETS	GERY_CEBP_TARGETS		67	0.263231	1.03848	0.380349	0.721653	1	749	tags=16%, list=10%, signal=18%
SPINDLE	SPINDLE		26	0.328734	1.03844	0.412281	0.720687	1	1455	tags=23%, list=19%, signal=29%
SANSOM_APC_5_DN	SANSOM_APC_5_DN		133	0.237383	1.03828	0.356601	0.720051	1	1361	tags=27%, list=18%, signal=32%
TNFALPHA_TGZ_ADIP_DN	TNFALPHA_TGZ_ADIP_DN		14	0.379877	1.03797	0.397004	0.719871	1	1239	tags=43%, list=17%, signal=51%
DEFENSE_RESPONSE	DEFENSE_RESPONSE		79	0.257354	1.03771	0.367412	0.719534	1	1183	tags=25%, list=16%, signal=30%
NEGATIVE_REGULATION_OF_BIOSYNTHETIC_PROCESS	NEGATIVE_REGULATION_OF_BIOSYNTHETIC_PROCESS		11	0.408042	1.03575	0.417112	0.723747	1	2718	tags=73%, list=36%, signal=114%
PROTEOLYSIS	PROTEOLYSIS		110	0.244218	1.03566	0.384146	0.72296	1	1269	tags=20%, list=17%, signal=24%
SENSORY_PERCEPTION	SENSORY_PERCEPTION		40	0.295663	1.03542	0.414676	0.722613	1	733	tags=18%, list=10%, signal=19%
LINDSTEDT_DEND_8H_VS_48H_DN	LINDSTEDT_DEND_8H_VS_48H_DN		46	0.285155	1.03475	0.40625	0.72336	1	1222	tags=28%, list=16%, signal=34%
CELL_ADHESION_RECEPTOR_ACTIVITY	CELL_ADHESION_RECEPTOR_ACTIVITY		18	0.362308	1.03382	0.425606	0.724793	1	1144	tags=39%, list=15%, signal=46%
YAGI_AML_PROG_ASSOC	YAGI_AML_PROG_ASSOC		80	0.254194	1.0338	0.385561	0.723812	1	1427	tags=23%, list=19%, signal=27%
INTRACELLULAR_PROTEIN_TRANSPORT	INTRACELLULAR_PROTEIN_TRANSPORT		106	0.245859	1.03371	0.397281	0.723022	1	1201	tags=18%, list=16%, signal=21%
REGULATION_OF_NUCLEOBASE__NUCLEOSIDE__NUCLEOTIDE_AND_NUCLEIC_ACID_METABOLIC_PROCESS	REGULATION_OF_NUCLEOBASE__NUCLEOSIDE__NUCLEOTIDE_AND_NUCLEIC_ACID_METABOLIC_PROCESS		340	0.21081	1.03345	0.362903	0.72272	1	1653	tags=21%, list=22%, signal=26%
NING_COPD_UP	NING_COPD_UP		120	0.241655	1.0327	0.41358	0.723749	1	1095	tags=20%, list=15%, signal=23%
COVALENT_CHROMATIN_MODIFICATION	COVALENT_CHROMATIN_MODIFICATION		15	0.377163	1.0311	0.422261	0.727006	1	2606	tags=60%, list=35%, signal=92%
RESPONSE_TO_WOUNDING	RESPONSE_TO_WOUNDING		62	0.269041	1.03004	0.395349	0.72881	1	1182	tags=27%, list=16%, signal=32%
ZHAN_MM_CD138_CD2_VS_REST	ZHAN_MM_CD138_CD2_VS_REST		18	0.348838	1.02881	0.414286	0.731069	1	1912	tags=39%, list=25%, signal=52%
HSA04940_TYPE_I_DIABETES_MELLITUS	HSA04940_TYPE_I_DIABETES_MELLITUS		18	0.36174	1.02864	0.42037	0.730482	1	1476	tags=44%, list=20%, signal=55%
TPA_SENS_MIDDLE_DN	TPA_SENS_MIDDLE_DN		161	0.228144	1.02798	0.392128	0.731112	1	1681	tags=29%, list=22%, signal=36%
LIN_WNT_UP	LIN_WNT_UP		40	0.287363	1.02792	0.425361	0.730248	1	827	tags=18%, list=11%, signal=20%
FLOTHO_CASP8AP2_MRD_DIFF	FLOTHO_CASP8AP2_MRD_DIFF		45	0.282834	1.02626	0.408859	0.733908	1	754	tags=16%, list=10%, signal=17%
JNK_UP	JNK_UP		18	0.352792	1.02613	0.422807	0.733237	1	1924	tags=56%, list=26%, signal=75%
UEDA_MOUSE_SCN	UEDA_MOUSE_SCN		56	0.26833	1.0246	0.418301	0.73634	1	902	tags=18%, list=12%, signal=20%
CALRES_RHESUS_DN	CALRES_RHESUS_DN		26	0.323998	1.02385	0.40378	0.737345	1	1320	tags=31%, list=18%, signal=37%
POSITIVE_REGULATION_OF_SIGNAL_TRANSDUCTION	POSITIVE_REGULATION_OF_SIGNAL_TRANSDUCTION		78	0.256607	1.02379	0.42492	0.736445	1	1184	tags=26%, list=16%, signal=30%
PROTEIN_KINASE_CASCADE	PROTEIN_KINASE_CASCADE		167	0.226361	1.02368	0.413043	0.735717	1	2025	tags=34%, list=27%, signal=45%
GAY_YY1_UP	GAY_YY1_UP		82	0.252386	1.02302	0.412141	0.736405	1	817	tags=21%, list=11%, signal=23%
ELECTRON_TRANSPORT	ELECTRON_TRANSPORT		31	0.312966	1.02297	0.427305	0.735519	1	1655	tags=35%, list=22%, signal=45%
CITED1_KO_HET_DN	CITED1_KO_HET_DN		22	0.340444	1.02174	0.432099	0.737769	1	1026	tags=27%, list=14%, signal=31%
CELL_SURFACE_RECEPTOR_LINKED_SIGNAL_TRANSDUCTION	CELL_SURFACE_RECEPTOR_LINKED_SIGNAL_TRANSDUCTION		54	0.27039	1.02151	0.42268	0.737379	1	2156	tags=43%, list=29%, signal=59%
HSC_LATEPROGENITORS_FETAL	HSC_LATEPROGENITORS_FETAL		297	0.213095	1.02004	0.401606	0.740287	1	1270	tags=21%, list=17%, signal=24%
DER_IFNG_UP	DER_IFNG_UP		47	0.280845	1.01969	0.428795	0.740238	1	1676	tags=32%, list=22%, signal=41%
GH_EXOGENOUS_ANY_DN	GH_EXOGENOUS_ANY_DN		28	0.317084	1.01969	0.413445	0.739198	1	1431	tags=32%, list=19%, signal=40%
SMOOTH_MUSCLE_CONTRACTION	SMOOTH_MUSCLE_CONTRACTION		64	0.265856	1.01927	0.440843	0.739281	1	675	tags=17%, list=9%, signal=19%
HSC_MATURE_ADULT	HSC_MATURE_ADULT		210	0.219053	1.01895	0.38594	0.739137	1	1730	tags=26%, list=23%, signal=32%
GTPASE_ACTIVITY	GTPASE_ACTIVITY		55	0.26922	1.01895	0.404437	0.738105	1	2146	tags=33%, list=29%, signal=45%
MOTOR_ACTIVITY	MOTOR_ACTIVITY		13	0.38009	1.01854	0.437158	0.738218	1	1905	tags=46%, list=25%, signal=62%
REGULATION_OF_TRANSCRIPTION__DNA_DEPENDENT	REGULATION_OF_TRANSCRIPTION__DNA_DEPENDENT		251	0.216113	1.01769	0.401399	0.739546	1	2399	tags=34%, list=32%, signal=48%
TRANSITION_METAL_ION_BINDING	TRANSITION_METAL_ION_BINDING		54	0.269601	1.01757	0.422535	0.738813	1	1531	tags=24%, list=20%, signal=30%
REGULATION_OF_ORGANELLE_ORGANIZATION_AND_BIOGENESIS	REGULATION_OF_ORGANELLE_ORGANIZATION_AND_BIOGENESIS		28	0.309147	1.01722	0.426598	0.738734	1	2690	tags=54%, list=36%, signal=83%
P21_ANY_DN	P21_ANY_DN		22	0.336081	1.01586	0.444257	0.741388	1	1189	tags=23%, list=16%, signal=27%
BIOSYNTHESIS_OF_STEROIDS	BIOSYNTHESIS_OF_STEROIDS		11	0.40299	1.01535	0.45521	0.741736	1	2126	tags=45%, list=28%, signal=63%
LIGAND_DEPENDENT_NUCLEAR_RECEPTOR_ACTIVITY	LIGAND_DEPENDENT_NUCLEAR_RECEPTOR_ACTIVITY		11	0.407477	1.01526	0.460405	0.74096	1	1610	tags=45%, list=21%, signal=58%
HASLINGER_B_CLL_MUTATED	HASLINGER_B_CLL_MUTATED		10	0.410577	1.01495	0.422794	0.740814	1	895	tags=30%, list=12%, signal=34%
MACROMOLECULE_LOCALIZATION	MACROMOLECULE_LOCALIZATION		155	0.226488	1.01479	0.427935	0.740187	1	1226	tags=16%, list=16%, signal=19%
REGULATION_OF_SIGNAL_TRANSDUCTION	REGULATION_OF_SIGNAL_TRANSDUCTION		118	0.237336	1.0147	0.417798	0.739426	1	2025	tags=34%, list=27%, signal=46%
PROTEIN_KINASE_REGULATOR_ACTIVITY	PROTEIN_KINASE_REGULATOR_ACTIVITY		21	0.337311	1.01389	0.417266	0.740552	1	357	tags=14%, list=5%, signal=15%
INSULIN_SIGNALING	INSULIN_SIGNALING		62	0.268669	1.01338	0.418351	0.740954	1	964	tags=23%, list=13%, signal=26%
HDACI_COLON_CLUSTER9	HDACI_COLON_CLUSTER9		40	0.283291	1.01287	0.422487	0.741309	1	2674	tags=58%, list=36%, signal=89%
KINASE_REGULATOR_ACTIVITY	KINASE_REGULATOR_ACTIVITY		25	0.321524	1.01233	0.450847	0.741794	1	357	tags=16%, list=5%, signal=17%
SYSTEM_PROCESS	SYSTEM_PROCESS		126	0.23532	1.0116	0.427683	0.742619	1	1269	tags=21%, list=17%, signal=24%
ADIP_VS_FIBRO_UP	ADIP_VS_FIBRO_UP		22	0.329947	1.01125	0.463918	0.742541	1	1251	tags=36%, list=17%, signal=44%
POST_TRANSLATIONAL_PROTEIN_MODIFICATION	POST_TRANSLATIONAL_PROTEIN_MODIFICATION		236	0.215494	1.01111	0.43759	0.741921	1	1929	tags=30%, list=26%, signal=39%
TRANSMISSION_OF_NERVE_IMPULSE	TRANSMISSION_OF_NERVE_IMPULSE		35	0.294799	1.00844	0.460208	0.747894	1	1120	tags=20%, list=15%, signal=23%
TRANSMEMBRANE_RECEPTOR_PROTEIN_TYROSINE_KINASE_ACTIVITY	TRANSMEMBRANE_RECEPTOR_PROTEIN_TYROSINE_KINASE_ACTIVITY		14	0.375115	1.00761	0.448399	0.749079	1	613	tags=29%, list=8%, signal=31%
HYPOPHYSECTOMY_RAT_UP	HYPOPHYSECTOMY_RAT_UP		18	0.345169	1.00651	0.447514	0.750954	1	822	tags=22%, list=11%, signal=25%
REGULATION_OF_TRANSPORT	REGULATION_OF_TRANSPORT		25	0.322907	1.00514	0.435315	0.753636	1	1007	tags=20%, list=13%, signal=23%
NERVOUS_SYSTEM_DEVELOPMENT	NERVOUS_SYSTEM_DEVELOPMENT		116	0.23304	1.00354	0.444104	0.75699	1	1692	tags=28%, list=23%, signal=36%
CHEN_HOXA5_TARGETS_DN	CHEN_HOXA5_TARGETS_DN		29	0.301314	1.00186	0.431818	0.760589	1	1133	tags=21%, list=15%, signal=24%
TSADAC_HYPOMETH_OVCA_UP	TSADAC_HYPOMETH_OVCA_UP		28	0.310928	1.00078	0.468421	0.762538	1	1862	tags=36%, list=25%, signal=47%
HSA04630_JAK_STAT_SIGNALING_PATHWAY	HSA04630_JAK_STAT_SIGNALING_PATHWAY		59	0.263271	0.999907	0.465753	0.763823	1	1812	tags=31%, list=24%, signal=40%
NICK_RHAPC_UP	NICK_RHAPC_UP		24	0.317342	0.999568	0.452763	0.763637	1	1545	tags=33%, list=21%, signal=42%
IGF1_NIH3T3_UP	IGF1_NIH3T3_UP		22	0.325765	0.998161	0.448517	0.766412	1	1310	tags=32%, list=17%, signal=38%
ELECTRON_TRANSPORT_GO_0006118	ELECTRON_TRANSPORT_GO_0006118		25	0.31818	0.99805	0.468641	0.765683	1	406	tags=20%, list=5%, signal=21%
HSA04540_GAP_JUNCTION	HSA04540_GAP_JUNCTION		48	0.271414	0.997931	0.487521	0.764963	1	1447	tags=31%, list=19%, signal=38%
LEE_TCELLS9_UP	LEE_TCELLS9_UP		18	0.343265	0.997849	0.476786	0.764136	1	959	tags=28%, list=13%, signal=32%
MYELOID_CELL_DIFFERENTIATION	MYELOID_CELL_DIFFERENTIATION		21	0.331822	0.99752	0.448041	0.764034	1	1485	tags=33%, list=20%, signal=41%
LIZUKA_L1_GR_G1	LIZUKA_L1_GR_G1		18	0.342361	0.997462	0.463588	0.763164	1	2251	tags=56%, list=30%, signal=79%
ACTIN_FILAMENT_ORGANIZATION	ACTIN_FILAMENT_ORGANIZATION		11	0.391253	0.997005	0.446208	0.763338	1	2514	tags=73%, list=34%, signal=109%
REGULATION_OF_HYDROLASE_ACTIVITY	REGULATION_OF_HYDROLASE_ACTIVITY		37	0.287964	0.996643	0.449275	0.763329	1	1009	tags=24%, list=13%, signal=28%
ENDONUCLEASE_ACTIVITY	ENDONUCLEASE_ACTIVITY		16	0.348701	0.996271	0.45073	0.763306	1	2897	tags=50%, list=39%, signal=81%
IFN_GAMMA_UP	IFN_GAMMA_UP		27	0.306063	0.995829	0.459649	0.763455	1	795	tags=19%, list=11%, signal=21%
SECRETORY_PATHWAY	SECRETORY_PATHWAY		51	0.273652	0.995706	0.453936	0.762735	1	2197	tags=35%, list=29%, signal=50%
REGULATION_OF_I_KAPPAB_KINASE_NF_KAPPAB_CASCADE	REGULATION_OF_I_KAPPAB_KINASE_NF_KAPPAB_CASCADE		66	0.256149	0.995637	0.475358	0.761909	1	1104	tags=24%, list=15%, signal=28%
HSC_LATEPROGENITORS_ADULT	HSC_LATEPROGENITORS_ADULT		299	0.20684	0.995609	0.457182	0.760965	1	1270	tags=20%, list=17%, signal=24%
SA_PTEN_PATHWAY	SA_PTEN_PATHWAY		12	0.381382	0.995107	0.451087	0.761322	1	1210	tags=33%, list=16%, signal=40%
CARIES_PULP_DN	CARIES_PULP_DN		34	0.293921	0.994564	0.462036	0.761749	1	1095	tags=26%, list=15%, signal=31%
NLS_BEARING_SUBSTRATE_IMPORT_INTO_NUCLEUS	NLS_BEARING_SUBSTRATE_IMPORT_INTO_NUCLEUS		12	0.386085	0.992821	0.45614	0.765352	1	687	tags=17%, list=9%, signal=18%
POSITIVE_REGULATION_OF_TRANSCRIPTION_FACTOR_ACTIVITY	POSITIVE_REGULATION_OF_TRANSCRIPTION_FACTOR_ACTIVITY		10	0.414083	0.992204	0.467681	0.7659	1	235	tags=20%, list=3%, signal=21%
RESPONSE_TO_VIRUS	RESPONSE_TO_VIRUS		26	0.311716	0.992132	0.486348	0.765072	1	1183	tags=23%, list=16%, signal=27%
GH_EXOGENOUS_ALL_UP	GH_EXOGENOUS_ALL_UP		19	0.338279	0.99207	0.47323	0.764222	1	1484	tags=32%, list=20%, signal=39%
P38MAPKPATHWAY	P38MAPKPATHWAY		29	0.30258	0.991884	0.461921	0.763708	1	1572	tags=34%, list=21%, signal=43%
HSA04920_ADIPOCYTOKINE_SIGNALING_PATHWAY	HSA04920_ADIPOCYTOKINE_SIGNALING_PATHWAY		40	0.287977	0.991846	0.5	0.762794	1	1364	tags=30%, list=18%, signal=36%
TAKEDA_NUP8_HOXA9_3D_DN	TAKEDA_NUP8_HOXA9_3D_DN		12	0.380192	0.990823	0.464539	0.764373	1	812	tags=25%, list=11%, signal=28%
DAC_PANC50_UP	DAC_PANC50_UP		15	0.357419	0.990556	0.483005	0.76402	1	1009	tags=33%, list=13%, signal=38%
BYSTRYKH_HSC_TRANS_GLOCUS	BYSTRYKH_HSC_TRANS_GLOCUS		427	0.198168	0.990344	0.49534	0.763601	1	2170	tags=31%, list=29%, signal=42%
HSA05223_NON_SMALL_CELL_LUNG_CANCER	HSA05223_NON_SMALL_CELL_LUNG_CANCER		34	0.290015	0.988931	0.454861	0.766285	1	2156	tags=38%, list=29%, signal=53%
NO1PATHWAY	NO1PATHWAY		12	0.388506	0.988652	0.478899	0.765992	1	596	tags=25%, list=8%, signal=27%
HSA04010_MAPK_SIGNALING_PATHWAY	HSA04010_MAPK_SIGNALING_PATHWAY		117	0.230148	0.987475	0.479199	0.768109	1	1595	tags=27%, list=21%, signal=34%
PARK_HSC_VS_MPP_UP	PARK_HSC_VS_MPP_UP		11	0.397158	0.987151	0.504762	0.767992	1	989	tags=27%, list=13%, signal=31%
NUCLEOBASE__NUCLEOSIDE__NUCLEOTIDE_AND_NUCLEIC_ACID_TRANSPORT	NUCLEOBASE__NUCLEOSIDE__NUCLEOTIDE_AND_NUCLEIC_ACID_TRANSPORT		20	0.326619	0.986017	0.469459	0.76992	1	381	tags=10%, list=5%, signal=11%
CCR5PATHWAY	CCR5PATHWAY		11	0.398896	0.984618	0.489547	0.772613	1	589	tags=18%, list=8%, signal=20%
I_KAPPAB_KINASE_NF_KAPPAB_CASCADE	I_KAPPAB_KINASE_NF_KAPPAB_CASCADE		77	0.244872	0.983695	0.472266	0.774052	1	1104	tags=22%, list=15%, signal=26%
CMV_HCMV_TIMECOURSE_6HRS_DN	CMV_HCMV_TIMECOURSE_6HRS_DN		39	0.279407	0.982442	0.497427	0.776413	1	2337	tags=41%, list=31%, signal=59%
RECEPTOR_ACTIVITY	RECEPTOR_ACTIVITY		151	0.221913	0.98215	0.496285	0.776138	1	733	tags=17%, list=10%, signal=18%
POD1_KO_DN	POD1_KO_DN		459	0.195865	0.981961	0.53446	0.775634	1	1983	tags=31%, list=26%, signal=39%
GLYCOSPHINGOLIPID_METABOLISM	GLYCOSPHINGOLIPID_METABOLISM		11	0.389661	0.981618	0.481685	0.775566	1	1460	tags=27%, list=19%, signal=34%
REGULATION_OF_RNA_METABOLIC_PROCESS	REGULATION_OF_RNA_METABOLIC_PROCESS		256	0.209101	0.981485	0.51768	0.774946	1	2399	tags=33%, list=32%, signal=47%
HDACI_COLON_CLUSTER5	HDACI_COLON_CLUSTER5		13	0.366638	0.979596	0.484099	0.778925	1	2260	tags=46%, list=30%, signal=66%
SIG_CHEMOTAXIS	SIG_CHEMOTAXIS		28	0.300436	0.979396	0.493243	0.778445	1	1210	tags=29%, list=16%, signal=34%
INTRA_GOLGI_VESICLE_MEDIATED_TRANSPORT	INTRA_GOLGI_VESICLE_MEDIATED_TRANSPORT		11	0.384021	0.973654	0.493805	0.792721	1	1320	tags=27%, list=18%, signal=33%
POSITIVE_REGULATION_OF_DNA_BINDING	POSITIVE_REGULATION_OF_DNA_BINDING		11	0.387184	0.971965	0.496403	0.796142	1	235	tags=18%, list=3%, signal=19%
41BBPATHWAY	41BBPATHWAY		11	0.379693	0.971723	0.480769	0.795742	1	427	tags=18%, list=6%, signal=19%
CELL_CELL_SIGNALING	CELL_CELL_SIGNALING		76	0.241136	0.970347	0.508972	0.79831	1	1240	tags=25%, list=17%, signal=30%
FALT_BCLL_DN	FALT_BCLL_DN		43	0.272421	0.969081	0.510851	0.800624	1	2313	tags=37%, list=31%, signal=53%
IFNALPHA_HCC_UP	IFNALPHA_HCC_UP		22	0.313198	0.968602	0.5	0.800816	1	1737	tags=36%, list=23%, signal=47%
POSITIVE_REGULATION_OF_CATALYTIC_ACTIVITY	POSITIVE_REGULATION_OF_CATALYTIC_ACTIVITY		72	0.242908	0.968124	0.507438	0.801071	1	1900	tags=35%, list=25%, signal=46%
WERNER_FIBRO_DN	WERNER_FIBRO_DN		114	0.228097	0.968052	0.538462	0.800229	1	2011	tags=31%, list=27%, signal=41%
IDX_TSA_DN_CLUSTER4	IDX_TSA_DN_CLUSTER4		22	0.313696	0.967833	0.503497	0.799827	1	2174	tags=45%, list=29%, signal=64%
HSA05217_BASAL_CELL_CARCINOMA	HSA05217_BASAL_CELL_CARCINOMA		15	0.346332	0.967235	0.492007	0.800404	1	353	tags=13%, list=5%, signal=14%
FERRANDO_MLL_T_ALL_UP	FERRANDO_MLL_T_ALL_UP		47	0.264004	0.966227	0.530508	0.802119	1	1078	tags=23%, list=14%, signal=27%
EDG1PATHWAY	EDG1PATHWAY		17	0.331844	0.966183	0.495637	0.8012	1	1222	tags=35%, list=16%, signal=42%
INSULINPATHWAY	INSULINPATHWAY		16	0.344996	0.965897	0.5	0.800958	1	860	tags=25%, list=11%, signal=28%
PROTEIN_N_TERMINUS_BINDING	PROTEIN_N_TERMINUS_BINDING		26	0.298908	0.965489	0.51448	0.801018	1	1921	tags=27%, list=26%, signal=36%
CIS_XPC_UP	CIS_XPC_UP		88	0.235936	0.965139	0.538217	0.800998	1	827	tags=15%, list=11%, signal=16%
PROTEIN_TARGETING	PROTEIN_TARGETING		75	0.2423	0.964749	0.513513	0.801013	1	1120	tags=16%, list=15%, signal=19%
ET743_HELA_UP	ET743_HELA_UP		41	0.275556	0.964643	0.504174	0.800285	1	1449	tags=29%, list=19%, signal=36%
HSA04910_INSULIN_SIGNALING_PATHWAY	HSA04910_INSULIN_SIGNALING_PATHWAY		78	0.240161	0.964561	0.54201	0.799462	1	964	tags=19%, list=13%, signal=22%
CMV_UV-CMV_COMMON_HCMV_6HRS_DN	CMV_UV-CMV_COMMON_HCMV_6HRS_DN		18	0.331669	0.964531	0.485455	0.798511	1	2218	tags=44%, list=30%, signal=63%
RELAPATHWAY	RELAPATHWAY		13	0.35808	0.964422	0.501724	0.797776	1	3350	tags=62%, list=45%, signal=111%
CYTOSKELETAL_PROTEIN_BINDING	CYTOSKELETAL_PROTEIN_BINDING		94	0.231266	0.964271	0.52381	0.797135	1	2707	tags=44%, list=36%, signal=67%
REGULATION_OF_CELLULAR_METABOLIC_PROCESS	REGULATION_OF_CELLULAR_METABOLIC_PROCESS		427	0.193631	0.963216	0.563543	0.798925	1	1705	tags=22%, list=23%, signal=27%
HSA00500_STARCH_AND_SUCROSE_METABOLISM	HSA00500_STARCH_AND_SUCROSE_METABOLISM		33	0.281254	0.961635	0.5	0.802181	1	395	tags=12%, list=5%, signal=13%
STRUCTURAL_MOLECULE_ACTIVITY	STRUCTURAL_MOLECULE_ACTIVITY		99	0.230222	0.96135	0.526563	0.80198	1	1548	tags=22%, list=21%, signal=28%
BRENTANI_DNA_METHYLATION_AND_MODIFICATION	BRENTANI_DNA_METHYLATION_AND_MODIFICATION		16	0.340059	0.961275	0.505618	0.801185	1	1878	tags=44%, list=25%, signal=58%
GOLGI_VESICLE_TRANSPORT	GOLGI_VESICLE_TRANSPORT		40	0.275087	0.960411	0.520525	0.802479	1	2350	tags=35%, list=31%, signal=51%
POSITIVE_REGULATION_OF_I_KAPPAB_KINASE_NF_KAPPAB_CASCADE	POSITIVE_REGULATION_OF_I_KAPPAB_KINASE_NF_KAPPAB_CASCADE		63	0.249434	0.959453	0.530405	0.80397	1	1104	tags=24%, list=15%, signal=28%
HSC_HSC_FETAL	HSC_HSC_FETAL		125	0.222879	0.95943	0.544629	0.803029	1	1929	tags=31%, list=26%, signal=41%
CMV_HCMV_TIMECOURSE_8HRS_DN	CMV_HCMV_TIMECOURSE_8HRS_DN		11	0.369307	0.956885	0.527174	0.808598	1	773	tags=27%, list=10%, signal=30%
BYSTRYKH_HSC_BRAIN_CIS_GLOCUS	BYSTRYKH_HSC_BRAIN_CIS_GLOCUS		44	0.263456	0.956877	0.532468	0.807619	1	1189	tags=23%, list=16%, signal=27%
REGULATION_OF_METABOLIC_PROCESS	REGULATION_OF_METABOLIC_PROCESS		433	0.193202	0.956492	0.606383	0.807587	1	1705	tags=22%, list=23%, signal=27%
GENOTOXINS_4HRS_DISCR	GENOTOXINS_4HRS_DISCR		20	0.321094	0.956463	0.511304	0.806654	1	173	tags=10%, list=2%, signal=10%
STARCH_AND_SUCROSE_METABOLISM	STARCH_AND_SUCROSE_METABOLISM		14	0.34498	0.954208	0.51801	0.811582	1	851	tags=29%, list=11%, signal=32%
CHROMATIN_BINDING	CHROMATIN_BINDING		20	0.320558	0.953721	0.522769	0.811811	1	2739	tags=45%, list=37%, signal=71%
ROSS_CBF	ROSS_CBF		40	0.271882	0.953071	0.534539	0.812498	1	845	tags=20%, list=11%, signal=22%
UVC_HIGH_ALL_DN	UVC_HIGH_ALL_DN		249	0.200255	0.952734	0.583807	0.812361	1	1159	tags=18%, list=15%, signal=21%
FLECHNER_KIDNEY_TRANSPLANT_REJECTION_PBL_UP	FLECHNER_KIDNEY_TRANSPLANT_REJECTION_PBL_UP		52	0.258513	0.951653	0.534314	0.814214	1	853	tags=17%, list=11%, signal=19%
FSH_OVARY_MCV152_UP	FSH_OVARY_MCV152_UP		49	0.260587	0.950048	0.546774	0.817364	1	1417	tags=22%, list=19%, signal=27%
POSITIVE_REGULATION_OF_BINDING	POSITIVE_REGULATION_OF_BINDING		13	0.355248	0.95002	0.504394	0.81643	1	235	tags=15%, list=3%, signal=16%
BRENTANI_REPAIR	BRENTANI_REPAIR		25	0.298684	0.94981	0.524412	0.815951	1	975	tags=16%, list=13%, signal=18%
HDACI_COLON_CLUSTER10	HDACI_COLON_CLUSTER10		25	0.300191	0.948732	0.543441	0.817762	1	1741	tags=40%, list=23%, signal=52%
REGULATION_OF_GENE_EXPRESSION	REGULATION_OF_GENE_EXPRESSION		360	0.195079	0.948541	0.625	0.817266	1	1705	tags=23%, list=23%, signal=28%
UVB_NHEK1_C2	UVB_NHEK1_C2		16	0.33823	0.948223	0.525952	0.817096	1	1425	tags=38%, list=19%, signal=46%
TRANSPORT	TRANSPORT		381	0.192684	0.944165	0.613636	0.826541	1	1537	tags=21%, list=20%, signal=25%
PROTEIN_UBIQUITINATION	PROTEIN_UBIQUITINATION		25	0.296649	0.943591	0.550622	0.827037	1	2298	tags=36%, list=31%, signal=52%
TRANSCRIPTION_COACTIVATOR_ACTIVITY	TRANSCRIPTION_COACTIVATOR_ACTIVITY		77	0.23549	0.942916	0.547582	0.827756	1	2313	tags=36%, list=31%, signal=52%
ESR_FIBROBLAST_UP	ESR_FIBROBLAST_UP		35	0.275124	0.942886	0.515254	0.826838	1	1780	tags=37%, list=24%, signal=48%
HDACI_COLON_BUT24HRS_DN	HDACI_COLON_BUT24HRS_DN		71	0.236998	0.942169	0.569841	0.827631	1	483	tags=13%, list=6%, signal=13%
ESTABLISHMENT_OF_LOCALIZATION	ESTABLISHMENT_OF_LOCALIZATION		408	0.190487	0.942091	0.663576	0.826811	1	1537	tags=21%, list=20%, signal=25%
HSA04210_APOPTOSIS	HSA04210_APOPTOSIS		48	0.259159	0.941798	0.552727	0.826599	1	596	tags=13%, list=8%, signal=13%
BRUNO_IL3_DN	BRUNO_IL3_DN		38	0.274404	0.941743	0.572568	0.825731	1	904	tags=21%, list=12%, signal=24%
CYTOKINE_BINDING	CYTOKINE_BINDING		20	0.316089	0.94118	0.527825	0.826216	1	1916	tags=35%, list=26%, signal=47%
ENDORIBONUCLEASE_ACTIVITY	ENDORIBONUCLEASE_ACTIVITY		10	0.388327	0.940578	0.546112	0.826771	1	3285	tags=60%, list=44%, signal=107%
AT1RPATHWAY	AT1RPATHWAY		23	0.304838	0.939778	0.54833	0.827844	1	1543	tags=30%, list=21%, signal=38%
CYTOPLASMIC_VESICLE_MEMBRANE	CYTOPLASMIC_VESICLE_MEMBRANE		20	0.314426	0.938531	0.543363	0.830083	1	1389	tags=25%, list=19%, signal=31%
TRANSMEMBRANE_RECEPTOR_PROTEIN_KINASE_ACTIVITY	TRANSMEMBRANE_RECEPTOR_PROTEIN_KINASE_ACTIVITY		19	0.317558	0.938445	0.54512	0.829315	1	613	tags=21%, list=8%, signal=23%
GNATENKO_PLATELET	GNATENKO_PLATELET		29	0.281663	0.938173	0.557491	0.829052	1	1668	tags=31%, list=22%, signal=40%
PROTEIN_TYROSINE_KINASE_ACTIVITY	PROTEIN_TYROSINE_KINASE_ACTIVITY		24	0.2957	0.938087	0.545139	0.828279	1	613	tags=21%, list=8%, signal=23%
AGED_MOUSE_RETINA_ANY_UP	AGED_MOUSE_RETINA_ANY_UP		13	0.35675	0.93696	0.560836	0.830187	1	1456	tags=31%, list=19%, signal=38%
REGULATION_OF_CATALYTIC_ACTIVITY	REGULATION_OF_CATALYTIC_ACTIVITY		134	0.212778	0.93647	0.605784	0.830466	1	2025	tags=34%, list=27%, signal=45%
BASAL_LAMINA	BASAL_LAMINA		10	0.381611	0.936018	0.553153	0.830583	1	1807	tags=40%, list=24%, signal=53%
GPCRPATHWAY	GPCRPATHWAY		25	0.298884	0.934617	0.578595	0.833095	1	1595	tags=32%, list=21%, signal=41%
HSA04012_ERBB_SIGNALING_PATHWAY	HSA04012_ERBB_SIGNALING_PATHWAY		47	0.25578	0.933494	0.567613	0.834956	1	1447	tags=23%, list=19%, signal=29%
CYTOPLASMIC_VESICLE_PART	CYTOPLASMIC_VESICLE_PART		20	0.314426	0.932464	0.560976	0.836615	1	1389	tags=25%, list=19%, signal=31%
NEGATIVE_REGULATION_OF_CATALYTIC_ACTIVITY	NEGATIVE_REGULATION_OF_CATALYTIC_ACTIVITY		34	0.275768	0.93073	0.590664	0.839977	1	1183	tags=24%, list=16%, signal=28%
CASPASEPATHWAY	CASPASEPATHWAY		18	0.320151	0.930472	0.567518	0.839624	1	637	tags=17%, list=8%, signal=18%
MCALPAINPATHWAY	MCALPAINPATHWAY		13	0.34972	0.930322	0.52302	0.839023	1	9	tags=8%, list=0%, signal=8%
HOFMANN_MDS_CD34_LOW_AND_HIGH_RISK	HOFMANN_MDS_CD34_LOW_AND_HIGH_RISK		24	0.298273	0.930025	0.570191	0.838771	1	1862	tags=42%, list=25%, signal=55%
HSC_HSC_SHARED	HSC_HSC_SHARED		117	0.217937	0.929566	0.622781	0.838937	1	1929	tags=31%, list=26%, signal=41%
PMLPATHWAY	PMLPATHWAY		12	0.356419	0.929027	0.551282	0.839288	1	384	tags=17%, list=5%, signal=18%
ACETYLTRANSFERASE_ACTIVITY	ACETYLTRANSFERASE_ACTIVITY		18	0.323725	0.928933	0.559353	0.83854	1	989	tags=22%, list=13%, signal=26%
CMV_HCMV_TIMECOURSE_12HRS_DN	CMV_HCMV_TIMECOURSE_12HRS_DN		11	0.368933	0.928829	0.571171	0.837782	1	1742	tags=27%, list=23%, signal=35%
MULTI_ORGANISM_PROCESS	MULTI_ORGANISM_PROCESS		49	0.251426	0.927711	0.567291	0.839607	1	978	tags=18%, list=13%, signal=21%
CELLULAR_PROTEIN_CATABOLIC_PROCESS	CELLULAR_PROTEIN_CATABOLIC_PROCESS		48	0.25461	0.92718	0.568458	0.83997	1	2270	tags=33%, list=30%, signal=47%
HSC_HSCANDPROGENITORS_ADULT	HSC_HSCANDPROGENITORS_ADULT		328	0.191489	0.926704	0.6794	0.840194	1	1397	tags=19%, list=19%, signal=23%
GLYCOPROTEIN_METABOLIC_PROCESS	GLYCOPROTEIN_METABOLIC_PROCESS		50	0.25123	0.926455	0.590682	0.839866	1	2180	tags=46%, list=29%, signal=64%
BRENTANI_PROTEIN_MODIFICATION	BRENTANI_PROTEIN_MODIFICATION		85	0.225934	0.926285	0.622074	0.83932	1	1945	tags=31%, list=26%, signal=41%
PARK_MSCS_DIFF	PARK_MSCS_DIFF		21	0.310411	0.925591	0.572664	0.840039	1	989	tags=24%, list=13%, signal=27%
SECOND_MESSENGER_MEDIATED_SIGNALING	SECOND_MESSENGER_MEDIATED_SIGNALING		27	0.291396	0.92468	0.578947	0.84127	1	1490	tags=30%, list=20%, signal=37%
POSITIVE_REGULATION_OF_HYDROLASE_ACTIVITY	POSITIVE_REGULATION_OF_HYDROLASE_ACTIVITY		23	0.301868	0.924577	0.543321	0.840533	1	726	tags=22%, list=10%, signal=24%
NEGATIVE_REGULATION_OF_GROWTH	NEGATIVE_REGULATION_OF_GROWTH		21	0.301142	0.924165	0.569177	0.840577	1	1418	tags=29%, list=19%, signal=35%
GNATENKO_PLATELET_UP	GNATENKO_PLATELET_UP		29	0.281663	0.924158	0.570968	0.839608	1	1668	tags=31%, list=22%, signal=40%
FLECHNER_KIDNEY_TRANSPLANT_WELL_UP	FLECHNER_KIDNEY_TRANSPLANT_WELL_UP		455	0.184696	0.923344	0.704636	0.840656	1	1078	tags=16%, list=14%, signal=17%
PROTEIN_IMPORT_INTO_NUCLEUS	PROTEIN_IMPORT_INTO_NUCLEUS		32	0.273329	0.923314	0.563793	0.839743	1	809	tags=16%, list=11%, signal=17%
NEGATIVE_REGULATION_OF_CELLULAR_COMPONENT_ORGANIZATION_AND_BIOGENESIS	NEGATIVE_REGULATION_OF_CELLULAR_COMPONENT_ORGANIZATION_AND_BIOGENESIS		22	0.30131	0.922638	0.57429	0.840506	1	1683	tags=32%, list=22%, signal=41%
REGULATION_OF_MAP_KINASE_ACTIVITY	REGULATION_OF_MAP_KINASE_ACTIVITY		32	0.277273	0.922578	0.601681	0.839669	1	967	tags=22%, list=13%, signal=25%
NI2_LUNG_DN	NI2_LUNG_DN		15	0.334981	0.922178	0.586505	0.839712	1	1412	tags=33%, list=19%, signal=41%
SHEPARD_POS_REG_OF_CELL_PROLIFERATION	SHEPARD_POS_REG_OF_CELL_PROLIFERATION		41	0.255793	0.920243	0.57377	0.843514	1	1783	tags=32%, list=24%, signal=41%
AGED_RHESUS_UP	AGED_RHESUS_UP		88	0.224509	0.920134	0.616114	0.842814	1	1383	tags=22%, list=18%, signal=26%
GH_EXOGENOUS_LATE_DN	GH_EXOGENOUS_LATE_DN		24	0.297389	0.919874	0.58714	0.84245	1	1431	tags=33%, list=19%, signal=41%
GAY_YY1_DN	GAY_YY1_DN		126	0.211436	0.918892	0.647866	0.843992	1	873	tags=13%, list=12%, signal=14%
SECRETION	SECRETION		78	0.230217	0.918318	0.619741	0.844436	1	1537	tags=26%, list=20%, signal=32%
STRIATED_MUSCLE_CONTRACTION	STRIATED_MUSCLE_CONTRACTION		10	0.374181	0.917993	0.575419	0.844273	1	2644	tags=50%, list=35%, signal=77%
UVC_TTD-XPCS_COMMON_DN	UVC_TTD-XPCS_COMMON_DN		108	0.216919	0.917334	0.624242	0.844927	1	1911	tags=30%, list=25%, signal=39%
ST_INTEGRIN_SIGNALING_PATHWAY	ST_INTEGRIN_SIGNALING_PATHWAY		47	0.252839	0.916494	0.603774	0.846019	1	1021	tags=17%, list=14%, signal=20%
HDACI_COLON_CUR24HRS_DN	HDACI_COLON_CUR24HRS_DN		15	0.336394	0.91631	0.595278	0.845473	1	1456	tags=40%, list=19%, signal=50%
UVC_HIGH_D3_DN	UVC_HIGH_D3_DN		39	0.259676	0.91426	0.60461	0.849557	1	1095	tags=18%, list=15%, signal=21%
CYTOSKELETAL_PART	CYTOSKELETAL_PART		131	0.208151	0.913752	0.671296	0.849843	1	2372	tags=35%, list=32%, signal=50%
SHEPARD_CELL_PROLIFERATION	SHEPARD_CELL_PROLIFERATION		109	0.214095	0.912463	0.638719	0.852101	1	1544	tags=25%, list=21%, signal=31%
CELL_MIGRATION	CELL_MIGRATION		37	0.266688	0.912119	0.613126	0.85197	1	2429	tags=46%, list=32%, signal=68%
KANNAN_P53_DN	KANNAN_P53_DN		11	0.364276	0.911444	0.599278	0.852651	1	18	tags=9%, list=0%, signal=9%
EIF2PATHWAY	EIF2PATHWAY		10	0.368086	0.910887	0.58034	0.853022	1	2718	tags=60%, list=36%, signal=94%
PROTEIN_CATABOLIC_PROCESS	PROTEIN_CATABOLIC_PROCESS		51	0.246901	0.908159	0.62226	0.858734	1	2270	tags=31%, list=30%, signal=45%
WILLERT_WNT_NCCIT_ALL_UP	WILLERT_WNT_NCCIT_ALL_UP		16	0.32577	0.906099	0.602076	0.862855	1	1689	tags=38%, list=23%, signal=48%
OXSTRESS_BREASTCA_UP	OXSTRESS_BREASTCA_UP		19	0.311974	0.905542	0.585198	0.863287	1	1384	tags=21%, list=18%, signal=26%
GH_EXOGENOUS_LATE_UP	GH_EXOGENOUS_LATE_UP		21	0.297461	0.90536	0.603066	0.862735	1	892	tags=19%, list=12%, signal=22%
CELL_PROLIFERATION	CELL_PROLIFERATION		109	0.214095	0.90531	0.676692	0.86188	1	1544	tags=25%, list=21%, signal=31%
NELSON_ANDROGEN_UP	NELSON_ANDROGEN_UP		55	0.241387	0.904206	0.598039	0.863688	1	1374	tags=25%, list=18%, signal=31%
TRANSCRIPTION	TRANSCRIPTION		419	0.181433	0.904113	0.774026	0.862934	1	2399	tags=32%, list=32%, signal=44%
BASOLATERAL_PLASMA_MEMBRANE	BASOLATERAL_PLASMA_MEMBRANE		20	0.300823	0.902791	0.60678	0.865211	1	1612	tags=40%, list=21%, signal=51%
TRANSCRIPTION_FACTOR_BINDING	TRANSCRIPTION_FACTOR_BINDING		195	0.198422	0.902553	0.699721	0.864773	1	939	tags=13%, list=13%, signal=15%
POSITIVE_REGULATION_OF_BIOLOGICAL_PROCESS	POSITIVE_REGULATION_OF_BIOLOGICAL_PROCESS		349	0.183788	0.902346	0.781208	0.864261	1	1932	tags=26%, list=26%, signal=33%
INTEGRIN_MEDIATED_CELL_ADHESION_KEGG	INTEGRIN_MEDIATED_CELL_ADHESION_KEGG		46	0.245834	0.902309	0.624804	0.863366	1	1612	tags=28%, list=21%, signal=36%
ESTABLISHMENT_OF_CELLULAR_LOCALIZATION	ESTABLISHMENT_OF_CELLULAR_LOCALIZATION		228	0.190244	0.901554	0.745377	0.864226	1	1226	tags=15%, list=16%, signal=18%
CELLULAR_LOCALIZATION	CELLULAR_LOCALIZATION		234	0.191696	0.901188	0.740425	0.864057	1	1226	tags=15%, list=16%, signal=18%
PROTEIN_MODIFICATION_PROCESS	PROTEIN_MODIFICATION_PROCESS		325	0.187066	0.89954	0.749344	0.86695	1	1929	tags=29%, list=26%, signal=37%
TRANSCRIPTION_COREPRESSOR_ACTIVITY	TRANSCRIPTION_COREPRESSOR_ACTIVITY		57	0.237875	0.898446	0.645669	0.868586	1	895	tags=16%, list=12%, signal=18%
PURINE_NUCLEOTIDE_BINDING	PURINE_NUCLEOTIDE_BINDING		111	0.20814	0.897816	0.690658	0.869097	1	2039	tags=29%, list=27%, signal=39%
HSA04664_FC_EPSILON_RI_SIGNALING_PATHWAY	HSA04664_FC_EPSILON_RI_SIGNALING_PATHWAY		36	0.264191	0.897533	0.614992	0.868798	1	1447	tags=28%, list=19%, signal=34%
GLYCEROPHOSPHOLIPID_METABOLIC_PROCESS	GLYCEROPHOSPHOLIPID_METABOLIC_PROCESS		28	0.27822	0.897052	0.605489	0.868973	1	2610	tags=57%, list=35%, signal=87%
LEE_MYC_UP	LEE_MYC_UP		34	0.26406	0.895692	0.609555	0.871307	1	333	tags=12%, list=4%, signal=12%
GPCRDB_OTHER	GPCRDB_OTHER		10	0.368984	0.89514	0.615809	0.871666	1	1490	tags=50%, list=20%, signal=62%
DORSAM_HOXA9_DN	DORSAM_HOXA9_DN		22	0.293753	0.894542	0.617792	0.872129	1	1042	tags=23%, list=14%, signal=26%
IRS1_KO_ADIP_UP	IRS1_KO_ADIP_UP		65	0.234702	0.892659	0.658654	0.875696	1	350	tags=11%, list=5%, signal=11%
STRESS_ARSENIC_SPECIFIC_DN	STRESS_ARSENIC_SPECIFIC_DN		19	0.310139	0.892617	0.624573	0.874829	1	1901	tags=42%, list=25%, signal=56%
VACUOLE	VACUOLE		39	0.25051	0.892197	0.600677	0.874853	1	2146	tags=33%, list=29%, signal=46%
HEME_METABOLIC_PROCESS	HEME_METABOLIC_PROCESS		10	0.366431	0.892123	0.601869	0.874072	1	1060	tags=40%, list=14%, signal=47%
PGC1APATHWAY	PGC1APATHWAY		12	0.337591	0.890648	0.584507	0.876525	1	1595	tags=42%, list=21%, signal=53%
TPA_RESIST_LATE_UP	TPA_RESIST_LATE_UP		22	0.294697	0.889769	0.619792	0.877599	1	1878	tags=36%, list=25%, signal=48%
NUCLEOTIDE_METABOLISM	NUCLEOTIDE_METABOLISM		12	0.343464	0.889359	0.604356	0.8776	1	1359	tags=42%, list=18%, signal=51%
POSITIVE_REGULATION_OF_CELLULAR_PROCESS	POSITIVE_REGULATION_OF_CELLULAR_PROCESS		336	0.181822	0.889219	0.803234	0.876949	1	1932	tags=26%, list=26%, signal=33%
BIOPOLYMER_MODIFICATION	BIOPOLYMER_MODIFICATION		336	0.184046	0.888397	0.784447	0.877872	1	1929	tags=29%, list=26%, signal=37%
CXCR4PATHWAY	CXCR4PATHWAY		18	0.304063	0.885761	0.608319	0.883047	1	351	tags=11%, list=5%, signal=12%
VHL_RCC_UP	VHL_RCC_UP		83	0.219289	0.885658	0.706349	0.882322	1	1690	tags=24%, list=23%, signal=31%
REGULATION_OF_MOLECULAR_FUNCTION	REGULATION_OF_MOLECULAR_FUNCTION		162	0.198074	0.885338	0.719569	0.882101	1	2054	tags=32%, list=27%, signal=43%
HSA00930_CAPROLACTAM_DEGRADATION	HSA00930_CAPROLACTAM_DEGRADATION		10	0.354479	0.884985	0.595463	0.881924	1	2376	tags=50%, list=32%, signal=73%
MPRPATHWAY	MPRPATHWAY		13	0.337272	0.884874	0.608229	0.881228	1	9	tags=8%, list=0%, signal=8%
IDX_TSA_UP_CLUSTER2	IDX_TSA_UP_CLUSTER2		37	0.249556	0.88461	0.65316	0.880902	1	2162	tags=38%, list=29%, signal=53%
ZHAN_MMPC_SIMAL	ZHAN_MMPC_SIMAL		30	0.269532	0.884385	0.637138	0.880475	1	959	tags=20%, list=13%, signal=23%
NEGATIVE_REGULATION_OF_BIOLOGICAL_PROCESS	NEGATIVE_REGULATION_OF_BIOLOGICAL_PROCESS		364	0.180134	0.883132	0.839142	0.88248	1	1033	tags=14%, list=14%, signal=15%
PROTEIN_AMINO_ACID_AUTOPHOSPHORYLATION	PROTEIN_AMINO_ACID_AUTOPHOSPHORYLATION		14	0.327117	0.882776	0.591912	0.882382	1	2869	tags=57%, list=38%, signal=92%
DNA_BINDING	DNA_BINDING		299	0.184904	0.882405	0.806757	0.882272	1	1814	tags=22%, list=24%, signal=28%
PIGMENT_METABOLIC_PROCESS	PIGMENT_METABOLIC_PROCESS		11	0.348919	0.882015	0.598616	0.882199	1	1060	tags=36%, list=14%, signal=42%
GLYCEROPHOSPHOLIPID_METABOLISM	GLYCEROPHOSPHOLIPID_METABOLISM		24	0.286223	0.881324	0.631393	0.882765	1	2441	tags=46%, list=33%, signal=68%
TRANSCRIPTION_ACTIVATOR_ACTIVITY	TRANSCRIPTION_ACTIVATOR_ACTIVITY		103	0.20726	0.88131	0.71129	0.88183	1	2313	tags=33%, list=31%, signal=47%
CMV_HCMV_TIMECOURSE_20HRS_UP	CMV_HCMV_TIMECOURSE_20HRS_UP		51	0.238585	0.880654	0.671164	0.88243	1	718	tags=16%, list=10%, signal=17%
SIG_CD40PATHWAYMAP	SIG_CD40PATHWAYMAP		16	0.310107	0.880623	0.597902	0.881546	1	1364	tags=25%, list=18%, signal=30%
GH_AUTOCRINE_UP	GH_AUTOCRINE_UP		100	0.212244	0.879586	0.709984	0.882965	1	1616	tags=25%, list=22%, signal=31%
ACTIVATION_OF_MAPK_ACTIVITY	ACTIVATION_OF_MAPK_ACTIVITY		16	0.315953	0.878512	0.639785	0.884463	1	967	tags=25%, list=13%, signal=29%
NITROGEN_COMPOUND_BIOSYNTHETIC_PROCESS	NITROGEN_COMPOUND_BIOSYNTHETIC_PROCESS		16	0.308062	0.878291	0.621716	0.883996	1	1460	tags=31%, list=19%, signal=39%
FALT_BCLL_IG_MUTATED_VS_WT_DN	FALT_BCLL_IG_MUTATED_VS_WT_DN		36	0.254781	0.877562	0.685	0.884749	1	1911	tags=33%, list=25%, signal=45%
ZMPSTE24_KO_UP	ZMPSTE24_KO_UP		19	0.296491	0.876407	0.64539	0.886416	1	1369	tags=37%, list=18%, signal=45%
HSC_HSCANDPROGENITORS_SHARED	HSC_HSCANDPROGENITORS_SHARED		323	0.179747	0.87635	0.82777	0.885602	1	1350	tags=18%, list=18%, signal=21%
UVC_LOW_ALL_DN	UVC_LOW_ALL_DN		44	0.246777	0.875822	0.675127	0.885828	1	1895	tags=30%, list=25%, signal=39%
NEGATIVE_REGULATION_OF_CELLULAR_PROCESS	NEGATIVE_REGULATION_OF_CELLULAR_PROCESS		357	0.178199	0.87551	0.845222	0.885608	1	1033	tags=14%, list=14%, signal=15%
CYTOKINESIS	CYTOKINESIS		12	0.339371	0.875075	0.620504	0.885616	1	1876	tags=33%, list=25%, signal=44%
UBIQUITIN_PROTEIN_LIGASE_ACTIVITY	UBIQUITIN_PROTEIN_LIGASE_ACTIVITY		32	0.260585	0.874658	0.642512	0.885644	1	302	tags=9%, list=4%, signal=10%
PROTEIN_AUTOPROCESSING	PROTEIN_AUTOPROCESSING		14	0.327117	0.874449	0.615799	0.885177	1	2869	tags=57%, list=38%, signal=92%
FSH_GRANULOSA_DN	FSH_GRANULOSA_DN		61	0.227319	0.873562	0.706645	0.88619	1	1380	tags=23%, list=18%, signal=28%
SERINE_HYDROLASE_ACTIVITY	SERINE_HYDROLASE_ACTIVITY		11	0.342638	0.873482	0.646953	0.885414	1	996	tags=36%, list=13%, signal=42%
NDKDYNAMINPATHWAY	NDKDYNAMINPATHWAY		11	0.345194	0.873126	0.631285	0.885292	1	1595	tags=45%, list=21%, signal=58%
TPA_SENS_EARLY_UP	TPA_SENS_EARLY_UP		28	0.269871	0.872939	0.666667	0.88473	1	692	tags=18%, list=9%, signal=20%
LIPASE_ACTIVITY	LIPASE_ACTIVITY		13	0.327108	0.872519	0.635036	0.884701	1	641	tags=23%, list=9%, signal=25%
CISPLATIN_PROBCELL_UP	CISPLATIN_PROBCELL_UP		14	0.317551	0.87236	0.641975	0.884128	1	698	tags=21%, list=9%, signal=24%
HYDROLASE_ACTIVITY__HYDROLYZING_O_GLYCOSYL_COMPOUNDS	HYDROLASE_ACTIVITY__HYDROLYZING_O_GLYCOSYL_COMPOUNDS		18	0.303504	0.871325	0.623446	0.885428	1	1853	tags=39%, list=25%, signal=52%
AD12_ANY_DN	AD12_ANY_DN		19	0.296227	0.871036	0.631933	0.885149	1	2693	tags=63%, list=36%, signal=98%
POSITIVE_REGULATION_OF_TRANSFERASE_ACTIVITY	POSITIVE_REGULATION_OF_TRANSFERASE_ACTIVITY		38	0.247767	0.87084	0.66876	0.884702	1	999	tags=24%, list=13%, signal=27%
HSA00600_SPHINGOLIPID_METABOLISM	HSA00600_SPHINGOLIPID_METABOLISM		17	0.303256	0.870237	0.64903	0.885039	1	1460	tags=24%, list=19%, signal=29%
LH_GRANULOSA_DN	LH_GRANULOSA_DN		61	0.227319	0.869833	0.695876	0.885018	1	1380	tags=23%, list=18%, signal=28%
POSITIVE_REGULATION_OF_MULTICELLULAR_ORGANISMAL_PROCESS	POSITIVE_REGULATION_OF_MULTICELLULAR_ORGANISMAL_PROCESS		16	0.310222	0.86942	0.62735	0.884986	1	1269	tags=31%, list=17%, signal=38%
FATTY_ACID_DEGRADATION	FATTY_ACID_DEGRADATION		18	0.296809	0.868731	0.641577	0.885539	1	865	tags=28%, list=12%, signal=31%
PROTEIN_PROCESSING	PROTEIN_PROCESSING		20	0.296869	0.868657	0.641739	0.884755	1	2346	tags=45%, list=31%, signal=65%
ORGANELLE_ORGANIZATION_AND_BIOGENESIS	ORGANELLE_ORGANIZATION_AND_BIOGENESIS		288	0.182625	0.86807	0.839335	0.885043	1	1485	tags=18%, list=20%, signal=22%
BECKER_TAMOXIFEN_RESISTANT_UP	BECKER_TAMOXIFEN_RESISTANT_UP		27	0.269174	0.867875	0.661046	0.884504	1	1734	tags=41%, list=23%, signal=53%
RESPONSE_TO_ORGANIC_SUBSTANCE	RESPONSE_TO_ORGANIC_SUBSTANCE		16	0.306809	0.867566	0.654255	0.884279	1	2333	tags=44%, list=31%, signal=63%
CMV_HCMV_TIMECOURSE_18HRS_UP	CMV_HCMV_TIMECOURSE_18HRS_UP		49	0.235889	0.866831	0.720779	0.884951	1	1458	tags=20%, list=19%, signal=25%
BASSO_GERMINAL_CENTER_CD40_DN	BASSO_GERMINAL_CENTER_CD40_DN		28	0.26595	0.866798	0.645161	0.884097	1	2086	tags=43%, list=28%, signal=59%
HSC_HSCANDPROGENITORS_FETAL	HSC_HSCANDPROGENITORS_FETAL		323	0.179747	0.866467	0.845033	0.883919	1	1350	tags=18%, list=18%, signal=21%
HSA05110_CHOLERA_INFECTION	HSA05110_CHOLERA_INFECTION		31	0.260034	0.866416	0.672978	0.8831	1	2432	tags=48%, list=32%, signal=71%
WNT_SIGNALING	WNT_SIGNALING		31	0.259847	0.864738	0.683006	0.885969	1	2072	tags=39%, list=28%, signal=53%
DOX_RESIST_GASTRIC_DN	DOX_RESIST_GASTRIC_DN		16	0.312488	0.864162	0.658444	0.886235	1	258	tags=13%, list=3%, signal=13%
GLYCEROLIPID_METABOLISM	GLYCEROLIPID_METABOLISM		18	0.299118	0.863878	0.669506	0.885919	1	1522	tags=28%, list=20%, signal=35%
H2O2_CSBRESCUED_UP	H2O2_CSBRESCUED_UP		35	0.256482	0.863814	0.695082	0.885127	1	1689	tags=29%, list=23%, signal=37%
SERINE_TYPE_PEPTIDASE_ACTIVITY	SERINE_TYPE_PEPTIDASE_ACTIVITY		11	0.342638	0.862925	0.633274	0.886136	1	996	tags=36%, list=13%, signal=42%
GENOTOXINS_24HRS_DISCR	GENOTOXINS_24HRS_DISCR		27	0.268949	0.860647	0.696028	0.890045	1	1191	tags=26%, list=16%, signal=31%
KRETZSCHMAR_IL6_DIFF	KRETZSCHMAR_IL6_DIFF		106	0.202476	0.858986	0.775385	0.892678	1	1856	tags=32%, list=25%, signal=42%
POSITIVE_REGULATION_OF_DEVELOPMENTAL_PROCESS	POSITIVE_REGULATION_OF_DEVELOPMENTAL_PROCESS		109	0.202169	0.858893	0.742378	0.891949	1	1836	tags=25%, list=24%, signal=32%
PENG_GLUCOSE_DN	PENG_GLUCOSE_DN		104	0.20422	0.857647	0.755869	0.893633	1	2230	tags=31%, list=30%, signal=43%
HSA04320_DORSO_VENTRAL_AXIS_FORMATION	HSA04320_DORSO_VENTRAL_AXIS_FORMATION		16	0.302352	0.857441	0.656085	0.893133	1	1011	tags=25%, list=13%, signal=29%
HSA00960_ALKALOID_BIOSYNTHESIS_II	HSA00960_ALKALOID_BIOSYNTHESIS_II		11	0.339721	0.857316	0.6593	0.892484	1	2574	tags=73%, list=34%, signal=111%
UVC_HIGH_D2_DN	UVC_HIGH_D2_DN		29	0.263316	0.85723	0.66548	0.891717	1	1064	tags=28%, list=14%, signal=32%
SMALL_GTPASE_REGULATOR_ACTIVITY	SMALL_GTPASE_REGULATOR_ACTIVITY		33	0.25292	0.856524	0.69788	0.892294	1	2514	tags=55%, list=34%, signal=82%
PHOSPHOLIPASE_ACTIVITY	PHOSPHOLIPASE_ACTIVITY		13	0.327108	0.856517	0.653775	0.891379	1	641	tags=23%, list=9%, signal=25%
TRANSCRIPTION_REPRESSOR_ACTIVITY	TRANSCRIPTION_REPRESSOR_ACTIVITY		88	0.207894	0.855687	0.771845	0.892189	1	895	tags=15%, list=12%, signal=17%
HOFMANN_MANTEL_LYMPHOMA_VS_LYMPH_NODES_DN	HOFMANN_MANTEL_LYMPHOMA_VS_LYMPH_NODES_DN		18	0.297539	0.855237	0.654479	0.892258	1	1447	tags=22%, list=19%, signal=27%
ST_B_CELL_ANTIGEN_RECEPTOR	ST_B_CELL_ANTIGEN_RECEPTOR		22	0.280485	0.854887	0.659051	0.892053	1	1330	tags=27%, list=18%, signal=33%
AGUIRRE_PANCREAS_CHR22	AGUIRRE_PANCREAS_CHR22		26	0.270107	0.854085	0.673145	0.892776	1	2046	tags=38%, list=27%, signal=53%
CMV-UV_HCMV_6HRS_DN	CMV-UV_HCMV_6HRS_DN		68	0.21916	0.853911	0.736246	0.892228	1	935	tags=15%, list=12%, signal=17%
MACROMOLECULE_CATABOLIC_PROCESS	MACROMOLECULE_CATABOLIC_PROCESS		91	0.210318	0.853211	0.773885	0.892773	1	1239	tags=18%, list=17%, signal=21%
ST_ADRENERGIC	ST_ADRENERGIC		16	0.308072	0.852876	0.664884	0.89254	1	1210	tags=31%, list=16%, signal=37%
SECONDARY_METABOLIC_PROCESS	SECONDARY_METABOLIC_PROCESS		16	0.303695	0.852434	0.666087	0.89256	1	1060	tags=31%, list=14%, signal=36%
BROCKE_IL6	BROCKE_IL6		106	0.202476	0.849983	0.770769	0.89675	1	1856	tags=32%, list=25%, signal=42%
LEE_TCELLS3_UP	LEE_TCELLS3_UP		53	0.226272	0.848938	0.745299	0.897967	1	369	tags=8%, list=5%, signal=8%
CALMODULIN_BINDING	CALMODULIN_BINDING		12	0.324079	0.848368	0.681818	0.898214	1	2355	tags=50%, list=31%, signal=73%
CYTOSOLIC_PART	CYTOSOLIC_PART		13	0.316506	0.84776	0.68206	0.898567	1	351	tags=15%, list=5%, signal=16%
RAY_P210_DIFF	RAY_P210_DIFF		33	0.249743	0.846992	0.696763	0.899269	1	829	tags=18%, list=11%, signal=20%
HDACI_COLON_CLUSTER7	HDACI_COLON_CLUSTER7		12	0.324446	0.846062	0.682211	0.900338	1	1580	tags=42%, list=21%, signal=53%
NEGATIVE_REGULATION_OF_PROTEIN_METABOLIC_PROCESS	NEGATIVE_REGULATION_OF_PROTEIN_METABOLIC_PROCESS		24	0.270013	0.846051	0.682645	0.899432	1	2039	tags=38%, list=27%, signal=51%
MICROTUBULE_CYTOSKELETON	MICROTUBULE_CYTOSKELETON		97	0.205884	0.845102	0.783654	0.900451	1	2069	tags=29%, list=28%, signal=39%
TRANSCRIPTION__DNA_DEPENDENT	TRANSCRIPTION__DNA_DEPENDENT		353	0.173585	0.844368	0.899449	0.901	1	2399	tags=32%, list=32%, signal=45%
LIPOPROTEIN_BINDING	LIPOPROTEIN_BINDING		10	0.338054	0.84414	0.675532	0.900602	1	541	tags=20%, list=7%, signal=22%
IFNALPHA_NL_HCC_UP	IFNALPHA_NL_HCC_UP		16	0.297856	0.843556	0.695971	0.900856	1	1730	tags=38%, list=23%, signal=49%
NGFPATHWAY	NGFPATHWAY		14	0.307696	0.843475	0.664323	0.900092	1	860	tags=21%, list=11%, signal=24%
ZHAN_MM_CD1_VS_CD2_UP	ZHAN_MM_CD1_VS_CD2_UP		61	0.220301	0.842817	0.773554	0.900522	1	2015	tags=30%, list=27%, signal=40%
HSA04370_VEGF_SIGNALING_PATHWAY	HSA04370_VEGF_SIGNALING_PATHWAY		39	0.241101	0.842397	0.724196	0.900434	1	1595	tags=28%, list=21%, signal=36%
SIG_PIP3_SIGNALING_IN_B_LYMPHOCYTES	SIG_PIP3_SIGNALING_IN_B_LYMPHOCYTES		20	0.284784	0.842231	0.684859	0.899864	1	1183	tags=35%, list=16%, signal=41%
CDC42RACPATHWAY	CDC42RACPATHWAY		14	0.310697	0.841949	0.677305	0.899546	1	1000	tags=21%, list=13%, signal=25%
DNA_CATABOLIC_PROCESS	DNA_CATABOLIC_PROCESS		15	0.301099	0.840551	0.678322	0.901534	1	802	tags=20%, list=11%, signal=22%
INTRACELLULAR_TRANSPORT	INTRACELLULAR_TRANSPORT		201	0.181819	0.837154	0.870073	0.907389	1	2197	tags=26%, list=29%, signal=36%
CHROMATIN_ASSEMBLY_OR_DISASSEMBLY	CHROMATIN_ASSEMBLY_OR_DISASSEMBLY		12	0.320382	0.836809	0.681661	0.907139	1	2651	tags=33%, list=35%, signal=51%
RIBONUCLEASE_ACTIVITY	RIBONUCLEASE_ACTIVITY		16	0.292702	0.836407	0.705773	0.907016	1	3067	tags=50%, list=41%, signal=84%
REGULATION_OF_MITOTIC_CELL_CYCLE	REGULATION_OF_MITOTIC_CELL_CYCLE		10	0.340882	0.836336	0.686312	0.906252	1	41	tags=10%, list=1%, signal=10%
INSULIN_ADIP_SENS_DN	INSULIN_ADIP_SENS_DN		13	0.312762	0.836303	0.668965	0.905401	1	2216	tags=38%, list=30%, signal=54%
UVC_XPCS_4HR_DN	UVC_XPCS_4HR_DN		179	0.1824	0.834408	0.852224	0.908155	1	1951	tags=28%, list=26%, signal=37%
RNA_BIOSYNTHETIC_PROCESS	RNA_BIOSYNTHETIC_PROCESS		355	0.172477	0.834243	0.919786	0.907569	1	2399	tags=32%, list=32%, signal=45%
CMV_HCMV_TIMECOURSE_20HRS_DN	CMV_HCMV_TIMECOURSE_20HRS_DN		34	0.243033	0.834132	0.73913	0.906878	1	1955	tags=35%, list=26%, signal=48%
RESPONSE_TO_OTHER_ORGANISM	RESPONSE_TO_OTHER_ORGANISM		28	0.256071	0.833897	0.705882	0.906474	1	1183	tags=21%, list=16%, signal=25%
GH_EXOGENOUS_EARLY_UP	GH_EXOGENOUS_EARLY_UP		13	0.315489	0.833823	0.697074	0.905722	1	1615	tags=31%, list=22%, signal=39%
NUCLEAR_IMPORT	NUCLEAR_IMPORT		34	0.244902	0.833694	0.705686	0.90508	1	809	tags=15%, list=11%, signal=16%
NEGATIVE_REGULATION_OF_CELLULAR_PROTEIN_METABOLIC_PROCESS	NEGATIVE_REGULATION_OF_CELLULAR_PROTEIN_METABOLIC_PROCESS		23	0.271169	0.833144	0.720268	0.905288	1	2039	tags=39%, list=27%, signal=54%
YAO_P4_KO_VS_WT_UP	YAO_P4_KO_VS_WT_UP		36	0.243121	0.831521	0.724739	0.907484	1	1684	tags=31%, list=22%, signal=39%
HSA04150_MTOR_SIGNALING_PATHWAY	HSA04150_MTOR_SIGNALING_PATHWAY		27	0.262844	0.83073	0.716094	0.908155	1	596	tags=19%, list=8%, signal=20%
SMALL_PROTEIN_CONJUGATING_ENZYME_ACTIVITY	SMALL_PROTEIN_CONJUGATING_ENZYME_ACTIVITY		34	0.247055	0.830621	0.752981	0.907475	1	302	tags=9%, list=4%, signal=9%
CELLULAR_CARBOHYDRATE_CATABOLIC_PROCESS	CELLULAR_CARBOHYDRATE_CATABOLIC_PROCESS		11	0.328894	0.830482	0.671986	0.906826	1	1084	tags=36%, list=14%, signal=42%
SMALL_CONJUGATING_PROTEIN_LIGASE_ACTIVITY	SMALL_CONJUGATING_PROTEIN_LIGASE_ACTIVITY		34	0.246026	0.830397	0.737018	0.906092	1	302	tags=9%, list=4%, signal=9%
BIOPOLYMER_CATABOLIC_PROCESS	BIOPOLYMER_CATABOLIC_PROCESS		81	0.206796	0.829953	0.789984	0.906061	1	1239	tags=16%, list=17%, signal=19%
RASPATHWAY	RASPATHWAY		19	0.287985	0.828987	0.717082	0.907068	1	1447	tags=26%, list=19%, signal=33%
VESICLE_MEMBRANE	VESICLE_MEMBRANE		21	0.274218	0.828351	0.721393	0.907434	1	1389	tags=24%, list=19%, signal=29%
PROTEIN_AMINO_ACID_O_LINKED_GLYCOSYLATION	PROTEIN_AMINO_ACID_O_LINKED_GLYCOSYLATION		12	0.316555	0.826885	0.714542	0.909333	1	1868	tags=33%, list=25%, signal=44%
PROTEIN_MODIFICATION_BY_SMALL_PROTEIN_CONJUGATION	PROTEIN_MODIFICATION_BY_SMALL_PROTEIN_CONJUGATION		28	0.258529	0.826211	0.738382	0.909707	1	1239	tags=18%, list=17%, signal=21%
PURINE_RIBONUCLEOTIDE_BINDING	PURINE_RIBONUCLEOTIDE_BINDING		109	0.196949	0.825828	0.822995	0.909552	1	2039	tags=28%, list=27%, signal=38%
STRIATED_MUSCLE_DEVELOPMENT	STRIATED_MUSCLE_DEVELOPMENT		11	0.321453	0.824029	0.730627	0.912118	1	1668	tags=36%, list=22%, signal=47%
NUCLEOBASE__NUCLEOSIDE__NUCLEOTIDE_KINASE_ACTIVITY	NUCLEOBASE__NUCLEOSIDE__NUCLEOTIDE_KINASE_ACTIVITY		13	0.309876	0.822381	0.676626	0.914254	1	1964	tags=46%, list=26%, signal=62%
CALRES_MOUSE_NEOCORTEX_UP	CALRES_MOUSE_NEOCORTEX_UP		35	0.242043	0.822268	0.753744	0.913576	1	668	tags=14%, list=9%, signal=16%
YAGI_AML_PROGNOSIS	YAGI_AML_PROGNOSIS		23	0.265774	0.821869	0.720812	0.913483	1	1120	tags=26%, list=15%, signal=31%
DNA_PACKAGING	DNA_PACKAGING		19	0.274096	0.821853	0.718644	0.912613	1	2651	tags=37%, list=35%, signal=57%
OLDAGE_DN	OLDAGE_DN		32	0.245742	0.821544	0.732888	0.91228	1	1145	tags=16%, list=15%, signal=18%
SIG_INSULIN_RECEPTOR_PATHWAY_IN_CARDIAC_MYOCYTES	SIG_INSULIN_RECEPTOR_PATHWAY_IN_CARDIAC_MYOCYTES		38	0.236377	0.82048	0.755034	0.913403	1	1210	tags=21%, list=16%, signal=25%
ALKPATHWAY	ALKPATHWAY		18	0.286891	0.820418	0.716912	0.912624	1	1572	tags=22%, list=21%, signal=28%
NUCLEAR_CHROMOSOME_PART	NUCLEAR_CHROMOSOME_PART		19	0.279345	0.820118	0.72471	0.912237	1	1173	tags=16%, list=16%, signal=19%
STEFFEN_AML_PML_PLZF_TRGT	STEFFEN_AML_PML_PLZF_TRGT		24	0.260631	0.819869	0.728417	0.91182	1	1924	tags=42%, list=26%, signal=56%
AD12_32HRS_DN	AD12_32HRS_DN		12	0.313093	0.819628	0.700516	0.911397	1	2693	tags=67%, list=36%, signal=104%
SUBSTRATE_SPECIFIC_CHANNEL_ACTIVITY	SUBSTRATE_SPECIFIC_CHANNEL_ACTIVITY		10	0.330529	0.819427	0.706439	0.910871	1	334	tags=20%, list=4%, signal=21%
ION_CHANNEL_ACTIVITY	ION_CHANNEL_ACTIVITY		10	0.330529	0.819231	0.67963	0.910402	1	334	tags=20%, list=4%, signal=21%
ION_TRANSPORT	ION_TRANSPORT		43	0.229606	0.819097	0.774411	0.909779	1	2250	tags=47%, list=30%, signal=66%
POSITIVE_REGULATION_OF_IMMUNE_SYSTEM_PROCESS	POSITIVE_REGULATION_OF_IMMUNE_SYSTEM_PROCESS		14	0.297091	0.818784	0.71048	0.909428	1	1183	tags=29%, list=16%, signal=34%
PROTEIN_IMPORT	PROTEIN_IMPORT		42	0.228605	0.817883	0.766551	0.910094	1	809	tags=12%, list=11%, signal=13%
CHROMOSOMAL_PART	CHROMOSOMAL_PART		61	0.209602	0.816763	0.799677	0.911265	1	721	tags=11%, list=10%, signal=13%
INTERPHASE	INTERPHASE		42	0.229892	0.816442	0.773554	0.910976	1	1285	tags=17%, list=17%, signal=20%
EPOPATHWAY	EPOPATHWAY		15	0.297731	0.815756	0.723842	0.911328	1	1812	tags=40%, list=24%, signal=53%
HSA01031_GLYCAN_STRUCTURES_BIOSYNTHESIS_2	HSA01031_GLYCAN_STRUCTURES_BIOSYNTHESIS_2		28	0.251102	0.815642	0.770294	0.91067	1	1813	tags=39%, list=24%, signal=52%
TRANSCRIPTION_FACTOR_ACTIVITY	TRANSCRIPTION_FACTOR_ACTIVITY		157	0.182505	0.813122	0.878604	0.914229	1	1734	tags=22%, list=23%, signal=28%
UVC_TTD_ALL_DN	UVC_TTD_ALL_DN		273	0.169954	0.812931	0.946281	0.913702	1	1456	tags=19%, list=19%, signal=22%
WANG_HOXA9_VS_MEIS1_UP	WANG_HOXA9_VS_MEIS1_UP		13	0.306048	0.812574	0.726003	0.913474	1	1727	tags=38%, list=23%, signal=50%
CARBOHYDRATE_CATABOLIC_PROCESS	CARBOHYDRATE_CATABOLIC_PROCESS		11	0.328894	0.811196	0.715315	0.914982	1	1084	tags=36%, list=14%, signal=42%
JISON_SICKLECELL_DIFF	JISON_SICKLECELL_DIFF		241	0.171698	0.810333	0.925035	0.915635	1	1879	tags=26%, list=25%, signal=33%
TAVOR_CEBP_DN	TAVOR_CEBP_DN		21	0.268957	0.80853	0.737815	0.917909	1	1750	tags=38%, list=23%, signal=50%
BREASTCA_THREE_CLASSES	BREASTCA_THREE_CLASSES		34	0.238272	0.80717	0.77592	0.919413	1	1028	tags=21%, list=14%, signal=24%
IDX_TSA_DN_CLUSTER6	IDX_TSA_DN_CLUSTER6		18	0.274568	0.804842	0.755172	0.922607	1	1315	tags=22%, list=18%, signal=27%
BIOPEPTIDESPATHWAY	BIOPEPTIDESPATHWAY		24	0.26128	0.804223	0.762153	0.922866	1	1447	tags=25%, list=19%, signal=31%
HETEROCYCLE_METABOLIC_PROCESS	HETEROCYCLE_METABOLIC_PROCESS		18	0.273812	0.803845	0.742105	0.922661	1	1288	tags=33%, list=17%, signal=40%
CELLULAR_MACROMOLECULE_CATABOLIC_PROCESS	CELLULAR_MACROMOLECULE_CATABOLIC_PROCESS		74	0.20146	0.799562	0.862839	0.9291	1	1239	tags=18%, list=17%, signal=21%
TRANSCRIPTION_COFACTOR_ACTIVITY	TRANSCRIPTION_COFACTOR_ACTIVITY		142	0.181149	0.799208	0.903614	0.928815	1	895	tags=13%, list=12%, signal=14%
ET743_SARCOMA_6HRS_UP	ET743_SARCOMA_6HRS_UP		25	0.256059	0.798913	0.781034	0.92846	1	755	tags=20%, list=10%, signal=22%
OLDWERNER_FIBRO_DN	OLDWERNER_FIBRO_DN		74	0.199366	0.798736	0.856025	0.927894	1	1329	tags=19%, list=18%, signal=23%
HSA00561_GLYCEROLIPID_METABOLISM	HSA00561_GLYCEROLIPID_METABOLISM		26	0.250138	0.797788	0.778524	0.928591	1	339	tags=12%, list=5%, signal=12%
REGULATION_OF_TRANSCRIPTION_FROM_RNA_POLYMERASE_II_PROMOTER	REGULATION_OF_TRANSCRIPTION_FROM_RNA_POLYMERASE_II_PROMOTER		163	0.179851	0.797733	0.890076	0.927795	1	2399	tags=31%, list=32%, signal=45%
INOS_ALL_DN	INOS_ALL_DN		54	0.213949	0.795623	0.827939	0.930446	1	1988	tags=35%, list=26%, signal=48%
NUCLEOTIDE_BINDING	NUCLEOTIDE_BINDING		118	0.187555	0.794907	0.890263	0.930678	1	1910	tags=26%, list=25%, signal=35%
BRENTANI_CYTOSKELETON	BRENTANI_CYTOSKELETON		13	0.298086	0.793774	0.725694	0.931678	1	2570	tags=54%, list=34%, signal=82%
RECEPTOR_COMPLEX	RECEPTOR_COMPLEX		14	0.298365	0.792949	0.732422	0.932173	1	1572	tags=36%, list=21%, signal=45%
HOMEOSTASIS_OF_NUMBER_OF_CELLS	HOMEOSTASIS_OF_NUMBER_OF_CELLS		15	0.288564	0.792019	0.763206	0.932847	1	596	tags=20%, list=8%, signal=22%
NUCLEAR_ORGANIZATION_AND_BIOGENESIS	NUCLEAR_ORGANIZATION_AND_BIOGENESIS		19	0.275421	0.79169	0.756757	0.93251	1	1485	tags=26%, list=20%, signal=33%
ADDYA_K562_HEMIN_TREATMENT	ADDYA_K562_HEMIN_TREATMENT		49	0.218742	0.790845	0.821306	0.933092	1	1675	tags=31%, list=22%, signal=39%
MICROTUBULE_BASED_PROCESS	MICROTUBULE_BASED_PROCESS		54	0.213663	0.790584	0.839806	0.932618	1	2055	tags=28%, list=27%, signal=38%
ST_PHOSPHOINOSITIDE_3_KINASE_PATHWAY	ST_PHOSPHOINOSITIDE_3_KINASE_PATHWAY		25	0.249151	0.789436	0.795699	0.933571	1	964	tags=20%, list=13%, signal=23%
TGZ_ADIP_UP	TGZ_ADIP_UP		10	0.323155	0.788802	0.748624	0.933751	1	1612	tags=40%, list=21%, signal=51%
ACTIN_BINDING	ACTIN_BINDING		46	0.219273	0.78686	0.814381	0.936021	1	2758	tags=54%, list=37%, signal=85%
HSA00440_AMINOPHOSPHONATE_METABOLISM	HSA00440_AMINOPHOSPHONATE_METABOLISM		11	0.311532	0.786258	0.746765	0.936118	1	2747	tags=55%, list=37%, signal=86%
KUROKAWA_5FU_IFN_SENSITIVE_VS_RESISTANT_DN	KUROKAWA_5FU_IFN_SENSITIVE_VS_RESISTANT_DN		33	0.23415	0.786238	0.775685	0.935276	1	536	tags=15%, list=7%, signal=16%
CHROMATIN_REMODELING_COMPLEX	CHROMATIN_REMODELING_COMPLEX		12	0.305259	0.78593	0.726126	0.934857	1	5216	tags=100%, list=70%, signal=327%
PROTEIN_TRANSPORTER_ACTIVITY	PROTEIN_TRANSPORTER_ACTIVITY		12	0.303996	0.785873	0.770035	0.934074	1	1051	tags=17%, list=14%, signal=19%
CMV_8HRS_DN	CMV_8HRS_DN		29	0.24573	0.785848	0.798658	0.933245	1	2261	tags=41%, list=30%, signal=59%
CYTOSKELETON	CYTOSKELETON		201	0.1701	0.785285	0.956643	0.933254	1	2372	tags=33%, list=32%, signal=47%
SHEPARD_NEG_REG_OF_CELL_PROLIFERATION	SHEPARD_NEG_REG_OF_CELL_PROLIFERATION		55	0.210131	0.783618	0.838063	0.934958	1	430	tags=9%, list=6%, signal=10%
PROTEASOME_COMPLEX	PROTEASOME_COMPLEX		20	0.264573	0.782847	0.788732	0.935272	1	3023	tags=50%, list=40%, signal=84%
HIVNEFPATHWAY	HIVNEFPATHWAY		40	0.222849	0.782627	0.824916	0.93473	1	637	tags=13%, list=8%, signal=14%
MONOVALENT_INORGANIC_CATION_TRANSPORT	MONOVALENT_INORGANIC_CATION_TRANSPORT		16	0.278209	0.781754	0.75	0.935244	1	2439	tags=63%, list=33%, signal=92%
PHOSPHOINOSITIDE_METABOLIC_PROCESS	PHOSPHOINOSITIDE_METABOLIC_PROCESS		24	0.253545	0.781616	0.790323	0.934566	1	2610	tags=58%, list=35%, signal=89%
UVC_HIGH_D5_DN	UVC_HIGH_D5_DN		26	0.245677	0.780799	0.814361	0.935008	1	2706	tags=46%, list=36%, signal=72%
HDACI_COLON_CURSUL_UP	HDACI_COLON_CURSUL_UP		34	0.229542	0.778057	0.821429	0.938341	1	755	tags=15%, list=10%, signal=16%
HSA04120_UBIQUITIN_MEDIATED_PROTEOLYSIS	HSA04120_UBIQUITIN_MEDIATED_PROTEOLYSIS		31	0.236769	0.777176	0.815534	0.938738	1	2302	tags=35%, list=31%, signal=51%
CELL_PROLIFERATION_GO_0008283	CELL_PROLIFERATION_GO_0008283		235	0.165746	0.775666	0.976023	0.94018	1	1999	tags=25%, list=27%, signal=33%
CALCINEURIN_NF_AT_SIGNALING	CALCINEURIN_NF_AT_SIGNALING		44	0.216668	0.775464	0.847429	0.939614	1	1595	tags=30%, list=21%, signal=37%
CALRES_MOUSE_UP	CALRES_MOUSE_UP		15	0.279888	0.772035	0.806691	0.943877	1	90	tags=7%, list=1%, signal=7%
PERINUCLEAR_REGION_OF_CYTOPLASM	PERINUCLEAR_REGION_OF_CYTOPLASM		39	0.222349	0.769374	0.838499	0.946917	1	1658	tags=23%, list=22%, signal=29%
SPINDLE_MICROTUBULE	SPINDLE_MICROTUBULE		12	0.297268	0.76908	0.76951	0.94647	1	240	tags=8%, list=3%, signal=9%
PATTERN_SPECIFICATION_PROCESS	PATTERN_SPECIFICATION_PROCESS		12	0.30312	0.768956	0.785321	0.945768	1	2468	tags=67%, list=33%, signal=99%
DRUG_BINDING	DRUG_BINDING		12	0.301947	0.768914	0.764499	0.944951	1	668	tags=17%, list=9%, signal=18%
XU_CBP_UP	XU_CBP_UP		14	0.283916	0.76838	0.784029	0.944887	1	2501	tags=57%, list=33%, signal=86%
IDENTICAL_PROTEIN_BINDING	IDENTICAL_PROTEIN_BINDING		161	0.170897	0.766909	0.955267	0.946138	1	1472	tags=19%, list=20%, signal=23%
HYDROLASE_ACTIVITY__ACTING_ON_GLYCOSYL_BONDS	HYDROLASE_ACTIVITY__ACTING_ON_GLYCOSYL_BONDS		24	0.245971	0.765651	0.832746	0.94702	1	2180	tags=38%, list=29%, signal=53%
HG_PROGERIA_DN	HG_PROGERIA_DN		14	0.282227	0.765307	0.788785	0.946619	1	1145	tags=29%, list=15%, signal=34%
FALT_BCLL_UP	FALT_BCLL_UP		27	0.243764	0.764633	0.82852	0.94667	1	1298	tags=19%, list=17%, signal=22%
INTERPHASE_OF_MITOTIC_CELL_CYCLE	INTERPHASE_OF_MITOTIC_CELL_CYCLE		38	0.220205	0.764606	0.83871	0.945836	1	1285	tags=16%, list=17%, signal=19%
DNA_HELICASE_ACTIVITY	DNA_HELICASE_ACTIVITY		17	0.261119	0.764301	0.80885	0.94542	1	5548	tags=100%, list=74%, signal=383%
CARBOXYLESTERASE_ACTIVITY	CARBOXYLESTERASE_ACTIVITY		10	0.31013	0.763134	0.777563	0.946268	1	641	tags=20%, list=9%, signal=22%
CELL_CYCLE_PROCESS	CELL_CYCLE_PROCESS		107	0.182809	0.763101	0.913658	0.945442	1	1592	tags=18%, list=21%, signal=22%
IL2PATHWAY	IL2PATHWAY		14	0.279111	0.762556	0.784111	0.94535	1	1812	tags=36%, list=24%, signal=47%
CIS_RESIST_GASTRIC_UP	CIS_RESIST_GASTRIC_UP		13	0.284489	0.761959	0.78712	0.945348	1	2015	tags=46%, list=27%, signal=63%
REGULATION_OF_RAS_PROTEIN_SIGNAL_TRANSDUCTION	REGULATION_OF_RAS_PROTEIN_SIGNAL_TRANSDUCTION		12	0.2928	0.761502	0.808171	0.945111	1	79	tags=8%, list=1%, signal=8%
CELL_CYCLE_PHASE	CELL_CYCLE_PHASE		90	0.184062	0.758892	0.914463	0.947908	1	1905	tags=22%, list=25%, signal=29%
IFN_ANY_UP	IFN_ANY_UP		65	0.198136	0.758474	0.875217	0.947654	1	1676	tags=25%, list=22%, signal=31%
EMBRYONIC_DEVELOPMENT	EMBRYONIC_DEVELOPMENT		24	0.241556	0.758032	0.816053	0.947409	1	2327	tags=46%, list=31%, signal=66%
HSA04916_MELANOGENESIS	HSA04916_MELANOGENESIS		46	0.208587	0.756933	0.87541	0.948031	1	1447	tags=22%, list=19%, signal=27%
RNA_SPLICING__VIA_TRANSESTERIFICATION_REACTIONS	RNA_SPLICING__VIA_TRANSESTERIFICATION_REACTIONS		28	0.233344	0.754999	0.838983	0.949745	1	2786	tags=43%, list=37%, signal=68%
HOUSTIS_ROS	HOUSTIS_ROS		22	0.245981	0.754566	0.807018	0.949461	1	742	tags=14%, list=10%, signal=15%
REGULATION_OF_IMMUNE_SYSTEM_PROCESS	REGULATION_OF_IMMUNE_SYSTEM_PROCESS		15	0.275157	0.754263	0.788991	0.949041	1	1183	tags=27%, list=16%, signal=32%
CYSTEINE_TYPE_PEPTIDASE_ACTIVITY	CYSTEINE_TYPE_PEPTIDASE_ACTIVITY		35	0.218851	0.753675	0.84264	0.948979	1	1344	tags=17%, list=18%, signal=21%
REGULATION_OF_SMALL_GTPASE_MEDIATED_SIGNAL_TRANSDUCTION	REGULATION_OF_SMALL_GTPASE_MEDIATED_SIGNAL_TRANSDUCTION		14	0.276884	0.753408	0.809608	0.948471	1	79	tags=7%, list=1%, signal=7%
MEF2DPATHWAY	MEF2DPATHWAY		12	0.291524	0.751659	0.798131	0.949977	1	1595	tags=33%, list=21%, signal=42%
HSA00642_ETHYLBENZENE_DEGRADATION	HSA00642_ETHYLBENZENE_DEGRADATION		10	0.304871	0.751316	0.786496	0.949566	1	2574	tags=80%, list=34%, signal=122%
AD12_48HRS_DN	AD12_48HRS_DN		10	0.310354	0.750402	0.802817	0.949909	1	2693	tags=70%, list=36%, signal=109%
MTORPATHWAY	MTORPATHWAY		19	0.253157	0.749571	0.815742	0.950097	1	1921	tags=32%, list=26%, signal=42%
UV_ESR_OLD_UNREG	UV_ESR_OLD_UNREG		12	0.289559	0.749305	0.813953	0.949565	1	771	tags=17%, list=10%, signal=19%
ER_GOLGI_INTERMEDIATE_COMPARTMENT	ER_GOLGI_INTERMEDIATE_COMPARTMENT		22	0.243057	0.747606	0.839925	0.950845	1	211	tags=9%, list=3%, signal=9%
LYMPHOCYTE_ACTIVATION	LYMPHOCYTE_ACTIVATION		12	0.291144	0.747214	0.811828	0.950503	1	1374	tags=33%, list=18%, signal=41%
MUNSHI_MM_UP	MUNSHI_MM_UP		50	0.199739	0.739119	0.901153	0.959682	1	1184	tags=18%, list=16%, signal=21%
CYSTEINE_TYPE_ENDOPEPTIDASE_ACTIVITY	CYSTEINE_TYPE_ENDOPEPTIDASE_ACTIVITY		27	0.230124	0.739077	0.849557	0.958859	1	1344	tags=19%, list=18%, signal=22%
PROLIFERATION_GENES	PROLIFERATION_GENES		186	0.163929	0.738457	0.96719	0.958732	1	1112	tags=15%, list=15%, signal=17%
MAINTENANCE_OF_LOCALIZATION	MAINTENANCE_OF_LOCALIZATION		12	0.284142	0.737442	0.83156	0.959148	1	1183	tags=25%, list=16%, signal=30%
INTEGRINPATHWAY	INTEGRINPATHWAY		23	0.238834	0.737385	0.84083	0.958369	1	1447	tags=22%, list=19%, signal=27%
TARTE_BCELL	TARTE_BCELL		27	0.232189	0.736548	0.835034	0.958499	1	1623	tags=30%, list=22%, signal=38%
CHROMATIN_MODIFICATION	CHROMATIN_MODIFICATION		34	0.217097	0.736399	0.877551	0.957822	1	2618	tags=41%, list=35%, signal=63%
OVARIAN_INFERTILITY_GENES	OVARIAN_INFERTILITY_GENES		10	0.305401	0.73511	0.800725	0.958533	1	2314	tags=50%, list=31%, signal=72%
ROSS_CBF_LEUKEMIA	ROSS_CBF_LEUKEMIA		36	0.213236	0.734623	0.888889	0.958291	1	845	tags=17%, list=11%, signal=19%
WONG_IFNA_HCC_RESISTANT_VS_SENSITIVE_UP	WONG_IFNA_HCC_RESISTANT_VS_SENSITIVE_UP		10	0.29563	0.73445	0.788562	0.957627	1	1016	tags=20%, list=14%, signal=23%
SPLICEOSOME_ASSEMBLY	SPLICEOSOME_ASSEMBLY		16	0.260635	0.733434	0.819209	0.957971	1	2226	tags=31%, list=30%, signal=44%
CMV_HCMV_TIMECOURSE_14HRS_UP	CMV_HCMV_TIMECOURSE_14HRS_UP		30	0.22071	0.732634	0.886986	0.958036	1	744	tags=17%, list=10%, signal=18%
ST_T_CELL_SIGNAL_TRANSDUCTION	ST_T_CELL_SIGNAL_TRANSDUCTION		22	0.237169	0.729287	0.85913	0.961067	1	2400	tags=41%, list=32%, signal=60%
PROTEIN_AMINO_ACID_PHOSPHORYLATION	PROTEIN_AMINO_ACID_PHOSPHORYLATION		132	0.165585	0.728494	0.97561	0.961118	1	1864	tags=27%, list=25%, signal=35%
ZUCCHI_EPITHELIAL_UP	ZUCCHI_EPITHELIAL_UP		34	0.215792	0.728447	0.89547	0.960315	1	333	tags=9%, list=4%, signal=9%
T_CELL_ACTIVATION	T_CELL_ACTIVATION		10	0.296789	0.728048	0.821033	0.95991	1	1183	tags=30%, list=16%, signal=36%
RIBAVIRIN_RSV_UP	RIBAVIRIN_RSV_UP		15	0.260474	0.726894	0.817073	0.960401	1	1127	tags=27%, list=15%, signal=31%
GTPASE_ACTIVATOR_ACTIVITY	GTPASE_ACTIVATOR_ACTIVITY		32	0.219346	0.726475	0.872633	0.960018	1	2514	tags=50%, list=34%, signal=75%
VEGFPATHWAY	VEGFPATHWAY		22	0.240217	0.725204	0.850953	0.960581	1	1696	tags=36%, list=23%, signal=47%
HDACI_COLON_CUR_UP	HDACI_COLON_CUR_UP		84	0.179107	0.72452	0.948387	0.960458	1	755	tags=11%, list=10%, signal=12%
RESPONSE_TO_BIOTIC_STIMULUS	RESPONSE_TO_BIOTIC_STIMULUS		50	0.196654	0.72177	0.920139	0.962536	1	2028	tags=28%, list=27%, signal=38%
PROTEIN_AMINO_ACID_DEPHOSPHORYLATION	PROTEIN_AMINO_ACID_DEPHOSPHORYLATION		27	0.22158	0.72124	0.878007	0.962265	1	1912	tags=30%, list=25%, signal=40%
NUCLEOTIDE_EXCISION_REPAIR	NUCLEOTIDE_EXCISION_REPAIR		13	0.272123	0.721136	0.815199	0.961515	1	975	tags=15%, list=13%, signal=18%
NADLER_OBESITY_HYPERGLYCEMIA	NADLER_OBESITY_HYPERGLYCEMIA		25	0.225653	0.717428	0.904514	0.964507	1	1898	tags=36%, list=25%, signal=48%
ACID_AMINO_ACID_LIGASE_ACTIVITY	ACID_AMINO_ACID_LIGASE_ACTIVITY		39	0.201409	0.715639	0.899676	0.965526	1	302	tags=8%, list=4%, signal=8%
IL6_SCAR_FIBRO_UP	IL6_SCAR_FIBRO_UP		17	0.247139	0.710947	0.853952	0.96945	1	1277	tags=24%, list=17%, signal=28%
MAPKPATHWAY	MAPKPATHWAY		61	0.186616	0.710777	0.949013	0.968762	1	2008	tags=31%, list=27%, signal=42%
TRANSCRIPTION_FROM_RNA_POLYMERASE_II_PROMOTER	TRANSCRIPTION_FROM_RNA_POLYMERASE_II_PROMOTER		260	0.15058	0.710564	1	0.968137	1	2314	tags=29%, list=31%, signal=41%
DEPHOSPHORYLATION	DEPHOSPHORYLATION		30	0.21627	0.709483	0.918782	0.968396	1	1912	tags=27%, list=25%, signal=36%
AGED_MOUSE_MUSCLE_UP	AGED_MOUSE_MUSCLE_UP		21	0.236257	0.707488	0.863118	0.96952	1	1867	tags=38%, list=25%, signal=51%
UV-CMV_UNIQUE_HCMV_6HRS_DN	UV-CMV_UNIQUE_HCMV_6HRS_DN		50	0.191986	0.707472	0.929276	0.968681	1	935	tags=14%, list=12%, signal=16%
DNA_DIRECTED_RNA_POLYMERASE_II__HOLOENZYME	DNA_DIRECTED_RNA_POLYMERASE_II__HOLOENZYME		49	0.191766	0.70575	0.939799	0.969509	1	2054	tags=24%, list=27%, signal=33%
DAMAGED_DNA_BINDING	DAMAGED_DNA_BINDING		11	0.27745	0.70563	0.843972	0.968764	1	2418	tags=36%, list=32%, signal=54%
ESR_FIBROBLAST_DN	ESR_FIBROBLAST_DN		12	0.273421	0.703551	0.868668	0.969938	1	2344	tags=42%, list=31%, signal=60%
NF90_DN	NF90_DN		16	0.252038	0.702407	0.855334	0.970145	1	2505	tags=38%, list=33%, signal=56%
NEGATIVE_REGULATION_OF_TRANSFERASE_ACTIVITY	NEGATIVE_REGULATION_OF_TRANSFERASE_ACTIVITY		20	0.233895	0.69775	0.88455	0.973657	1	2503	tags=45%, list=33%, signal=67%
ACTIN_CYTOSKELETON	ACTIN_CYTOSKELETON		68	0.177322	0.697624	0.959184	0.972916	1	2400	tags=38%, list=32%, signal=56%
UVB_NHEK3_C4	UVB_NHEK3_C4		11	0.275894	0.693624	0.870107	0.975672	1	2040	tags=36%, list=27%, signal=50%
FLECHNER_KIDNEY_TRANSPLANT_WELL_PBL_DN	FLECHNER_KIDNEY_TRANSPLANT_WELL_PBL_DN		33	0.205104	0.691432	0.924296	0.976725	1	1904	tags=33%, list=25%, signal=44%
INTEGRATOR_COMPLEX	INTEGRATOR_COMPLEX		10	0.276364	0.689312	0.852941	0.977828	1	1282	tags=20%, list=17%, signal=24%
GOLUB_ALL_VS_AML_UP	GOLUB_ALL_VS_AML_UP		16	0.236478	0.684479	0.878092	0.981011	1	1824	tags=31%, list=24%, signal=41%
VERNELL_PRB_CLSTR2	VERNELL_PRB_CLSTR2		16	0.246448	0.681352	0.88551	0.982707	1	1966	tags=31%, list=26%, signal=42%
MEIOTIC_CELL_CYCLE	MEIOTIC_CELL_CYCLE		12	0.268923	0.679641	0.883895	0.983278	1	1557	tags=25%, list=21%, signal=31%
BCL2_FAMILY_AND_REG_NETWORK	BCL2_FAMILY_AND_REG_NETWORK		17	0.234359	0.676382	0.888268	0.985037	1	1589	tags=29%, list=21%, signal=37%
PURINE_NUCLEOTIDE_METABOLIC_PROCESS	PURINE_NUCLEOTIDE_METABOLIC_PROCESS		10	0.273735	0.676113	0.880597	0.984407	1	931	tags=20%, list=12%, signal=23%
MICROTUBULE_ASSOCIATED_COMPLEX	MICROTUBULE_ASSOCIATED_COMPLEX		27	0.206693	0.672498	0.92228	0.986364	1	1568	tags=26%, list=21%, signal=33%
MITOTIC_CELL_CYCLE_CHECKPOINT	MITOTIC_CELL_CYCLE_CHECKPOINT		10	0.273018	0.671717	0.892045	0.986136	1	5457	tags=100%, list=73%, signal=366%
DISTECHE_XINACTIVATED_GENES	DISTECHE_XINACTIVATED_GENES		17	0.236011	0.671707	0.905109	0.985292	1	2716	tags=47%, list=36%, signal=74%
SIG_REGULATION_OF_THE_ACTIN_CYTOSKELETON_BY_RHO_GTPASES	SIG_REGULATION_OF_THE_ACTIN_CYTOSKELETON_BY_RHO_GTPASES		24	0.214332	0.670455	0.908938	0.985405	1	1021	tags=17%, list=14%, signal=19%
POST_GOLGI_VESICLE_MEDIATED_TRANSPORT	POST_GOLGI_VESICLE_MEDIATED_TRANSPORT		12	0.259895	0.670445	0.904514	0.984564	1	1995	tags=25%, list=27%, signal=34%
PROTEIN_SERINE_THREONINE_KINASE_ACTIVITY	PROTEIN_SERINE_THREONINE_KINASE_ACTIVITY		116	0.155762	0.666937	0.989113	0.986283	1	2096	tags=29%, list=28%, signal=40%
P21_MIDDLE_DN	P21_MIDDLE_DN		12	0.253675	0.664443	0.898367	0.987163	1	1189	tags=17%, list=16%, signal=20%
HUMAN_CD34_ENRICHED_TRANSCRIPTION_FACTORS	HUMAN_CD34_ENRICHED_TRANSCRIPTION_FACTORS		120	0.15366	0.661106	0.996815	0.988679	1	1934	tags=25%, list=26%, signal=33%
CROONQUIST_IL6_RAS_DN	CROONQUIST_IL6_RAS_DN		10	0.273285	0.659355	0.895028	0.98905	1	5455	tags=100%, list=73%, signal=366%
DNA_DEPENDENT_ATPASE_ACTIVITY	DNA_DEPENDENT_ATPASE_ACTIVITY		15	0.239284	0.65702	0.920863	0.989791	1	5711	tags=100%, list=76%, signal=418%
LAMB_CYCLIN_D1_UP	LAMB_CYCLIN_D1_UP		10	0.267372	0.653998	0.904014	0.990969	1	2890	tags=60%, list=39%, signal=97%
CORTEX_ENRICHMENT_EARLY_UP	CORTEX_ENRICHMENT_EARLY_UP		10	0.266644	0.65389	0.90538	0.99018	1	3051	tags=60%, list=41%, signal=101%
NUCLEOPLASM_PART	NUCLEOPLASM_PART		140	0.147127	0.647915	0.99529	0.993077	1	2054	tags=24%, list=27%, signal=33%
MICROTUBULE	MICROTUBULE		23	0.212835	0.647123	0.92721	0.992748	1	1455	tags=17%, list=19%, signal=22%
NOUZOVA_CPG_H4_UP	NOUZOVA_CPG_H4_UP		88	0.156779	0.644343	0.992026	0.993599	1	2044	tags=25%, list=27%, signal=34%
BRCA2_BRCA1_UP	BRCA2_BRCA1_UP		29	0.198268	0.643539	0.954003	0.993202	1	2403	tags=38%, list=32%, signal=56%
FETAL_LIVER_ENRICHED_TRANSCRIPTION_FACTORS	FETAL_LIVER_ENRICHED_TRANSCRIPTION_FACTORS		56	0.170525	0.638686	0.98546	0.99526	1	1560	tags=21%, list=21%, signal=27%
IGFR_IR_DN	IGFR_IR_DN		10	0.260332	0.637833	0.907308	0.994909	1	1145	tags=30%, list=15%, signal=35%
PROTEIN_HETERODIMERIZATION_ACTIVITY	PROTEIN_HETERODIMERIZATION_ACTIVITY		50	0.172441	0.633817	0.976027	0.99622	1	1491	tags=20%, list=20%, signal=25%
CIRCADIAN_EXERCISE	CIRCADIAN_EXERCISE		33	0.187662	0.633708	0.964407	0.995428	1	2513	tags=36%, list=33%, signal=54%
TNF_AND_FAS_NETWORK	TNF_AND_FAS_NETWORK		12	0.243625	0.629142	0.918519	0.997012	1	691	tags=17%, list=9%, signal=18%
DNA_REPLICATION	DNA_REPLICATION		71	0.161748	0.628881	0.988746	0.99631	1	810	tags=8%, list=11%, signal=9%
RESPONSE_TO_ENDOGENOUS_STIMULUS	RESPONSE_TO_ENDOGENOUS_STIMULUS		121	0.146118	0.62716	1	0.996385	1	1949	tags=22%, list=26%, signal=30%
ANDROGEN_GENES	ANDROGEN_GENES		23	0.204642	0.624701	0.922414	0.996772	1	3192	tags=57%, list=43%, signal=98%
LIPOPROTEIN_METABOLIC_PROCESS	LIPOPROTEIN_METABOLIC_PROCESS		20	0.20859	0.618926	0.952548	0.998676	1	2610	tags=45%, list=35%, signal=69%
AGUIRRE_PANCREAS_CHR6	AGUIRRE_PANCREAS_CHR6		27	0.193645	0.618798	0.959436	0.997879	1	983	tags=19%, list=13%, signal=21%
NUCLEOPLASM	NUCLEOPLASM		186	0.135138	0.618738	1	0.997061	1	2054	tags=23%, list=27%, signal=30%
DNA_METABOLIC_PROCESS	DNA_METABOLIC_PROCESS		158	0.136751	0.612923	1	0.998862	1	1040	tags=10%, list=14%, signal=12%
HOFMANN_MANTEL_LYMPHOMA_VS_LYMPH_NODES_UP	HOFMANN_MANTEL_LYMPHOMA_VS_LYMPH_NODES_UP		32	0.184137	0.609178	0.978369	0.999656	1	2576	tags=47%, list=34%, signal=71%
POSITIVE_REGULATION_OF_PROTEIN_METABOLIC_PROCESS	POSITIVE_REGULATION_OF_PROTEIN_METABOLIC_PROCESS		27	0.184329	0.604658	0.960549	1	1	1689	tags=26%, list=23%, signal=33%
POSITIVE_REGULATION_OF_CELLULAR_PROTEIN_METABOLIC_PROCESS	POSITIVE_REGULATION_OF_CELLULAR_PROTEIN_METABOLIC_PROCESS		26	0.186735	0.602621	0.966192	1	1	1689	tags=27%, list=23%, signal=35%
[truncated: 38 more rows]

## Sheet: GSEA Up in Ovary
NAME	GS<br> follow link to MSigDB	GS DETAILS	SIZE	ES	NES	NOM p-val	FDR q-val	FWER p-val	RANK AT MAX	LEADING EDGE
[truncated: 891 more rows]

[truncated: 3 more sheets: GSEA Up in Colon, GSEA up in Lung , GSEA up in Thyroid-Kidney]
