# Supplementary material for: A taxonomy of epithelial human cancer and their metastases
Source: BMC Med Genomics. 2009 Dec 17;2:69. doi: 10.1186/1755-8794-2-69 (PMC2806369; doi:10.1186/1755-8794-2-69)
Supplement: Additional file 3 — Breast cancer clinico-pathological data. Grade, histological distribution and receptor status for the breast subclusters. [file 1755-8794-2-69-S3.XLS]

## Sheet: Grade distribution
Grade distribution of the primary breast tumors in the breast cluster.
Raw numbers	Missing	Grade 1	Grade 2	Grade 3	Total
Breast1	14	9	25	13	61
Breast2	21	13	55	26	115
Breast3	14	6	22	24	66
Breast4	15	0	3	68	86
Total	64	28	105	131	328

## Sheet: Histological distribution
Histological distribution of the primary breast tumors in the breast cluster.
Raw numbers	Lobular	(Invasive) ductal	other	Total
Breast1	19	31	11	61
Breast2	14	94	7	115
Breast3	5	57	4	66
Breast4	0	79	7	86
Total	38	261	29	328

## Sheet: Receptor status
Receptor status of the primary breast tumors in the breast cluster.
Raw numbers	ER+	PR+	HER2/neu+	ER-/PR-/HER2neu-	Total
Breast1	85	22	4	6	61
Breast2	67	56	20	2	115
Breast3	36	32	10	5	66
Breast4	12	9	20	32	86
Total	200	119	54	45	328
