# Supplementary material for: A taxonomy of epithelial human cancer and their metastases
Source: BMC Med Genomics. 2009 Dec 17;2:69. doi: 10.1186/1755-8794-2-69 (PMC2806369; doi:10.1186/1755-8794-2-69)
Supplement: Additional file 4 — Breast signature. Breast signature based on differentially expressed genes between Cluster 1 and Cluster 4 in the breast cluster. [file 1755-8794-2-69-S4.XLS]

## Sheet: Breast4Vs1_250
Overexpressed genes in Breast4 subcluster vs. Breast1 subcluster.
-1 = upregulated in Breast1 = upregulated in Breast4
32	ACACB	acetyl-Coenzyme A carboxylase beta	-1	10.1736
9590	AKAP12	A kinase (PRKA) anchor protein 12	-1	10.1657
9936	CD302	CD302 molecule	-1	10.1657
857	CAV1	caveolin 1, caveolae protein, 22kDa	-1	10.1538
8436	SDPR	serum deprivation response (phosphatidylserine binding protein)	-1	10.1022
4692	NDN	necdin homolog (mouse)	-1	10.0982
57088	PLSCR4	phospholipid scramblase 4	-1	10.0744
287	ANK2	ankyrin 2, neuronal	-1	10.0625
3489	IGFBP6	insulin-like growth factor binding protein 6	-1	10.0625
10186	LHFP	lipoma HMGIC fusion partner	-1	10.007
8611	PPAP2A	phosphatidic acid phosphatase type 2A	-1	9.9832
1842	ECM2	extracellular matrix protein 2, female organ and adipocyte specific	-1	9.9554
9079	LDB2	LIM domain binding 2	-1	9.9475
79686	C14orf139	chromosome 14 open reading frame 139	-1	9.9355
80310	PDGFD	platelet derived growth factor D	-1	9.9355
152503	SH3D19	SH3 domain containing 19	-1	9.9236
23371	TENC1	tensin like C1 domain containing phosphatase (tensin 2)	-1	9.8879
55701			-1	9.8681
57678	GPAM	glycerol-3-phosphate acyltransferase, mitochondrial	-1	9.8641
8404	SPARCL1	SPARC-like 1 (hevin)	-1	9.8602
8406	SRPX	sushi-repeat-containing protein, X-linked	-1	9.8602
3479	IGF1	insulin-like growth factor 1 (somatomedin C)	-1	9.8046
25927	CNRIP1	cannabinoid receptor interacting protein 1	-1	9.8006
219654	ZCCHC24	zinc finger, CCHC domain containing 24	-1	9.7927
2273	FHL1	four and a half LIM domains 1	-1	9.7848
3908	LAMA2	laminin, alpha 2	-1	9.7689
2878	GPX3	glutathione peroxidase 3 (plasma)	-1	9.753
10580	SORBS1	sorbin and SH3 domain containing 1	-1	9.7372
7049	TGFBR3	transforming growth factor, beta receptor III	-1	9.7094
10491	CRTAP	cartilage associated protein	-1	9.7014
10395	DLC1	deleted in liver cancer 1	-1	9.6856
2791	GNG11	guanine nucleotide binding protein (G protein), gamma 11	-1	9.6578
50486	G0S2	G0/G1switch 2	-1	9.6578
8434	RECK	reversion-inducing-cysteine-rich protein with kazal motifs	-1	9.638
79974	C7orf58	chromosome 7 open reading frame 58	-1	9.6221
23452	ANGPTL2	angiopoietin-like 2	-1	9.6142
948	CD36	CD36 molecule (thrombospondin receptor)	-1	9.6062
2078	ERG	v-ets erythroblastosis virus E26 oncogene homolog (avian)	-1	9.6062
2034	EPAS1	endothelial PAS domain protein 1	-1	9.5903
151887	CCDC80	coiled-coil domain containing 80	-1	9.5864
358	AQP1	aquaporin 1 (Colton blood group)	-1	9.5824
4171	MCM2	minichromosome maintenance complex component 2	1	9.5626
2331	FMOD	fibromodulin	-1	9.5586
6038	RNASE4	ribonuclease, RNase A family, 4	-1	9.5507
3913	LAMB2	laminin, beta 2 (laminin S)	-1	9.5467
4023	LPL	lipoprotein lipase	-1	9.5348
6453	ITSN1	intersectin 1 (SH3 domain protein)	-1	9.5348
23090	ZNF423	zinc finger protein 423	-1	9.5229
25959	KANK2	KN motif and ankyrin repeat domains 2	-1	9.5189
3161	HMMR	hyaluronan-mediated motility receptor (RHAMM)	1	9.4911
64094	SMOC2	SPARC related modular calcium binding 2	-1	9.4316
23331	TTC28	tetratricopeptide repeat domain 28	-1	9.4197
9737	GPRASP1	G protein-coupled receptor associated sorting protein 1	-1	9.4158
57381	RHOJ	ras homolog gene family, member J	-1	9.4158
64397	ZFP106	zinc finger protein 106 homolog (mouse)	-1	9.4078
56849	TCEAL7	transcription elongation factor A (SII)-like 7	-1	9.38
1910	EDNRB	endothelin receptor type B	-1	9.3721
27303	RBMS3	RNA binding motif, single stranded interacting protein	-1	9.3721
145781	GCOM1	GRINL1A complex locus	-1	9.3642
166336	PRICKLE2	prickle homolog 2 (Drosophila)	-1	9.3562
7048	TGFBR2	transforming growth factor, beta receptor II (70/80kDa)	-1	9.3523
185	AGTR1	angiotensin II receptor, type 1	-1	9.3364
57562	KIAA1377	KIAA1377	-1	9.3245
891	CCNB1	cyclin B1	1	9.3166
10231	RCAN2	regulator of calcineurin 2	-1	9.3166
728926			-1	9.3047
284119	PTRF	polymerase I and transcript release factor	-1	9.2888
10826	C5orf4	chromosome 5 open reading frame 4	-1	9.2689
118429	ANTXR2	anthrax toxin receptor 2	-1	9.2531
11130	ZWINT	ZW10 interactor	1	9.2491
4128	MAOA	monoamine oxidase A	-1	9.2293
5166	PDK4	pyruvate dehydrogenase kinase, isozyme 4	-1	9.2213
11065	UBE2C	ubiquitin-conjugating enzyme E2C	1	9.2213
26234	FBXL5	F-box and leucine-rich repeat protein 5	-1	9.2134
7373	COL14A1	collagen, type XIV, alpha 1	-1	9.2055
79901	CYBRD1	cytochrome b reductase 1	-1	9.2055
220965	FAM13C	family with sequence similarity 13, member C	-1	9.1856
858	CAV2	caveolin 2	-1	9.1817
1901	S1PR1	sphingosine-1-phosphate receptor 1	-1	9.142
29127	RACGAP1	Rac GTPase activating protein 1	1	9.134
23235	SIK2	salt-inducible kinase 2	-1	9.1301
10797	MTHFD2	methylenetetrahydrofolate dehydrogenase (NADP+ dependent) 2, methenyltetrahydrofolate cyclohydrolase	1	9.1261
57659	ZBTB4	zinc finger and BTB domain containing 4	-1	9.1221
5204	PFDN5	prefoldin subunit 5	-1	9.1063
9353	SLIT2	slit homolog 2 (Drosophila)	-1	9.1023
10252	SPRY1	sprouty homolog 1, antagonist of FGF signaling (Drosophila)	-1	9.1023
4035	LRP1	low density lipoprotein-related protein 1 (alpha-2-macroglobulin receptor)	-1	9.0706
79812	MMRN2	multimerin 2	-1	9.0626
81610	FAM83D	family with sequence similarity 83, member D	1	9.0626
83604	TMEM47	transmembrane protein 47	-1	9.0587
3075	CFH	complement factor H	-1	9.0547
10212	DDX39	DEAD (Asp-Glu-Ala-Asp) box polypeptide 39	1	9.0547
10253	SPRY2	sprouty homolog 2 (Drosophila)	-1	9.0507
54845	ESRP1	epithelial splicing regulatory protein 1	1	9.0467
221395	GPR116	G protein-coupled receptor 116	-1	9.0388
847	CAT	catalase	-1	9.0348
2690	GHR	growth hormone receptor	-1	9.015
2908	NR3C1	nuclear receptor subfamily 3, group C, member 1 (glucocorticoid receptor)	-1	9.011
4085	MAD2L1	MAD2 mitotic arrest deficient-like 1 (yeast)	1	9.011
5136	PDE1A	phosphodiesterase 1A, calmodulin-dependent	-1	9.0031
10535	RNASEH2A	ribonuclease H2, subunit A	1	8.9991
64151	NCAPG	non-SMC condensin I complex, subunit G	1	8.9952
908	CCT6A	chaperonin containing TCP1, subunit 6A (zeta 1)	1	8.9833
6387	CXCL12	chemokine (C-X-C motif) ligand 12 (stromal cell-derived factor 1)	-1	8.9833
6491	STIL	SCL/TAL1 interrupting locus	1	8.9753
4141	MARS	methionyl-tRNA synthetase	1	8.9674
6414	SEPP1	selenoprotein P, plasma, 1	-1	8.9595
2202	EFEMP1	EGF-containing fibulin-like extracellular matrix protein 1	-1	8.9555
7272	TTK	TTK protein kinase	1	8.9555
6241	RRM2	ribonucleotide reductase M2 polypeptide	1	8.9515
5627	PROS1	protein S (alpha)	-1	8.9396
7084	TK2	thymidine kinase 2, mitochondrial	-1	8.9356
10606	PAICS	phosphoribosylaminoimidazole carboxylase, phosphoribosylaminoimidazole succinocarboxamide synthetase	1	8.9356
54861	SNRK	SNF related kinase	-1	8.9356
4286	MITF	microphthalmia-associated transcription factor	-1	8.9277
6790	AURKA	aurora kinase A	1	8.9079
9638	FEZ1	fasciculation and elongation protein zeta 1 (zygin I)	-1	8.9079
3015	H2AFZ	H2A histone family, member Z	1	8.9039
1634	DCN	decorin	-1	8.8999
10873	ME3	malic enzyme 3, NADP(+)-dependent, mitochondrial	-1	8.8999
2162	F13A1	coagulation factor XIII, A1 polypeptide	-1	8.892
2237	FEN1	flap structure-specific endonuclease 1	1	8.888
9319	TRIP13	thyroid hormone receptor interactor 13	1	8.8841
1153	CIRBP	cold inducible RNA binding protein	-1	8.8761
25879	WDSOF1	WD repeats and SOF1 domain containing	1	8.8761
11096	ADAMTS5	ADAM metallopeptidase with thrombospondin type 1 motif, 5	-1	8.8722
51232	CRIM1	cysteine rich transmembrane BMP regulator 1 (chordin-like)	-1	8.8722
57124	CD248	CD248 molecule, endosialin	-1	8.8722
11004	KIF2C	kinesin family member 2C	1	8.8682
389136	VGLL3	vestigial like 3 (Drosophila)	-1	8.8682
28998	MRPL13	mitochondrial ribosomal protein L13	1	8.8642
51514	DTL	denticleless homolog (Drosophila)	1	8.8642
9133	CCNB2	cyclin B2	1	8.8603
26137	ZBTB20	zinc finger and BTB domain containing 20	-1	8.8523
492311	C5orf53	chromosome 5 open reading frame 53	-1	8.8484
1028	CDKN1C	cyclin-dependent kinase inhibitor 1C (p57, Kip2)	-1	8.8444
51155	HN1	hematological and neurological expressed 1	1	8.8285
3176	HNMT	histamine N-methyltransferase	-1	8.7968
7203	CCT3	chaperonin containing TCP1, subunit 3 (gamma)	1	8.7968
81873	ARPC5L	actin related protein 2/3 complex, subunit 5-like	1	8.7968
91947	ARRDC4	arrestin domain containing 4	-1	8.7968
3202	HOXA5	homeobox A5	-1	8.7888
8835	SOCS2	suppressor of cytokine signaling 2	-1	8.7888
54510	PCDH18	protocadherin 18	-1	8.773
983	CDC2	cell division cycle 2, G1 to S and G2 to M	1	8.7611
29931	LOH3CR2A	loss of heterozygosity, 3, chromosomal region 2, gene A	-1	8.7531
2145	EZH1	enhancer of zeste homolog 1 (Drosophila)	-1	8.7492
5577	PRKAR2B	protein kinase, cAMP-dependent, regulatory, type II, beta	-1	8.7452
83699	SH3BGRL2	SH3 domain binding glutamic acid-rich protein like 2	-1	8.7452
23531	MMD	monocyte to macrophage differentiation-associated	-1	8.7412
5690	PSMB2	proteasome (prosome, macropain) subunit, beta type, 2	1	8.7373
3040	HBA2	hemoglobin, alpha 2	-1	8.7333
5519	PPP2R1B	protein phosphatase 2 (formerly 2A), regulatory subunit A, beta isoform	-1	8.7134
84981	C17orf91	chromosome 17 open reading frame 91	-1	8.7055
216	ALDH1A1	aldehyde dehydrogenase 1 family, member A1	-1	8.6936
1736	DKC1	dyskeratosis congenita 1, dyskerin	1	8.6896
55353	LAPTM4B	lysosomal protein transmembrane 4 beta	1	8.6896
4005	LMO2	LIM domain only 2 (rhombotin-like 1)	-1	8.6777
29028	ATAD2	ATPase family, AAA domain containing 2	1	8.6738
9787	DLGAP5	discs, large (Drosophila) homolog-associated protein 5	1	8.6698
5168	ENPP2	ectonucleotide pyrophosphatase/phosphodiesterase 2	-1	8.6619
23741	EID1	EP300 interacting inhibitor of differentiation 1	-1	8.6619
4094	MAF	v-maf musculoaponeurotic fibrosarcoma oncogene homolog (avian)	-1	8.6579
5111	PCNA	proliferating cell nuclear antigen	1	8.6579
2157	F8	coagulation factor VIII, procoagulant component	-1	8.6539
23768	FLRT2	fibronectin leucine rich transmembrane protein 2	-1	8.6539
3487	IGFBP4	insulin-like growth factor binding protein 4	-1	8.65
90507	SCRN2	secernin 2	-1	8.642
55075	UACA	uveal autoantigen with coiled-coil domains and ankyrin repeats	-1	8.6381
90102	PHLDB2	pleckstrin homology-like domain, family B, member 2	-1	8.6381
9055	PRC1	protein regulator of cytokinesis 1	1	8.6301
399474	TMEM200B	transmembrane protein 200B	-1	8.6301
54538	ROBO4	roundabout homolog 4, magic roundabout (Drosophila)	-1	8.6262
1503	CTPS	CTP synthase	1	8.6182
1958	EGR1	early growth response 1	-1	8.6142
9650	MTFR1	mitochondrial fission regulator 1	1	8.6063
30008	EFEMP2	EGF-containing fibulin-like extracellular matrix protein 2	-1	8.6063
51065	RPS27L	ribosomal protein S27-like	-1	8.5825
1112	FOXN3	forkhead box N3	-1	8.5785
56942	C16orf61	chromosome 16 open reading frame 61	1	8.5785
4212	MEIS2	Meis homeobox 2	-1	8.5706
10926	DBF4	DBF4 homolog (S. cerevisiae)	1	8.5706
54443	ANLN	anillin, actin binding protein	1	8.5706
90203	SNX21	sorting nexin family member 21	-1	8.5627
23111	SPG20	spastic paraplegia 20 (Troyer syndrome)	-1	8.5587
11343	MGLL	monoglyceride lipase	-1	8.5508
7153	TOP2A	topoisomerase (DNA) II alpha 170kDa	1	8.5389
667	DST	dystonin	-1	8.5309
3608	ILF2	interleukin enhancer binding factor 2, 45kDa	1	8.5071
6867	TACC1	transforming, acidic coiled-coil containing protein 1	-1	8.5031
1033	CDKN3	cyclin-dependent kinase inhibitor 3	1	8.4992
4172	MCM3	minichromosome maintenance complex component 3	1	8.4992
26586	CKAP2	cytoskeleton associated protein 2	1	8.4873
1786	DNMT1	DNA (cytosine-5-)-methyltransferase 1	1	8.4833
51203	NUSAP1	nucleolar and spindle associated protein 1	1	8.4793
51373	MRPS17	mitochondrial ribosomal protein S17	1	8.4793
5175	PECAM1	platelet/endothelial cell adhesion molecule	-1	8.4754
1434	CSE1L	CSE1 chromosome segregation 1-like (yeast)	1	8.4635
57685	CACHD1	cache domain containing 1	-1	8.4635
7106	TSPAN4	tetraspanin 4	-1	8.4595
3043	HBB	hemoglobin, beta	-1	8.4555
2327	FMO2	flavin containing monooxygenase 2 (non-functional)	-1	8.4317
23560	GTPBP4	GTP binding protein 4	1	8.4198
8607	RUVBL1	RuvB-like 1 (E. coli)	1	8.4119
1894	ECT2	epithelial cell transforming sequence 2 oncogene	1	8.4079
26577	PCOLCE2	procollagen C-endopeptidase enhancer 2	-1	8.4079
1915	EEF1A1	eukaryotic translation elongation factor 1 alpha 1	-1	8.404
4053	LTBP2	latent transforming growth factor beta binding protein 2	-1	8.404
266812	NAP1L5	nucleosome assembly protein 1-like 5	-1	8.396
3301	DNAJA1	DnaJ (Hsp40) homolog, subfamily A, member 1	1	8.3881
3953	LEPR	leptin receptor	-1	8.3881
51306	FAM13B	family with sequence similarity 13, member B	-1	8.3881
1601	DAB2	disabled homolog 2, mitogen-responsive phosphoprotein (Drosophila)	-1	8.3801
9768	KIAA0101	KIAA0101	1	8.3801
10403	NDC80	NDC80 homolog, kinetochore complex component (S. cerevisiae)	1	8.3762
10194	TSHZ1	teashirt zinc finger homeobox 1	-1	8.3524
3627	CXCL10	chemokine (C-X-C motif) ligand 10	1	8.3484
22918	CD93	CD93 molecule	-1	8.3444
10615	SPAG5	sperm associated antigen 5	1	8.3405
54796	BNC2	basonuclin 2	-1	8.3405
6732	SRPK1	SFRS protein kinase 1	1	8.3325
253827	MSRB3	methionine sulfoxide reductase B3	-1	8.3286
5376	PMP22	peripheral myelin protein 22	-1	8.3206
2617	GARS	glycyl-tRNA synthetase	1	8.3167
92140	MTDH	metadherin	1	8.3167
1063	CENPF	centromere protein F, 350/400ka (mitosin)	1	8.3127
27244	SESN1	sestrin 1	-1	8.3127
10365	KLF2	Kruppel-like factor 2 (lung)	-1	8.3048
23500	DAAM2	dishevelled associated activator of morphogenesis 2	-1	8.3048
23594	ORC6L	origin recognition complex, subunit 6 like (yeast)	1	8.3048
25840	METTL7A	methyltransferase like 7A	-1	8.3008
1471	CST3	cystatin C	-1	8.2968
92999	ZBTB47	zinc finger and BTB domain containing 47	-1	8.2929
6196	RPS6KA2	ribosomal protein S6 kinase, 90kDa, polypeptide 2	-1	8.2889
7056	THBD	thrombomodulin	-1	8.2889
6897	TARS	threonyl-tRNA synthetase	1	8.2849
115207	KCTD12	potassium channel tetramerisation domain containing 12	-1	8.2849
29980	DONSON	downstream neighbor of SON	1	8.2809
55706	TMEM48	transmembrane protein 48	1	8.273
2669	GEM	GTP binding protein overexpressed in skeletal muscle	-1	8.269
10051	SMC4	structural maintenance of chromosomes 4	1	8.269
11222	MRPL3	mitochondrial ribosomal protein L3	1	8.2651
79649	MAP7D3	MAP7 domain containing 3	-1	8.2651
292	SLC25A5	solute carrier family 25 (mitochondrial carrier; adenine nucleotide translocator), member 5	1	8.2571
23328	SASH1	SAM and SH3 domain containing 1	-1	8.2571
132720	C4orf32	chromosome 4 open reading frame 32	-1	8.2532
6472	SHMT2	serine hydroxymethyltransferase 2 (mitochondrial)	1	8.2373
10144	FAM13A	family with sequence similarity 13, member A	-1	8.2373
11142	PKIG	protein kinase (cAMP-dependent, catalytic) inhibitor gamma	-1	8.2333
80820	EEPD1	endonuclease/exonuclease/phosphatase family domain containing 1	-1	8.2333
