# Supplementary material for: A taxonomy of epithelial human cancer and their metastases
Source: BMC Med Genomics. 2009 Dec 17;2:69. doi: 10.1186/1755-8794-2-69 (PMC2806369; doi:10.1186/1755-8794-2-69)
Supplement: Additional file 5 — GSEA kidney samples. Upregulated gene sets in the primary kidney samples in the Thyroid-Kidney cluster vs. the primary kidney samples in the Kidney cluster according to GSEA analysis. [file 1755-8794-2-69-S5.XLS]

## Sheet: GSEA Thryroid Looking Kidneys
NAME	NAME	GS DETAILS	SIZE	ES	NES	NOM p-val	FDR q-val	FWER p-val	RANK AT MAX	LEADING EDGE
HSA00190_OXIDATIVE_PHOSPHORYLATION	HSA00190_OXIDATIVE_PHOSPHORYLATION	Details ...	92	-0.79438	-4.10307	0	0	0	1091	tags=87%, list=15%, signal=101%
ELECTRON_TRANSPORT_CHAIN	ELECTRON_TRANSPORT_CHAIN	Details ...	83	-0.791776	-3.97351	0	0	0	1091	tags=83%, list=15%, signal=96%
MOOTHA_VOXPHOS	MOOTHA_VOXPHOS	Details ...	73	-0.78248	-3.86036	0	0	0	1058	tags=81%, list=14%, signal=93%
MITOCHONDRIAL_INNER_MEMBRANE	MITOCHONDRIAL_INNER_MEMBRANE	Details ...	51	-0.777604	-3.54582	0	0	0	1420	tags=88%, list=19%, signal=108%
OXIDATIVE_PHOSPHORYLATION	OXIDATIVE_PHOSPHORYLATION	Details ...	50	-0.784948	-3.52193	0	0	0	1036	tags=86%, list=14%, signal=99%
MITOCHONDRIA	MITOCHONDRIA	Details ...	321	-0.563846	-3.45829	0	0	0	1544	tags=57%, list=21%, signal=69%
HUMAN_MITODB_6_2002	HUMAN_MITODB_6_2002	Details ...	315	-0.55882	-3.45399	0	0	0	1589	tags=59%, list=21%, signal=72%
ORGANELLE_INNER_MEMBRANE	ORGANELLE_INNER_MEMBRANE	Details ...	57	-0.721996	-3.31193	0	0	0	1100	tags=75%, list=15%, signal=88%
MITOCHONDRION	MITOCHONDRION	Details ...	244	-0.553928	-3.30599	0	0	0	1513	tags=57%, list=20%, signal=70%
MITOCHONDRIAL_MEMBRANE	MITOCHONDRIAL_MEMBRANE	Details ...	65	-0.694756	-3.29185	0	0	0	1420	tags=78%, list=19%, signal=96%
AGEING_KIDNEY_SPECIFIC_DN	AGEING_KIDNEY_SPECIFIC_DN	Details ...	88	-0.633503	-3.19953	0	0	0	1117	tags=59%, list=15%, signal=69%
MITOCHONDRIAL_PART	MITOCHONDRIAL_PART	Details ...	110	-0.603783	-3.18062	0	0	0	1592	tags=68%, list=21%, signal=85%
MITOCHONDRIAL_ENVELOPE	MITOCHONDRIAL_ENVELOPE	Details ...	73	-0.63684	-3.11103	0	0	0	1420	tags=73%, list=19%, signal=89%
AGEING_KIDNEY_DN	AGEING_KIDNEY_DN	Details ...	76	-0.634658	-3.07177	0	0	0	1302	tags=58%, list=17%, signal=69%
MITOCHONDRIAL_MEMBRANE_PART	MITOCHONDRIAL_MEMBRANE_PART	Details ...	44	-0.7136	-3.04402	0	0	0	1264	tags=80%, list=17%, signal=95%
UBIQUINONE_BIOSYNTHESIS	UBIQUINONE_BIOSYNTHESIS	Details ...	15	-0.896648	-2.90262	0	0	0	790	tags=100%, list=11%, signal=112%
MITOCHONDRIAL_RESPIRATORY_CHAIN	MITOCHONDRIAL_RESPIRATORY_CHAIN	Details ...	21	-0.816454	-2.88445	0	0	0	1041	tags=86%, list=14%, signal=99%
KREBS_TCA_CYCLE	KREBS_TCA_CYCLE	Details ...	25	-0.768054	-2.85174	0	0	0	637	tags=80%, list=8%, signal=87%
PGC	PGC	Details ...	287	-0.427361	-2.62614	0	0	0	1455	tags=45%, list=19%, signal=54%
CELLULAR_RESPIRATION	CELLULAR_RESPIRATION	Details ...	17	-0.782354	-2.61007	0	0	0	1041	tags=82%, list=14%, signal=95%
AEROBIC_RESPIRATION	AEROBIC_RESPIRATION		14	-0.814665	-2.59642	0	0	0	1041	tags=86%, list=14%, signal=99%
PROTON_TRANSPORTING_TWO_SECTOR_ATPASE_COMPLEX	PROTON_TRANSPORTING_TWO_SECTOR_ATPASE_COMPLEX		13	-0.833934	-2.54661	0	0	0	1258	tags=100%, list=17%, signal=120%
IDX_TSA_UP_CLUSTER6	IDX_TSA_UP_CLUSTER6		111	-0.484531	-2.53879	0	0	0	1428	tags=51%, list=19%, signal=62%
ENVELOPE	ENVELOPE		123	-0.466964	-2.53105	0	0	0	1592	tags=51%, list=21%, signal=64%
NADH_DEHYDROGENASE_COMPLEX	NADH_DEHYDROGENASE_COMPLEX		13	-0.815169	-2.51187	0	0	0	1022	tags=92%, list=14%, signal=107%
MITOCHONDRIAL_RESPIRATORY_CHAIN_COMPLEX_I	MITOCHONDRIAL_RESPIRATORY_CHAIN_COMPLEX_I		13	-0.815169	-2.50899	0	0	0	1022	tags=92%, list=14%, signal=107%
ORGANELLE_ENVELOPE	ORGANELLE_ENVELOPE		123	-0.466964	-2.50421	0	0	0	1592	tags=51%, list=21%, signal=64%
TCA	TCA		14	-0.793492	-2.50318	0	0	0	1285	tags=93%, list=17%, signal=112%
IDX_TSA_UP_CLUSTER5	IDX_TSA_UP_CLUSTER5		76	-0.503913	-2.47972	0	0	0	1463	tags=53%, list=19%, signal=65%
ENERGY_DERIVATION_BY_OXIDATION_OF_ORGANIC_COMPOUNDS	ENERGY_DERIVATION_BY_OXIDATION_OF_ORGANIC_COMPOUNDS		25	-0.638075	-2.4701	0	0	0	1477	tags=68%, list=20%, signal=84%
CITRATE_CYCLE_TCA_CYCLE	CITRATE_CYCLE_TCA_CYCLE		16	-0.743662	-2.4655	0	0	0	936	tags=81%, list=12%, signal=93%
RESPIRATORY_CHAIN_COMPLEX_I	RESPIRATORY_CHAIN_COMPLEX_I		13	-0.815169	-2.44447	0	0	0	1022	tags=92%, list=14%, signal=107%
HSA00020_CITRATE_CYCLE	HSA00020_CITRATE_CYCLE		22	-0.682432	-2.42926	0	0	0	936	tags=73%, list=12%, signal=83%
PHOTOSYNTHESIS	PHOTOSYNTHESIS		16	-0.706543	-2.36862	0	7.42832e-05	0.004	1384	tags=88%, list=18%, signal=107%
HSA00280_VALINE_LEUCINE_AND_ISOLEUCINE_DEGRADATION	HSA00280_VALINE_LEUCINE_AND_ISOLEUCINE_DEGRADATION		33	-0.58248	-2.3566	0	0.000148193	0.008	1229	tags=48%, list=16%, signal=58%
MONOVALENT_INORGANIC_CATION_TRANSMEMBRANE_TRANSPORTER_ACTIVITY	MONOVALENT_INORGANIC_CATION_TRANSMEMBRANE_TRANSPORTER_ACTIVITY		19	-0.664677	-2.35205	0	0.000144077	0.008	1258	tags=68%, list=17%, signal=82%
VENTRICLES_UP	VENTRICLES_UP		130	-0.433243	-2.34097	0	0.000175684	0.01	1285	tags=45%, list=17%, signal=53%
FLAGELLAR_ASSEMBLY	FLAGELLAR_ASSEMBLY		16	-0.706543	-2.3283	0	0.000187772	0.011	1384	tags=88%, list=18%, signal=107%
TYPE_III_SECRETION_SYSTEM	TYPE_III_SECRETION_SYSTEM		16	-0.706543	-2.32284	0	0.000216626	0.013	1384	tags=88%, list=18%, signal=107%
ATP_SYNTHESIS	ATP_SYNTHESIS		16	-0.706543	-2.31751	0	0.000211211	0.013	1384	tags=88%, list=18%, signal=107%
ORGANELLE_MEMBRANE	ORGANELLE_MEMBRANE		217	-0.401098	-2.31648	0	0.00022145	0.014	1696	tags=42%, list=23%, signal=53%
MITOCHONDRIAL_LUMEN	MITOCHONDRIAL_LUMEN		38	-0.532755	-2.31166	0	0.000247256	0.016	1579	tags=55%, list=21%, signal=70%
HYDROGEN_ION_TRANSMEMBRANE_TRANSPORTER_ACTIVITY	HYDROGEN_ION_TRANSMEMBRANE_TRANSPORTER_ACTIVITY		18	-0.669968	-2.29329	0	0.000315934	0.021	1258	tags=72%, list=17%, signal=87%
HSA00071_FATTY_ACID_METABOLISM	HSA00071_FATTY_ACID_METABOLISM		28	-0.58717	-2.26279	0	0.000500193	0.034	1229	tags=46%, list=16%, signal=55%
MITOCHONDRIAL_MATRIX	MITOCHONDRIAL_MATRIX		38	-0.532755	-2.24693	0	0.000647397	0.045	1579	tags=55%, list=21%, signal=70%
ROS_MOUSE_AORTA_UP	ROS_MOUSE_AORTA_UP		11	-0.753742	-2.21932	0	0.000898855	0.064	1146	tags=82%, list=15%, signal=96%
CYTOCHROME_C_OXIDASE_ACTIVITY	CYTOCHROME_C_OXIDASE_ACTIVITY		11	-0.753307	-2.21827	0	0.00087973	0.064	944	tags=73%, list=13%, signal=83%
MITOCHONDRION_ORGANIZATION_AND_BIOGENESIS	MITOCHONDRION_ORGANIZATION_AND_BIOGENESIS		32	-0.53147	-2.14127	0	0.00220561	0.151	1651	tags=56%, list=22%, signal=72%
HSA00620_PYRUVATE_METABOLISM	HSA00620_PYRUVATE_METABOLISM		28	-0.548331	-2.13963	0	0.00217368	0.152	1214	tags=46%, list=16%, signal=55%
VALINE_LEUCINE_AND_ISOLEUCINE_DEGRADATION	VALINE_LEUCINE_AND_ISOLEUCINE_DEGRADATION		24	-0.57486	-2.12835	0	0.00269666	0.187	1158	tags=50%, list=15%, signal=59%
FATTY_ACID_DEGRADATION	FATTY_ACID_DEGRADATION		18	-0.61199	-2.09717	0.00451467	0.00365435	0.248	1366	tags=56%, list=18%, signal=68%
PROPANOATE_METABOLISM	PROPANOATE_METABOLISM		23	-0.534518	-2.03389	0	0.00730805	0.439	1158	tags=48%, list=15%, signal=56%
PYRUVATE_METABOLISM	PYRUVATE_METABOLISM		27	-0.526395	-2.03185	0.00226757	0.00729336	0.442	1214	tags=44%, list=16%, signal=53%
HSA05110_CHOLERA_INFECTION	HSA05110_CHOLERA_INFECTION		31	-0.499693	-2.02499	0	0.00757941	0.459	1384	tags=48%, list=18%, signal=59%
COENZYME_METABOLIC_PROCESS	COENZYME_METABOLIC_PROCESS		24	-0.534369	-2.02459	0	0.0074889	0.46	594	tags=42%, list=8%, signal=45%
ORGANELLAR_RIBOSOME	ORGANELLAR_RIBOSOME		19	-0.569924	-2.00908	0.00234192	0.00862911	0.521	1989	tags=63%, list=27%, signal=86%
OXIDOREDUCTASE_ACTIVITY	OXIDOREDUCTASE_ACTIVITY		149	-0.360159	-2.00027	0	0.00919164	0.546	993	tags=36%, list=13%, signal=40%
RIBOSOMAL_SUBUNIT	RIBOSOMAL_SUBUNIT		18	-0.598003	-1.99719	0	0.00932408	0.555	774	tags=44%, list=10%, signal=49%
FATTY_ACID_SYNTHESIS	FATTY_ACID_SYNTHESIS		10	-0.691597	-1.98893	0	0.00990097	0.58	815	tags=60%, list=11%, signal=67%
MITOCHONDRIAL_RIBOSOME	MITOCHONDRIAL_RIBOSOME		19	-0.569924	-1.98687	0	0.00990911	0.586	1989	tags=63%, list=27%, signal=86%
HSA00640_PROPANOATE_METABOLISM	HSA00640_PROPANOATE_METABOLISM		24	-0.538529	-1.98337	0.00234742	0.0101056	0.603	1158	tags=46%, list=15%, signal=54%
MITOCHONDRIAL_FATTY_ACID_BETAOXIDATION	MITOCHONDRIAL_FATTY_ACID_BETAOXIDATION		13	-0.650425	-1.97359	0.00229885	0.0108758	0.638	1158	tags=46%, list=15%, signal=54%
OXIDOREDUCTASE_ACTIVITY__ACTING_ON_NADH_OR_NADPH	OXIDOREDUCTASE_ACTIVITY__ACTING_ON_NADH_OR_NADPH		16	-0.605478	-1.97319	0.00231481	0.0107645	0.643	1422	tags=63%, list=19%, signal=77%
GENERATION_OF_PRECURSOR_METABOLITES_AND_ENERGY	GENERATION_OF_PRECURSOR_METABOLITES_AND_ENERGY		61	-0.413342	-1.96508	0	0.0113209	0.662	1477	tags=48%, list=20%, signal=59%
COFACTOR_METABOLIC_PROCESS	COFACTOR_METABOLIC_PROCESS		38	-0.459334	-1.9299	0	0.0156073	0.789	1293	tags=45%, list=17%, signal=54%
CALRES_RHESUS_DN	CALRES_RHESUS_DN		26	-0.510704	-1.92786	0.00251256	0.0156162	0.791	830	tags=38%, list=11%, signal=43%
TRANS_GOLGI_NETWORK	TRANS_GOLGI_NETWORK		15	-0.593202	-1.91	0	0.0181893	0.843	1894	tags=60%, list=25%, signal=80%
GLYCOLYSIS_AND_GLUCONEOGENESIS	GLYCOLYSIS_AND_GLUCONEOGENESIS		24	-0.508054	-1.89249	0	0.0211812	0.887	858	tags=50%, list=11%, signal=56%
FLECHNER_KIDNEY_TRANSPLANT_REJECTION_DN	FLECHNER_KIDNEY_TRANSPLANT_REJECTION_DN		387	-0.291586	-1.86735	0	0.0262584	0.936	1065	tags=28%, list=14%, signal=31%
INORGANIC_CATION_TRANSMEMBRANE_TRANSPORTER_ACTIVITY	INORGANIC_CATION_TRANSMEMBRANE_TRANSPORTER_ACTIVITY		31	-0.475885	-1.85894	0.0043573	0.0276266	0.953	1258	tags=45%, list=17%, signal=54%
OXIDOREDUCTASE_ACTIVITY__ACTING_ON_THE_CH_CH_GROUP_OF_DONORS	OXIDOREDUCTASE_ACTIVITY__ACTING_ON_THE_CH_CH_GROUP_OF_DONORS		14	-0.577679	-1.84043	0.00453515	0.0320942	0.975	773	tags=43%, list=10%, signal=48%
FATTY_ACID_METABOLISM	FATTY_ACID_METABOLISM		32	-0.448135	-1.83002	0.00674157	0.0344602	0.984	1158	tags=38%, list=15%, signal=44%
MITOCHONDRIAL_SMALL_RIBOSOMAL_SUBUNIT	MITOCHONDRIAL_SMALL_RIBOSOMAL_SUBUNIT		10	-0.620202	-1.81156	0.00873363	0.0394335	0.99	1579	tags=70%, list=21%, signal=89%
MONOVALENT_INORGANIC_CATION_TRANSPORT	MONOVALENT_INORGANIC_CATION_TRANSPORT		16	-0.539367	-1.77916	0.00477327	0.0503833	0.998	1258	tags=56%, list=17%, signal=67%
HSA00252_ALANINE_AND_ASPARTATE_METABOLISM	HSA00252_ALANINE_AND_ASPARTATE_METABOLISM		17	-0.529817	-1.77886	0.0117096	0.0497889	0.998	1366	tags=59%, list=18%, signal=72%
PEROXISOME	PEROXISOME		33	-0.427473	-1.77425	0	0.0509217	0.999	1792	tags=58%, list=24%, signal=75%
RIBOSOME	RIBOSOME		30	-0.444825	-1.75168	0.00490196	0.0595947	1	1989	tags=47%, list=27%, signal=63%
MICROBODY	MICROBODY		33	-0.427473	-1.73321	0.00476191	0.0673697	1	1792	tags=58%, list=24%, signal=75%
HSA00650_BUTANOATE_METABOLISM	HSA00650_BUTANOATE_METABOLISM		27	-0.452566	-1.73061	0.00938967	0.0677782	1	1713	tags=41%, list=23%, signal=53%
MICROBODY_MEMBRANE	MICROBODY_MEMBRANE		11	-0.578767	-1.7289	0.00900901	0.0678635	1	2002	tags=82%, list=27%, signal=111%
AGUIRRE_PANCREAS_CHR18	AGUIRRE_PANCREAS_CHR18		11	-0.594079	-1.7249	0.0240175	0.0692012	1	2207	tags=91%, list=29%, signal=129%
HIPPOCAMPUS_DEVELOPMENT_POSTNATAL	HIPPOCAMPUS_DEVELOPMENT_POSTNATAL		30	-0.445542	-1.72449	0.00232558	0.0685291	1	1865	tags=53%, list=25%, signal=71%
ELECTRON_CARRIER_ACTIVITY	ELECTRON_CARRIER_ACTIVITY		47	-0.388457	-1.72021	0.00252525	0.0699463	1	982	tags=38%, list=13%, signal=44%
CELLULAR_PROTEIN_COMPLEX_ASSEMBLY	CELLULAR_PROTEIN_COMPLEX_ASSEMBLY		22	-0.474524	-1.71886	0.00968523	0.0698976	1	1420	tags=41%, list=19%, signal=50%
COFACTOR_BIOSYNTHETIC_PROCESS	COFACTOR_BIOSYNTHETIC_PROCESS		19	-0.485202	-1.71694	0.00902935	0.0699719	1	1293	tags=42%, list=17%, signal=51%
SMALL_RIBOSOMAL_SUBUNIT	SMALL_RIBOSOMAL_SUBUNIT		10	-0.620202	-1.71626	0.0165094	0.06948	1	1579	tags=70%, list=21%, signal=89%
ORGANELLAR_SMALL_RIBOSOMAL_SUBUNIT	ORGANELLAR_SMALL_RIBOSOMAL_SUBUNIT		10	-0.620202	-1.71455	0.0148936	0.0695515	1	1579	tags=70%, list=21%, signal=89%
HSA00290_VALINE_LEUCINE_AND_ISOLEUCINE_BIOSYNTHESIS	HSA00290_VALINE_LEUCINE_AND_ISOLEUCINE_BIOSYNTHESIS		10	-0.612006	-1.71316	0.021645	0.0693627	1	1364	tags=60%, list=18%, signal=73%
HSA00710_CARBON_FIXATION	HSA00710_CARBON_FIXATION		14	-0.534761	-1.70521	0.0134831	0.0727272	1	539	tags=36%, list=7%, signal=38%
LATE_ENDOSOME	LATE_ENDOSOME		11	-0.58093	-1.70459	0.0223214	0.0721928	1	2365	tags=64%, list=32%, signal=93%
MICROBODY_PART	MICROBODY_PART		11	-0.578767	-1.70163	0.021978	0.0728982	1	2002	tags=82%, list=27%, signal=111%
AGUIRRE_PANCREAS_CHR9	AGUIRRE_PANCREAS_CHR9		19	-0.485962	-1.70038	0.0117371	0.0727996	1	1910	tags=58%, list=25%, signal=77%
PEROXISOMAL_PART	PEROXISOMAL_PART		11	-0.578767	-1.70003	0.0115207	0.0721553	1	2002	tags=82%, list=27%, signal=111%
HDACI_COLON_SUL24HRS_UP	HDACI_COLON_SUL24HRS_UP		52	-0.370808	-1.69997	0.00246914	0.071415	1	1710	tags=44%, list=23%, signal=57%
FATTY_ACID_OXIDATION	FATTY_ACID_OXIDATION		12	-0.567544	-1.69655	0.0178571	0.0723776	1	1146	tags=50%, list=15%, signal=59%
AROMATIC_COMPOUND_METABOLIC_PROCESS	AROMATIC_COMPOUND_METABOLIC_PROCESS		12	-0.573382	-1.69354	0.018018	0.0731273	1	1645	tags=50%, list=22%, signal=64%
PEROXISOMAL_MEMBRANE	PEROXISOMAL_MEMBRANE		11	-0.578767	-1.69231	0.015873	0.0729839	1	2002	tags=82%, list=27%, signal=111%
LIGASE_ACTIVITY	LIGASE_ACTIVITY		66	-0.352395	-1.68315	0	0.0771034	1	1706	tags=45%, list=23%, signal=58%
BUTANOATE_METABOLISM	BUTANOATE_METABOLISM		16	-0.492911	-1.65801	0.027027	0.0904523	1	1578	tags=44%, list=21%, signal=55%
CARBON_FIXATION	CARBON_FIXATION		15	-0.512729	-1.64443	0.0247748	0.0985729	1	539	tags=33%, list=7%, signal=36%
MITOCHONDRIAL_TRANSPORT	MITOCHONDRIAL_TRANSPORT		14	-0.51581	-1.64274	0.0302326	0.0987816	1	1922	tags=57%, list=26%, signal=77%
LIZUKA_G2_GR_G3	LIZUKA_G2_GR_G3		18	-0.488768	-1.63923	0.0187354	0.100124	1	1012	tags=39%, list=13%, signal=45%
HSA00380_TRYPTOPHAN_METABOLISM	HSA00380_TRYPTOPHAN_METABOLISM		33	-0.398013	-1.62573	0.0172839	0.108884	1	1229	tags=33%, list=16%, signal=40%
CELLULAR_CATABOLIC_PROCESS	CELLULAR_CATABOLIC_PROCESS		132	-0.2951	-1.62098	0.0027027	0.111282	1	1047	tags=26%, list=14%, signal=29%
GLYCINE_SERINE_AND_THREONINE_METABOLISM	GLYCINE_SERINE_AND_THREONINE_METABOLISM		16	-0.492103	-1.60403	0.0337079	0.122758	1	692	tags=38%, list=9%, signal=41%
PEROXISOME_ORGANIZATION_AND_BIOGENESIS	PEROXISOME_ORGANIZATION_AND_BIOGENESIS		12	-0.525398	-1.60164	0.0327103	0.123415	1	2002	tags=75%, list=27%, signal=102%
ION_TRANSMEMBRANE_TRANSPORTER_ACTIVITY	ION_TRANSMEMBRANE_TRANSPORTER_ACTIVITY		62	-0.341102	-1.59458	0.00533333	0.128083	1	1258	tags=35%, list=17%, signal=42%
ACID_AMINO_ACID_LIGASE_ACTIVITY	ACID_AMINO_ACID_LIGASE_ACTIVITY		39	-0.371722	-1.59082	0.0102302	0.129929	1	1829	tags=54%, list=24%, signal=71%
UVB_NHEK2_UP	UVB_NHEK2_UP		47	-0.357491	-1.58926	0.0078329	0.130073	1	1422	tags=34%, list=19%, signal=42%
CATION_TRANSMEMBRANE_TRANSPORTER_ACTIVITY	CATION_TRANSMEMBRANE_TRANSPORTER_ACTIVITY		47	-0.356291	-1.58425	0.0153061	0.132968	1	1258	tags=36%, list=17%, signal=43%
SUBSTRATE_SPECIFIC_TRANSMEMBRANE_TRANSPORTER_ACTIVITY	SUBSTRATE_SPECIFIC_TRANSMEMBRANE_TRANSPORTER_ACTIVITY		90	-0.310922	-1.57326	0.00268817	0.141465	1	1258	tags=33%, list=17%, signal=40%
LEE_DENA_DN	LEE_DENA_DN		19	-0.454871	-1.57194	0.044335	0.141417	1	773	tags=32%, list=10%, signal=35%
HSA00720_REDUCTIVE_CARBOXYLATE_CYCLE	HSA00720_REDUCTIVE_CARBOXYLATE_CYCLE		10	-0.550816	-1.56304	0.0504386	0.147836	1	936	tags=60%, list=12%, signal=68%
CATABOLIC_PROCESS	CATABOLIC_PROCESS		136	-0.285235	-1.56001	0.0058997	0.149103	1	1047	tags=25%, list=14%, signal=29%
WERNER_FIBRO_UP	WERNER_FIBRO_UP		39	-0.36691	-1.55741	0.022113	0.150087	1	1560	tags=38%, list=21%, signal=48%
AGED_RHESUS_DN	AGED_RHESUS_DN		72	-0.312047	-1.54273	0.0118483	0.162659	1	1175	tags=29%, list=16%, signal=34%
CARBON_OXYGEN_LYASE_ACTIVITY	CARBON_OXYGEN_LYASE_ACTIVITY		13	-0.504622	-1.53219	0.0536913	0.17211	1	515	tags=38%, list=7%, signal=41%
MEMBRANE_FUSION	MEMBRANE_FUSION		16	-0.474232	-1.52942	0.0381679	0.173338	1	1184	tags=38%, list=16%, signal=44%
TRANSMEMBRANE_TRANSPORTER_ACTIVITY	TRANSMEMBRANE_TRANSPORTER_ACTIVITY		100	-0.294358	-1.52693	0.0027027	0.174464	1	1258	tags=31%, list=17%, signal=37%
PIGMENT_BIOSYNTHETIC_PROCESS	PIGMENT_BIOSYNTHETIC_PROCESS		10	-0.545373	-1.52678	0.0593607	0.173203	1	1293	tags=50%, list=17%, signal=60%
SMALL_CONJUGATING_PROTEIN_LIGASE_ACTIVITY	SMALL_CONJUGATING_PROTEIN_LIGASE_ACTIVITY		34	-0.366049	-1.52051	0.0259067	0.1784	1	1829	tags=53%, list=24%, signal=70%
CELLULAR_PROTEIN_CATABOLIC_PROCESS	CELLULAR_PROTEIN_CATABOLIC_PROCESS		48	-0.336249	-1.51931	0.023753	0.17832	1	2297	tags=44%, list=31%, signal=63%
AMINE_CATABOLIC_PROCESS	AMINE_CATABOLIC_PROCESS		11	-0.511684	-1.51617	0.0632054	0.180112	1	1589	tags=55%, list=21%, signal=69%
HDACI_COLON_CLUSTER5	HDACI_COLON_CLUSTER5		13	-0.492239	-1.51196	0.0550459	0.183141	1	1455	tags=46%, list=19%, signal=57%
PENG_RAPAMYCIN_DN	PENG_RAPAMYCIN_DN		185	-0.262092	-1.51015	0.0031746	0.183627	1	2000	tags=35%, list=27%, signal=46%
HISTONE_MODIFICATION	HISTONE_MODIFICATION		15	-0.476976	-1.50983	0.0592417	0.182468	1	2001	tags=60%, list=27%, signal=82%
COVALENT_CHROMATIN_MODIFICATION	COVALENT_CHROMATIN_MODIFICATION		15	-0.476977	-1.50483	0.0469484	0.186448	1	2001	tags=60%, list=27%, signal=82%
SMALL_PROTEIN_CONJUGATING_ENZYME_ACTIVITY	SMALL_PROTEIN_CONJUGATING_ENZYME_ACTIVITY		34	-0.373413	-1.50173	0.0251256	0.18835	1	1829	tags=53%, list=24%, signal=70%
HSA00626_NAPHTHALENE_AND_ANTHRACENE_DEGRADATION	HSA00626_NAPHTHALENE_AND_ANTHRACENE_DEGRADATION		13	-0.489238	-1.48797	0.0729927	0.202815	1	1962	tags=46%, list=26%, signal=62%
GLYCEROPHOSPHOLIPID_BIOSYNTHETIC_PROCESS	GLYCEROPHOSPHOLIPID_BIOSYNTHETIC_PROCESS		24	-0.394545	-1.48534	0.0461165	0.204239	1	1638	tags=42%, list=22%, signal=53%
HYDRO_LYASE_ACTIVITY	HYDRO_LYASE_ACTIVITY		10	-0.521645	-1.48413	0.062645	0.204052	1	2340	tags=80%, list=31%, signal=116%
AGED_MOUSE_HYPOTH_UP	AGED_MOUSE_HYPOTH_UP		40	-0.352765	-1.48387	0.0306604	0.202763	1	1057	tags=33%, list=14%, signal=38%
LIGASE_ACTIVITY__FORMING_CARBON_NITROGEN_BONDS	LIGASE_ACTIVITY__FORMING_CARBON_NITROGEN_BONDS		45	-0.338764	-1.47047	0.0335731	0.217383	1	1829	tags=49%, list=24%, signal=64%
CHREBPPATHWAY	CHREBPPATHWAY		11	-0.493248	-1.46903	0.0728477	0.217462	1	627	tags=36%, list=8%, signal=40%
HSA00260_GLYCINE_SERINE_AND_THREONINE_METABOLISM	HSA00260_GLYCINE_SERINE_AND_THREONINE_METABOLISM		18	-0.426055	-1.46261	0.062212	0.223911	1	692	tags=33%, list=9%, signal=37%
ORGANELLE_OUTER_MEMBRANE	ORGANELLE_OUTER_MEMBRANE		16	-0.440279	-1.45784	0.0833333	0.228222	1	1592	tags=56%, list=21%, signal=71%
WERNERONLY_FIBRO_UP	WERNERONLY_FIBRO_UP		23	-0.393079	-1.44806	0.0537383	0.23968	1	1433	tags=35%, list=19%, signal=43%
HCC_SURVIVAL_GOOD_VS_POOR_UP	HCC_SURVIVAL_GOOD_VS_POOR_UP		47	-0.321179	-1.44465	0.0332481	0.24269	1	1214	tags=34%, list=16%, signal=40%
UBIQUITIN_PROTEIN_LIGASE_ACTIVITY	UBIQUITIN_PROTEIN_LIGASE_ACTIVITY		32	-0.360851	-1.44363	0.0484988	0.242329	1	1829	tags=53%, list=24%, signal=70%
ACTIN_FILAMENT_ORGANIZATION	ACTIN_FILAMENT_ORGANIZATION		11	-0.493497	-1.43504	0.0840909	0.2522	1	644	tags=36%, list=9%, signal=40%
NEGATIVE_REGULATION_OF_BIOSYNTHETIC_PROCESS	NEGATIVE_REGULATION_OF_BIOSYNTHETIC_PROCESS		11	-0.48526	-1.42589	0.110151	0.26321	1	644	tags=36%, list=9%, signal=40%
GH_AUTOCRINE_UP	GH_AUTOCRINE_UP		100	-0.274171	-1.42267	0.016	0.266213	1	709	tags=22%, list=9%, signal=24%
PHOSPHOLIPID_METABOLIC_PROCESS	PHOSPHOLIPID_METABOLIC_PROCESS		40	-0.334639	-1.42204	0.0642674	0.265325	1	1638	tags=40%, list=22%, signal=51%
SUBSTRATE_SPECIFIC_TRANSPORTER_ACTIVITY	SUBSTRATE_SPECIFIC_TRANSPORTER_ACTIVITY		114	-0.268096	-1.4171	0.0192308	0.270485	1	1258	tags=30%, list=17%, signal=35%
GOLGI_APPARATUS_PART	GOLGI_APPARATUS_PART		68	-0.29205	-1.41612	0.0407609	0.270011	1	2310	tags=43%, list=31%, signal=61%
HSA04920_ADIPOCYTOKINE_SIGNALING_PATHWAY	HSA04920_ADIPOCYTOKINE_SIGNALING_PATHWAY		40	-0.336115	-1.41576	0.0480769	0.26863	1	1146	tags=33%, list=15%, signal=38%
PHOSPHOINOSITIDE_BIOSYNTHETIC_PROCESS	PHOSPHOINOSITIDE_BIOSYNTHETIC_PROCESS		21	-0.398457	-1.41551	0.0872641	0.267134	1	1638	tags=43%, list=22%, signal=55%
PROTEIN_CATABOLIC_PROCESS	PROTEIN_CATABOLIC_PROCESS		51	-0.313662	-1.41226	0.0472441	0.270147	1	2297	tags=41%, list=31%, signal=59%
AGED_MOUSE_HYPOTH_DN	AGED_MOUSE_HYPOTH_DN		31	-0.354161	-1.40946	0.0729927	0.272632	1	779	tags=29%, list=10%, signal=32%
CHOLESTEROL_BIOSYNTHESIS	CHOLESTEROL_BIOSYNTHESIS		11	-0.487423	-1.40636	0.0913044	0.275492	1	2163	tags=64%, list=29%, signal=89%
HSA00440_AMINOPHOSPHONATE_METABOLISM	HSA00440_AMINOPHOSPHONATE_METABOLISM		11	-0.485187	-1.40371	0.115217	0.277608	1	1828	tags=45%, list=24%, signal=60%
HDACI_COLON_SUL16HRS_UP	HDACI_COLON_SUL16HRS_UP		32	-0.347484	-1.39461	0.0596659	0.289238	1	1963	tags=50%, list=26%, signal=67%
UBIQUITIN_MEDIATED_PROTEOLYSIS	UBIQUITIN_MEDIATED_PROTEOLYSIS		22	-0.383974	-1.39404	0.0660377	0.288243	1	2415	tags=59%, list=32%, signal=87%
PHOSPHOLIPID_BIOSYNTHETIC_PROCESS	PHOSPHOLIPID_BIOSYNTHETIC_PROCESS		29	-0.356938	-1.39309	0.0691358	0.287903	1	1638	tags=41%, list=22%, signal=53%
OUTER_MEMBRANE	OUTER_MEMBRANE		17	-0.403721	-1.3892	0.0949074	0.292	1	1592	tags=53%, list=21%, signal=67%
ELECTRON_TRANSPORT_GO_0006118	ELECTRON_TRANSPORT_GO_0006118		25	-0.368833	-1.38839	0.0872641	0.29144	1	691	tags=36%, list=9%, signal=40%
SENSORY_PERCEPTION	SENSORY_PERCEPTION		40	-0.325579	-1.38211	0.0648148	0.299633	1	1708	tags=40%, list=23%, signal=52%
OXIDOREDUCTASE_ACTIVITY__ACTING_ON_CH_OH_GROUP_OF_DONORS	OXIDOREDUCTASE_ACTIVITY__ACTING_ON_CH_OH_GROUP_OF_DONORS		30	-0.345759	-1.38184	0.0701754	0.298156	1	1285	tags=40%, list=17%, signal=48%
OXIDOREDUCTASE_ACTIVITY__ACTING_ON_THE_ALDEHYDE_OR_OXO_GROUP_OF_DONORS	OXIDOREDUCTASE_ACTIVITY__ACTING_ON_THE_ALDEHYDE_OR_OXO_GROUP_OF_DONORS		11	-0.461851	-1.37314	0.122353	0.310517	1	993	tags=36%, list=13%, signal=42%
PIGMENT_METABOLIC_PROCESS	PIGMENT_METABOLIC_PROCESS		11	-0.464295	-1.37291	0.118534	0.308938	1	1293	tags=45%, list=17%, signal=55%
EGF_HDMEC_UP	EGF_HDMEC_UP		28	-0.351037	-1.36781	0.0979021	0.315573	1	986	tags=36%, list=13%, signal=41%
AGUIRRE_PANCREAS_CHR12	AGUIRRE_PANCREAS_CHR12		47	-0.314508	-1.36581	0.0596206	0.316896	1	2096	tags=40%, list=28%, signal=56%
SECONDARY_METABOLIC_PROCESS	SECONDARY_METABOLIC_PROCESS		16	-0.417788	-1.35859	0.112108	0.327349	1	2399	tags=63%, list=32%, signal=92%
BRAIN_DEVELOPMENT	BRAIN_DEVELOPMENT		16	-0.417653	-1.35362	0.102138	0.333633	1	1856	tags=50%, list=25%, signal=66%
MITOCHONDRIAL_OUTER_MEMBRANE	MITOCHONDRIAL_OUTER_MEMBRANE		13	-0.438084	-1.35138	0.119804	0.335351	1	1922	tags=69%, list=26%, signal=93%
GOLDRATH_HP	GOLDRATH_HP		117	-0.252597	-1.35005	0.0269542	0.335688	1	1852	tags=36%, list=25%, signal=47%
NEUROLOGICAL_SYSTEM_PROCESS	NEUROLOGICAL_SYSTEM_PROCESS		75	-0.279917	-1.34749	0.0586667	0.338048	1	1411	tags=31%, list=19%, signal=37%
AMINO_ACID_CATABOLIC_PROCESS	AMINO_ACID_CATABOLIC_PROCESS		10	-0.484484	-1.3452	0.137079	0.33985	1	922	tags=40%, list=12%, signal=46%
TESTIS_EXPRESSED_GENES	TESTIS_EXPRESSED_GENES		17	-0.401766	-1.3436	0.12933	0.340657	1	1595	tags=47%, list=21%, signal=60%
MENSSEN_MYC_UP	MENSSEN_MYC_UP		29	-0.346572	-1.34247	0.111386	0.34076	1	2143	tags=55%, list=29%, signal=77%
HSA04140_REGULATION_OF_AUTOPHAGY	HSA04140_REGULATION_OF_AUTOPHAGY		11	-0.447945	-1.34043	0.132287	0.342249	1	2224	tags=64%, list=30%, signal=90%
ALZHEIMERS_INCIPIENT_DN	ALZHEIMERS_INCIPIENT_DN		105	-0.257088	-1.33895	0.0412088	0.342866	1	1198	tags=23%, list=16%, signal=27%
HSA04120_UBIQUITIN_MEDIATED_PROTEOLYSIS	HSA04120_UBIQUITIN_MEDIATED_PROTEOLYSIS		31	-0.338084	-1.33483	0.101099	0.348265	1	2491	tags=55%, list=33%, signal=82%
CHESLER_BRAIN_CIS_GENES	CHESLER_BRAIN_CIS_GENES		39	-0.319049	-1.33108	0.0847458	0.353003	1	1003	tags=28%, list=13%, signal=32%
GLUCONEOGENESIS	GLUCONEOGENESIS		27	-0.347838	-1.33005	0.112412	0.352908	1	1062	tags=33%, list=14%, signal=39%
GLYCOLYSIS	GLYCOLYSIS		27	-0.347838	-1.3259	0.124711	0.35826	1	1062	tags=33%, list=14%, signal=39%
HDACI_COLON_CURSUL_UP	HDACI_COLON_CURSUL_UP		34	-0.32534	-1.32549	0.0992736	0.357035	1	1979	tags=50%, list=26%, signal=68%
RIBONUCLEOPROTEIN_BINDING	RIBONUCLEOPROTEIN_BINDING		12	-0.43751	-1.32411	0.14823	0.357435	1	1990	tags=42%, list=27%, signal=57%
SECONDARY_ACTIVE_TRANSMEMBRANE_TRANSPORTER_ACTIVITY	SECONDARY_ACTIVE_TRANSMEMBRANE_TRANSPORTER_ACTIVITY		12	-0.435806	-1.32154	0.144495	0.360297	1	652	tags=33%, list=9%, signal=36%
COCAINE_BRAIN_5D_UP	COCAINE_BRAIN_5D_UP		29	-0.336353	-1.32147	0.0926829	0.358439	1	1974	tags=48%, list=26%, signal=65%
MONOCARBOXYLIC_ACID_METABOLIC_PROCESS	MONOCARBOXYLIC_ACID_METABOLIC_PROCESS		38	-0.313773	-1.31855	0.0924171	0.362023	1	813	tags=29%, list=11%, signal=32%
INOSITOL_PHOSPHATE_METABOLISM	INOSITOL_PHOSPHATE_METABOLISM		14	-0.415382	-1.31798	0.133178	0.36111	1	1810	tags=50%, list=24%, signal=66%
BRCA_ER_POS	BRCA_ER_POS		298	-0.2147	-1.31369	0.016835	0.366923	1	1645	tags=29%, list=22%, signal=35%
HETEROCYCLE_METABOLIC_PROCESS	HETEROCYCLE_METABOLIC_PROCESS		18	-0.382766	-1.30826	0.148418	0.375271	1	1293	tags=39%, list=17%, signal=47%
HSA00271_METHIONINE_METABOLISM	HSA00271_METHIONINE_METABOLISM		11	-0.458241	-1.30493	0.145238	0.379398	1	1658	tags=45%, list=22%, signal=58%
ROME_INSULIN_2F_UP	ROME_INSULIN_2F_UP		178	-0.227458	-1.30172	0.0278552	0.383714	1	1630	tags=31%, list=22%, signal=39%
LYASE_ACTIVITY	LYASE_ACTIVITY		30	-0.330745	-1.29693	0.125296	0.391154	1	1158	tags=37%, list=15%, signal=43%
NITROGEN_COMPOUND_CATABOLIC_PROCESS	NITROGEN_COMPOUND_CATABOLIC_PROCESS		13	-0.420953	-1.29434	0.168831	0.394134	1	1589	tags=46%, list=21%, signal=58%
RESPONSE_TO_OXIDATIVE_STRESS	RESPONSE_TO_OXIDATIVE_STRESS		32	-0.327256	-1.29426	0.122353	0.392192	1	1284	tags=34%, list=17%, signal=41%
CARBOXYLIC_ACID_METABOLIC_PROCESS	CARBOXYLIC_ACID_METABOLIC_PROCESS		88	-0.251383	-1.28645	0.0686275	0.405336	1	1750	tags=38%, list=23%, signal=48%
PERINUCLEAR_REGION_OF_CYTOPLASM	PERINUCLEAR_REGION_OF_CYTOPLASM		39	-0.310277	-1.28579	0.109091	0.404578	1	2281	tags=51%, list=30%, signal=73%
HSA00251_GLUTAMATE_METABOLISM	HSA00251_GLUTAMATE_METABOLISM		17	-0.377306	-1.28562	0.161058	0.402796	1	1589	tags=41%, list=21%, signal=52%
HSA00632_BENZOATE_DEGRADATION_VIA_COA_LIGATION	HSA00632_BENZOATE_DEGRADATION_VIA_COA_LIGATION		18	-0.381003	-1.28256	0.146288	0.406882	1	2389	tags=56%, list=32%, signal=81%
HSA00350_TYROSINE_METABOLISM	HSA00350_TYROSINE_METABOLISM		25	-0.343559	-1.27766	0.127451	0.414721	1	1828	tags=36%, list=24%, signal=47%
UVB_NHEK3_C5	UVB_NHEK3_C5		29	-0.326132	-1.26822	0.132316	0.431782	1	2154	tags=48%, list=29%, signal=67%
PURINE_METABOLISM	PURINE_METABOLISM		67	-0.265221	-1.26487	0.102439	0.436664	1	1245	tags=28%, list=17%, signal=34%
RASPATHWAY	RASPATHWAY		19	-0.363061	-1.25824	0.153499	0.448962	1	1383	tags=32%, list=18%, signal=39%
HDACI_COLON_CUR48HRS_UP	HDACI_COLON_CUR48HRS_UP		50	-0.278895	-1.2567	0.125307	0.45006	1	1564	tags=36%, list=21%, signal=45%
HSA05120_EPITHELIAL_CELL_SIGNALING_IN_HELICOBACTER_PYLORI_INFECTION	HSA05120_EPITHELIAL_CELL_SIGNALING_IN_HELICOBACTER_PYLORI_INFECTION		45	-0.284979	-1.2555	0.111111	0.450553	1	1036	tags=29%, list=14%, signal=33%
OXYGEN_AND_REACTIVE_OXYGEN_SPECIES_METABOLIC_PROCESS	OXYGEN_AND_REACTIVE_OXYGEN_SPECIES_METABOLIC_PROCESS		10	-0.438423	-1.25518	0.19403	0.448965	1	790	tags=40%, list=11%, signal=45%
FLECHNER_KIDNEY_TRANSPLANT_REJECTION_PBL_DN	FLECHNER_KIDNEY_TRANSPLANT_REJECTION_PBL_DN		39	-0.288479	-1.25454	0.138191	0.448078	1	1527	tags=36%, list=20%, signal=45%
OXIDOREDUCTASE_ACTIVITY_GO_0016616	OXIDOREDUCTASE_ACTIVITY_GO_0016616		29	-0.322613	-1.25248	0.147343	0.450441	1	1285	tags=38%, list=17%, signal=46%
NADLER_OBESITY_DN	NADLER_OBESITY_DN		17	-0.376706	-1.25034	0.157407	0.452785	1	1026	tags=29%, list=14%, signal=34%
AMINOSUGARS_METABOLISM	AMINOSUGARS_METABOLISM		10	-0.440408	-1.24929	0.197309	0.452765	1	1117	tags=30%, list=15%, signal=35%
AGUIRRE_PANCREAS_CHR19	AGUIRRE_PANCREAS_CHR19		38	-0.296328	-1.2444	0.155718	0.461008	1	2142	tags=39%, list=29%, signal=55%
MEMBRANE_ORGANIZATION_AND_BIOGENESIS	MEMBRANE_ORGANIZATION_AND_BIOGENESIS		75	-0.254937	-1.23699	0.0964467	0.474996	1	1232	tags=25%, list=16%, signal=30%
PHOSPHOINOSITIDE_METABOLIC_PROCESS	PHOSPHOINOSITIDE_METABOLIC_PROCESS		24	-0.327631	-1.23662	0.170264	0.473483	1	1638	tags=42%, list=22%, signal=53%
TRANSFERASE_ACTIVITY__TRANSFERRING_GROUPS_OTHER_THAN_AMINO_ACYL_GROUPS	TRANSFERASE_ACTIVITY__TRANSFERRING_GROUPS_OTHER_THAN_AMINO_ACYL_GROUPS		33	-0.304471	-1.23541	0.177215	0.474111	1	1452	tags=30%, list=19%, signal=37%
HSA00860_PORPHYRIN_AND_CHLOROPHYLL_METABOLISM	HSA00860_PORPHYRIN_AND_CHLOROPHYLL_METABOLISM		19	-0.350306	-1.23168	0.177273	0.480488	1	1219	tags=37%, list=16%, signal=44%
HSA00010_GLYCOLYSIS_AND_GLUCONEOGENESIS	HSA00010_GLYCOLYSIS_AND_GLUCONEOGENESIS		31	-0.299835	-1.231	0.161905	0.479813	1	1062	tags=29%, list=14%, signal=34%
ORGANIC_ACID_METABOLIC_PROCESS	ORGANIC_ACID_METABOLIC_PROCESS		90	-0.242799	-1.23038	0.11326	0.478898	1	1750	tags=37%, list=23%, signal=47%
UBIQUITIN_CYCLE	UBIQUITIN_CYCLE		30	-0.308087	-1.22869	0.151807	0.480415	1	1097	tags=30%, list=15%, signal=35%
EIF2PATHWAY	EIF2PATHWAY		10	-0.447888	-1.22807	0.203661	0.479569	1	1477	tags=40%, list=20%, signal=50%
FATTY_ACID_METABOLIC_PROCESS	FATTY_ACID_METABOLIC_PROCESS		30	-0.311396	-1.22788	0.170673	0.477764	1	813	tags=30%, list=11%, signal=34%
SECRETORY_PATHWAY	SECRETORY_PATHWAY		51	-0.270312	-1.22509	0.154242	0.481696	1	570	tags=18%, list=8%, signal=19%
FALT_BCLL_UP	FALT_BCLL_UP		27	-0.317066	-1.22469	0.169767	0.480378	1	2051	tags=48%, list=27%, signal=66%
PROTEIN_AMINO_ACID_LIPIDATION	PROTEIN_AMINO_ACID_LIPIDATION		17	-0.363744	-1.22419	0.179426	0.479245	1	1638	tags=41%, list=22%, signal=53%
LIGASE_ACTIVITY__FORMING_CARBON_OXYGEN_BONDS	LIGASE_ACTIVITY__FORMING_CARBON_OXYGEN_BONDS		12	-0.410762	-1.22111	0.200846	0.483875	1	2226	tags=58%, list=30%, signal=83%
SEXUAL_REPRODUCTION	SEXUAL_REPRODUCTION		35	-0.298008	-1.22038	0.172494	0.483307	1	1903	tags=37%, list=25%, signal=50%
ACTIVE_TRANSMEMBRANE_TRANSPORTER_ACTIVITY	ACTIVE_TRANSMEMBRANE_TRANSPORTER_ACTIVITY		42	-0.279828	-1.21502	0.152913	0.493426	1	1258	tags=29%, list=17%, signal=34%
IDX_TSA_DN_CLUSTER4	IDX_TSA_DN_CLUSTER4		22	-0.329083	-1.2149	0.187805	0.491461	1	1886	tags=36%, list=25%, signal=48%
AGED_MOUSE_CORTEX_DN	AGED_MOUSE_CORTEX_DN		36	-0.292031	-1.21457	0.174877	0.489945	1	2469	tags=56%, list=33%, signal=82%
DISTECHE_XINACTIVATED_GENES	DISTECHE_XINACTIVATED_GENES		17	-0.371641	-1.2123	0.209251	0.492747	1	1153	tags=29%, list=15%, signal=35%
LIPOPROTEIN_BIOSYNTHETIC_PROCESS	LIPOPROTEIN_BIOSYNTHETIC_PROCESS		17	-0.363744	-1.2112	0.2	0.493074	1	1638	tags=41%, list=22%, signal=53%
GLYCEROPHOSPHOLIPID_METABOLIC_PROCESS	GLYCEROPHOSPHOLIPID_METABOLIC_PROCESS		28	-0.316123	-1.21077	0.18552	0.491854	1	1638	tags=39%, list=22%, signal=50%
HSA00970_AMINOACYL_TRNA_BIOSYNTHESIS	HSA00970_AMINOACYL_TRNA_BIOSYNTHESIS		32	-0.310131	-1.20989	0.182927	0.491637	1	1679	tags=34%, list=22%, signal=44%
TUBULIN_BINDING	TUBULIN_BINDING		36	-0.290244	-1.20807	0.180952	0.4936	1	2358	tags=47%, list=31%, signal=69%
POMEROY_DESMOPLASIC_VS_CLASSIC_MD_DN	POMEROY_DESMOPLASIC_VS_CLASSIC_MD_DN		23	-0.330139	-1.20732	0.223776	0.493231	1	1455	tags=30%, list=19%, signal=38%
CELLULAR_MACROMOLECULE_CATABOLIC_PROCESS	CELLULAR_MACROMOLECULE_CATABOLIC_PROCESS		74	-0.241832	-1.20711	0.142473	0.49155	1	1001	tags=20%, list=13%, signal=23%
UVB_SCC_UP	UVB_SCC_UP		79	-0.243662	-1.20689	0.139108	0.489891	1	1079	tags=25%, list=14%, signal=29%
LIPID_METABOLIC_PROCESS	LIPID_METABOLIC_PROCESS		148	-0.217294	-1.20271	0.103064	0.4974	1	1721	tags=30%, list=23%, signal=38%
CATION_TRANSPORT	CATION_TRANSPORT		32	-0.297672	-1.19605	0.2175	0.510644	1	591	tags=22%, list=8%, signal=24%
LIPOPROTEIN_METABOLIC_PROCESS	LIPOPROTEIN_METABOLIC_PROCESS		20	-0.337997	-1.19134	0.217687	0.51944	1	1638	tags=40%, list=22%, signal=51%
CELLULAR_BIOSYNTHETIC_PROCESS	CELLULAR_BIOSYNTHETIC_PROCESS		173	-0.209509	-1.19077	0.103746	0.518478	1	1318	tags=24%, list=18%, signal=28%
KIM_TH_CELLS_UP	KIM_TH_CELLS_UP		39	-0.279849	-1.18819	0.202797	0.522508	1	971	tags=26%, list=13%, signal=29%
GOLGI_ASSOCIATED_VESICLE	GOLGI_ASSOCIATED_VESICLE		23	-0.326733	-1.18816	0.222222	0.520371	1	2281	tags=48%, list=30%, signal=69%
HSA03020_RNA_POLYMERASE	HSA03020_RNA_POLYMERASE		17	-0.350668	-1.18763	0.209354	0.519427	1	827	tags=24%, list=11%, signal=26%
HEME_METABOLIC_PROCESS	HEME_METABOLIC_PROCESS		10	-0.421025	-1.18186	0.252119	0.530963	1	1293	tags=40%, list=17%, signal=48%
OLDWERNER_FIBRO_UP	OLDWERNER_FIBRO_UP		16	-0.355576	-1.17757	0.237991	0.539149	1	1560	tags=44%, list=21%, signal=55%
MEMBRANE_LIPID_BIOSYNTHETIC_PROCESS	MEMBRANE_LIPID_BIOSYNTHETIC_PROCESS		32	-0.29804	-1.17754	0.219697	0.536991	1	1638	tags=38%, list=22%, signal=48%
BRCA_PROGNOSIS_POS	BRCA_PROGNOSIS_POS		22	-0.323009	-1.17318	0.22093	0.54541	1	2002	tags=45%, list=27%, signal=62%
HSA04020_CALCIUM_SIGNALING_PATHWAY	HSA04020_CALCIUM_SIGNALING_PATHWAY		47	-0.261779	-1.17141	0.216625	0.547377	1	853	tags=23%, list=11%, signal=26%
MACROMOLECULE_CATABOLIC_PROCESS	MACROMOLECULE_CATABOLIC_PROCESS		91	-0.225888	-1.16923	0.132653	0.550544	1	1047	tags=21%, list=14%, signal=24%
HDACI_COLON_SUL_UP	HDACI_COLON_SUL_UP		102	-0.225002	-1.16819	0.156342	0.550864	1	1979	tags=38%, list=26%, signal=51%
LEE_E2F1_DN	LEE_E2F1_DN		24	-0.318827	-1.16725	0.234884	0.550929	1	539	tags=25%, list=7%, signal=27%
AMINO_ACID_AND_DERIVATIVE_METABOLIC_PROCESS	AMINO_ACID_AND_DERIVATIVE_METABOLIC_PROCESS		47	-0.266363	-1.16668	0.197943	0.550111	1	1679	tags=38%, list=22%, signal=49%
ATPASE_ACTIVITY__COUPLED_TO_MOVEMENT_OF_SUBSTANCES	ATPASE_ACTIVITY__COUPLED_TO_MOVEMENT_OF_SUBSTANCES		21	-0.319908	-1.16622	0.234597	0.548988	1	1258	tags=33%, list=17%, signal=40%
NOVA2_KO_SPLICING	NOVA2_KO_SPLICING		24	-0.306772	-1.15957	0.251131	0.563044	1	378	tags=21%, list=5%, signal=22%
GLYCOGEN_METABOLISM	GLYCOGEN_METABOLISM		23	-0.315288	-1.15884	0.255556	0.562569	1	1963	tags=43%, list=26%, signal=59%
GAMETE_GENERATION	GAMETE_GENERATION		31	-0.292366	-1.1553	0.246479	0.569237	1	1903	tags=39%, list=25%, signal=52%
NITROGEN_COMPOUND_METABOLIC_PROCESS	NITROGEN_COMPOUND_METABOLIC_PROCESS		75	-0.232643	-1.15461	0.205729	0.56877	1	1284	tags=27%, list=17%, signal=32%
TIS7_OVEREXP_DN	TIS7_OVEREXP_DN		11	-0.395175	-1.15269	0.266055	0.57135	1	1658	tags=55%, list=22%, signal=70%
ET743_SARCOMA_UP	ET743_SARCOMA_UP		53	-0.252415	-1.1521	0.261728	0.570535	1	1032	tags=30%, list=14%, signal=35%
HSA00310_LYSINE_DEGRADATION	HSA00310_LYSINE_DEGRADATION		29	-0.298525	-1.15185	0.241535	0.56891	1	637	tags=24%, list=8%, signal=26%
TRANSLATION	TRANSLATION		97	-0.219118	-1.14897	0.18984	0.573724	1	1488	tags=26%, list=20%, signal=32%
MCALPAINPATHWAY	MCALPAINPATHWAY		13	-0.370178	-1.14793	0.2723	0.573994	1	1370	tags=31%, list=18%, signal=38%
CELLULAR_LIPID_METABOLIC_PROCESS	CELLULAR_LIPID_METABOLIC_PROCESS		113	-0.220509	-1.14735	0.170088	0.573216	1	1721	tags=31%, list=23%, signal=40%
HSA00450_SELENOAMINO_ACID_METABOLISM	HSA00450_SELENOAMINO_ACID_METABOLISM		21	-0.3131	-1.14703	0.284337	0.571848	1	2012	tags=43%, list=27%, signal=58%
CELLULAR_CARBOHYDRATE_METABOLIC_PROCESS	CELLULAR_CARBOHYDRATE_METABOLIC_PROCESS		57	-0.24828	-1.14498	0.240196	0.57485	1	1311	tags=26%, list=17%, signal=32%
ZHAN_MM_CD138_MS_VS_REST	ZHAN_MM_CD138_MS_VS_REST		22	-0.324135	-1.14431	0.263158	0.574268	1	338	tags=23%, list=5%, signal=24%
PROTEIN_PROCESSING	PROTEIN_PROCESSING		20	-0.322888	-1.14296	0.261538	0.57541	1	1240	tags=30%, list=17%, signal=36%
PROTEIN_UBIQUITINATION	PROTEIN_UBIQUITINATION		25	-0.302913	-1.14007	0.28169	0.580524	1	1097	tags=28%, list=15%, signal=33%
CANTHARIDIN_DN	CANTHARIDIN_DN		35	-0.271574	-1.13851	0.258294	0.582265	1	1675	tags=37%, list=22%, signal=48%
HOX_GENES	HOX_GENES		21	-0.318192	-1.13815	0.271462	0.58099	1	1533	tags=33%, list=20%, signal=42%
PROTEIN_AMINO_ACID_O_LINKED_GLYCOSYLATION	PROTEIN_AMINO_ACID_O_LINKED_GLYCOSYLATION		12	-0.375036	-1.13728	0.297968	0.581013	1	755	tags=33%, list=10%, signal=37%
ST_B_CELL_ANTIGEN_RECEPTOR	ST_B_CELL_ANTIGEN_RECEPTOR		22	-0.314561	-1.13051	0.260274	0.596117	1	1484	tags=50%, list=20%, signal=62%
POMEROY_MD_TREATMENT_GOOD_VS_POOR_DN	POMEROY_MD_TREATMENT_GOOD_VS_POOR_DN		13	-0.360149	-1.12924	0.301887	0.597078	1	1914	tags=54%, list=26%, signal=72%
PATTERN_SPECIFICATION_PROCESS	PATTERN_SPECIFICATION_PROCESS		12	-0.366765	-1.12383	0.316258	0.609289	1	1192	tags=42%, list=16%, signal=49%
TRANSPORT	TRANSPORT		381	-0.178091	-1.12309	0.116541	0.608926	1	2068	tags=33%, list=28%, signal=43%
CHROMATIN_REMODELING_COMPLEX	CHROMATIN_REMODELING_COMPLEX		12	-0.368012	-1.11975	0.314225	0.615571	1	2302	tags=58%, list=31%, signal=84%
BLEO_MOUSE_LYMPH_LOW_24HRS_DN	BLEO_MOUSE_LYMPH_LOW_24HRS_DN		22	-0.308829	-1.11886	0.28	0.615557	1	2392	tags=50%, list=32%, signal=73%
PENG_LEUCINE_UP	PENG_LEUCINE_UP		69	-0.230531	-1.11806	0.24505	0.615435	1	1776	tags=36%, list=24%, signal=47%
NEGATIVE_REGULATION_OF_CELLULAR_BIOSYNTHETIC_PROCESS	NEGATIVE_REGULATION_OF_CELLULAR_BIOSYNTHETIC_PROCESS		10	-0.401884	-1.11782	0.280624	0.613747	1	644	tags=30%, list=9%, signal=33%
ALANINE_AND_ASPARTATE_METABOLISM	ALANINE_AND_ASPARTATE_METABOLISM		12	-0.382135	-1.11712	0.296703	0.613451	1	1679	tags=50%, list=22%, signal=64%
ANION_TRANSMEMBRANE_TRANSPORTER_ACTIVITY	ANION_TRANSMEMBRANE_TRANSPORTER_ACTIVITY		12	-0.365245	-1.1159	0.309693	0.614351	1	652	tags=33%, list=9%, signal=36%
AGED_MOUSE_NEOCORTEX_DN	AGED_MOUSE_NEOCORTEX_DN		24	-0.293532	-1.10712	0.308068	0.635546	1	601	tags=17%, list=8%, signal=18%
INTEGRAL_TO_ENDOPLASMIC_RETICULUM_MEMBRANE	INTEGRAL_TO_ENDOPLASMIC_RETICULUM_MEMBRANE		19	-0.319154	-1.10639	0.309353	0.63525	1	916	tags=21%, list=12%, signal=24%
CREB_BRAIN_8WKS_UP	CREB_BRAIN_8WKS_UP		36	-0.271355	-1.10621	0.297561	0.633426	1	821	tags=25%, list=11%, signal=28%
LEE_MYC_E2F1_DN	LEE_MYC_E2F1_DN		18	-0.326023	-1.10285	0.317073	0.640099	1	351	tags=22%, list=5%, signal=23%
BAF57_BT549_DN	BAF57_BT549_DN		213	-0.188902	-1.10174	0.208609	0.640897	1	1496	tags=26%, list=20%, signal=32%
COFACTOR_BINDING	COFACTOR_BINDING		13	-0.367725	-1.10112	0.336364	0.640267	1	1284	tags=38%, list=17%, signal=46%
HDACI_COLON_SUL48HRS_UP	HDACI_COLON_SUL48HRS_UP		70	-0.226863	-1.09929	0.303258	0.642987	1	1330	tags=29%, list=18%, signal=34%
ATPASE_ACTIVITY__COUPLED_TO_TRANSMEMBRANE_MOVEMENT_OF_IONS	ATPASE_ACTIVITY__COUPLED_TO_TRANSMEMBRANE_MOVEMENT_OF_IONS		13	-0.353365	-1.0975	0.308962	0.645488	1	1258	tags=38%, list=17%, signal=46%
OLD_FIBRO_UP	OLD_FIBRO_UP		41	-0.255331	-1.0967	0.311688	0.645317	1	1383	tags=32%, list=18%, signal=39%
IFN_BETA_GLIOMA_DN	IFN_BETA_GLIOMA_DN		30	-0.275372	-1.09664	0.320482	0.643236	1	474	tags=20%, list=6%, signal=21%
ADIP_VS_FIBRO_UP	ADIP_VS_FIBRO_UP		22	-0.30027	-1.0962	0.302752	0.642137	1	922	tags=27%, list=12%, signal=31%
BIOPOLYMER_CATABOLIC_PROCESS	BIOPOLYMER_CATABOLIC_PROCESS		81	-0.219557	-1.09609	0.284987	0.640215	1	1047	tags=21%, list=14%, signal=24%
STEMCELL_COMMON_UP	STEMCELL_COMMON_UP		148	-0.198011	-1.09287	0.269542	0.646617	1	1530	tags=26%, list=20%, signal=32%
AMINE_METABOLIC_PROCESS	AMINE_METABOLIC_PROCESS		63	-0.228578	-1.09011	0.304455	0.651687	1	1284	tags=27%, list=17%, signal=32%
BIOSYNTHETIC_PROCESS	BIOSYNTHETIC_PROCESS		247	-0.181416	-1.0853	0.223214	0.662424	1	1519	tags=25%, list=20%, signal=30%
TRANSITION_METAL_ION_BINDING	TRANSITION_METAL_ION_BINDING		54	-0.233343	-1.08416	0.283582	0.663315	1	1006	tags=22%, list=13%, signal=25%
ST_G_ALPHA_I_PATHWAY	ST_G_ALPHA_I_PATHWAY		17	-0.324764	-1.08409	0.338164	0.661246	1	1565	tags=47%, list=21%, signal=59%
PENG_GLUCOSE_UP	PENG_GLUCOSE_UP		23	-0.305549	-1.08188	0.352657	0.665116	1	2221	tags=57%, list=30%, signal=80%
INTRINSIC_TO_ENDOPLASMIC_RETICULUM_MEMBRANE	INTRINSIC_TO_ENDOPLASMIC_RETICULUM_MEMBRANE		19	-0.319154	-1.07784	0.34192	0.673902	1	916	tags=21%, list=12%, signal=24%
SECRETION_BY_CELL	SECRETION_BY_CELL		64	-0.225638	-1.07492	0.329238	0.679706	1	570	tags=17%, list=8%, signal=18%
AGUIRRE_PANCREAS_CHR7	AGUIRRE_PANCREAS_CHR7		26	-0.279148	-1.07234	0.34434	0.684493	1	1213	tags=27%, list=16%, signal=32%
STRUCTURAL_CONSTITUENT_OF_RIBOSOME	STRUCTURAL_CONSTITUENT_OF_RIBOSOME		40	-0.249245	-1.07109	0.332461	0.685765	1	1459	tags=25%, list=19%, signal=31%
SIG_BCR_SIGNALING_PATHWAY	SIG_BCR_SIGNALING_PATHWAY		29	-0.269917	-1.06692	0.342995	0.695289	1	1656	tags=41%, list=22%, signal=53%
EXONUCLEASE_ACTIVITY	EXONUCLEASE_ACTIVITY		12	-0.346341	-1.06518	0.349099	0.697878	1	1795	tags=42%, list=24%, signal=55%
ST_MYOCYTE_AD_PATHWAY	ST_MYOCYTE_AD_PATHWAY		10	-0.380728	-1.06463	0.371002	0.696974	1	1137	tags=40%, list=15%, signal=47%
CYTOSKELETON_DEPENDENT_INTRACELLULAR_TRANSPORT	CYTOSKELETON_DEPENDENT_INTRACELLULAR_TRANSPORT		14	-0.340908	-1.06307	0.375566	0.699188	1	1411	tags=36%, list=19%, signal=44%
LIPID_CATABOLIC_PROCESS	LIPID_CATABOLIC_PROCESS		18	-0.300641	-1.0611	0.356979	0.702406	1	1146	tags=28%, list=15%, signal=33%
CMV_HCMV_TIMECOURSE_16HRS_UP	CMV_HCMV_TIMECOURSE_16HRS_UP		40	-0.247385	-1.05201	0.349515	0.726627	1	1441	tags=25%, list=19%, signal=31%
INTRINSIC_TO_ORGANELLE_MEMBRANE	INTRINSIC_TO_ORGANELLE_MEMBRANE		37	-0.248157	-1.04943	0.366748	0.731824	1	1232	tags=27%, list=16%, signal=32%
AMINE_TRANSPORT	AMINE_TRANSPORT		11	-0.363002	-1.0444	0.395455	0.744406	1	2594	tags=64%, list=35%, signal=97%
UVB_NHEK3_C0	UVB_NHEK3_C0		71	-0.215144	-1.04092	0.354756	0.751966	1	907	tags=18%, list=12%, signal=21%
GLUTAMATE_METABOLISM	GLUTAMATE_METABOLISM		14	-0.330083	-1.03846	0.381166	0.756791	1	1589	tags=36%, list=21%, signal=45%
INTEGRAL_TO_ORGANELLE_MEMBRANE	INTEGRAL_TO_ORGANELLE_MEMBRANE		35	-0.252788	-1.0366	0.382134	0.759911	1	2097	tags=40%, list=28%, signal=55%
HDACI_COLON_CUR_UP	HDACI_COLON_CUR_UP		84	-0.205178	-1.03409	0.389294	0.764823	1	1567	tags=30%, list=21%, signal=37%
ESTABLISHMENT_OF_LOCALIZATION	ESTABLISHMENT_OF_LOCALIZATION		408	-0.164772	-1.03324	0.345865	0.764756	1	1818	tags=28%, list=24%, signal=35%
HSA00150_ANDROGEN_AND_ESTROGEN_METABOLISM	HSA00150_ANDROGEN_AND_ESTROGEN_METABOLISM		15	-0.313277	-1.03142	0.373673	0.767554	1	1227	tags=27%, list=16%, signal=32%
MEMBRANE_LIPID_METABOLIC_PROCESS	MEMBRANE_LIPID_METABOLIC_PROCESS		53	-0.225507	-1.03058	0.40796	0.767713	1	1638	tags=30%, list=22%, signal=38%
HSA00330_ARGININE_AND_PROLINE_METABOLISM	HSA00330_ARGININE_AND_PROLINE_METABOLISM		16	-0.311403	-1.02735	0.418708	0.774727	1	351	tags=25%, list=5%, signal=26%
AMINOACYL_TRNA_BIOSYNTHESIS	AMINOACYL_TRNA_BIOSYNTHESIS		23	-0.276521	-1.02602	0.399083	0.776122	1	1679	tags=35%, list=22%, signal=45%
IDX_TSA_UP_CLUSTER4	IDX_TSA_UP_CLUSTER4		31	-0.25525	-1.02538	0.406467	0.77551	1	507	tags=19%, list=7%, signal=21%
MEDIATOR_COMPLEX	MEDIATOR_COMPLEX		13	-0.327295	-1.02366	0.407317	0.778305	1	1634	tags=31%, list=22%, signal=39%
HSA01032_GLYCAN_STRUCTURES_DEGRADATION	HSA01032_GLYCAN_STRUCTURES_DEGRADATION		15	-0.306956	-1.0229	0.423963	0.778083	1	1377	tags=27%, list=18%, signal=33%
ST_PHOSPHOINOSITIDE_3_KINASE_PATHWAY	ST_PHOSPHOINOSITIDE_3_KINASE_PATHWAY		25	-0.269451	-1.01902	0.439898	0.787115	1	1484	tags=36%, list=20%, signal=45%
HDACI_COLON_CUR24HRS_UP	HDACI_COLON_CUR24HRS_UP		31	-0.253936	-1.01477	0.416076	0.797511	1	1567	tags=32%, list=21%, signal=41%
PROTEIN_MODIFICATION_BY_SMALL_PROTEIN_CONJUGATION	PROTEIN_MODIFICATION_BY_SMALL_PROTEIN_CONJUGATION		28	-0.268543	-1.01389	0.408551	0.797764	1	1097	tags=25%, list=15%, signal=29%
LIPID_TRANSPORT	LIPID_TRANSPORT		16	-0.307874	-1.01304	0.444186	0.797895	1	1543	tags=38%, list=21%, signal=47%
HYDROLASE_ACTIVITY__ACTING_ON_ACID_ANHYDRIDES__CATALYZING_TRANSMEMBRANE_MOVEMENT_OF_SUBSTANCES	HYDROLASE_ACTIVITY__ACTING_ON_ACID_ANHYDRIDES__CATALYZING_TRANSMEMBRANE_MOVEMENT_OF_SUBSTANCES		20	-0.288328	-1.01228	0.43128	0.797752	1	1258	tags=30%, list=17%, signal=36%
GOLGI_APPARATUS	GOLGI_APPARATUS		143	-0.180474	-1.01198	0.411765	0.796235	1	2310	tags=37%, list=31%, signal=53%
HSC_INTERMEDIATEPROGENITORS_FETAL	HSC_INTERMEDIATEPROGENITORS_FETAL		107	-0.191992	-1.01192	0.409341	0.793941	1	1583	tags=29%, list=21%, signal=36%
CELLULAR_LIPID_CATABOLIC_PROCESS	CELLULAR_LIPID_CATABOLIC_PROCESS		18	-0.300641	-1.00944	0.436009	0.798878	1	1146	tags=28%, list=15%, signal=33%
GH_GHRHR_KO_6HRS_DN	GH_GHRHR_KO_6HRS_DN		21	-0.279582	-1.00724	0.448276	0.803077	1	1325	tags=33%, list=18%, signal=40%
HEART_DEVELOPMENT	HEART_DEVELOPMENT		11	-0.347175	-1.00543	0.443936	0.805943	1	785	tags=27%, list=10%, signal=30%
HSA00360_PHENYLALANINE_METABOLISM	HSA00360_PHENYLALANINE_METABOLISM		13	-0.323456	-1.00513	0.439024	0.804359	1	1763	tags=38%, list=23%, signal=50%
ABBUD_LIF_DN	ABBUD_LIF_DN		12	-0.339261	-1.00258	0.458696	0.809498	1	936	tags=42%, list=12%, signal=48%
NUCLEOLAR_PART	NUCLEOLAR_PART		12	-0.339406	-1.00213	0.46347	0.808465	1	2744	tags=58%, list=37%, signal=92%
REGULATION_OF_TRANSLATION	REGULATION_OF_TRANSLATION		44	-0.227834	-0.998852	0.46506	0.815992	1	1010	tags=20%, list=13%, signal=23%
TRANSFERASE_ACTIVITY__TRANSFERRING_ACYL_GROUPS	TRANSFERASE_ACTIVITY__TRANSFERRING_ACYL_GROUPS		37	-0.239371	-0.996762	0.473008	0.819982	1	714	tags=19%, list=10%, signal=21%
G1_S_TRANSITION_OF_MITOTIC_CELL_CYCLE	G1_S_TRANSITION_OF_MITOTIC_CELL_CYCLE		17	-0.306581	-0.994977	0.447191	0.82306	1	1517	tags=35%, list=20%, signal=44%
RNA_POLYMERASE	RNA_POLYMERASE		11	-0.336216	-0.994465	0.453704	0.82211	1	2095	tags=36%, list=28%, signal=50%
BRENTANI_TRANSPORT_OF_VESICLES	BRENTANI_TRANSPORT_OF_VESICLES		18	-0.288932	-0.990346	0.455357	0.832294	1	2207	tags=50%, list=29%, signal=71%
HSA00530_AMINOSUGARS_METABOLISM	HSA00530_AMINOSUGARS_METABOLISM		20	-0.28493	-0.98669	0.444706	0.840916	1	1117	tags=25%, list=15%, signal=29%
VEGF_HUVEC_2HRS_UP	VEGF_HUVEC_2HRS_UP		15	-0.312578	-0.986299	0.452874	0.839646	1	2221	tags=53%, list=30%, signal=76%
PASSERINI_OXIDATION	PASSERINI_OXIDATION		10	-0.344924	-0.986143	0.443439	0.83768	1	1366	tags=40%, list=18%, signal=49%
UVB_NHEK3_C7	UVB_NHEK3_C7		41	-0.234912	-0.984317	0.456576	0.84071	1	1271	tags=27%, list=17%, signal=32%
HSA00564_GLYCEROPHOSPHOLIPID_METABOLISM	HSA00564_GLYCEROPHOSPHOLIPID_METABOLISM		34	-0.240383	-0.982832	0.490741	0.842779	1	1827	tags=35%, list=24%, signal=46%
HSA00624_1_AND_2_METHYLNAPHTHALENE_DEGRADATION	HSA00624_1_AND_2_METHYLNAPHTHALENE_DEGRADATION		13	-0.324444	-0.981193	0.489888	0.845318	1	1962	tags=46%, list=26%, signal=62%
GH_EXOGENOUS_ALL_UP	GH_EXOGENOUS_ALL_UP		19	-0.282525	-0.976732	0.49217	0.856222	1	1330	tags=42%, list=18%, signal=51%
CARBOHYDRATE_CATABOLIC_PROCESS	CARBOHYDRATE_CATABOLIC_PROCESS		11	-0.335555	-0.975259	0.481641	0.85804	1	308	tags=18%, list=4%, signal=19%
CELLULAR_CARBOHYDRATE_CATABOLIC_PROCESS	CELLULAR_CARBOHYDRATE_CATABOLIC_PROCESS		11	-0.335555	-0.975001	0.485106	0.856394	1	308	tags=18%, list=4%, signal=19%
TRANSMISSION_OF_NERVE_IMPULSE	TRANSMISSION_OF_NERVE_IMPULSE		35	-0.23613	-0.974203	0.471429	0.856382	1	1385	tags=26%, list=18%, signal=31%
NUCLEAR_ENVELOPE_ENDOPLASMIC_RETICULUM_NETWORK	NUCLEAR_ENVELOPE_ENDOPLASMIC_RETICULUM_NETWORK		68	-0.201309	-0.972404	0.5	0.859406	1	1297	tags=21%, list=17%, signal=25%
PRIMARY_ACTIVE_TRANSMEMBRANE_TRANSPORTER_ACTIVITY	PRIMARY_ACTIVE_TRANSMEMBRANE_TRANSPORTER_ACTIVITY		21	-0.271898	-0.972209	0.484108	0.857537	1	1258	tags=29%, list=17%, signal=34%
CHESLER_BRAIN_HIGHEST_VARIANCE_GENES	CHESLER_BRAIN_HIGHEST_VARIANCE_GENES		17	-0.289902	-0.972152	0.468326	0.855238	1	851	tags=29%, list=11%, signal=33%
NOUZOVA_CPG_H4_UP	NOUZOVA_CPG_H4_UP		88	-0.190508	-0.971691	0.537468	0.854219	1	2430	tags=40%, list=32%, signal=58%
CROMER_HYPOPHARYNGEAL_MET_VS_NON_DN	CROMER_HYPOPHARYNGEAL_MET_VS_NON_DN		44	-0.220076	-0.969458	0.48995	0.858288	1	628	tags=16%, list=8%, signal=17%
SECRETION	SECRETION		78	-0.195033	-0.969151	0.52381	0.856782	1	678	tags=17%, list=9%, signal=18%
HYPOPHYSECTOMY_RAT_UP	HYPOPHYSECTOMY_RAT_UP		18	-0.283426	-0.966793	0.473804	0.861123	1	1146	tags=28%, list=15%, signal=33%
ENDOPLASMIC_RETICULUM_MEMBRANE	ENDOPLASMIC_RETICULUM_MEMBRANE		62	-0.202574	-0.966309	0.510417	0.860137	1	1696	tags=26%, list=23%, signal=33%
MARCINIAK_CHOP_DIFF	MARCINIAK_CHOP_DIFF		13	-0.3148	-0.964154	0.488223	0.864053	1	2162	tags=54%, list=29%, signal=76%
PROTEIN_SERINE_THREONINE_PHOSPHATASE_ACTIVITY	PROTEIN_SERINE_THREONINE_PHOSPHATASE_ACTIVITY		14	-0.298892	-0.961733	0.501094	0.868756	1	1963	tags=43%, list=26%, signal=58%
HOGERKORP_CD44_DN	HOGERKORP_CD44_DN		10	-0.349016	-0.96164	0.511574	0.866634	1	957	tags=30%, list=13%, signal=34%
VESICLE_MEDIATED_TRANSPORT	VESICLE_MEDIATED_TRANSPORT		117	-0.179668	-0.960332	0.519022	0.868095	1	653	tags=14%, list=9%, signal=15%
BCL2_FAMILY_AND_REG_NETWORK	BCL2_FAMILY_AND_REG_NETWORK		17	-0.278357	-0.958447	0.504348	0.871249	1	199	tags=18%, list=3%, signal=18%
HSA04910_INSULIN_SIGNALING_PATHWAY	HSA04910_INSULIN_SIGNALING_PATHWAY		78	-0.19613	-0.957748	0.537084	0.870868	1	1565	tags=29%, list=21%, signal=37%
TRYPTOPHAN_METABOLISM	TRYPTOPHAN_METABOLISM		16	-0.288259	-0.95715	0.515487	0.870241	1	1158	tags=25%, list=15%, signal=29%
TGZ_ADIP_UP	TGZ_ADIP_UP		10	-0.332126	-0.954811	0.504587	0.874862	1	235	tags=20%, list=3%, signal=21%
PROTEIN_COMPLEX	PROTEIN_COMPLEX		497	-0.146325	-0.952354	0.671533	0.87987	1	1992	tags=29%, list=27%, signal=36%
AMINE_TRANSMEMBRANE_TRANSPORTER_ACTIVITY	AMINE_TRANSMEMBRANE_TRANSPORTER_ACTIVITY		10	-0.331182	-0.950558	0.511574	0.882676	1	1648	tags=40%, list=22%, signal=51%
INTRA_GOLGI_VESICLE_MEDIATED_TRANSPORT	INTRA_GOLGI_VESICLE_MEDIATED_TRANSPORT		11	-0.32929	-0.947675	0.509761	0.888601	1	2031	tags=45%, list=27%, signal=62%
CELL_CORTEX	CELL_CORTEX		21	-0.267396	-0.946963	0.557823	0.888337	1	1580	tags=38%, list=21%, signal=48%
NUMATA_G_CSF_DIFF	NUMATA_G_CSF_DIFF		11	-0.324242	-0.946203	0.510022	0.888157	1	559	tags=27%, list=7%, signal=29%
BYSTRYKH_HSC_BRAIN_TRANS_GLOCUS	BYSTRYKH_HSC_BRAIN_TRANS_GLOCUS		93	-0.183347	-0.941449	0.558511	0.899262	1	2015	tags=33%, list=27%, signal=45%
PURINE_NUCLEOTIDE_METABOLIC_PROCESS	PURINE_NUCLEOTIDE_METABOLIC_PROCESS		10	-0.329569	-0.939972	0.519101	0.901002	1	790	tags=30%, list=11%, signal=33%
RNA_TRANSCRIPTION_REACTOME	RNA_TRANSCRIPTION_REACTOME		29	-0.23837	-0.938231	0.557778	0.903777	1	1806	tags=34%, list=24%, signal=45%
OXSTRESS_RPETHREE_DN	OXSTRESS_RPETHREE_DN		13	-0.301008	-0.938072	0.542857	0.901804	1	1916	tags=46%, list=26%, signal=62%
ENZYME_ACTIVATOR_ACTIVITY	ENZYME_ACTIVATOR_ACTIVITY		67	-0.195342	-0.937317	0.59542	0.901619	1	1261	tags=24%, list=17%, signal=28%
PROTEIN_AMINO_ACID_AUTOPHOSPHORYLATION	PROTEIN_AMINO_ACID_AUTOPHOSPHORYLATION		14	-0.294358	-0.937212	0.542923	0.899519	1	1240	tags=29%, list=17%, signal=34%
CORTEX_ENRICHMENT_LATE_UP	CORTEX_ENRICHMENT_LATE_UP		12	-0.312256	-0.936619	0.520607	0.898857	1	1552	tags=33%, list=21%, signal=42%
RIBONUCLEOPROTEIN_COMPLEX	RIBONUCLEOPROTEIN_COMPLEX		110	-0.173439	-0.935742	0.628492	0.899016	1	2102	tags=31%, list=28%, signal=42%
UNFOLDED_PROTEIN_BINDING	UNFOLDED_PROTEIN_BINDING		33	-0.228975	-0.934066	0.554762	0.901468	1	2485	tags=45%, list=33%, signal=68%
MACROMOLECULE_BIOSYNTHETIC_PROCESS	MACROMOLECULE_BIOSYNTHETIC_PROCESS		161	-0.165411	-0.933533	0.617284	0.900625	1	1679	tags=25%, list=22%, signal=31%
PENG_LEUCINE_DN	PENG_LEUCINE_DN		143	-0.169707	-0.933505	0.601173	0.898312	1	1354	tags=20%, list=18%, signal=24%
ENDORIBONUCLEASE_ACTIVITY	ENDORIBONUCLEASE_ACTIVITY		10	-0.326394	-0.933387	0.524229	0.896267	1	5059	tags=100%, list=67%, signal=307%
AMINO_ACID_METABOLIC_PROCESS	AMINO_ACID_METABOLIC_PROCESS		38	-0.221248	-0.931925	0.562814	0.8981	1	1679	tags=34%, list=22%, signal=44%
REGULATION_OF_PROTEIN_STABILITY	REGULATION_OF_PROTEIN_STABILITY		11	-0.323737	-0.929778	0.543943	0.901988	1	1005	tags=27%, list=13%, signal=31%
IGF1RPATHWAY	IGF1RPATHWAY		12	-0.30851	-0.927129	0.538288	0.90716	1	1383	tags=42%, list=18%, signal=51%
HSA00120_BILE_ACID_BIOSYNTHESIS	HSA00120_BILE_ACID_BIOSYNTHESIS		16	-0.285701	-0.92702	0.551111	0.905092	1	533	tags=19%, list=7%, signal=20%
FALT_BCLL_IG_MUTATED_VS_WT_DN	FALT_BCLL_IG_MUTATED_VS_WT_DN		36	-0.221514	-0.926909	0.572165	0.903043	1	1959	tags=36%, list=26%, signal=49%
NEGATIVE_REGULATION_OF_PROTEIN_METABOLIC_PROCESS	NEGATIVE_REGULATION_OF_PROTEIN_METABOLIC_PROCESS		24	-0.24365	-0.926646	0.581395	0.901402	1	644	tags=21%, list=9%, signal=23%
HYPOXIA_RCC_UP	HYPOXIA_RCC_UP		74	-0.185555	-0.926309	0.603261	0.900016	1	1744	tags=28%, list=23%, signal=37%
CHESLER_HIGHEST_FOLD_RANGE_GENES	CHESLER_HIGHEST_FOLD_RANGE_GENES		25	-0.247435	-0.925347	0.589074	0.90029	1	1455	tags=32%, list=19%, signal=40%
GENOTOXINS_ALL_24HRS_REG	GENOTOXINS_ALL_24HRS_REG		21	-0.262516	-0.92284	0.573696	0.904871	1	1928	tags=48%, list=26%, signal=64%
PROTEIN_AUTOPROCESSING	PROTEIN_AUTOPROCESSING		14	-0.294358	-0.92273	0.551802	0.90286	1	1240	tags=29%, list=17%, signal=34%
CELLULAR_RESPONSE_TO_STIMULUS	CELLULAR_RESPONSE_TO_STIMULUS		13	-0.29729	-0.921394	0.57177	0.9043	1	5278	tags=100%, list=70%, signal=337%
CMV_HCMV_TIMECOURSE_48HRS_UP	CMV_HCMV_TIMECOURSE_48HRS_UP		30	-0.233841	-0.920715	0.584323	0.903973	1	1064	tags=20%, list=14%, signal=23%
ADIP_DIFF_CLUSTER3	ADIP_DIFF_CLUSTER3		24	-0.245231	-0.919502	0.581018	0.904888	1	1255	tags=29%, list=17%, signal=35%
INOSITOL_OR_PHOSPHATIDYLINOSITOL_PHOSPHATASE_ACTIVITY	INOSITOL_OR_PHOSPHATIDYLINOSITOL_PHOSPHATASE_ACTIVITY		10	-0.32728	-0.917636	0.534368	0.90775	1	2134	tags=50%, list=28%, signal=70%
ION_TRANSPORT	ION_TRANSPORT		43	-0.210161	-0.9168	0.621951	0.907833	1	311	tags=14%, list=4%, signal=14%
ER_NUCLEAR_SIGNALING_PATHWAY	ER_NUCLEAR_SIGNALING_PATHWAY		13	-0.299249	-0.916039	0.553377	0.90757	1	322	tags=15%, list=4%, signal=16%
REGULATION_OF_RAS_PROTEIN_SIGNAL_TRANSDUCTION	REGULATION_OF_RAS_PROTEIN_SIGNAL_TRANSDUCTION		12	-0.303319	-0.911359	0.553531	0.918357	1	1210	tags=33%, list=16%, signal=40%
LIPID_BINDING	LIPID_BINDING		42	-0.212498	-0.911283	0.611511	0.916247	1	1638	tags=31%, list=22%, signal=39%
NEGATIVE_REGULATION_OF_CELLULAR_PROTEIN_METABOLIC_PROCESS	NEGATIVE_REGULATION_OF_CELLULAR_PROTEIN_METABOLIC_PROCESS		23	-0.250217	-0.910077	0.589686	0.917214	1	644	tags=22%, list=9%, signal=24%
CARBOXYLIC_ACID_TRANSPORT	CARBOXYLIC_ACID_TRANSPORT		14	-0.283388	-0.909895	0.577434	0.91537	1	573	tags=21%, list=8%, signal=23%
BASSO_REGULATORY_HUBS	BASSO_REGULATORY_HUBS		104	-0.170944	-0.907816	0.672222	0.918746	1	1455	tags=27%, list=19%, signal=33%
NITROGEN_COMPOUND_BIOSYNTHETIC_PROCESS	NITROGEN_COMPOUND_BIOSYNTHETIC_PROCESS		16	-0.269917	-0.907443	0.570797	0.9175	1	1137	tags=25%, list=15%, signal=29%
REGULATION_OF_MITOTIC_CELL_CYCLE	REGULATION_OF_MITOTIC_CELL_CYCLE		10	-0.32466	-0.906257	0.578231	0.918472	1	5072	tags=100%, list=68%, signal=308%
COENZYME_BINDING	COENZYME_BINDING		11	-0.309974	-0.904817	0.582367	0.920134	1	1284	tags=36%, list=17%, signal=44%
TRANS_GOLGI_NETWORK_TRANSPORT_VESICLE	TRANS_GOLGI_NETWORK_TRANSPORT_VESICLE		11	-0.310557	-0.904692	0.591518	0.918204	1	5178	tags=100%, list=69%, signal=322%
GLYCOPROTEIN_BIOSYNTHETIC_PROCESS	GLYCOPROTEIN_BIOSYNTHETIC_PROCESS		38	-0.214447	-0.903917	0.60105	0.917983	1	755	tags=18%, list=10%, signal=20%
BIOSYNTHESIS_OF_STEROIDS	BIOSYNTHESIS_OF_STEROIDS		11	-0.310731	-0.903762	0.594235	0.916115	1	2163	tags=55%, list=29%, signal=77%
REGULATION_OF_SMALL_GTPASE_MEDIATED_SIGNAL_TRANSDUCTION	REGULATION_OF_SMALL_GTPASE_MEDIATED_SIGNAL_TRANSDUCTION		14	-0.282066	-0.903612	0.565116	0.914286	1	1492	tags=36%, list=20%, signal=44%
UV-4NQO_FIBRO_UP	UV-4NQO_FIBRO_UP		19	-0.258452	-0.903068	0.601485	0.913519	1	1286	tags=32%, list=17%, signal=38%
UBIQUITIN_LIGASE_COMPLEX	UBIQUITIN_LIGASE_COMPLEX		22	-0.248425	-0.902246	0.599078	0.913426	1	1491	tags=32%, list=20%, signal=40%
HDACI_COLON_BUT16HRS_UP	HDACI_COLON_BUT16HRS_UP		28	-0.231714	-0.900698	0.627854	0.915224	1	1710	tags=39%, list=23%, signal=51%
HSA00563_GLYCOSYLPHOSPHATIDYLINOSITOL_ANCHOR_BIOSYNTHESIS	HSA00563_GLYCOSYLPHOSPHATIDYLINOSITOL_ANCHOR_BIOSYNTHESIS		18	-0.268944	-0.900351	0.620047	0.913883	1	1877	tags=39%, list=25%, signal=52%
INTRACELLULAR_PROTEIN_TRANSPORT	INTRACELLULAR_PROTEIN_TRANSPORT		106	-0.17139	-0.899634	0.727794	0.913619	1	2224	tags=37%, list=30%, signal=52%
ORGANIC_ACID_TRANSPORT	ORGANIC_ACID_TRANSPORT		14	-0.283388	-0.898096	0.621145	0.915435	1	573	tags=21%, list=8%, signal=23%
ARAPPATHWAY	ARAPPATHWAY		17	-0.265702	-0.896781	0.576191	0.91648	1	893	tags=24%, list=12%, signal=27%
PROTEIN_FOLDING	PROTEIN_FOLDING		42	-0.204187	-0.894353	0.650831	0.920607	1	2504	tags=48%, list=33%, signal=71%
HUMAN_TISSUE_PANCREAS	HUMAN_TISSUE_PANCREAS		12	-0.297011	-0.89239	0.589862	0.923534	1	2362	tags=50%, list=31%, signal=73%
INTRACELLULAR_RECEPTOR_MEDIATED_SIGNALING_PATHWAY	INTRACELLULAR_RECEPTOR_MEDIATED_SIGNALING_PATHWAY		16	-0.268748	-0.890161	0.57783	0.927114	1	2322	tags=38%, list=31%, signal=54%
CARBOXYLIC_ACID_TRANSMEMBRANE_TRANSPORTER_ACTIVITY	CARBOXYLIC_ACID_TRANSMEMBRANE_TRANSPORTER_ACTIVITY		12	-0.290668	-0.886136	0.598234	0.935153	1	68	tags=17%, list=1%, signal=17%
MICROTUBULE_BINDING	MICROTUBULE_BINDING		23	-0.24417	-0.885367	0.629386	0.934866	1	1403	tags=26%, list=19%, signal=32%
ORGANIC_ACID_TRANSMEMBRANE_TRANSPORTER_ACTIVITY	ORGANIC_ACID_TRANSMEMBRANE_TRANSPORTER_ACTIVITY		12	-0.290668	-0.883078	0.633803	0.938326	1	68	tags=17%, list=1%, signal=17%
VESICLE_MEMBRANE	VESICLE_MEMBRANE		21	-0.249644	-0.881288	0.612009	0.940648	1	2176	tags=38%, list=29%, signal=54%
RESPONSE_TO_TEMPERATURE_STIMULUS	RESPONSE_TO_TEMPERATURE_STIMULUS		12	-0.291042	-0.881187	0.619355	0.938672	1	1284	tags=25%, list=17%, signal=30%
ORGANELLE_LUMEN	ORGANELLE_LUMEN		312	-0.141117	-0.879592	0.878571	0.940468	1	1864	tags=26%, list=25%, signal=33%
UVB_NHEK1_UP	UVB_NHEK1_UP		100	-0.168481	-0.878569	0.724518	0.940753	1	986	tags=18%, list=13%, signal=20%
INTRACELLULAR_TRANSPORT	INTRACELLULAR_TRANSPORT		201	-0.149998	-0.877538	0.808176	0.941112	1	2083	tags=30%, list=28%, signal=41%
VANTVEER_BREAST_OUTCOME_GOOD_VS_POOR_UP	VANTVEER_BREAST_OUTCOME_GOOD_VS_POOR_UP		21	-0.243817	-0.876672	0.629885	0.941122	1	2071	tags=43%, list=28%, signal=59%
STEROID_HORMONE_RECEPTOR_SIGNALING_PATHWAY	STEROID_HORMONE_RECEPTOR_SIGNALING_PATHWAY		16	-0.268748	-0.876408	0.633188	0.939594	1	2322	tags=38%, list=31%, signal=54%
SCHUMACHER_MYC_UP	SCHUMACHER_MYC_UP		39	-0.208417	-0.874458	0.678744	0.942304	1	652	tags=18%, list=9%, signal=20%
MOREAUX_TACI_HI_VS_LOW_DN	MOREAUX_TACI_HI_VS_LOW_DN		140	-0.159074	-0.873498	0.762048	0.942513	1	1890	tags=28%, list=25%, signal=37%
GOLGI_VESICLE_TRANSPORT	GOLGI_VESICLE_TRANSPORT		40	-0.208534	-0.870457	0.684706	0.94779	1	509	tags=13%, list=7%, signal=13%
MEMBRANE_ENCLOSED_LUMEN	MEMBRANE_ENCLOSED_LUMEN		312	-0.141117	-0.869692	0.881919	0.94747	1	1864	tags=26%, list=25%, signal=33%
DOUBLE_STRANDED_DNA_BINDING	DOUBLE_STRANDED_DNA_BINDING		25	-0.238039	-0.869418	0.624434	0.945899	1	1005	tags=24%, list=13%, signal=28%
ADIP_VS_PREADIP_UP	ADIP_VS_PREADIP_UP		20	-0.249922	-0.868867	0.629956	0.945154	1	1366	tags=30%, list=18%, signal=37%
MEF2DPATHWAY	MEF2DPATHWAY		12	-0.293346	-0.868129	0.642697	0.944772	1	1656	tags=33%, list=22%, signal=43%
ST_ADRENERGIC	ST_ADRENERGIC		16	-0.250396	-0.866895	0.62704	0.945599	1	1565	tags=44%, list=21%, signal=55%
HDACI_COLON_SUL16HRS_DN	HDACI_COLON_SUL16HRS_DN		36	-0.212633	-0.866348	0.68932	0.94468	1	1440	tags=25%, list=19%, signal=31%
CARBOXYLESTERASE_ACTIVITY	CARBOXYLESTERASE_ACTIVITY		10	-0.300847	-0.864157	0.632794	0.947853	1	1713	tags=40%, list=23%, signal=52%
ORGANELLE_ORGANIZATION_AND_BIOGENESIS	ORGANELLE_ORGANIZATION_AND_BIOGENESIS		288	-0.14156	-0.863798	0.888889	0.946581	1	2002	tags=28%, list=27%, signal=37%
KIM_TH_CELLS_DN	KIM_TH_CELLS_DN		12	-0.287134	-0.863586	0.621103	0.944926	1	1110	tags=25%, list=15%, signal=29%
NUCLEOTIDE_EXCISION_REPAIR	NUCLEOTIDE_EXCISION_REPAIR		13	-0.275596	-0.862693	0.651481	0.944899	1	349	tags=15%, list=5%, signal=16%
HSA00100_BIOSYNTHESIS_OF_STEROIDS	HSA00100_BIOSYNTHESIS_OF_STEROIDS		16	-0.269927	-0.861357	0.640964	0.945829	1	2163	tags=50%, list=29%, signal=70%
TNFALPHA_ADIP_DN	TNFALPHA_ADIP_DN		35	-0.208112	-0.860951	0.680365	0.944601	1	632	tags=17%, list=8%, signal=19%
NUCLEOBASE__NUCLEOSIDE__NUCLEOTIDE_AND_NUCLEIC_ACID_TRANSPORT	NUCLEOBASE__NUCLEOSIDE__NUCLEOTIDE_AND_NUCLEIC_ACID_TRANSPORT		20	-0.241979	-0.858761	0.664303	0.94755	1	1536	tags=30%, list=20%, signal=38%
MMS_MOUSE_LYMPH_HIGH_4HRS_UP	MMS_MOUSE_LYMPH_HIGH_4HRS_UP		30	-0.217759	-0.85754	0.682051	0.948408	1	1869	tags=37%, list=25%, signal=49%
ASTON_DEPRESSION_UP	ASTON_DEPRESSION_UP		28	-0.218434	-0.857128	0.674312	0.947293	1	1304	tags=29%, list=17%, signal=34%
ACTIN_FILAMENT_BINDING	ACTIN_FILAMENT_BINDING		18	-0.251326	-0.85564	0.675926	0.948754	1	1799	tags=39%, list=24%, signal=51%
HSA00562_INOSITOL_PHOSPHATE_METABOLISM	HSA00562_INOSITOL_PHOSPHATE_METABOLISM		24	-0.22557	-0.852426	0.689655	0.953937	1	1810	tags=33%, list=24%, signal=44%
AGED_MOUSE_RETINA_ANY_UP	AGED_MOUSE_RETINA_ANY_UP		13	-0.280994	-0.851116	0.668172	0.954671	1	527	tags=23%, list=7%, signal=25%
ESTABLISHMENT_AND_OR_MAINTENANCE_OF_CHROMATIN_ARCHITECTURE	ESTABLISHMENT_AND_OR_MAINTENANCE_OF_CHROMATIN_ARCHITECTURE		45	-0.192178	-0.849456	0.727483	0.956357	1	2302	tags=42%, list=31%, signal=61%
ZMPSTE24_KO_UP	ZMPSTE24_KO_UP		19	-0.24784	-0.848788	0.656885	0.95576	1	1338	tags=32%, list=18%, signal=38%
LIPID_BIOSYNTHETIC_PROCESS	LIPID_BIOSYNTHETIC_PROCESS		53	-0.184925	-0.846792	0.768473	0.958074	1	1721	tags=30%, list=23%, signal=39%
REFRACTORY_GASTRIC_UP	REFRACTORY_GASTRIC_UP		25	-0.219238	-0.84679	0.728337	0.955952	1	2015	tags=36%, list=27%, signal=49%
GLYCEROPHOSPHOLIPID_METABOLISM	GLYCEROPHOSPHOLIPID_METABOLISM		24	-0.225114	-0.846757	0.686499	0.953911	1	1708	tags=33%, list=23%, signal=43%
GLYCOPROTEIN_METABOLIC_PROCESS	GLYCOPROTEIN_METABOLIC_PROCESS		50	-0.191276	-0.843688	0.762626	0.958487	1	755	tags=16%, list=10%, signal=18%
INTERPHASE_OF_MITOTIC_CELL_CYCLE	INTERPHASE_OF_MITOTIC_CELL_CYCLE		38	-0.200424	-0.843624	0.739857	0.956503	1	1517	tags=26%, list=20%, signal=33%
ENDOPLASMIC_RETICULUM_PART	ENDOPLASMIC_RETICULUM_PART		69	-0.175883	-0.843542	0.756219	0.954594	1	1297	tags=20%, list=17%, signal=24%
HSA03320_PPAR_SIGNALING_PATHWAY	HSA03320_PPAR_SIGNALING_PATHWAY		26	-0.222139	-0.843355	0.716381	0.952869	1	714	tags=15%, list=10%, signal=17%
PROTEOLYSIS	PROTEOLYSIS		110	-0.159061	-0.841026	0.827298	0.955811	1	1894	tags=30%, list=25%, signal=40%
HUMAN_TISSUE_TESTIS	HUMAN_TISSUE_TESTIS		18	-0.245258	-0.840714	0.702273	0.954435	1	5669	tags=100%, list=76%, signal=408%
HYDROLASE_ACTIVITY__HYDROLYZING_O_GLYCOSYL_COMPOUNDS	HYDROLASE_ACTIVITY__HYDROLYZING_O_GLYCOSYL_COMPOUNDS		18	-0.243208	-0.840035	0.706444	0.953842	1	1360	tags=28%, list=18%, signal=34%
TRANSLATIONAL_INITIATION	TRANSLATIONAL_INITIATION		29	-0.21671	-0.838719	0.713604	0.954649	1	1821	tags=28%, list=24%, signal=36%
APOPTOTIC_NUCLEAR_CHANGES	APOPTOTIC_NUCLEAR_CHANGES		15	-0.269673	-0.837824	0.647597	0.954463	1	983	tags=27%, list=13%, signal=31%
OLDONLY_FIBRO_UP	OLDONLY_FIBRO_UP		25	-0.221045	-0.837218	0.72315	0.953711	1	1009	tags=24%, list=13%, signal=28%
TRANSLATION_FACTOR_ACTIVITY__NUCLEIC_ACID_BINDING	TRANSLATION_FACTOR_ACTIVITY__NUCLEIC_ACID_BINDING		24	-0.223432	-0.836415	0.701632	0.953364	1	985	tags=17%, list=13%, signal=19%
STRUCTURE_SPECIFIC_DNA_BINDING	STRUCTURE_SPECIFIC_DNA_BINDING		43	-0.193967	-0.835659	0.744417	0.952895	1	1180	tags=21%, list=16%, signal=25%
NGFPATHWAY	NGFPATHWAY		14	-0.26049	-0.834191	0.682028	0.953788	1	1383	tags=36%, list=18%, signal=44%
REGULATION_OF_ORGANELLE_ORGANIZATION_AND_BIOGENESIS	REGULATION_OF_ORGANELLE_ORGANIZATION_AND_BIOGENESIS		28	-0.216235	-0.833795	0.729792	0.952568	1	2124	tags=43%, list=28%, signal=60%
CELLULAR_LOCALIZATION	CELLULAR_LOCALIZATION		234	-0.138104	-0.833194	0.927052	0.951766	1	1812	tags=26%, list=24%, signal=33%
KENNY_WNT_DN	KENNY_WNT_DN		44	-0.192572	-0.831974	0.746154	0.952338	1	1656	tags=30%, list=22%, signal=38%
NUCLEAR_ORGANIZATION_AND_BIOGENESIS	NUCLEAR_ORGANIZATION_AND_BIOGENESIS		19	-0.236903	-0.830808	0.708831	0.952672	1	983	tags=21%, list=13%, signal=24%
HYDROLASE_ACTIVITY__ACTING_ON_GLYCOSYL_BONDS	HYDROLASE_ACTIVITY__ACTING_ON_GLYCOSYL_BONDS		24	-0.225454	-0.827738	0.705596	0.957061	1	941	tags=21%, list=13%, signal=24%
REGULATION_OF_TRANSLATIONAL_INITIATION	REGULATION_OF_TRANSLATIONAL_INITIATION		23	-0.225421	-0.821646	0.741259	0.967187	1	2315	tags=39%, list=31%, signal=56%
ESTABLISHMENT_OF_CELLULAR_LOCALIZATION	ESTABLISHMENT_OF_CELLULAR_LOCALIZATION		228	-0.138409	-0.820949	0.937685	0.966488	1	2083	tags=30%, list=28%, signal=41%
HSA00930_CAPROLACTAM_DEGRADATION	HSA00930_CAPROLACTAM_DEGRADATION		10	-0.287255	-0.819841	0.678733	0.966702	1	1357	tags=40%, list=18%, signal=49%
MICROTUBULE_ASSOCIATED_COMPLEX	MICROTUBULE_ASSOCIATED_COMPLEX		27	-0.216897	-0.819123	0.763218	0.966077	1	2300	tags=48%, list=31%, signal=69%
TRNA_SYNTHETASES	TRNA_SYNTHETASES		19	-0.23428	-0.81857	0.716776	0.965122	1	1679	tags=32%, list=22%, signal=41%
SA_TRKA_RECEPTOR	SA_TRKA_RECEPTOR		11	-0.274437	-0.8184	0.688787	0.963454	1	1383	tags=36%, list=18%, signal=45%
GH_GHRHR_KO_24HRS_DN	GH_GHRHR_KO_24HRS_DN		126	-0.15132	-0.817684	0.884097	0.962829	1	1695	tags=27%, list=23%, signal=34%
HSA04730_LONG_TERM_DEPRESSION	HSA04730_LONG_TERM_DEPRESSION		34	-0.201472	-0.816388	0.792771	0.963323	1	1565	tags=32%, list=21%, signal=41%
PROTEIN_RNA_COMPLEX_ASSEMBLY	PROTEIN_RNA_COMPLEX_ASSEMBLY		52	-0.179855	-0.815894	0.813268	0.962259	1	2392	tags=35%, list=32%, signal=50%
AGUIRRE_PANCREAS_CHR22	AGUIRRE_PANCREAS_CHR22		26	-0.218715	-0.815344	0.739726	0.961367	1	2716	tags=46%, list=36%, signal=72%
CALRES_MOUSE_DN	CALRES_MOUSE_DN		26	-0.217439	-0.814604	0.747706	0.960758	1	1279	tags=23%, list=17%, signal=28%
TGFBPATHWAY	TGFBPATHWAY		11	-0.279605	-0.813559	0.713626	0.960752	1	1956	tags=36%, list=26%, signal=49%
PROTEIN_TRANSPORT	PROTEIN_TRANSPORT		114	-0.15151	-0.81068	0.898551	0.964496	1	2176	tags=34%, list=29%, signal=47%
PHOSPHATIDYLINOSITOL_SIGNALING_SYSTEM	PHOSPHATIDYLINOSITOL_SIGNALING_SYSTEM		49	-0.180057	-0.805009	0.812652	0.973058	1	1903	tags=31%, list=25%, signal=41%
XU_CBP_UP	XU_CBP_UP		14	-0.257705	-0.80474	0.732892	0.971538	1	2274	tags=50%, list=30%, signal=72%
CHROMATIN_ASSEMBLY_OR_DISASSEMBLY	CHROMATIN_ASSEMBLY_OR_DISASSEMBLY		12	-0.265905	-0.803978	0.726437	0.970897	1	2302	tags=58%, list=31%, signal=84%
HSA04370_VEGF_SIGNALING_PATHWAY	HSA04370_VEGF_SIGNALING_PATHWAY		39	-0.191945	-0.803245	0.776765	0.970243	1	1900	tags=33%, list=25%, signal=44%
COATED_VESICLE	COATED_VESICLE		30	-0.203091	-0.800159	0.789227	0.973946	1	2281	tags=40%, list=30%, signal=57%
ZINC_ION_BINDING	ZINC_ION_BINDING		41	-0.1839	-0.797659	0.82287	0.976278	1	552	tags=15%, list=7%, signal=16%
HDACI_COLON_SUL12HRS_DN	HDACI_COLON_SUL12HRS_DN		17	-0.238189	-0.794573	0.765517	0.979703	1	906	tags=24%, list=12%, signal=27%
HSC_STHSC_FETAL	HSC_STHSC_FETAL		17	-0.230152	-0.791816	0.78125	0.982409	1	510	tags=18%, list=7%, signal=19%
WANG_MLL_CBP_VS_GMP_DN	WANG_MLL_CBP_VS_GMP_DN		37	-0.192605	-0.790783	0.824427	0.98217	1	1608	tags=24%, list=21%, signal=31%
NAB_LUNG_UP	NAB_LUNG_UP		19	-0.228979	-0.790561	0.758465	0.980548	1	953	tags=21%, list=13%, signal=24%
AKTPATHWAY	AKTPATHWAY		15	-0.24797	-0.790511	0.759346	0.978661	1	1994	tags=40%, list=27%, signal=54%
NUCLEOBASE__NUCLEOSIDE_AND_NUCLEOTIDE_METABOLIC_PROCESS	NUCLEOBASE__NUCLEOSIDE_AND_NUCLEOTIDE_METABOLIC_PROCESS		32	-0.199066	-0.788591	0.800971	0.979925	1	2054	tags=44%, list=27%, signal=60%
HSA05030_AMYOTROPHIC_LATERAL_SCLEROSIS	HSA05030_AMYOTROPHIC_LATERAL_SCLEROSIS		12	-0.258376	-0.78588	0.756944	0.982512	1	1656	tags=25%, list=22%, signal=32%
HDACI_COLON_CLUSTER10	HDACI_COLON_CLUSTER10		25	-0.205626	-0.785562	0.787081	0.981067	1	514	tags=12%, list=7%, signal=13%
NUCLEAR_RECEPTORS	NUCLEAR_RECEPTORS		15	-0.240744	-0.78476	0.749431	0.980431	1	1146	tags=27%, list=15%, signal=31%
HSA00052_GALACTOSE_METABOLISM	HSA00052_GALACTOSE_METABOLISM		15	-0.244418	-0.784372	0.75	0.979087	1	705	tags=20%, list=9%, signal=22%
BCRABL_HL60_CDNA_UP	BCRABL_HL60_CDNA_UP		10	-0.275606	-0.780433	0.771765	0.983703	1	2068	tags=40%, list=28%, signal=55%
HDACI_COLON_SUL_DN	HDACI_COLON_SUL_DN		124	-0.144623	-0.780082	0.928962	0.982329	1	1440	tags=20%, list=19%, signal=25%
HSC_STHSC_SHARED	HSC_STHSC_SHARED		17	-0.230152	-0.776595	0.758294	0.986098	1	510	tags=18%, list=7%, signal=19%
INTEGRATOR_COMPLEX	INTEGRATOR_COMPLEX		10	-0.271376	-0.775553	0.72967	0.985701	1	1211	tags=30%, list=16%, signal=36%
DNA_REPLICATION_INITIATION	DNA_REPLICATION_INITIATION		11	-0.261311	-0.773117	0.783296	0.9876	1	5547	tags=100%, list=74%, signal=383%
SPINDLE_MICROTUBULE	SPINDLE_MICROTUBULE		12	-0.253435	-0.772812	0.72809	0.986163	1	2491	tags=58%, list=33%, signal=87%
BRCA2_BRCA1_UP	BRCA2_BRCA1_UP		29	-0.200944	-0.771861	0.817102	0.9856	1	2529	tags=48%, list=34%, signal=73%
MOREAUX_TACI_HI_IN_BMPC	MOREAUX_TACI_HI_IN_BMPC		38	-0.181957	-0.771307	0.814433	0.984498	1	2419	tags=42%, list=32%, signal=62%
EPOPATHWAY	EPOPATHWAY		15	-0.234128	-0.770014	0.805164	0.984432	1	1305	tags=27%, list=17%, signal=32%
CYTOPLASMIC_VESICLE_PART	CYTOPLASMIC_VESICLE_PART		20	-0.215653	-0.769946	0.795872	0.982615	1	2176	tags=35%, list=29%, signal=49%
WALLACE_JAK2_DIFF	WALLACE_JAK2_DIFF		21	-0.213102	-0.769111	0.8	0.981944	1	1168	tags=19%, list=16%, signal=22%
RIBONUCLEOPROTEIN_COMPLEX_BIOGENESIS_AND_ASSEMBLY	RIBONUCLEOPROTEIN_COMPLEX_BIOGENESIS_AND_ASSEMBLY		66	-0.158807	-0.768685	0.898765	0.980691	1	1860	tags=24%, list=25%, signal=32%
HSA00770_PANTOTHENATE_AND_COA_BIOSYNTHESIS	HSA00770_PANTOTHENATE_AND_COA_BIOSYNTHESIS		10	-0.278301	-0.76687	0.747323	0.981466	1	1364	tags=30%, list=18%, signal=37%
DAMAGED_DNA_BINDING	DAMAGED_DNA_BINDING		11	-0.258787	-0.764849	0.766055	0.982545	1	2124	tags=36%, list=28%, signal=51%
BADPATHWAY	BADPATHWAY		11	-0.27252	-0.764365	0.740899	0.981356	1	2381	tags=55%, list=32%, signal=80%
BREAST_DUCTAL_CARCINOMA_GENES	BREAST_DUCTAL_CARCINOMA_GENES		19	-0.221461	-0.764079	0.827189	0.979888	1	1047	tags=26%, list=14%, signal=31%
SYNAPTIC_TRANSMISSION	SYNAPTIC_TRANSMISSION		27	-0.197896	-0.76376	0.816279	0.978468	1	1385	tags=26%, list=18%, signal=32%
ENDOSOME	ENDOSOME		46	-0.176289	-0.763731	0.857482	0.976615	1	2365	tags=35%, list=32%, signal=50%
HPV31_UP	HPV31_UP		31	-0.192035	-0.763316	0.825688	0.97539	1	1225	tags=23%, list=16%, signal=27%
CELL_STRUCTURE_DISASSEMBLY_DURING_APOPTOSIS	CELL_STRUCTURE_DISASSEMBLY_DURING_APOPTOSIS		12	-0.255287	-0.763	0.763466	0.973984	1	983	tags=25%, list=13%, signal=29%
UVC_HIGH_ALL_UP	UVC_HIGH_ALL_UP		11	-0.259875	-0.761755	0.802222	0.97403	1	986	tags=27%, list=13%, signal=31%
HSC_EARLYPROGENITORS_FETAL	HSC_EARLYPROGENITORS_FETAL		275	-0.123304	-0.757659	0.993443	0.977968	1	1923	tags=25%, list=26%, signal=32%
NUCLEOBASE__NUCLEOSIDE__NUCLEOTIDE_KINASE_ACTIVITY	NUCLEOBASE__NUCLEOSIDE__NUCLEOTIDE_KINASE_ACTIVITY		13	-0.244483	-0.756365	0.780822	0.977886	1	2078	tags=46%, list=28%, signal=64%
HSC_EARLYPROGENITORS_SHARED	HSC_EARLYPROGENITORS_SHARED		275	-0.123304	-0.754994	0.990132	0.977872	1	1923	tags=25%, list=26%, signal=32%
HSA00510_N_GLYCAN_BIOSYNTHESIS	HSA00510_N_GLYCAN_BIOSYNTHESIS		28	-0.194058	-0.751616	0.86052	0.980686	1	1633	tags=29%, list=22%, signal=36%
HSA00410_BETA_ALANINE_METABOLISM	HSA00410_BETA_ALANINE_METABOLISM		12	-0.249333	-0.751059	0.796729	0.979589	1	5637	tags=100%, list=75%, signal=401%
NO1PATHWAY	NO1PATHWAY		12	-0.250757	-0.7502	0.773836	0.978904	1	1370	tags=33%, list=18%, signal=41%
HSA04320_DORSO_VENTRAL_AXIS_FORMATION	HSA04320_DORSO_VENTRAL_AXIS_FORMATION		16	-0.227354	-0.747805	0.833333	0.980286	1	1565	tags=38%, list=21%, signal=47%
INSULINPATHWAY	INSULINPATHWAY		16	-0.224848	-0.746517	0.82448	0.980015	1	1383	tags=31%, list=18%, signal=38%
PROTEIN_DNA_COMPLEX_ASSEMBLY	PROTEIN_DNA_COMPLEX_ASSEMBLY		34	-0.181486	-0.741787	0.861432	0.984365	1	2302	tags=35%, list=31%, signal=51%
CYTOPLASMIC_VESICLE_MEMBRANE	CYTOPLASMIC_VESICLE_MEMBRANE		20	-0.215653	-0.737784	0.831776	0.987561	1	2176	tags=35%, list=29%, signal=49%
LIPOPROTEIN_BINDING	LIPOPROTEIN_BINDING		10	-0.259176	-0.733472	0.804396	0.991083	1	2387	tags=60%, list=32%, signal=88%
NICK_RHAPC_UP	NICK_RHAPC_UP		24	-0.192654	-0.73084	0.886161	0.992426	1	2547	tags=42%, list=34%, signal=63%
HIPPOCAMPUS_DEVELOPMENT_PRENATAL	HIPPOCAMPUS_DEVELOPMENT_PRENATAL		22	-0.200401	-0.728582	0.858124	0.993347	1	5339	tags=95%, list=71%, signal=330%
HSC_EARLYPROGENITORS_ADULT	HSC_EARLYPROGENITORS_ADULT		277	-0.11884	-0.725792	1	0.994649	1	1923	tags=25%, list=26%, signal=32%
TRANSLATION_REGULATOR_ACTIVITY	TRANSLATION_REGULATOR_ACTIVITY		25	-0.191243	-0.725079	0.85049	0.993617	1	985	tags=16%, list=13%, signal=18%
GALACTOSE_METABOLISM	GALACTOSE_METABOLISM		11	-0.246016	-0.724689	0.815909	0.992182	1	705	tags=18%, list=9%, signal=20%
ADENYL_RIBONUCLEOTIDE_BINDING	ADENYL_RIBONUCLEOTIDE_BINDING		87	-0.142826	-0.722062	0.970027	0.993466	1	2061	tags=31%, list=27%, signal=42%
HSA04070_PHOSPHATIDYLINOSITOL_SIGNALING_SYSTEM	HSA04070_PHOSPHATIDYLINOSITOL_SIGNALING_SYSTEM		38	-0.171419	-0.720345	0.899281	0.993575	1	1810	tags=32%, list=24%, signal=41%
NEGATIVE_REGULATION_OF_CELLULAR_COMPONENT_ORGANIZATION_AND_BIOGENESIS	NEGATIVE_REGULATION_OF_CELLULAR_COMPONENT_ORGANIZATION_AND_BIOGENESIS		22	-0.202664	-0.720021	0.871859	0.992101	1	2124	tags=36%, list=28%, signal=51%
MACROMOLECULAR_COMPLEX_ASSEMBLY	MACROMOLECULAR_COMPLEX_ASSEMBLY		174	-0.12582	-0.719859	0.996979	0.990466	1	1990	tags=26%, list=27%, signal=35%
BETA_ALANINE_METABOLISM	BETA_ALANINE_METABOLISM		11	-0.249299	-0.718866	0.829214	0.989812	1	5637	tags=100%, list=75%, signal=401%
SMITH_HTERT_UP	SMITH_HTERT_UP		97	-0.13648	-0.718528	0.971354	0.988366	1	1679	tags=23%, list=22%, signal=29%
RNA_POLYMERASE_ACTIVITY	RNA_POLYMERASE_ACTIVITY		11	-0.242067	-0.718437	0.842887	0.986629	1	827	tags=18%, list=11%, signal=20%
CIRCADIAN_EXERCISE	CIRCADIAN_EXERCISE		33	-0.177592	-0.718434	0.881068	0.98482	1	1963	tags=36%, list=26%, signal=49%
ER_TO_GOLGI_VESICLE_MEDIATED_TRANSPORT	ER_TO_GOLGI_VESICLE_MEDIATED_TRANSPORT		14	-0.228434	-0.718249	0.847032	0.983231	1	473	tags=14%, list=6%, signal=15%
IGF1PATHWAY	IGF1PATHWAY		17	-0.210185	-0.712777	0.871397	0.987337	1	1383	tags=29%, list=18%, signal=36%
RHYTHMIC_PROCESS	RHYTHMIC_PROCESS		11	-0.241526	-0.709207	0.849776	0.989409	1	1864	tags=27%, list=25%, signal=36%
CELLULAR_COMPONENT_ASSEMBLY	CELLULAR_COMPONENT_ASSEMBLY		179	-0.123432	-0.705399	0.997076	0.991604	1	1532	tags=20%, list=20%, signal=25%
IDX_TSA_DN_CLUSTER6	IDX_TSA_DN_CLUSTER6		18	-0.203183	-0.702838	0.884444	0.992369	1	1532	tags=28%, list=20%, signal=35%
BRACX_UP	BRACX_UP		15	-0.215542	-0.700419	0.850917	0.992989	1	1850	tags=27%, list=25%, signal=35%
NEGATIVE_REGULATION_OF_DNA_METABOLIC_PROCESS	NEGATIVE_REGULATION_OF_DNA_METABOLIC_PROCESS		13	-0.226672	-0.698761	0.838852	0.992821	1	5807	tags=100%, list=77%, signal=441%
CELL_CYCLE_CHECKPOINT_GO_0000075	CELL_CYCLE_CHECKPOINT_GO_0000075		28	-0.175522	-0.697885	0.90566	0.991894	1	1965	tags=32%, list=26%, signal=43%
REGULATION_OF_GTPASE_ACTIVITY	REGULATION_OF_GTPASE_ACTIVITY		10	-0.254984	-0.697226	0.886214	0.99074	1	1210	tags=30%, list=16%, signal=36%
HSA05050_DENTATORUBROPALLIDOLUYSIAN_ATROPHY	HSA05050_DENTATORUBROPALLIDOLUYSIAN_ATROPHY		10	-0.247951	-0.696847	0.863326	0.989281	1	1299	tags=30%, list=17%, signal=36%
TRANSFERASE_ACTIVITY__TRANSFERRING_PENTOSYL_GROUPS	TRANSFERASE_ACTIVITY__TRANSFERRING_PENTOSYL_GROUPS		10	-0.246161	-0.694115	0.859833	0.990004	1	2420	tags=50%, list=32%, signal=74%
SPLICEOSOME_ASSEMBLY	SPLICEOSOME_ASSEMBLY		16	-0.210858	-0.693036	0.854762	0.989231	1	2656	tags=44%, list=35%, signal=68%
DNMT1_KO_DN	DNMT1_KO_DN		10	-0.242971	-0.690971	0.851204	0.989376	1	507	tags=20%, list=7%, signal=21%
CHROMATIN_MODIFICATION	CHROMATIN_MODIFICATION		34	-0.170483	-0.690629	0.925581	0.987894	1	2289	tags=41%, list=31%, signal=59%
HSA00565_ETHER_LIPID_METABOLISM	HSA00565_ETHER_LIPID_METABOLISM		14	-0.219254	-0.688403	0.893424	0.988176	1	1580	tags=36%, list=21%, signal=45%
GOLGI_MEMBRANE	GOLGI_MEMBRANE		30	-0.174409	-0.684928	0.924107	0.989548	1	2310	tags=37%, list=31%, signal=53%
TRANSLATION_INITIATION_FACTOR_ACTIVITY	TRANSLATION_INITIATION_FACTOR_ACTIVITY		18	-0.197278	-0.679324	0.898585	0.992713	1	2315	tags=33%, list=31%, signal=48%
DNA_DAMAGE_CHECKPOINT	DNA_DAMAGE_CHECKPOINT		12	-0.223856	-0.678005	0.861678	0.992091	1	1942	tags=42%, list=26%, signal=56%
INTERPHASE	INTERPHASE		42	-0.157338	-0.670898	0.975	0.996114	1	1517	tags=24%, list=20%, signal=30%
DRUG_BINDING	DRUG_BINDING		12	-0.221243	-0.669333	0.869955	0.995614	1	1660	tags=33%, list=22%, signal=43%
HDACI_COLON_TSA30MIN_DN	HDACI_COLON_TSA30MIN_DN		10	-0.228946	-0.661714	0.894231	0.99944	1	2129	tags=40%, list=28%, signal=56%
NOS1PATHWAY	NOS1PATHWAY		10	-0.227797	-0.64902	0.894397	1	1	2630	tags=60%, list=35%, signal=92%
NUCLEOTIDE_METABOLISM	NUCLEOTIDE_METABOLISM		12	-0.216847	-0.648512	0.929782	1	1	921	tags=17%, list=12%, signal=19%
SEQUENCE_SPECIFIC_DNA_BINDING	SEQUENCE_SPECIFIC_DNA_BINDING		28	-0.163991	-0.644011	0.961995	1	1	6279	tags=100%, list=84%, signal=610%
SULFUR_METABOLIC_PROCESS	SULFUR_METABOLIC_PROCESS		15	-0.203612	-0.641958	0.920601	1	1	1648	tags=27%, list=22%, signal=34%
ENDOMEMBRANE_SYSTEM	ENDOMEMBRANE_SYSTEM		156	-0.114049	-0.641786	1	1	1	1774	tags=22%, list=24%, signal=28%
PHOSPHOLIPASE_ACTIVITY	PHOSPHOLIPASE_ACTIVITY		13	-0.208963	-0.636157	0.932059	1	1	1428	tags=23%, list=19%, signal=28%
MOUSE_TISSUE_TESTIS	MOUSE_TISSUE_TESTIS		13	-0.205239	-0.634802	0.90287	1	1	1940	tags=31%, list=26%, signal=41%
LIPASE_ACTIVITY	LIPASE_ACTIVITY		13	-0.208963	-0.625915	0.934537	1	1	1428	tags=23%, list=19%, signal=28%
VESICLE_COAT	VESICLE_COAT		14	-0.196467	-0.625345	0.923256	1	1	2519	tags=43%, list=34%, signal=64%
MEMBRANE_COAT	MEMBRANE_COAT		14	-0.196467	-0.624081	0.948315	1	1	2519	tags=43%, list=34%, signal=64%
COATED_VESICLE_MEMBRANE	COATED_VESICLE_MEMBRANE		14	-0.196467	-0.620268	0.935065	1	1	2519	tags=43%, list=34%, signal=64%
RESPONSE_TO_LIGHT_STIMULUS	RESPONSE_TO_LIGHT_STIMULUS		14	-0.197977	-0.619309	0.949192	1	1	1991	tags=36%, list=27%, signal=49%
DNA_REPAIR	DNA_REPAIR		80	-0.123392	-0.61638	0.9975	1	1	1047	tags=14%, list=14%, signal=16%
COATED_MEMBRANE	COATED_MEMBRANE		14	-0.196467	-0.601281	0.959731	1	1	2519	tags=43%, list=34%, signal=64%
SPINDLE	SPINDLE		26	-0.156325	-0.600737	0.964735	1	1	6336	tags=100%, list=84%, signal=640%
RIBOSOME_BIOGENESIS_AND_ASSEMBLY	RIBOSOME_BIOGENESIS_AND_ASSEMBLY		14	-0.191618	-0.593997	0.931973	1	1	735	tags=14%, list=10%, signal=16%
HSA00740_RIBOFLAVIN_METABOLISM	HSA00740_RIBOFLAVIN_METABOLISM		11	-0.203198	-0.593582	0.953596	1	1	1050	tags=18%, list=14%, signal=21%
DNA_INTEGRITY_CHECKPOINT	DNA_INTEGRITY_CHECKPOINT		14	-0.188127	-0.592203	0.95672	1	1	1942	tags=36%, list=26%, signal=48%
WONG_IFNA_HCC_RESISTANT_VS_SENSITIVE_DN	WONG_IFNA_HCC_RESISTANT_VS_SENSITIVE_DN		21	-0.166412	-0.587673	0.980132	1	1	205	tags=10%, list=3%, signal=10%
NOUZOVA_CPG_METHLTD	NOUZOVA_CPG_METHLTD		20	-0.16446	-0.578454	0.981177	1	1	2181	tags=40%, list=29%, signal=56%
POSITIVE_REGULATION_OF_BINDING	POSITIVE_REGULATION_OF_BINDING		13	-0.18754	-0.576052	0.961207	1	1	1622	tags=31%, list=22%, signal=39%
INSULIN_ADIP_SENS_DN	INSULIN_ADIP_SENS_DN		13	-0.187561	-0.5733	0.962529	1	1	1520	tags=23%, list=20%, signal=29%
PROTEIN_TRANSPORTER_ACTIVITY	PROTEIN_TRANSPORTER_ACTIVITY		12	-0.184812	-0.5503	0.968825	1	1	973	tags=17%, list=13%, signal=19%
PGC1APATHWAY	PGC1APATHWAY		12	-0.187533	-0.55013	0.988124	1	1	6100	tags=100%, list=81%, signal=534%
HSA04720_LONG_TERM_POTENTIATION	HSA04720_LONG_TERM_POTENTIATION		35	-0.131781	-0.549265	0.997561	1	1	1656	tags=20%, list=22%, signal=26%
TRANSCRIPTION_ACTIVATOR_ACTIVITY	TRANSCRIPTION_ACTIVATOR_ACTIVITY		103	-0.104612	-0.548093	1	1	1	2472	tags=33%, list=33%, signal=49%
HSA00903_LIMONENE_AND_PINENE_DEGRADATION	HSA00903_LIMONENE_AND_PINENE_DEGRADATION		18	-0.157772	-0.534856	1	1	1	2389	tags=39%, list=32%, signal=57%
THYROID_HORMONE_RECEPTOR_BINDING	THYROID_HORMONE_RECEPTOR_BINDING		13	-0.168776	-0.534143	0.97593	1	1	5003	tags=92%, list=67%, signal=276%
SMALL_NUCLEAR_RIBONUCLEOPROTEIN_COMPLEX	SMALL_NUCLEAR_RIBONUCLEOPROTEIN_COMPLEX		16	-0.165063	-0.531478	0.97561	1	1	2727	tags=44%, list=36%, signal=69%
POST_GOLGI_VESICLE_MEDIATED_TRANSPORT	POST_GOLGI_VESICLE_MEDIATED_TRANSPORT		12	-0.170376	-0.509903	0.986871	1	1	4701	tags=92%, list=63%, signal=245%
ROTH_HTERT_DIFF	ROTH_HTERT_DIFF		22	-0.141906	-0.50946	0.990826	1	1	1024	tags=18%, list=14%, signal=21%
PROTEASOMEPATHWAY	PROTEASOMEPATHWAY		20	-0.142651	-0.503635	0.995272	1	1	1728	tags=25%, list=23%, signal=32%
ANDROGEN_RECEPTOR_SIGNALING_PATHWAY	ANDROGEN_RECEPTOR_SIGNALING_PATHWAY		10	-0.175488	-0.500049	0.990676	1	1	2212	tags=30%, list=29%, signal=42%
HSA03010_RIBOSOME	HSA03010_RIBOSOME		28	-0.12818	-0.497842	0.997525	1	1	1797	tags=21%, list=24%, signal=28%
TRANSCRIPTION_INITIATION_FROM_RNA_POLYMERASE_II_PROMOTER	TRANSCRIPTION_INITIATION_FROM_RNA_POLYMERASE_II_PROMOTER		22	-0.135525	-0.488221	0.997658	0.99988	1	6491	tags=100%, list=87%, signal=739%
TRNA_METABOLIC_PROCESS	TRNA_METABOLIC_PROCESS		15	-0.143912	-0.462434	0.997685	0.99991	1	2355	tags=40%, list=31%, signal=58%
LIZUKA_G1_SM_G2	LIZUKA_G1_SM_G2		23	-0.125376	-0.458495	0.995062	0.998443	1	5701	tags=96%, list=76%, signal=397%
