# Supplementary material for: A taxonomy of epithelial human cancer and their metastases
Source: BMC Med Genomics. 2009 Dec 17;2:69. doi: 10.1186/1755-8794-2-69 (PMC2806369; doi:10.1186/1755-8794-2-69)
Supplement: Additional file 6 — GSEA colon-to-liver metastases. Pathways from the colon-to-liver metastases upregulated either in the colon or in the liver cluster according to GSEA analysis. [file 1755-8794-2-69-S6.XLS]

## Sheet: Up in Colon looking
NAME	GS<br> follow link to MSigDB	GS DETAILS	SIZE	ES	NES	NOM p-val	FDR q-val	FWER p-val	RANK AT MAX	LEADING EDGE
HCC_SURVIVAL_GOOD_VS_POOR_DN	HCC_SURVIVAL_GOOD_VS_POOR_DN	Details ...	124	0.505104	2.261	0	0	0	2313	tags=60%, list=31%, signal=86%
COLLAGEN	COLLAGEN	Details ...	12	0.799588	2.17013	0	0.00314276	0.009	927	tags=83%, list=12%, signal=95%
CHROMATIN_REMODELING_COMPLEX	CHROMATIN_REMODELING_COMPLEX	Details ...	12	0.716136	1.94855	0	0.0915721	0.326	1537	tags=67%, list=20%, signal=84%
DOX_RESIST_GASTRIC_UP	DOX_RESIST_GASTRIC_UP	Details ...	22	0.59891	1.91233	0	0.115055	0.496	1730	tags=68%, list=23%, signal=88%
HIPPOCAMPUS_DEVELOPMENT_PRENATAL	HIPPOCAMPUS_DEVELOPMENT_PRENATAL	Details ...	22	0.587612	1.90443	0	0.103613	0.539	2490	tags=68%, list=33%, signal=102%
PROTEINACEOUS_EXTRACELLULAR_MATRIX	PROTEINACEOUS_EXTRACELLULAR_MATRIX	Details ...	44	0.506044	1.8921	0	0.102258	0.599	1702	tags=55%, list=23%, signal=70%
CANCER_NEOPLASTIC_META_UP	CANCER_NEOPLASTIC_META_UP	Details ...	48	0.49469	1.88793	0	0.0931343	0.621	2863	tags=69%, list=38%, signal=110%
HSA01430_CELL_COMMUNICATION	HSA01430_CELL_COMMUNICATION	Details ...	34	0.525597	1.85336	0	0.128647	0.775	2082	tags=56%, list=28%, signal=77%
HSA03010_RIBOSOME	HSA03010_RIBOSOME	Details ...	28	0.546572	1.84971	0	0.120019	0.797	2107	tags=68%, list=28%, signal=94%
P21_P53_ANY_DN	P21_P53_ANY_DN	Details ...	33	0.525678	1.8462	0.00125313	0.112681	0.807	3026	tags=79%, list=40%, signal=131%
INTERPHASE_OF_MITOTIC_CELL_CYCLE	INTERPHASE_OF_MITOTIC_CELL_CYCLE	Details ...	38	0.506968	1.83547	0.00130719	0.117574	0.837	2855	tags=71%, list=38%, signal=114%
PROTEIN_DNA_COMPLEX_ASSEMBLY	PROTEIN_DNA_COMPLEX_ASSEMBLY	Details ...	34	0.514915	1.82921	0	0.116373	0.862	2671	tags=62%, list=36%, signal=95%
EXTRACELLULAR_MATRIX	EXTRACELLULAR_MATRIX	Details ...	45	0.480911	1.82901	0	0.10769	0.862	1702	tags=53%, list=23%, signal=69%
EXTRACELLULAR_MATRIX_PART	EXTRACELLULAR_MATRIX_PART	Details ...	29	0.530707	1.82547	0	0.103632	0.872	1223	tags=48%, list=16%, signal=57%
CROONQUIST_IL6_STARVE_UP	CROONQUIST_IL6_STARVE_UP	Details ...	15	0.616925	1.79411	0.00417246	0.139579	0.946	2543	tags=87%, list=34%, signal=131%
CHROMOSOME_ORGANIZATION_AND_BIOGENESIS	CHROMOSOME_ORGANIZATION_AND_BIOGENESIS	Details ...	74	0.432337	1.78415	0.00241838	0.147895	0.957	2517	tags=54%, list=34%, signal=81%
INTERPHASE	INTERPHASE	Details ...	42	0.473126	1.7726	0.00127065	0.158553	0.976	2855	tags=67%, list=38%, signal=107%
LI_FETAL_VS_WT_KIDNEY_DN	LI_FETAL_VS_WT_KIDNEY_DN	Details ...	105	0.406638	1.76175	0	0.169149	0.987	2725	tags=57%, list=36%, signal=88%
LEE_TCELLS3_UP	LEE_TCELLS3_UP	Details ...	53	0.451128	1.76128	0.00242131	0.161129	0.987	2633	tags=68%, list=35%, signal=104%
CYTOSKELETAL_PART	CYTOSKELETAL_PART	Details ...	131	0.387704	1.75801	0	0.158582	0.987	3577	tags=66%, list=48%, signal=123%
MOREAUX_TACI_HI_VS_LOW_UP	MOREAUX_TACI_HI_VS_LOW_UP		146	0.382771	1.74362	0	0.177099	0.995	2264	tags=46%, list=30%, signal=64%
STRUCTURAL_CONSTITUENT_OF_RIBOSOME	STRUCTURAL_CONSTITUENT_OF_RIBOSOME		40	0.479164	1.74027	0.00379267	0.175764	0.995	2500	tags=60%, list=33%, signal=89%
ZHAN_MM_CD138_PR_VS_REST	ZHAN_MM_CD138_PR_VS_REST		23	0.537968	1.72938	0.00408719	0.189042	0.998	2511	tags=83%, list=33%, signal=124%
INOS_ALL_UP	INOS_ALL_UP		39	0.467923	1.72926	0.00646831	0.181367	0.998	3289	tags=74%, list=44%, signal=132%
TRANSCRIPTION_INITIATION	TRANSCRIPTION_INITIATION		26	0.51384	1.71234	0.00526316	0.209606	1	2898	tags=69%, list=39%, signal=112%
CONDENSED_CHROMOSOME	CONDENSED_CHROMOSOME		21	0.54756	1.71171	0.00135685	0.203023	1	1877	tags=52%, list=25%, signal=70%
PROTEIN_UBIQUITINATION	PROTEIN_UBIQUITINATION		25	0.515046	1.70972	0.00263505	0.200247	1	2513	tags=56%, list=33%, signal=84%
SERUM_FIBROBLAST_CELLCYCLE	SERUM_FIBROBLAST_CELLCYCLE		75	0.410317	1.70749	0.00120919	0.197796	1	2669	tags=63%, list=36%, signal=96%
PROTEIN_MODIFICATION_BY_SMALL_PROTEIN_CONJUGATION	PROTEIN_MODIFICATION_BY_SMALL_PROTEIN_CONJUGATION		28	0.496305	1.70078	0.00260417	0.203961	1	2702	tags=57%, list=36%, signal=89%
IDX_TSA_UP_CLUSTER3	IDX_TSA_UP_CLUSTER3		55	0.435783	1.69652	0	0.206021	1	2881	tags=67%, list=38%, signal=108%
ADIP_VS_FIBRO_DN	ADIP_VS_FIBRO_DN		24	0.510948	1.68584	0.0067659	0.222758	1	1881	tags=54%, list=25%, signal=72%
CANCER_UNDIFFERENTIATED_META_UP	CANCER_UNDIFFERENTIATED_META_UP		48	0.440229	1.68374	0.00632111	0.220392	1	2543	tags=65%, list=34%, signal=97%
MITOTIC_CELL_CYCLE	MITOTIC_CELL_CYCLE		89	0.392589	1.67871	0	0.224421	1	2543	tags=53%, list=34%, signal=79%
G1_S_TRANSITION_OF_MITOTIC_CELL_CYCLE	G1_S_TRANSITION_OF_MITOTIC_CELL_CYCLE		17	0.563505	1.67729	0.00947226	0.220997	1	2837	tags=71%, list=38%, signal=113%
TRANSCRIPTION_FACTOR_TFIID_COMPLEX	TRANSCRIPTION_FACTOR_TFIID_COMPLEX		10	0.647529	1.67431	0.00859599	0.22111	1	1745	tags=70%, list=23%, signal=91%
HSA04330_NOTCH_SIGNALING_PATHWAY	HSA04330_NOTCH_SIGNALING_PATHWAY		27	0.483592	1.66915	0.00924703	0.22641	1	2284	tags=59%, list=30%, signal=85%
HEPARIN_BINDING	HEPARIN_BINDING		12	0.608992	1.66562	0.0129125	0.228338	1	410	tags=33%, list=5%, signal=35%
CELL_CYCLE_PROCESS	CELL_CYCLE_PROCESS		107	0.381611	1.66501	0	0.223925	1	3028	tags=59%, list=40%, signal=97%
STRUCTURAL_MOLECULE_ACTIVITY	STRUCTURAL_MOLECULE_ACTIVITY		99	0.38557	1.66342	0	0.22187	1	2703	tags=55%, list=36%, signal=84%
TRANSCRIPTION_ACTIVATOR_ACTIVITY	TRANSCRIPTION_ACTIVATOR_ACTIVITY		103	0.378431	1.65597	0.0011534	0.232258	1	3045	tags=59%, list=41%, signal=98%
RIBOSOMAL_PROTEINS	RIBOSOMAL_PROTEINS		44	0.445001	1.65497	0.00490196	0.229077	1	2500	tags=61%, list=33%, signal=91%
NUCLEAR_PART	NUCLEAR_PART		392	0.332579	1.65095	0	0.232705	1	2909	tags=46%, list=39%, signal=71%
VANTVEER_BREAST_OUTCOME_GOOD_VS_POOR_DN	VANTVEER_BREAST_OUTCOME_GOOD_VS_POOR_DN		70	0.403538	1.65018	0	0.229433	1	2318	tags=53%, list=31%, signal=76%
VERNELL_PRB_CLSTR1	VERNELL_PRB_CLSTR1		42	0.442981	1.64574	0.00494438	0.233573	1	3158	tags=67%, list=42%, signal=114%
ION_CHANNEL_ACTIVITY	ION_CHANNEL_ACTIVITY		10	0.629663	1.64414	0.0101449	0.231934	1	829	tags=40%, list=11%, signal=45%
CELL_CYCLE_PHASE	CELL_CYCLE_PHASE		90	0.380043	1.64169	0.00115607	0.231805	1	2867	tags=57%, list=38%, signal=91%
POLYSACCHARIDE_BINDING	POLYSACCHARIDE_BINDING		15	0.557453	1.63348	0.0112676	0.245372	1	711	tags=40%, list=9%, signal=44%
CREB_BRAIN_8WKS_UP	CREB_BRAIN_8WKS_UP		36	0.453696	1.63113	0.0102171	0.245752	1	2345	tags=47%, list=31%, signal=68%
SHEPARD_CRASH_AND_BURN_MUT_VS_WT_DN	SHEPARD_CRASH_AND_BURN_MUT_VS_WT_DN		88	0.382557	1.6235	0.00346821	0.258814	1	1727	tags=41%, list=23%, signal=53%
TRANSCRIPTION_COACTIVATOR_ACTIVITY	TRANSCRIPTION_COACTIVATOR_ACTIVITY		77	0.390012	1.61858	0.00243605	0.265125	1	3026	tags=61%, list=40%, signal=101%
NUCLEAR_LUMEN	NUCLEAR_LUMEN		258	0.335568	1.61724	0	0.263427	1	2722	tags=43%, list=36%, signal=65%
YU_CMYC_UP	YU_CMYC_UP		22	0.495875	1.61678	0.0122449	0.259661	1	2668	tags=77%, list=36%, signal=120%
DNA_PACKAGING	DNA_PACKAGING		19	0.524652	1.61629	0.0277008	0.255761	1	2517	tags=58%, list=34%, signal=87%
NUCLEOBASE__NUCLEOSIDE__NUCLEOTIDE_AND_NUCLEIC_ACID_TRANSPORT	NUCLEOBASE__NUCLEOSIDE__NUCLEOTIDE_AND_NUCLEIC_ACID_TRANSPORT		20	0.520945	1.61228	0.0137552	0.261028	1	2273	tags=65%, list=30%, signal=93%
ADIP_HUMAN_DN	ADIP_HUMAN_DN		16	0.540791	1.60701	0.021097	0.26933	1	1239	tags=44%, list=17%, signal=52%
GLYCOSAMINOGLYCAN_BINDING	GLYCOSAMINOGLYCAN_BINDING		15	0.557453	1.60603	0.0255034	0.266687	1	711	tags=40%, list=9%, signal=44%
HSA00440_AMINOPHOSPHONATE_METABOLISM	HSA00440_AMINOPHOSPHONATE_METABOLISM		11	0.598464	1.59771	0.0316742	0.283207	1	2243	tags=55%, list=30%, signal=78%
TRANSCRIPTION_INITIATION_FROM_RNA_POLYMERASE_II_PROMOTER	TRANSCRIPTION_INITIATION_FROM_RNA_POLYMERASE_II_PROMOTER		22	0.500846	1.59603	0.0226365	0.282696	1	2898	tags=68%, list=39%, signal=111%
CELL_CORTEX	CELL_CORTEX		21	0.507708	1.59079	0.0202703	0.291427	1	1989	tags=48%, list=27%, signal=65%
PASSERINI_GROWTH	PASSERINI_GROWTH		13	0.573867	1.59072	0.02391	0.28678	1	2285	tags=77%, list=30%, signal=110%
RHOPATHWAY	RHOPATHWAY		15	0.552569	1.58786	0.0197461	0.289141	1	2510	tags=53%, list=33%, signal=80%
TGFBETA_LATE_UP	TGFBETA_LATE_UP		20	0.511415	1.58689	0.0209497	0.286682	1	926	tags=40%, list=12%, signal=46%
ERM_KO_TESTES_DN	ERM_KO_TESTES_DN		11	0.59828	1.58031	0.0279412	0.299701	1	1883	tags=64%, list=25%, signal=85%
REGULATION_OF_INTRACELLULAR_TRANSPORT	REGULATION_OF_INTRACELLULAR_TRANSPORT		13	0.554757	1.57917	0.0267606	0.297968	1	1369	tags=46%, list=18%, signal=56%
SUBSTRATE_SPECIFIC_CHANNEL_ACTIVITY	SUBSTRATE_SPECIFIC_CHANNEL_ACTIVITY		10	0.629663	1.57749	0.0271429	0.297744	1	829	tags=40%, list=11%, signal=45%
RNA_EXPORT_FROM_NUCLEUS	RNA_EXPORT_FROM_NUCLEUS		15	0.543714	1.57603	0.0278164	0.296941	1	2273	tags=73%, list=30%, signal=105%
ADIP_VS_PREADIP_DN	ADIP_VS_PREADIP_DN		35	0.43592	1.57465	0.0184211	0.296039	1	1881	tags=49%, list=25%, signal=65%
ARAPPATHWAY	ARAPPATHWAY		17	0.525008	1.5732	0.0254597	0.295184	1	1593	tags=47%, list=21%, signal=60%
MOREAUX_TACI_HI_IN_PPC_UP	MOREAUX_TACI_HI_IN_PPC_UP		60	0.394264	1.57114	0.0108696	0.296188	1	2786	tags=57%, list=37%, signal=89%
CHIARETTI_ZAP70_DIFF	CHIARETTI_ZAP70_DIFF		29	0.448851	1.56528	0.0220779	0.306817	1	3554	tags=69%, list=47%, signal=131%
ESTABLISHMENT_AND_OR_MAINTENANCE_OF_CHROMATIN_ARCHITECTURE	ESTABLISHMENT_AND_OR_MAINTENANCE_OF_CHROMATIN_ARCHITECTURE		45	0.412077	1.56344	0.0239596	0.307775	1	2517	tags=53%, list=34%, signal=80%
NUCLEOPLASM	NUCLEOPLASM		186	0.332027	1.56024	0	0.311641	1	2722	tags=44%, list=36%, signal=67%
REGULATION_OF_NUCLEOCYTOPLASMIC_TRANSPORT	REGULATION_OF_NUCLEOCYTOPLASMIC_TRANSPORT		13	0.554757	1.55347	0.0245902	0.326208	1	1369	tags=46%, list=18%, signal=56%
NUCLEAR_CHROMOSOME	NUCLEAR_CHROMOSOME		32	0.441321	1.55052	0.021025	0.330005	1	2843	tags=56%, list=38%, signal=90%
BASE_EXCISION_REPAIR	BASE_EXCISION_REPAIR		13	0.553041	1.55001	0.0336134	0.327082	1	2484	tags=54%, list=33%, signal=80%
BREAST_DUCTAL_CARCINOMA_GENES	BREAST_DUCTAL_CARCINOMA_GENES		19	0.502345	1.54945	0.0257453	0.324293	1	2696	tags=74%, list=36%, signal=115%
NUCLEOPLASM_PART	NUCLEOPLASM_PART		140	0.339025	1.54786	0.00330033	0.324055	1	1746	tags=33%, list=23%, signal=42%
CELL_MATRIX_ADHESION	CELL_MATRIX_ADHESION		17	0.510691	1.53668	0.0350404	0.350424	1	1750	tags=47%, list=23%, signal=61%
HSA03022_BASAL_TRANSCRIPTION_FACTORS	HSA03022_BASAL_TRANSCRIPTION_FACTORS		20	0.48722	1.53245	0.0352609	0.357741	1	2671	tags=70%, list=36%, signal=108%
METAL_ION_TRANSMEMBRANE_TRANSPORTER_ACTIVITY	METAL_ION_TRANSMEMBRANE_TRANSPORTER_ACTIVITY		22	0.473826	1.53152	0.0272109	0.356049	1	856	tags=32%, list=11%, signal=36%
ZHAN_MM_CD138_MS_VS_REST	ZHAN_MM_CD138_MS_VS_REST		22	0.474472	1.53122	0.0318302	0.35247	1	1534	tags=50%, list=20%, signal=63%
SPLICEOSOME	SPLICEOSOME		41	0.414732	1.52928	0.0215736	0.353913	1	3335	tags=66%, list=44%, signal=118%
LEUKOCYTE_DIFFERENTIATION	LEUKOCYTE_DIFFERENTIATION		11	0.577688	1.52815	0.0362845	0.352741	1	1718	tags=64%, list=23%, signal=82%
MICROTUBULE_ASSOCIATED_COMPLEX	MICROTUBULE_ASSOCIATED_COMPLEX		27	0.452709	1.52777	0.0344828	0.349454	1	2543	tags=52%, list=34%, signal=78%
REGULATION_OF_TRANSPORT	REGULATION_OF_TRANSPORT		25	0.458525	1.52619	0.0248042	0.350026	1	3072	tags=60%, list=41%, signal=101%
P21_P53_EARLY_DN	P21_P53_EARLY_DN		10	0.594033	1.52521	0.0346821	0.348484	1	2343	tags=70%, list=31%, signal=102%
CYTOKINESIS	CYTOKINESIS		12	0.553106	1.52447	0.0469417	0.346618	1	2318	tags=58%, list=31%, signal=84%
MITOTIC_SISTER_CHROMATID_SEGREGATION	MITOTIC_SISTER_CHROMATID_SEGREGATION		11	0.579119	1.52362	0.0326705	0.345177	1	2267	tags=73%, list=30%, signal=104%
CELL_SUBSTRATE_ADHESION	CELL_SUBSTRATE_ADHESION		17	0.510691	1.52166	0.0248276	0.346634	1	1750	tags=47%, list=23%, signal=61%
SISTER_CHROMATID_SEGREGATION	SISTER_CHROMATID_SEGREGATION		11	0.579119	1.52105	0.03125	0.344177	1	2267	tags=73%, list=30%, signal=104%
CELL_PROJECTION_BIOGENESIS	CELL_PROJECTION_BIOGENESIS		12	0.55691	1.51746	0.0414878	0.350382	1	2553	tags=67%, list=34%, signal=101%
GENERAL_RNA_POLYMERASE_II_TRANSCRIPTION_FACTOR_ACTIVITY	GENERAL_RNA_POLYMERASE_II_TRANSCRIPTION_FACTOR_ACTIVITY		21	0.479371	1.51722	0.0353261	0.34728	1	1736	tags=52%, list=23%, signal=68%
REGULATION_OF_DNA_METABOLIC_PROCESS	REGULATION_OF_DNA_METABOLIC_PROCESS		26	0.450024	1.51521	0.0380577	0.349191	1	3001	tags=58%, list=40%, signal=96%
UBIQUITIN_CYCLE	UBIQUITIN_CYCLE		30	0.433622	1.51161	0.0352201	0.355656	1	2513	tags=50%, list=33%, signal=75%
HDACI_COLON_CUR2HRS_UP	HDACI_COLON_CUR2HRS_UP		21	0.471194	1.50324	0.0392954	0.376199	1	2676	tags=67%, list=36%, signal=103%
RNA_SPLICING_FACTOR_ACTIVITY__TRANSESTERIFICATION_MECHANISM	RNA_SPLICING_FACTOR_ACTIVITY__TRANSESTERIFICATION_MECHANISM		16	0.505553	1.50311	0.0385714	0.372687	1	2132	tags=44%, list=28%, signal=61%
BRCA_PROGNOSIS_NEG	BRCA_PROGNOSIS_NEG		70	0.369503	1.50175	0.0128355	0.372981	1	2479	tags=53%, list=33%, signal=78%
TRANSCRIPTION_FACTOR_COMPLEX	TRANSCRIPTION_FACTOR_COMPLEX		57	0.384307	1.50089	0.0147059	0.371972	1	3190	tags=61%, list=43%, signal=106%
STRIATED_MUSCLE_CONTRACTION	STRIATED_MUSCLE_CONTRACTION		10	0.577377	1.49928	0.0452555	0.37303	1	587	tags=50%, list=8%, signal=54%
ATPASE_ACTIVITY	ATPASE_ACTIVITY		73	0.359936	1.49681	0.0155502	0.376224	1	3232	tags=62%, list=43%, signal=107%
GREENBAUM_E2A_UP	GREENBAUM_E2A_UP		22	0.473061	1.49442	0.0336927	0.379246	1	3527	tags=91%, list=47%, signal=171%
DEOXYRIBONUCLEASE_ACTIVITY	DEOXYRIBONUCLEASE_ACTIVITY		13	0.537122	1.49419	0.0442225	0.376109	1	801	tags=46%, list=11%, signal=52%
ZHAN_MULTIPLE_MYELOMA_VS_NORMAL_UP	ZHAN_MULTIPLE_MYELOMA_VS_NORMAL_UP		47	0.395358	1.49348	0.0295567	0.374612	1	1686	tags=38%, list=22%, signal=49%
AGUIRRE_PANCREAS_CHR9	AGUIRRE_PANCREAS_CHR9		19	0.487131	1.4931	0.0341997	0.372151	1	3027	tags=68%, list=40%, signal=114%
CALRES_MOUSE_NEOCORTEX_UP	CALRES_MOUSE_NEOCORTEX_UP		35	0.408967	1.47932	0.0463918	0.410236	1	1572	tags=40%, list=21%, signal=50%
HSA04510_FOCAL_ADHESION	HSA04510_FOCAL_ADHESION		110	0.335722	1.47831	0.0113636	0.4096	1	1733	tags=35%, list=23%, signal=44%
POSITIVE_REGULATION_OF_RNA_METABOLIC_PROCESS	POSITIVE_REGULATION_OF_RNA_METABOLIC_PROCESS		70	0.360783	1.47755	0.0345238	0.408033	1	3016	tags=53%, list=40%, signal=88%
ADIPOGENESIS_HMSC_CLASS8_DN	ADIPOGENESIS_HMSC_CLASS8_DN		20	0.467206	1.47549	0.0404313	0.410708	1	913	tags=35%, list=12%, signal=40%
CELL_CYCLE_KEGG	CELL_CYCLE_KEGG		49	0.387942	1.47547	0.0358911	0.406979	1	2490	tags=55%, list=33%, signal=82%
T_CELL_ACTIVATION	T_CELL_ACTIVATION		10	0.586167	1.47405	0.0597222	0.407493	1	823	tags=50%, list=11%, signal=56%
ANDROGEN_RECEPTOR_SIGNALING_PATHWAY	ANDROGEN_RECEPTOR_SIGNALING_PATHWAY		10	0.580036	1.47309	0.0553892	0.406762	1	1147	tags=50%, list=15%, signal=59%
RNA_BINDING	RNA_BINDING		168	0.314116	1.47197	0.00870511	0.406505	1	3451	tags=55%, list=46%, signal=100%
INTEGRIN_BINDING	INTEGRIN_BINDING		12	0.543842	1.47171	0.0670554	0.403623	1	1427	tags=50%, list=19%, signal=62%
POSITIVE_REGULATION_OF_TRANSCRIPTION__DNA_DEPENDENT	POSITIVE_REGULATION_OF_TRANSCRIPTION__DNA_DEPENDENT		68	0.357733	1.47164	0.032413	0.400375	1	3016	tags=53%, list=40%, signal=88%
SHEPARD_GENES_COMMON_BW_CB_MO	SHEPARD_GENES_COMMON_BW_CB_MO		35	0.413306	1.4707	0.0407643	0.399998	1	1632	tags=46%, list=22%, signal=58%
POSITIVE_REGULATION_OF_TRANSCRIPTION_FROM_RNA_POLYMERASE_II_PROMOTER	POSITIVE_REGULATION_OF_TRANSCRIPTION_FROM_RNA_POLYMERASE_II_PROMOTER		38	0.39939	1.46898	0.0445293	0.401708	1	1111	tags=26%, list=15%, signal=31%
MICROTUBULE_CYTOSKELETON	MICROTUBULE_CYTOSKELETON		97	0.341761	1.46843	0.018018	0.399836	1	3577	tags=61%, list=48%, signal=115%
POSITIVE_REGULATION_OF_CELLULAR_COMPONENT_ORGANIZATION_AND_BIOGENESIS	POSITIVE_REGULATION_OF_CELLULAR_COMPONENT_ORGANIZATION_AND_BIOGENESIS		19	0.469694	1.45971	0.0510345	0.423154	1	3072	tags=74%, list=41%, signal=124%
NUCLEAR_CHROMOSOME_PART	NUCLEAR_CHROMOSOME_PART		19	0.469336	1.45872	0.0618847	0.422732	1	2843	tags=58%, list=38%, signal=93%
DNA_DIRECTED_RNA_POLYMERASE_II__HOLOENZYME	DNA_DIRECTED_RNA_POLYMERASE_II__HOLOENZYME		49	0.378424	1.45795	0.0394402	0.421626	1	1745	tags=37%, list=23%, signal=48%
CROONQUIST_RAS_STROMA_DN	CROONQUIST_RAS_STROMA_DN		16	0.487422	1.45556	0.0538674	0.425793	1	1388	tags=56%, list=18%, signal=69%
RNA_POLYMERASE_II_TRANSCRIPTION_FACTOR_ACTIVITY	RNA_POLYMERASE_II_TRANSCRIPTION_FACTOR_ACTIVITY		93	0.338518	1.4537	0.023068	0.428032	1	2929	tags=51%, list=39%, signal=82%
CHROMATIN_MODIFICATION	CHROMATIN_MODIFICATION		34	0.406268	1.45191	0.0465116	0.430337	1	2517	tags=56%, list=34%, signal=84%
POSITIVE_REGULATION_OF_TRANSCRIPTION	POSITIVE_REGULATION_OF_TRANSCRIPTION		82	0.34307	1.45068	0.024735	0.430957	1	3045	tags=51%, list=41%, signal=85%
CELL_DIVISION	CELL_DIVISION		13	0.522132	1.45049	0.0591549	0.428012	1	2318	tags=54%, list=31%, signal=78%
PROTEIN_C_TERMINUS_BINDING	PROTEIN_C_TERMINUS_BINDING		49	0.376246	1.45021	0.0367647	0.425401	1	3389	tags=61%, list=45%, signal=111%
HSA04110_CELL_CYCLE	HSA04110_CELL_CYCLE		70	0.355564	1.44386	0.0350058	0.442306	1	2516	tags=53%, list=34%, signal=79%
CARBOHYDRATE_BINDING	CARBOHYDRATE_BINDING		17	0.480171	1.44115	0.0760563	0.447366	1	711	tags=35%, list=9%, signal=39%
PATTERN_BINDING	PATTERN_BINDING		16	0.489049	1.43639	0.0580737	0.459289	1	711	tags=38%, list=9%, signal=41%
MEDIATOR_COMPLEX	MEDIATOR_COMPLEX		13	0.515838	1.43109	0.0765957	0.473561	1	1147	tags=38%, list=15%, signal=45%
CYTOSKELETON_DEPENDENT_INTRACELLULAR_TRANSPORT	CYTOSKELETON_DEPENDENT_INTRACELLULAR_TRANSPORT		14	0.516689	1.42941	0.073487	0.475527	1	3201	tags=71%, list=43%, signal=124%
P21_P53_MIDDLE_DN	P21_P53_MIDDLE_DN		14	0.510453	1.42867	0.0591549	0.47469	1	3220	tags=79%, list=43%, signal=137%
ST_WNT_BETA_CATENIN_PATHWAY	ST_WNT_BETA_CATENIN_PATHWAY		17	0.475187	1.42776	0.0657343	0.473972	1	1707	tags=41%, list=23%, signal=53%
NUCLEOTIDE_METABOLISM	NUCLEOTIDE_METABOLISM		12	0.523147	1.42666	0.0816901	0.474065	1	1734	tags=50%, list=23%, signal=65%
TSADAC_HYPOMETH_OVCA_UP	TSADAC_HYPOMETH_OVCA_UP		28	0.416579	1.42537	0.0596628	0.475127	1	1903	tags=39%, list=25%, signal=52%
TUBULIN_BINDING	TUBULIN_BINDING		36	0.391256	1.4198	0.0470738	0.490693	1	2537	tags=50%, list=34%, signal=75%
IL6_FIBRO_UP	IL6_FIBRO_UP		24	0.435633	1.41845	0.0702479	0.491893	1	1385	tags=42%, list=18%, signal=51%
HSA04720_LONG_TERM_POTENTIATION	HSA04720_LONG_TERM_POTENTIATION		35	0.400605	1.41837	0.0579151	0.488577	1	2482	tags=49%, list=33%, signal=72%
NUCLEAR_EXPORT	NUCLEAR_EXPORT		25	0.43637	1.41642	0.0679095	0.491833	1	2310	tags=60%, list=31%, signal=86%
TRANSCRIPTION_COFACTOR_ACTIVITY	TRANSCRIPTION_COFACTOR_ACTIVITY		142	0.31098	1.41564	0.0212054	0.491091	1	3063	tags=51%, list=41%, signal=84%
POSITIVE_REGULATION_OF_NUCLEOBASE__NUCLEOSIDE__NUCLEOTIDE_AND_NUCLEIC_ACID_METABOLIC_PROCESS	POSITIVE_REGULATION_OF_NUCLEOBASE__NUCLEOSIDE__NUCLEOTIDE_AND_NUCLEIC_ACID_METABOLIC_PROCESS		87	0.329641	1.41559	0.0277136	0.48782	1	3045	tags=51%, list=41%, signal=84%
CHROMOSOME	CHROMOSOME		81	0.337635	1.4101	0.0291616	0.503447	1	2890	tags=47%, list=39%, signal=75%
LIGASE_ACTIVITY__FORMING_CARBON_OXYGEN_BONDS	LIGASE_ACTIVITY__FORMING_CARBON_OXYGEN_BONDS		12	0.519485	1.40947	0.0747801	0.502178	1	1873	tags=50%, list=25%, signal=67%
HSA05040_HUNTINGTONS_DISEASE	HSA05040_HUNTINGTONS_DISEASE		23	0.433801	1.40312	0.0708556	0.521155	1	1359	tags=35%, list=18%, signal=42%
CHROMATIN_ASSEMBLY_OR_DISASSEMBLY	CHROMATIN_ASSEMBLY_OR_DISASSEMBLY		12	0.523192	1.40296	0.0833333	0.518119	1	1537	tags=42%, list=20%, signal=52%
HSA01031_GLYCAN_STRUCTURES_BIOSYNTHESIS_2	HSA01031_GLYCAN_STRUCTURES_BIOSYNTHESIS_2		28	0.410302	1.4025	0.069281	0.516207	1	3112	tags=61%, list=41%, signal=103%
LYMPHOCYTE_ACTIVATION	LYMPHOCYTE_ACTIVATION		12	0.51527	1.40148	0.0807365	0.516459	1	1389	tags=50%, list=19%, signal=61%
PASSERINI_EM	PASSERINI_EM		28	0.413258	1.40017	0.0772251	0.517936	1	2289	tags=57%, list=31%, signal=82%
GRANDVAUX_IRF3_DN	GRANDVAUX_IRF3_DN		12	0.515792	1.40014	0.0992701	0.514521	1	1368	tags=33%, list=18%, signal=41%
CELL_CYCLE	CELL_CYCLE		46	0.366279	1.3985	0.0559702	0.517042	1	2490	tags=54%, list=33%, signal=81%
CARM_ERPATHWAY	CARM_ERPATHWAY		17	0.466529	1.39463	0.0837989	0.526888	1	2124	tags=53%, list=28%, signal=74%
NON_MEMBRANE_BOUND_ORGANELLE	NON_MEMBRANE_BOUND_ORGANELLE		378	0.281883	1.39409	0.0040858	0.525329	1	2747	tags=40%, list=37%, signal=61%
INTRACELLULAR_NON_MEMBRANE_BOUND_ORGANELLE	INTRACELLULAR_NON_MEMBRANE_BOUND_ORGANELLE		378	0.281883	1.39335	0.00410678	0.524569	1	2747	tags=40%, list=37%, signal=61%
TRANS_GOLGI_NETWORK	TRANS_GOLGI_NETWORK		15	0.481274	1.39136	0.0688202	0.528428	1	856	tags=33%, list=11%, signal=38%
UNFOLDED_PROTEIN_BINDING	UNFOLDED_PROTEIN_BINDING		33	0.383534	1.39129	0.0741222	0.525234	1	3193	tags=58%, list=43%, signal=100%
ZINC_ION_BINDING	ZINC_ION_BINDING		41	0.385246	1.39117	0.0720839	0.522314	1	2290	tags=49%, list=31%, signal=70%
LIGAND_DEPENDENT_NUCLEAR_RECEPTOR_ACTIVITY	LIGAND_DEPENDENT_NUCLEAR_RECEPTOR_ACTIVITY		11	0.525116	1.38962	0.0965418	0.524367	1	1911	tags=55%, list=25%, signal=73%
SANSOM_APC_LOSS4_UP	SANSOM_APC_LOSS4_UP		63	0.342583	1.38813	0.0561661	0.526118	1	2142	tags=43%, list=29%, signal=59%
UVB_NHEK1_C1	UVB_NHEK1_C1		30	0.408895	1.38623	0.0760719	0.52962	1	2362	tags=53%, list=31%, signal=78%
ALZHEIMERS_INCIPIENT_UP	ALZHEIMERS_INCIPIENT_UP		231	0.287277	1.38107	0.0126582	0.545214	1	2492	tags=44%, list=33%, signal=63%
GAY_YY1_DN	GAY_YY1_DN		126	0.306237	1.37923	0.0200222	0.548237	1	2543	tags=53%, list=34%, signal=79%
CYTOSKELETAL_PROTEIN_BINDING	CYTOSKELETAL_PROTEIN_BINDING		94	0.320309	1.37899	0.057377	0.545671	1	2348	tags=41%, list=31%, signal=60%
CROONQUIST_IL6_STROMA_UP	CROONQUIST_IL6_STROMA_UP		26	0.411373	1.37834	0.0723514	0.544557	1	720	tags=38%, list=10%, signal=42%
NUCLEOLUS	NUCLEOLUS		87	0.326095	1.37756	0.0383721	0.543864	1	2609	tags=37%, list=35%, signal=56%
HDACI_COLON_TSA12HRS_UP	HDACI_COLON_TSA12HRS_UP		11	0.519863	1.37509	0.105036	0.549257	1	1103	tags=36%, list=15%, signal=43%
ACTIN_FILAMENT_BASED_PROCESS	ACTIN_FILAMENT_BASED_PROCESS		62	0.345854	1.3709	0.0433168	0.561103	1	1931	tags=35%, list=26%, signal=47%
REGULATION_OF_NUCLEOBASE__NUCLEOSIDE__NUCLEOTIDE_AND_NUCLEIC_ACID_METABOLIC_PROCESS	REGULATION_OF_NUCLEOBASE__NUCLEOSIDE__NUCLEOTIDE_AND_NUCLEIC_ACID_METABOLIC_PROCESS		340	0.276323	1.36932	0.00929752	0.563529	1	3063	tags=46%, list=41%, signal=74%
POSITIVE_REGULATION_OF_CELLULAR_METABOLIC_PROCESS	POSITIVE_REGULATION_OF_CELLULAR_METABOLIC_PROCESS		114	0.308437	1.36814	0.0296465	0.564373	1	3045	tags=49%, list=41%, signal=81%
SIG_REGULATION_OF_THE_ACTIN_CYTOSKELETON_BY_RHO_GTPASES	SIG_REGULATION_OF_THE_ACTIN_CYTOSKELETON_BY_RHO_GTPASES		24	0.419208	1.36804	0.0920502	0.561306	1	1867	tags=46%, list=25%, signal=61%
REGULATION_OF_MITOTIC_CELL_CYCLE	REGULATION_OF_MITOTIC_CELL_CYCLE		10	0.540601	1.36672	0.0928882	0.562953	1	2927	tags=70%, list=39%, signal=115%
DNA_REPLICATION	DNA_REPLICATION		71	0.336333	1.36657	0.0420673	0.560245	1	2109	tags=38%, list=28%, signal=52%
HSA04916_MELANOGENESIS	HSA04916_MELANOGENESIS		46	0.356746	1.36525	0.0657396	0.561744	1	2539	tags=50%, list=34%, signal=75%
TGFBETA_C2_UP	TGFBETA_C2_UP		13	0.488038	1.36289	0.123919	0.567329	1	2279	tags=54%, list=30%, signal=77%
HSA04520_ADHERENS_JUNCTION	HSA04520_ADHERENS_JUNCTION		50	0.356662	1.36181	0.0641509	0.568051	1	1533	tags=32%, list=20%, signal=40%
PEART_HISTONE_DN	PEART_HISTONE_DN		51	0.353115	1.36138	0.0768307	0.56629	1	2480	tags=41%, list=33%, signal=61%
NEGATIVE_REGULATION_OF_DNA_METABOLIC_PROCESS	NEGATIVE_REGULATION_OF_DNA_METABOLIC_PROCESS		13	0.496357	1.35853	0.119829	0.573703	1	3280	tags=77%, list=44%, signal=136%
RNA_PROCESSING	RNA_PROCESSING		134	0.298845	1.35737	0.0311457	0.574808	1	3459	tags=54%, list=46%, signal=98%
CASPASEPATHWAY	CASPASEPATHWAY		18	0.450973	1.35726	0.109141	0.571958	1	1210	tags=33%, list=16%, signal=40%
DNA_REPLICATION_REACTOME	DNA_REPLICATION_REACTOME		30	0.395415	1.3548	0.0936281	0.577968	1	3392	tags=63%, list=45%, signal=115%
AGED_MOUSE_MUSCLE_DN	AGED_MOUSE_MUSCLE_DN		20	0.428998	1.3538	0.0995792	0.578452	1	1966	tags=55%, list=26%, signal=74%
M_PHASE	M_PHASE		55	0.347395	1.35308	0.0745721	0.577961	1	3601	tags=69%, list=48%, signal=132%
HUMAN_TISSUE_TESTIS	HUMAN_TISSUE_TESTIS		18	0.44594	1.35269	0.122421	0.576176	1	2867	tags=61%, list=38%, signal=99%
POD1_KO_UP	POD1_KO_UP		195	0.285546	1.35253	0.0260586	0.573687	1	2119	tags=40%, list=28%, signal=54%
CROONQUIST_IL6_RAS_DN	CROONQUIST_IL6_RAS_DN		10	0.519487	1.35063	0.121076	0.577342	1	2543	tags=70%, list=34%, signal=106%
WANG_HOXA9_VS_MEIS1_DN	WANG_HOXA9_VS_MEIS1_DN		13	0.49197	1.34907	0.110505	0.579847	1	1574	tags=46%, list=21%, signal=58%
HDACI_COLON_TSA2HRS_DN	HDACI_COLON_TSA2HRS_DN		16	0.453923	1.34903	0.114407	0.576873	1	3220	tags=69%, list=43%, signal=120%
DORSEY_DOXYCYCLINE_UP	DORSEY_DOXYCYCLINE_UP		13	0.484276	1.34765	0.136298	0.578872	1	2698	tags=69%, list=36%, signal=108%
E2F3_ONCOGENIC_SIGNATURE	E2F3_ONCOGENIC_SIGNATURE		124	0.300899	1.34603	0.0447248	0.581788	1	2669	tags=45%, list=36%, signal=69%
CARBOHYDRATE_BIOSYNTHETIC_PROCESS	CARBOHYDRATE_BIOSYNTHETIC_PROCESS		16	0.461671	1.34573	0.0955056	0.579769	1	2271	tags=63%, list=30%, signal=89%
MARCINIAK_CHOP_DIFF	MARCINIAK_CHOP_DIFF		13	0.480228	1.34532	0.124642	0.578191	1	1312	tags=31%, list=17%, signal=37%
POSITIVE_REGULATION_OF_METABOLIC_PROCESS	POSITIVE_REGULATION_OF_METABOLIC_PROCESS		118	0.304221	1.34417	0.0584862	0.579467	1	3072	tags=50%, list=41%, signal=83%
MENSE_HYPOXIA_TRANSPORTER_GENES	MENSE_HYPOXIA_TRANSPORTER_GENES		28	0.397246	1.34339	0.0953003	0.579212	1	944	tags=29%, list=13%, signal=33%
GAMMA_ESR_WS_UNREG	GAMMA_ESR_WS_UNREG		19	0.432534	1.3428	0.108516	0.578404	1	1123	tags=42%, list=15%, signal=49%
ATPASE_ACTIVITY__COUPLED	ATPASE_ACTIVITY__COUPLED		59	0.337469	1.34257	0.0728793	0.576287	1	3232	tags=61%, list=43%, signal=106%
HSA04512_ECM_RECEPTOR_INTERACTION	HSA04512_ECM_RECEPTOR_INTERACTION		38	0.36872	1.34126	0.0936281	0.577873	1	1223	tags=32%, list=16%, signal=38%
PITX2PATHWAY	PITX2PATHWAY		12	0.492707	1.34004	0.124444	0.579242	1	2075	tags=58%, list=28%, signal=80%
CELL_CELL_ADHESION	CELL_CELL_ADHESION		24	0.408324	1.33912	0.111825	0.57974	1	1213	tags=33%, list=16%, signal=40%
P21_MIDDLE_DN	P21_MIDDLE_DN		12	0.498291	1.33897	0.113475	0.577392	1	3434	tags=83%, list=46%, signal=153%
ADIP_DIFF_CLUSTER4	ADIP_DIFF_CLUSTER4		23	0.412467	1.33858	0.105263	0.575966	1	2669	tags=61%, list=36%, signal=94%
MOREAUX_TACI_HI_VS_LOW_DN	MOREAUX_TACI_HI_VS_LOW_DN		140	0.295416	1.33811	0.0359551	0.574841	1	3298	tags=58%, list=44%, signal=101%
HPV31_UP	HPV31_UP		31	0.384576	1.33774	0.0962289	0.573175	1	1602	tags=35%, list=21%, signal=45%
NEGATIVE_REGULATION_OF_CELLULAR_COMPONENT_ORGANIZATION_AND_BIOGENESIS	NEGATIVE_REGULATION_OF_CELLULAR_COMPONENT_ORGANIZATION_AND_BIOGENESIS		22	0.41321	1.33658	0.117493	0.574284	1	3286	tags=59%, list=44%, signal=105%
HSA04310_WNT_SIGNALING_PATHWAY	HSA04310_WNT_SIGNALING_PATHWAY		80	0.316153	1.33516	0.0833333	0.576432	1	3327	tags=52%, list=44%, signal=93%
M_PHASE_OF_MITOTIC_CELL_CYCLE	M_PHASE_OF_MITOTIC_CELL_CYCLE		47	0.348822	1.33337	0.0890244	0.579974	1	2343	tags=47%, list=31%, signal=68%
FALT_BCLL_UP	FALT_BCLL_UP		27	0.393405	1.33299	0.119403	0.578504	1	2497	tags=56%, list=33%, signal=83%
LEE_TCELLS9_UP	LEE_TCELLS9_UP		18	0.436967	1.33134	0.134722	0.581769	1	2645	tags=56%, list=35%, signal=86%
HISTONE_ACETYLTRANSFERASE_ACTIVITY	HISTONE_ACETYLTRANSFERASE_ACTIVITY		11	0.503271	1.33039	0.134286	0.582326	1	2517	tags=64%, list=34%, signal=96%
LIN_WNT_UP	LIN_WNT_UP		40	0.360663	1.32787	0.08532	0.588401	1	1921	tags=40%, list=26%, signal=53%
AGUIRRE_PANCREAS_CHR12	AGUIRRE_PANCREAS_CHR12		47	0.351103	1.32777	0.0958904	0.585932	1	2349	tags=38%, list=31%, signal=55%
CROMER_HYPOPHARYNGEAL_MET_VS_NON_DN	CROMER_HYPOPHARYNGEAL_MET_VS_NON_DN		44	0.350654	1.32759	0.0859278	0.583799	1	2558	tags=52%, list=34%, signal=79%
ATP_BINDING	ATP_BINDING		81	0.317759	1.32725	0.0753828	0.582173	1	2484	tags=41%, list=33%, signal=60%
ACTIN_CYTOSKELETON_ORGANIZATION_AND_BIOGENESIS	ACTIN_CYTOSKELETON_ORGANIZATION_AND_BIOGENESIS		57	0.332648	1.32721	0.0864346	0.579572	1	1931	tags=35%, list=26%, signal=47%
AGUIRRE_PANCREAS_CHR8	AGUIRRE_PANCREAS_CHR8		40	0.359885	1.32591	0.105534	0.58131	1	1117	tags=28%, list=15%, signal=32%
CELL_CYCLE_GO_0007049	CELL_CYCLE_GO_0007049		175	0.290402	1.32241	0.0354077	0.591228	1	3028	tags=47%, list=40%, signal=78%
DNA_HELICASE_ACTIVITY	DNA_HELICASE_ACTIVITY		17	0.439172	1.32154	0.127248	0.591732	1	3009	tags=53%, list=40%, signal=88%
HSA05217_BASAL_CELL_CARCINOMA	HSA05217_BASAL_CELL_CARCINOMA		15	0.456547	1.32014	0.126565	0.594056	1	3557	tags=80%, list=47%, signal=152%
LEUKOCYTE_ACTIVATION	LEUKOCYTE_ACTIVATION		14	0.458603	1.31906	0.129604	0.595241	1	1389	tags=43%, list=19%, signal=52%
BRCA1_SW480_DN	BRCA1_SW480_DN		11	0.495996	1.3181	0.141321	0.596002	1	1901	tags=64%, list=25%, signal=85%
AMINE_TRANSMEMBRANE_TRANSPORTER_ACTIVITY	AMINE_TRANSMEMBRANE_TRANSPORTER_ACTIVITY		10	0.515361	1.31764	0.132075	0.5951	1	2127	tags=70%, list=28%, signal=98%
AMINE_TRANSPORT	AMINE_TRANSPORT		11	0.502416	1.31564	0.13783	0.599369	1	1169	tags=45%, list=16%, signal=54%
SHIPP_FL_VS_DLBCL_DN	SHIPP_FL_VS_DLBCL_DN		27	0.391469	1.31529	0.117801	0.598013	1	1777	tags=44%, list=24%, signal=58%
HDACI_COLON_CLUSTER6	HDACI_COLON_CLUSTER6		30	0.384409	1.31442	0.122423	0.598469	1	605	tags=27%, list=8%, signal=29%
CELL_ACTIVATION	CELL_ACTIVATION		14	0.458603	1.31246	0.137447	0.603011	1	1389	tags=43%, list=19%, signal=52%
MANALO_HYPOXIA_DN	MANALO_HYPOXIA_DN		65	0.318365	1.31022	0.0904646	0.608659	1	2319	tags=43%, list=31%, signal=62%
STRUCTURE_SPECIFIC_DNA_BINDING	STRUCTURE_SPECIFIC_DNA_BINDING		43	0.350286	1.30999	0.127044	0.606874	1	2669	tags=44%, list=36%, signal=68%
ORGANELLE_ORGANIZATION_AND_BIOGENESIS	ORGANELLE_ORGANIZATION_AND_BIOGENESIS		288	0.266433	1.30995	0.0270833	0.604334	1	2543	tags=39%, list=34%, signal=57%
DFOSB_BRAIN_8WKS_UP	DFOSB_BRAIN_8WKS_UP		19	0.430426	1.30981	0.149378	0.602199	1	1904	tags=37%, list=25%, signal=49%
REGULATION_OF_TRANSCRIPTION__DNA_DEPENDENT	REGULATION_OF_TRANSCRIPTION__DNA_DEPENDENT		251	0.2711	1.30678	0.0365344	0.610321	1	3063	tags=45%, list=41%, signal=74%
CYTOSKELETON	CYTOSKELETON		201	0.274965	1.30615	0.0352564	0.609891	1	2747	tags=43%, list=37%, signal=66%
STEROID_HORMONE_RECEPTOR_SIGNALING_PATHWAY	STEROID_HORMONE_RECEPTOR_SIGNALING_PATHWAY		16	0.4379	1.306	0.150628	0.607757	1	1653	tags=50%, list=22%, signal=64%
HUMAN_CD34_ENRICHED_TRANSCRIPTION_FACTORS	HUMAN_CD34_ENRICHED_TRANSCRIPTION_FACTORS		120	0.290566	1.30563	0.0756208	0.606461	1	2910	tags=48%, list=39%, signal=76%
MYC_ONCOGENIC_SIGNATURE	MYC_ONCOGENIC_SIGNATURE		109	0.298773	1.30489	0.0724138	0.606459	1	2665	tags=43%, list=36%, signal=66%
P21_ANY_DN	P21_ANY_DN		22	0.401325	1.30451	0.122312	0.605196	1	3434	tags=73%, list=46%, signal=134%
METAL_ION_TRANSPORT	METAL_ION_TRANSPORT		20	0.416726	1.30424	0.126816	0.603495	1	856	tags=30%, list=11%, signal=34%
CORDERO_KRAS_KD_VS_CONTROL_UP	CORDERO_KRAS_KD_VS_CONTROL_UP		59	0.330711	1.30329	0.0898204	0.604388	1	1644	tags=41%, list=22%, signal=52%
TRANSCRIPTION_FACTOR_BINDING	TRANSCRIPTION_FACTOR_BINDING		195	0.2788	1.30242	0.0310825	0.605032	1	3072	tags=49%, list=41%, signal=80%
4NQO_ESR_WS_UNREG	4NQO_ESR_WS_UNREG		24	0.39891	1.30189	0.137333	0.604379	1	1123	tags=38%, list=15%, signal=44%
REGULATION_OF_RNA_METABOLIC_PROCESS	REGULATION_OF_RNA_METABOLIC_PROCESS		256	0.269603	1.30182	0.0376963	0.602142	1	3063	tags=45%, list=41%, signal=73%
HETEROGENEOUS_NUCLEAR_RIBONUCLEOPROTEIN_COMPLEX	HETEROGENEOUS_NUCLEAR_RIBONUCLEOPROTEIN_COMPLEX		14	0.464563	1.30016	0.135521	0.605315	1	2478	tags=43%, list=33%, signal=64%
UVB_SCC_DN	UVB_SCC_DN		84	0.305681	1.29867	0.084014	0.608188	1	2533	tags=40%, list=34%, signal=60%
REGULATION_OF_TRANSCRIPTION	REGULATION_OF_TRANSCRIPTION		310	0.267482	1.29803	0.0218295	0.608074	1	3063	tags=45%, list=41%, signal=73%
HORMONE_RECEPTOR_BINDING	HORMONE_RECEPTOR_BINDING		22	0.407577	1.2967	0.145553	0.610298	1	3045	tags=55%, list=41%, signal=92%
CMV_IE86_UP	CMV_IE86_UP		35	0.360312	1.29603	0.139323	0.610322	1	3575	tags=69%, list=48%, signal=130%
NUCLEAR_HORMONE_RECEPTOR_BINDING	NUCLEAR_HORMONE_RECEPTOR_BINDING		21	0.412729	1.29425	0.148198	0.614138	1	3045	tags=57%, list=41%, signal=96%
ADENYL_RIBONUCLEOTIDE_BINDING	ADENYL_RIBONUCLEOTIDE_BINDING		87	0.307925	1.29332	0.0937866	0.614946	1	2484	tags=40%, list=33%, signal=59%
RNA_CATABOLIC_PROCESS	RNA_CATABOLIC_PROCESS		15	0.441878	1.29044	0.148252	0.622754	1	3169	tags=67%, list=42%, signal=115%
DOUBLE_STRANDED_DNA_BINDING	DOUBLE_STRANDED_DNA_BINDING		25	0.383655	1.28901	0.146341	0.62539	1	2669	tags=52%, list=36%, signal=80%
INTRACELLULAR_RECEPTOR_MEDIATED_SIGNALING_PATHWAY	INTRACELLULAR_RECEPTOR_MEDIATED_SIGNALING_PATHWAY		16	0.4379	1.28786	0.163662	0.626985	1	1653	tags=50%, list=22%, signal=64%
SALMONELLAPATHWAY	SALMONELLAPATHWAY		10	0.504614	1.28783	0.162044	0.624579	1	2494	tags=50%, list=33%, signal=75%
PROTEIN_COMPLEX	PROTEIN_COMPLEX		497	0.25645	1.28691	0.0160966	0.625269	1	2341	tags=35%, list=31%, signal=48%
AGED_MOUSE_HIPPOCAMPUS_ANY_DN	AGED_MOUSE_HIPPOCAMPUS_ANY_DN		26	0.38274	1.28571	0.149077	0.62699	1	1904	tags=38%, list=25%, signal=51%
STRUCTURAL_CONSTITUENT_OF_MUSCLE	STRUCTURAL_CONSTITUENT_OF_MUSCLE		12	0.479759	1.28415	0.153409	0.630225	1	1225	tags=50%, list=16%, signal=60%
EXTRACELLULAR_REGION	EXTRACELLULAR_REGION		130	0.287542	1.28395	0.0731707	0.628468	1	1715	tags=36%, list=23%, signal=46%
MITOSIS	MITOSIS		45	0.34016	1.28378	0.132409	0.626543	1	2343	tags=47%, list=31%, signal=67%
REGULATION_OF_CELLULAR_METABOLIC_PROCESS	REGULATION_OF_CELLULAR_METABOLIC_PROCESS		427	0.256064	1.2836	0.0153061	0.62477	1	3063	tags=45%, list=41%, signal=72%
ACTIN_FILAMENT_BINDING	ACTIN_FILAMENT_BINDING		18	0.426287	1.2835	0.171548	0.622671	1	3286	tags=72%, list=44%, signal=128%
GOLDRATH_CELLCYCLE	GOLDRATH_CELLCYCLE		15	0.446784	1.28264	0.163842	0.6235	1	1868	tags=67%, list=25%, signal=89%
ADENYL_NUCLEOTIDE_BINDING	ADENYL_NUCLEOTIDE_BINDING		89	0.296829	1.27988	0.107955	0.631061	1	2484	tags=40%, list=33%, signal=60%
WERNERONLY_FIBRO_DN	WERNERONLY_FIBRO_DN		41	0.341736	1.2784	0.125635	0.63401	1	1286	tags=29%, list=17%, signal=35%
ACTIN_CYTOSKELETON	ACTIN_CYTOSKELETON		68	0.313939	1.27766	0.112048	0.634125	1	1989	tags=38%, list=27%, signal=52%
JECHLINGER_EMT_UP	JECHLINGER_EMT_UP		37	0.350452	1.27347	0.144754	0.647033	1	3031	tags=62%, list=40%, signal=104%
SPINDLE	SPINDLE		26	0.386337	1.27256	0.160888	0.647817	1	3563	tags=62%, list=47%, signal=117%
TRANSCRIPTION	TRANSCRIPTION		419	0.255225	1.27127	0.0265306	0.65003	1	3069	tags=45%, list=41%, signal=71%
PURINE_RIBONUCLEOTIDE_BINDING	PURINE_RIBONUCLEOTIDE_BINDING		109	0.289978	1.27077	0.0995423	0.649427	1	2495	tags=40%, list=33%, signal=60%
TRANSCRIPTION__DNA_DEPENDENT	TRANSCRIPTION__DNA_DEPENDENT		353	0.256764	1.2701	0.0370752	0.649491	1	3069	tags=44%, list=41%, signal=72%
REGULATION_OF_METABOLIC_PROCESS	REGULATION_OF_METABOLIC_PROCESS		433	0.25586	1.26882	0.0223577	0.651613	1	3072	tags=45%, list=41%, signal=73%
ZHAN_MMPC_SIM_BC_AND_MM	ZHAN_MMPC_SIM_BC_AND_MM		31	0.361515	1.2685	0.146631	0.650307	1	2300	tags=52%, list=31%, signal=74%
IRS_KO_ADIP_UP	IRS_KO_ADIP_UP		14	0.452651	1.26744	0.175637	0.651663	1	2464	tags=50%, list=33%, signal=74%
HSA04120_UBIQUITIN_MEDIATED_PROTEOLYSIS	HSA04120_UBIQUITIN_MEDIATED_PROTEOLYSIS		31	0.364812	1.26686	0.157616	0.651375	1	3734	tags=61%, list=50%, signal=121%
BRCA1_OVEREXP_DN	BRCA1_OVEREXP_DN		74	0.309144	1.26571	0.12114	0.653084	1	2531	tags=46%, list=34%, signal=69%
OLDAGE_DN	OLDAGE_DN		32	0.364433	1.26529	0.148338	0.652346	1	2543	tags=44%, list=34%, signal=66%
RNA_BIOSYNTHETIC_PROCESS	RNA_BIOSYNTHETIC_PROCESS		355	0.256926	1.26472	0.0305499	0.651971	1	3069	tags=45%, list=41%, signal=72%
MEMBRANE_ENCLOSED_LUMEN	MEMBRANE_ENCLOSED_LUMEN		312	0.256351	1.26368	0.0334029	0.653383	1	1768	tags=27%, list=24%, signal=34%
SA_G1_AND_S_PHASES	SA_G1_AND_S_PHASES		10	0.493705	1.26191	0.162534	0.657132	1	2468	tags=60%, list=33%, signal=89%
HDACI_COLON_SUL16HRS_DN	HDACI_COLON_SUL16HRS_DN		36	0.348095	1.26129	0.164083	0.657012	1	2118	tags=39%, list=28%, signal=54%
CYSTEINE_TYPE_PEPTIDASE_ACTIVITY	CYSTEINE_TYPE_PEPTIDASE_ACTIVITY		35	0.351467	1.26073	0.157895	0.656685	1	1563	tags=34%, list=21%, signal=43%
DAMAGED_DNA_BINDING	DAMAGED_DNA_BINDING		11	0.488432	1.25901	0.178417	0.660521	1	2843	tags=64%, list=38%, signal=102%
LIZUKA_L1_SM_G1	LIZUKA_L1_SM_G1		10	0.500529	1.25816	0.183406	0.661208	1	2276	tags=60%, list=30%, signal=86%
CHROMATIN_REMODELING	CHROMATIN_REMODELING		15	0.434316	1.25794	0.177931	0.659583	1	2496	tags=60%, list=33%, signal=90%
HSA04340_HEDGEHOG_SIGNALING_PATHWAY	HSA04340_HEDGEHOG_SIGNALING_PATHWAY		13	0.450291	1.25372	0.178624	0.672427	1	2178	tags=38%, list=29%, signal=54%
SCHRAETS_MLL_UP	SCHRAETS_MLL_UP		21	0.390231	1.25243	0.174894	0.67493	1	2065	tags=48%, list=28%, signal=66%
HELICASE_ACTIVITY	HELICASE_ACTIVITY		38	0.345645	1.2523	0.16129	0.673023	1	3232	tags=55%, list=43%, signal=97%
ORGANELLE_LUMEN	ORGANELLE_LUMEN		312	0.256351	1.25158	0.0435685	0.673206	1	1768	tags=27%, list=24%, signal=34%
TISSUE_DEVELOPMENT	TISSUE_DEVELOPMENT		34	0.35479	1.25043	0.159574	0.675041	1	3239	tags=62%, list=43%, signal=108%
ATRIA_UP	ATRIA_UP		109	0.283976	1.25005	0.0992108	0.674056	1	1098	tags=26%, list=15%, signal=30%
ATPASE_ACTIVITY__COUPLED_TO_TRANSMEMBRANE_MOVEMENT_OF_IONS	ATPASE_ACTIVITY__COUPLED_TO_TRANSMEMBRANE_MOVEMENT_OF_IONS		13	0.458563	1.24966	0.192034	0.672986	1	3351	tags=85%, list=45%, signal=153%
HOFFMANN_BIVSBII_BI_TABLE2	HOFFMANN_BIVSBII_BI_TABLE2		110	0.285441	1.24941	0.101382	0.671561	1	2743	tags=49%, list=37%, signal=76%
UBIQUITIN_LIGASE_COMPLEX	UBIQUITIN_LIGASE_COMPLEX		22	0.39253	1.24925	0.185235	0.669839	1	2545	tags=50%, list=34%, signal=75%
FETAL_LIVER_ENRICHED_TRANSCRIPTION_FACTORS	FETAL_LIVER_ENRICHED_TRANSCRIPTION_FACTORS		56	0.318372	1.24919	0.144753	0.667766	1	2725	tags=48%, list=36%, signal=75%
MICROTUBULE_BINDING	MICROTUBULE_BINDING		23	0.385585	1.24855	0.179558	0.667654	1	2812	tags=52%, list=37%, signal=83%
BRCA_BRCA1_NEG	BRCA_BRCA1_NEG		91	0.28811	1.2481	0.137972	0.666963	1	1644	tags=33%, list=22%, signal=42%
LEADING_EDGE	LEADING_EDGE		27	0.37154	1.24742	0.1682	0.667069	1	2666	tags=48%, list=36%, signal=74%
SKELETAL_DEVELOPMENT	SKELETAL_DEVELOPMENT		34	0.349278	1.24672	0.175063	0.66739	1	1869	tags=41%, list=25%, signal=55%
REGULATION_OF_ORGANELLE_ORGANIZATION_AND_BIOGENESIS	REGULATION_OF_ORGANELLE_ORGANIZATION_AND_BIOGENESIS		28	0.364002	1.24623	0.164258	0.666884	1	3286	tags=61%, list=44%, signal=108%
MOREAUX_TACI_HI_IN_BMPC	MOREAUX_TACI_HI_IN_BMPC		38	0.342324	1.24354	0.171543	0.674224	1	2382	tags=50%, list=32%, signal=73%
CHROMOSOMAL_PART	CHROMOSOMAL_PART		61	0.310456	1.24344	0.165644	0.672321	1	2146	tags=36%, list=29%, signal=50%
ACTIVE_TRANSMEMBRANE_TRANSPORTER_ACTIVITY	ACTIVE_TRANSMEMBRANE_TRANSPORTER_ACTIVITY		42	0.332867	1.24229	0.173585	0.674224	1	2263	tags=43%, list=30%, signal=61%
MRNA_PROCESSING_REACTOME	MRNA_PROCESSING_REACTOME		93	0.290008	1.24211	0.138921	0.672687	1	3481	tags=48%, list=46%, signal=89%
PURINE_NUCLEOTIDE_BINDING	PURINE_NUCLEOTIDE_BINDING		111	0.281706	1.2411	0.131696	0.673951	1	2495	tags=41%, list=33%, signal=60%
BYSTROM_IL5_UP	BYSTROM_IL5_UP		26	0.372575	1.24074	0.176955	0.672958	1	1444	tags=31%, list=19%, signal=38%
CARM1PATHWAY	CARM1PATHWAY		10	0.478664	1.24073	0.212644	0.670743	1	683	tags=30%, list=9%, signal=33%
TGFBETA_ALL_UP	TGFBETA_ALL_UP		57	0.312499	1.23917	0.139563	0.674164	1	1242	tags=32%, list=17%, signal=38%
REGULATION_OF_GENE_EXPRESSION	REGULATION_OF_GENE_EXPRESSION		360	0.250897	1.23639	0.0471795	0.682011	1	3063	tags=45%, list=41%, signal=73%
TPA_SENS_LATE_UP	TPA_SENS_LATE_UP		30	0.357284	1.23555	0.191117	0.682871	1	2703	tags=57%, list=36%, signal=88%
REGULATION_OF_TRANSCRIPTION_FROM_RNA_POLYMERASE_II_PROMOTER	REGULATION_OF_TRANSCRIPTION_FROM_RNA_POLYMERASE_II_PROMOTER		163	0.267326	1.23461	0.10636	0.684072	1	1287	tags=22%, list=17%, signal=26%
NOUZOVA_CPG_H4_UP	NOUZOVA_CPG_H4_UP		88	0.288989	1.23386	0.129673	0.684612	1	3424	tags=49%, list=46%, signal=89%
MRNA_METABOLIC_PROCESS	MRNA_METABOLIC_PROCESS		66	0.30535	1.23209	0.146312	0.688967	1	3401	tags=50%, list=45%, signal=91%
STRESS_ARSENIC_SPECIFIC_DN	STRESS_ARSENIC_SPECIFIC_DN		19	0.397239	1.23122	0.212824	0.689963	1	3693	tags=74%, list=49%, signal=145%
NEGATIVE_REGULATION_OF_NUCLEOBASE__NUCLEOSIDE__NUCLEOTIDE_AND_NUCLEIC_ACID_METABOLIC_PROCESS	NEGATIVE_REGULATION_OF_NUCLEOBASE__NUCLEOSIDE__NUCLEOTIDE_AND_NUCLEIC_ACID_METABOLIC_PROCESS		128	0.272363	1.23042	0.118701	0.690677	1	1572	tags=27%, list=21%, signal=33%
TGFBPATHWAY	TGFBPATHWAY		11	0.457915	1.22987	0.185022	0.690354	1	1533	tags=45%, list=20%, signal=57%
PERINUCLEAR_REGION_OF_CYTOPLASM	PERINUCLEAR_REGION_OF_CYTOPLASM		39	0.334758	1.2282	0.188917	0.694182	1	3613	tags=69%, list=48%, signal=133%
KUROKAWA_5FU_IFN_SENSITIVE_VS_RESISTANT_DN	KUROKAWA_5FU_IFN_SENSITIVE_VS_RESISTANT_DN		33	0.349912	1.22796	0.175824	0.692819	1	2355	tags=58%, list=31%, signal=84%
RESPONSE_TO_DNA_DAMAGE_STIMULUS	RESPONSE_TO_DNA_DAMAGE_STIMULUS		101	0.281759	1.2278	0.120867	0.691161	1	3224	tags=49%, list=43%, signal=84%
CYTOSKELETON_ORGANIZATION_AND_BIOGENESIS	CYTOSKELETON_ORGANIZATION_AND_BIOGENESIS		117	0.277728	1.22743	0.114317	0.6903	1	2543	tags=39%, list=34%, signal=59%
HSA03020_RNA_POLYMERASE	HSA03020_RNA_POLYMERASE		17	0.410832	1.22721	0.200565	0.688927	1	2684	tags=41%, list=36%, signal=64%
MICROTUBULE_BASED_PROCESS	MICROTUBULE_BASED_PROCESS		54	0.312949	1.22629	0.168719	0.690112	1	3400	tags=56%, list=45%, signal=101%
SIG_INSULIN_RECEPTOR_PATHWAY_IN_CARDIAC_MYOCYTES	SIG_INSULIN_RECEPTOR_PATHWAY_IN_CARDIAC_MYOCYTES		38	0.3361	1.22523	0.178153	0.691646	1	2308	tags=45%, list=31%, signal=64%
IGF1_NIH3T3_UP	IGF1_NIH3T3_UP		22	0.382492	1.22523	0.198621	0.689482	1	951	tags=27%, list=13%, signal=31%
EXTRACELLULAR_REGION_PART	EXTRACELLULAR_REGION_PART		104	0.279667	1.2248	0.135632	0.688858	1	1715	tags=36%, list=23%, signal=45%
NDKDYNAMINPATHWAY	NDKDYNAMINPATHWAY		11	0.46054	1.22342	0.229107	0.691565	1	3008	tags=55%, list=40%, signal=91%
DNA_BINDING	DNA_BINDING		299	0.249926	1.22322	0.0701754	0.690137	1	3077	tags=45%, list=41%, signal=73%
UDP_GLYCOSYLTRANSFERASE_ACTIVITY	UDP_GLYCOSYLTRANSFERASE_ACTIVITY		22	0.386984	1.2219	0.195219	0.692782	1	1812	tags=45%, list=24%, signal=60%
OXSTRESS_RPE_HNETBH_DN	OXSTRESS_RPE_HNETBH_DN		33	0.34549	1.22153	0.188802	0.692102	1	1908	tags=39%, list=25%, signal=53%
REFRACTORY_GASTRIC_UP	REFRACTORY_GASTRIC_UP		25	0.364334	1.22073	0.19863	0.692837	1	1914	tags=40%, list=26%, signal=54%
SANSOM_APC_LOSS5_UP	SANSOM_APC_LOSS5_UP		49	0.31629	1.21869	0.19226	0.698111	1	2113	tags=35%, list=28%, signal=48%
SIG_CHEMOTAXIS	SIG_CHEMOTAXIS		28	0.356696	1.21783	0.203779	0.699025	1	2489	tags=54%, list=33%, signal=80%
SRC_ONCOGENIC_SIGNATURE	SRC_ONCOGENIC_SIGNATURE		45	0.32338	1.21742	0.182822	0.698253	1	1948	tags=33%, list=26%, signal=45%
CIS_XPC_UP	CIS_XPC_UP		88	0.285265	1.21643	0.160279	0.699781	1	2743	tags=49%, list=37%, signal=76%
MEF2DPATHWAY	MEF2DPATHWAY		12	0.443093	1.21583	0.20524	0.699717	1	2075	tags=50%, list=28%, signal=69%
HEARTFAILURE_ATRIA_UP	HEARTFAILURE_ATRIA_UP		11	0.465007	1.21508	0.227011	0.700404	1	959	tags=36%, list=13%, signal=42%
CELL_PROJECTION	CELL_PROJECTION		42	0.325938	1.21226	0.197236	0.708649	1	2666	tags=50%, list=36%, signal=77%
SPINDLE_POLE	SPINDLE_POLE		12	0.449711	1.21063	0.221574	0.712258	1	3028	tags=67%, list=40%, signal=112%
NUCLEASE_ACTIVITY	NUCLEASE_ACTIVITY		34	0.346076	1.21023	0.204161	0.711636	1	3459	tags=59%, list=46%, signal=109%
PROLIFERATION_GENES	PROLIFERATION_GENES		186	0.255373	1.20679	0.113514	0.722043	1	2890	tags=45%, list=39%, signal=71%
HSA04540_GAP_JUNCTION	HSA04540_GAP_JUNCTION		48	0.315242	1.205	0.211929	0.726223	1	2482	tags=40%, list=33%, signal=59%
RIBONUCLEOPROTEIN_COMPLEX	RIBONUCLEOPROTEIN_COMPLEX		110	0.274495	1.20361	0.161916	0.729254	1	3445	tags=48%, list=46%, signal=88%
HSA04810_REGULATION_OF_ACTIN_CYTOSKELETON	HSA04810_REGULATION_OF_ACTIN_CYTOSKELETON		98	0.276727	1.20335	0.172967	0.727961	1	2494	tags=40%, list=33%, signal=59%
WNT_SIGNALING	WNT_SIGNALING		31	0.340817	1.20165	0.209827	0.732067	1	3557	tags=65%, list=47%, signal=122%
SIGNAL_SEQUENCE_BINDING	SIGNAL_SEQUENCE_BINDING		15	0.411396	1.20019	0.221448	0.735222	1	3537	tags=73%, list=47%, signal=138%
DNA_METABOLIC_PROCESS	DNA_METABOLIC_PROCESS		158	0.259085	1.19863	0.143483	0.738832	1	3224	tags=47%, list=43%, signal=81%
CHESLER_BRAIN_ONLY_SUBSET	CHESLER_BRAIN_ONLY_SUBSET		13	0.434565	1.19831	0.241047	0.737836	1	2311	tags=54%, list=31%, signal=78%
REGULATION_OF_DNA_REPLICATION	REGULATION_OF_DNA_REPLICATION		13	0.437361	1.19741	0.243165	0.739132	1	3280	tags=62%, list=44%, signal=109%
DNA_REPAIR	DNA_REPAIR		80	0.287399	1.19728	0.190476	0.737463	1	3224	tags=48%, list=43%, signal=82%
NUCLEOSIDE_TRIPHOSPHATASE_ACTIVITY	NUCLEOSIDE_TRIPHOSPHATASE_ACTIVITY		128	0.269577	1.19659	0.153591	0.737772	1	3246	tags=52%, list=43%, signal=89%
TRANSMEMBRANE_TRANSPORTER_ACTIVITY	TRANSMEMBRANE_TRANSPORTER_ACTIVITY		100	0.277783	1.19614	0.162685	0.737327	1	1247	tags=24%, list=17%, signal=28%
NUCLEOTIDE_BINDING	NUCLEOTIDE_BINDING		118	0.270159	1.1961	0.165721	0.735373	1	2495	tags=39%, list=33%, signal=57%
CALCIUM_REGULATION_IN_CARDIAC_CELLS	CALCIUM_REGULATION_IN_CARDIAC_CELLS		47	0.318537	1.19488	0.19759	0.737672	1	1892	tags=32%, list=25%, signal=42%
PYROPHOSPHATASE_ACTIVITY	PYROPHOSPHATASE_ACTIVITY		135	0.264521	1.19458	0.154802	0.73671	1	3246	tags=52%, list=43%, signal=90%
NUCLEOTIDE_EXCISION_REPAIR	NUCLEOTIDE_EXCISION_REPAIR		13	0.436468	1.19299	0.236287	0.740388	1	3009	tags=54%, list=40%, signal=90%
CELLULAR_CARBOHYDRATE_CATABOLIC_PROCESS	CELLULAR_CARBOHYDRATE_CATABOLIC_PROCESS		11	0.445488	1.19276	0.251121	0.739106	1	695	tags=27%, list=9%, signal=30%
HDACI_COLON_TSA30MIN_DN	HDACI_COLON_TSA30MIN_DN		10	0.473083	1.19253	0.252174	0.737881	1	739	tags=30%, list=10%, signal=33%
RNA_SPLICING	RNA_SPLICING		73	0.286184	1.19173	0.186916	0.738852	1	3459	tags=51%, list=46%, signal=93%
HADDAD_HPCLYMPHO_ENRICHED	HADDAD_HPCLYMPHO_ENRICHED		169	0.255243	1.19124	0.131665	0.738582	1	1725	tags=28%, list=23%, signal=36%
LEI_MYB_REGULATED_GENES	LEI_MYB_REGULATED_GENES		212	0.253216	1.19014	0.135021	0.740599	1	1587	tags=29%, list=21%, signal=36%
IFNALPHA_RESIST_DN	IFNALPHA_RESIST_DN		16	0.401665	1.18759	0.249315	0.747815	1	924	tags=31%, list=12%, signal=36%
HYDROLASE_ACTIVITY__ACTING_ON_ACID_ANHYDRIDES	HYDROLASE_ACTIVITY__ACTING_ON_ACID_ANHYDRIDES		137	0.260388	1.18682	0.156388	0.748739	1	3246	tags=52%, list=43%, signal=90%
NEGATIVE_REGULATION_OF_TRANSFERASE_ACTIVITY	NEGATIVE_REGULATION_OF_TRANSFERASE_ACTIVITY		20	0.374928	1.18636	0.247619	0.748318	1	873	tags=30%, list=12%, signal=34%
HSA00051_FRUCTOSE_AND_MANNOSE_METABOLISM	HSA00051_FRUCTOSE_AND_MANNOSE_METABOLISM		25	0.356594	1.18632	0.214756	0.746368	1	2303	tags=44%, list=31%, signal=63%
CHROMATIN_BINDING	CHROMATIN_BINDING		20	0.379181	1.1856	0.237401	0.746984	1	3400	tags=70%, list=45%, signal=128%
MRNA_SPLICING	MRNA_SPLICING		46	0.314361	1.18531	0.214467	0.745902	1	3087	tags=50%, list=41%, signal=84%
ESR_FIBROBLAST_DN	ESR_FIBROBLAST_DN		12	0.437991	1.18521	0.260749	0.74421	1	945	tags=33%, list=13%, signal=38%
HSC_EARLYPROGENITORS_SHARED	HSC_EARLYPROGENITORS_SHARED		275	0.243941	1.1844	0.112836	0.745086	1	2833	tags=43%, list=38%, signal=67%
CELL_PROLIFERATION_GO_0008283	CELL_PROLIFERATION_GO_0008283		235	0.249381	1.18367	0.139267	0.745717	1	1941	tags=30%, list=26%, signal=39%
BOQUEST_CD31PLUS_VS_CD31MINUS_DN	BOQUEST_CD31PLUS_VS_CD31MINUS_DN		134	0.263165	1.1822	0.180401	0.748854	1	1913	tags=37%, list=25%, signal=48%
ST_PHOSPHOINOSITIDE_3_KINASE_PATHWAY	ST_PHOSPHOINOSITIDE_3_KINASE_PATHWAY		25	0.356017	1.18182	0.232283	0.748186	1	2516	tags=52%, list=34%, signal=78%
HSA00450_SELENOAMINO_ACID_METABOLISM	HSA00450_SELENOAMINO_ACID_METABOLISM		21	0.380278	1.18135	0.239612	0.747796	1	1154	tags=33%, list=15%, signal=39%
MICROTUBULE_CYTOSKELETON_ORGANIZATION_AND_BIOGENESIS	MICROTUBULE_CYTOSKELETON_ORGANIZATION_AND_BIOGENESIS		27	0.351202	1.1806	0.231565	0.748625	1	3565	tags=63%, list=48%, signal=120%
HSA00512_O_GLYCAN_BIOSYNTHESIS	HSA00512_O_GLYCAN_BIOSYNTHESIS		11	0.445127	1.18017	0.265043	0.74817	1	1158	tags=45%, list=15%, signal=54%
HSC_EARLYPROGENITORS_FETAL	HSC_EARLYPROGENITORS_FETAL		275	0.243941	1.1798	0.123302	0.747586	1	2833	tags=43%, list=38%, signal=67%
RIBOSOME_BIOGENESIS_AND_ASSEMBLY	RIBOSOME_BIOGENESIS_AND_ASSEMBLY		14	0.408427	1.1794	0.261603	0.746992	1	3989	tags=86%, list=53%, signal=183%
RNA_TRANSCRIPTION_REACTOME	RNA_TRANSCRIPTION_REACTOME		29	0.341377	1.17872	0.236057	0.747355	1	1736	tags=34%, list=23%, signal=45%
BRENTANI_CELL_ADHESION	BRENTANI_CELL_ADHESION		44	0.313748	1.17681	0.229426	0.752227	1	2494	tags=45%, list=33%, signal=68%
TRANSCRIPTION_REPRESSOR_ACTIVITY	TRANSCRIPTION_REPRESSOR_ACTIVITY		88	0.277276	1.17566	0.184884	0.754501	1	1653	tags=30%, list=22%, signal=37%
CHROMOSOME_SEGREGATION	CHROMOSOME_SEGREGATION		21	0.374097	1.17467	0.25266	0.756074	1	2511	tags=48%, list=33%, signal=71%
POSITIVE_REGULATION_OF_CELLULAR_PROCESS	POSITIVE_REGULATION_OF_CELLULAR_PROCESS		336	0.238792	1.17257	0.116923	0.76174	1	2560	tags=38%, list=34%, signal=54%
HASLINGER_B_CLL_6Q21	HASLINGER_B_CLL_6Q21		11	0.45235	1.17256	0.265988	0.759734	1	2264	tags=36%, list=30%, signal=52%
RADMACHER_AMLNORMALKARYTYPE_SIG	RADMACHER_AMLNORMALKARYTYPE_SIG		53	0.301718	1.17231	0.233293	0.75857	1	1261	tags=30%, list=17%, signal=36%
REGULATION_OF_CELL_MIGRATION	REGULATION_OF_CELL_MIGRATION		11	0.43985	1.17213	0.280882	0.757175	1	1190	tags=45%, list=16%, signal=54%
ATP_DEPENDENT_HELICASE_ACTIVITY	ATP_DEPENDENT_HELICASE_ACTIVITY		19	0.382093	1.17067	0.251758	0.760574	1	3232	tags=68%, list=43%, signal=120%
PROTEIN_TRANSPORTER_ACTIVITY	PROTEIN_TRANSPORTER_ACTIVITY		12	0.431701	1.17057	0.272059	0.758935	1	1740	tags=42%, list=23%, signal=54%
ADIP_DIFF_CLUSTER5	ADIP_DIFF_CLUSTER5		17	0.395884	1.17039	0.276446	0.757618	1	2674	tags=65%, list=36%, signal=100%
HOX_GENES	HOX_GENES		21	0.374687	1.16917	0.261348	0.760006	1	2149	tags=48%, list=29%, signal=67%
ATPASE_ACTIVITY__COUPLED_TO_MOVEMENT_OF_SUBSTANCES	ATPASE_ACTIVITY__COUPLED_TO_MOVEMENT_OF_SUBSTANCES		21	0.371222	1.1683	0.260989	0.761031	1	2542	tags=52%, list=34%, signal=79%
PRMT5_KD_UP	PRMT5_KD_UP		142	0.257957	1.1679	0.1798	0.760471	1	2894	tags=45%, list=39%, signal=72%
ADHERENS_JUNCTION	ADHERENS_JUNCTION		12	0.433518	1.16698	0.266082	0.76185	1	1190	tags=33%, list=16%, signal=40%
HTERT_DN	HTERT_DN		38	0.320725	1.16694	0.254876	0.76001	1	1758	tags=39%, list=23%, signal=51%
PASSERINI_ADHESION	PASSERINI_ADHESION		24	0.356852	1.16676	0.27577	0.758741	1	2279	tags=46%, list=30%, signal=66%
GH_EXOGENOUS_LATE_UP	GH_EXOGENOUS_LATE_UP		21	0.373669	1.16307	0.286685	0.770087	1	2885	tags=48%, list=38%, signal=77%
MRNA_PROCESSING	MRNA_PROCESSING		41	0.307741	1.16119	0.243839	0.774852	1	3927	tags=59%, list=52%, signal=122%
CELL_ADHESION_RECEPTOR_ACTIVITY	CELL_ADHESION_RECEPTOR_ACTIVITY		18	0.386785	1.16118	0.261708	0.772926	1	3536	tags=67%, list=47%, signal=126%
PEART_HISTONE_UP	PEART_HISTONE_UP		44	0.311846	1.16016	0.235741	0.774675	1	2124	tags=41%, list=28%, signal=57%
HYDROLASE_ACTIVITY__ACTING_ON_ACID_ANHYDRIDES__CATALYZING_TRANSMEMBRANE_MOVEMENT_OF_SUBSTANCES	HYDROLASE_ACTIVITY__ACTING_ON_ACID_ANHYDRIDES__CATALYZING_TRANSMEMBRANE_MOVEMENT_OF_SUBSTANCES		20	0.368643	1.15958	0.267684	0.774739	1	2461	tags=50%, list=33%, signal=74%
CARBOHYDRATE_CATABOLIC_PROCESS	CARBOHYDRATE_CATABOLIC_PROCESS		11	0.445488	1.15952	0.298701	0.772948	1	695	tags=27%, list=9%, signal=30%
SUBSTRATE_SPECIFIC_TRANSMEMBRANE_TRANSPORTER_ACTIVITY	SUBSTRATE_SPECIFIC_TRANSMEMBRANE_TRANSPORTER_ACTIVITY		90	0.270387	1.15932	0.209357	0.771753	1	944	tags=21%, list=13%, signal=24%
ION_TRANSPORT	ION_TRANSPORT		43	0.309927	1.15782	0.244747	0.775259	1	2739	tags=49%, list=37%, signal=76%
HSC_EARLYPROGENITORS_ADULT	HSC_EARLYPROGENITORS_ADULT		277	0.238003	1.15746	0.165089	0.774679	1	2833	tags=43%, list=38%, signal=66%
GAMMA_ESR_OLD_UNREG	GAMMA_ESR_OLD_UNREG		15	0.405202	1.15687	0.268817	0.774855	1	1123	tags=40%, list=15%, signal=47%
INDUCTION_OF_APOPTOSIS_BY_INTRACELLULAR_SIGNALS	INDUCTION_OF_APOPTOSIS_BY_INTRACELLULAR_SIGNALS		15	0.39273	1.15631	0.268636	0.774903	1	2518	tags=47%, list=34%, signal=70%
G1_TO_S_CELL_CYCLE_REACTOME	G1_TO_S_CELL_CYCLE_REACTOME		42	0.309956	1.15405	0.252564	0.781407	1	2865	tags=45%, list=38%, signal=73%
BRENTANI_CELL_CYCLE	BRENTANI_CELL_CYCLE		47	0.302726	1.15388	0.254658	0.780005	1	2468	tags=38%, list=33%, signal=57%
BRCA2_BRCA1_UP	BRCA2_BRCA1_UP		29	0.339647	1.15374	0.259947	0.778612	1	2496	tags=38%, list=33%, signal=57%
MRNA_PROCESSING_GO_0006397	MRNA_PROCESSING_GO_0006397		59	0.289955	1.15022	0.232617	0.789329	1	3924	tags=58%, list=52%, signal=120%
BAF57_BT549_UP	BAF57_BT549_UP		149	0.255405	1.1481	0.207237	0.795024	1	934	tags=24%, list=12%, signal=27%
NEGATIVE_REGULATION_OF_TRANSCRIPTION	NEGATIVE_REGULATION_OF_TRANSCRIPTION		114	0.258725	1.14736	0.221477	0.795711	1	1572	tags=25%, list=21%, signal=32%
UVB_NHEK3_C2	UVB_NHEK3_C2		37	0.316537	1.14735	0.276705	0.793765	1	2672	tags=49%, list=36%, signal=75%
ACTIN_BINDING	ACTIN_BINDING		46	0.302614	1.14679	0.258794	0.793716	1	2348	tags=39%, list=31%, signal=57%
AGED_MOUSE_HIPPOCAMPUS_MULTI_UP	AGED_MOUSE_HIPPOCAMPUS_MULTI_UP		12	0.428942	1.14647	0.287591	0.792851	1	2299	tags=50%, list=31%, signal=72%
THYROID_HORMONE_RECEPTOR_BINDING	THYROID_HORMONE_RECEPTOR_BINDING		13	0.419342	1.14633	0.292414	0.791444	1	2898	tags=54%, list=39%, signal=88%
INOSITOL_OR_PHOSPHATIDYLINOSITOL_PHOSPHATASE_ACTIVITY	INOSITOL_OR_PHOSPHATIDYLINOSITOL_PHOSPHATASE_ACTIVITY		10	0.444163	1.14571	0.287902	0.791735	1	597	tags=30%, list=8%, signal=33%
LEE_MYC_E2F1_UP	LEE_MYC_E2F1_UP		32	0.328854	1.14544	0.263294	0.79075	1	2088	tags=44%, list=28%, signal=60%
NF90_DN	NF90_DN		16	0.393004	1.14537	0.291328	0.789041	1	1644	tags=50%, list=22%, signal=64%
REGULATION_OF_CELLULAR_COMPONENT_ORGANIZATION_AND_BIOGENESIS	REGULATION_OF_CELLULAR_COMPONENT_ORGANIZATION_AND_BIOGENESIS		79	0.274601	1.14496	0.236597	0.788655	1	3343	tags=58%, list=45%, signal=104%
CHROMATIN	CHROMATIN		18	0.375628	1.14394	0.284732	0.790431	1	3389	tags=61%, list=45%, signal=111%
HUMAN_TISSUE_PANCREAS	HUMAN_TISSUE_PANCREAS		12	0.417984	1.14389	0.307065	0.788678	1	1191	tags=42%, list=16%, signal=49%
HSA04350_TGF_BETA_SIGNALING_PATHWAY	HSA04350_TGF_BETA_SIGNALING_PATHWAY		42	0.305437	1.14345	0.256845	0.788279	1	1243	tags=26%, list=17%, signal=31%
ORGANIC_ACID_TRANSPORT	ORGANIC_ACID_TRANSPORT		14	0.399798	1.1424	0.305516	0.790205	1	799	tags=29%, list=11%, signal=32%
CDC42RACPATHWAY	CDC42RACPATHWAY		14	0.401157	1.14183	0.295172	0.790309	1	2494	tags=50%, list=33%, signal=75%
HG_PROGERIA_DN	HG_PROGERIA_DN		14	0.403217	1.1403	0.292414	0.793911	1	2543	tags=50%, list=34%, signal=75%
HDACI_COLON_BUT16HRS_DN	HDACI_COLON_BUT16HRS_DN		75	0.273505	1.13895	0.252381	0.79688	1	2686	tags=48%, list=36%, signal=74%
TRANSCRIPTION_FROM_RNA_POLYMERASE_II_PROMOTER	TRANSCRIPTION_FROM_RNA_POLYMERASE_II_PROMOTER		260	0.235259	1.13881	0.191983	0.795501	1	3069	tags=42%, list=41%, signal=68%
NEGATIVE_REGULATION_OF_METABOLIC_PROCESS	NEGATIVE_REGULATION_OF_METABOLIC_PROCESS		153	0.2498	1.13847	0.229143	0.794864	1	1577	tags=26%, list=21%, signal=32%
YAGI_AML_PROG_ASSOC	YAGI_AML_PROG_ASSOC		80	0.270134	1.13772	0.234245	0.79569	1	3236	tags=55%, list=43%, signal=96%
KENNY_WNT_UP	KENNY_WNT_UP		32	0.325663	1.13763	0.292191	0.794153	1	2857	tags=53%, list=38%, signal=85%
OLDONLY_FIBRO_DN	OLDONLY_FIBRO_DN		39	0.310772	1.13758	0.288608	0.792458	1	1102	tags=26%, list=15%, signal=30%
DNA_RECOMBINATION	DNA_RECOMBINATION		20	0.359676	1.13752	0.288435	0.790816	1	2909	tags=50%, list=39%, signal=81%
TESTIS_EXPRESSED_GENES	TESTIS_EXPRESSED_GENES		17	0.375864	1.13736	0.290909	0.789551	1	1907	tags=41%, list=25%, signal=55%
WALLACE_JAK2_DIFF	WALLACE_JAK2_DIFF		21	0.351138	1.13641	0.297222	0.79096	1	2524	tags=38%, list=34%, signal=57%
DNMT1_KO_UP	DNMT1_KO_UP		49	0.29456	1.13475	0.257389	0.795022	1	1966	tags=35%, list=26%, signal=47%
SMALL_NUCLEAR_RIBONUCLEOPROTEIN_COMPLEX	SMALL_NUCLEAR_RIBONUCLEOPROTEIN_COMPLEX		16	0.386278	1.1343	0.299013	0.794738	1	3335	tags=75%, list=44%, signal=135%
DNA_DEPENDENT_DNA_REPLICATION	DNA_DEPENDENT_DNA_REPLICATION		39	0.307315	1.13379	0.302717	0.794619	1	3379	tags=54%, list=45%, signal=97%
PROTEIN_SERINE_THREONINE_KINASE_ACTIVITY	PROTEIN_SERINE_THREONINE_KINASE_ACTIVITY		116	0.254375	1.13373	0.236872	0.79296	1	2736	tags=39%, list=36%, signal=60%
ANATOMICAL_STRUCTURE_DEVELOPMENT	ANATOMICAL_STRUCTURE_DEVELOPMENT		333	0.232164	1.13327	0.172521	0.792783	1	3057	tags=48%, list=41%, signal=77%
FASPATHWAY	FASPATHWAY		26	0.336066	1.13302	0.283541	0.791828	1	831	tags=27%, list=11%, signal=30%
ANATOMICAL_STRUCTURE_MORPHOGENESIS	ANATOMICAL_STRUCTURE_MORPHOGENESIS		136	0.250753	1.13264	0.235165	0.791351	1	2732	tags=45%, list=36%, signal=69%
REN_E2F1_TARGETS	REN_E2F1_TARGETS		39	0.308837	1.13187	0.301008	0.792211	1	2669	tags=49%, list=36%, signal=75%
MOTOR_ACTIVITY	MOTOR_ACTIVITY		13	0.408886	1.13178	0.313475	0.790659	1	3352	tags=62%, list=45%, signal=111%
GENOTOXINS_ALL_4HRS_REG	GENOTOXINS_ALL_4HRS_REG		15	0.390832	1.13161	0.317373	0.789429	1	2318	tags=47%, list=31%, signal=67%
NUCLEAR_RECEPTORS	NUCLEAR_RECEPTORS		15	0.39199	1.13079	0.321285	0.790481	1	1901	tags=40%, list=25%, signal=53%
RESPONSE_TO_ENDOGENOUS_STIMULUS	RESPONSE_TO_ENDOGENOUS_STIMULUS		121	0.253751	1.12977	0.235968	0.792329	1	3224	tags=48%, list=43%, signal=83%
RRNA_METABOLIC_PROCESS	RRNA_METABOLIC_PROCESS		11	0.426051	1.12906	0.318508	0.792926	1	3711	tags=82%, list=49%, signal=162%
TRANSCRIPTION_COREPRESSOR_ACTIVITY	TRANSCRIPTION_COREPRESSOR_ACTIVITY		57	0.285585	1.1289	0.274136	0.79171	1	1216	tags=25%, list=16%, signal=29%
HSA00563_GLYCOSYLPHOSPHATIDYLINOSITOL_ANCHOR_BIOSYNTHESIS	HSA00563_GLYCOSYLPHOSPHATIDYLINOSITOL_ANCHOR_BIOSYNTHESIS		18	0.366175	1.12755	0.304167	0.794652	1	4073	tags=72%, list=54%, signal=158%
AGUIRRE_PANCREAS_CHR19	AGUIRRE_PANCREAS_CHR19		38	0.311216	1.12729	0.279221	0.793774	1	2937	tags=53%, list=39%, signal=86%
UVC_LOW_C1_DN	UVC_LOW_C1_DN		10	0.432971	1.12534	0.316568	0.798846	1	333	tags=20%, list=4%, signal=21%
YAGI_AML_PROGNOSIS	YAGI_AML_PROGNOSIS		23	0.346222	1.12459	0.311901	0.799694	1	2307	tags=48%, list=31%, signal=69%
HSA04912_GNRH_SIGNALING_PATHWAY	HSA04912_GNRH_SIGNALING_PATHWAY		45	0.299845	1.12369	0.300863	0.800969	1	3024	tags=47%, list=40%, signal=78%
NUCLEOCYTOPLASMIC_TRANSPORT	NUCLEOCYTOPLASMIC_TRANSPORT		62	0.277731	1.12353	0.281623	0.799782	1	2310	tags=39%, list=31%, signal=55%
HDACI_COLON_TSA_DN	HDACI_COLON_TSA_DN		46	0.294142	1.12272	0.265255	0.800749	1	3220	tags=48%, list=43%, signal=83%
AMINOACYL_TRNA_BIOSYNTHESIS	AMINOACYL_TRNA_BIOSYNTHESIS		23	0.3536	1.1224	0.325887	0.800171	1	1873	tags=39%, list=25%, signal=52%
MICROTUBULE_ORGANIZING_CENTER	MICROTUBULE_ORGANIZING_CENTER		44	0.296251	1.12165	0.305211	0.800992	1	3873	tags=68%, list=52%, signal=140%
EMT_UP	EMT_UP		37	0.311313	1.12136	0.290281	0.800231	1	3031	tags=62%, list=40%, signal=104%
RRNA_PROCESSING	RRNA_PROCESSING		11	0.426051	1.12109	0.346999	0.799449	1	3711	tags=82%, list=49%, signal=162%
DNA_REPLICATION_INITIATION	DNA_REPLICATION_INITIATION		11	0.427544	1.12022	0.340426	0.80079	1	3379	tags=64%, list=45%, signal=116%
MACROMOLECULE_BIOSYNTHETIC_PROCESS	MACROMOLECULE_BIOSYNTHETIC_PROCESS		161	0.24255	1.11835	0.243272	0.805406	1	2522	tags=40%, list=34%, signal=60%
NEGATIVE_REGULATION_OF_CELLULAR_METABOLIC_PROCESS	NEGATIVE_REGULATION_OF_CELLULAR_METABOLIC_PROCESS		152	0.244695	1.11685	0.256493	0.808922	1	1577	tags=26%, list=21%, signal=32%
PRIMARY_ACTIVE_TRANSMEMBRANE_TRANSPORTER_ACTIVITY	PRIMARY_ACTIVE_TRANSMEMBRANE_TRANSPORTER_ACTIVITY		21	0.356831	1.11675	0.306667	0.807513	1	2461	tags=48%, list=33%, signal=71%
EPIDERMIS_DEVELOPMENT	EPIDERMIS_DEVELOPMENT		17	0.367665	1.11672	0.324965	0.805802	1	2682	tags=59%, list=36%, signal=91%
HSA04360_AXON_GUIDANCE	HSA04360_AXON_GUIDANCE		56	0.283667	1.11663	0.315599	0.804348	1	2494	tags=45%, list=33%, signal=66%
CARBOHYDRATE_TRANSPORT	CARBOHYDRATE_TRANSPORT		10	0.438803	1.11577	0.306548	0.805575	1	3385	tags=60%, list=45%, signal=109%
HSA03030_DNA_POLYMERASE	HSA03030_DNA_POLYMERASE		16	0.376541	1.11458	0.332851	0.807845	1	860	tags=19%, list=11%, signal=21%
LE_MYELIN_UP	LE_MYELIN_UP		53	0.289133	1.11367	0.308075	0.809188	1	3481	tags=60%, list=46%, signal=112%
CARBOXYLIC_ACID_TRANSPORT	CARBOXYLIC_ACID_TRANSPORT		14	0.399798	1.11364	0.32028	0.807537	1	799	tags=29%, list=11%, signal=32%
POSITIVE_REGULATION_OF_BIOLOGICAL_PROCESS	POSITIVE_REGULATION_OF_BIOLOGICAL_PROCESS		349	0.225655	1.11299	0.217883	0.808	1	2560	tags=37%, list=34%, signal=53%
NITROGEN_COMPOUND_BIOSYNTHETIC_PROCESS	NITROGEN_COMPOUND_BIOSYNTHETIC_PROCESS		16	0.380107	1.11259	0.324549	0.807658	1	1096	tags=38%, list=15%, signal=44%
METASTASIS_ADENOCARC_UP	METASTASIS_ADENOCARC_UP		11	0.416927	1.11255	0.334728	0.806062	1	231	tags=27%, list=3%, signal=28%
HDACI_COLON_BUT48HRS_DN	HDACI_COLON_BUT48HRS_DN		84	0.262385	1.1123	0.289044	0.805223	1	2676	tags=43%, list=36%, signal=66%
HSA00626_NAPHTHALENE_AND_ANTHRACENE_DEGRADATION	HSA00626_NAPHTHALENE_AND_ANTHRACENE_DEGRADATION		13	0.395932	1.1112	0.32853	0.807249	1	2243	tags=46%, list=30%, signal=66%
ION_TRANSMEMBRANE_TRANSPORTER_ACTIVITY	ION_TRANSMEMBRANE_TRANSPORTER_ACTIVITY		62	0.276776	1.11098	0.298329	0.806314	1	914	tags=21%, list=12%, signal=24%
TPA_RESIST_EARLY_UP	TPA_RESIST_EARLY_UP		15	0.383248	1.11055	0.333333	0.806112	1	1525	tags=33%, list=20%, signal=42%
RECEPTOR_SIGNALING_PROTEIN_SERINE_THREONINE_KINASE_ACTIVITY	RECEPTOR_SIGNALING_PROTEIN_SERINE_THREONINE_KINASE_ACTIVITY		16	0.376173	1.10729	0.339973	0.815531	1	2685	tags=44%, list=36%, signal=68%
POMEROY_MD_TREATMENT_GOOD_VS_POOR_DN	POMEROY_MD_TREATMENT_GOOD_VS_POOR_DN		13	0.390315	1.10649	0.330496	0.816537	1	2300	tags=46%, list=31%, signal=66%
TUMOR_SUPRESSOR	TUMOR_SUPRESSOR		19	0.360764	1.10639	0.332877	0.815212	1	2484	tags=47%, list=33%, signal=71%
HISTONE_DEACETYLASE_COMPLEX	HISTONE_DEACETYLASE_COMPLEX		10	0.432961	1.10313	0.336795	0.824798	1	3106	tags=70%, list=41%, signal=119%
CELL_GROWTH_AND_OR_MAINTENANCE	CELL_GROWTH_AND_OR_MAINTENANCE		35	0.309577	1.1016	0.328895	0.828282	1	2288	tags=43%, list=30%, signal=61%
WNTPATHWAY	WNTPATHWAY		21	0.341883	1.1011	0.338753	0.828326	1	2075	tags=38%, list=28%, signal=53%
BRENTANI_CYTOSKELETON	BRENTANI_CYTOSKELETON		13	0.394402	1.10018	0.345992	0.829709	1	2703	tags=69%, list=36%, signal=108%
HADDAD_HSC_CD10_UP	HADDAD_HSC_CD10_UP		160	0.239408	1.09974	0.285405	0.829456	1	1725	tags=28%, list=23%, signal=35%
TRANSLATION	TRANSLATION		97	0.255587	1.09871	0.313569	0.831276	1	2520	tags=41%, list=34%, signal=61%
ORGANIC_ACID_TRANSMEMBRANE_TRANSPORTER_ACTIVITY	ORGANIC_ACID_TRANSMEMBRANE_TRANSPORTER_ACTIVITY		12	0.39826	1.09775	0.33189	0.833015	1	316	tags=25%, list=4%, signal=26%
CELLULAR_MACROMOLECULE_CATABOLIC_PROCESS	CELLULAR_MACROMOLECULE_CATABOLIC_PROCESS		74	0.266829	1.09723	0.30445	0.833149	1	2159	tags=30%, list=29%, signal=41%
MONOVALENT_INORGANIC_CATION_TRANSPORT	MONOVALENT_INORGANIC_CATION_TRANSPORT		16	0.377289	1.09694	0.356534	0.832407	1	2263	tags=50%, list=30%, signal=71%
PTDINSPATHWAY	PTDINSPATHWAY		14	0.384103	1.0954	0.355619	0.835954	1	2494	tags=50%, list=33%, signal=75%
HASLINGER_B_CLL_13Q14	HASLINGER_B_CLL_13Q14		15	0.383106	1.09514	0.331933	0.835129	1	805	tags=27%, list=11%, signal=30%
HDACI_COLON_SUL24HRS_DN	HDACI_COLON_SUL24HRS_DN		66	0.267465	1.09476	0.314702	0.834645	1	1995	tags=36%, list=27%, signal=49%
HSA05110_CHOLERA_INFECTION	HSA05110_CHOLERA_INFECTION		31	0.318925	1.09466	0.346598	0.833256	1	2530	tags=45%, list=34%, signal=68%
TRANSITION_METAL_ION_BINDING	TRANSITION_METAL_ION_BINDING		54	0.280432	1.09398	0.337093	0.833866	1	2515	tags=44%, list=34%, signal=66%
ASTON_DEPRESSION_UP	ASTON_DEPRESSION_UP		28	0.322345	1.09379	0.348446	0.83275	1	1582	tags=29%, list=21%, signal=36%
TPA_SENS_MIDDLE_UP	TPA_SENS_MIDDLE_UP		40	0.294732	1.09366	0.326398	0.83153	1	2703	tags=48%, list=36%, signal=74%
CMV_ALL_DN	CMV_ALL_DN		68	0.264239	1.09267	0.28777	0.833264	1	1723	tags=37%, list=23%, signal=47%
CARBOXYLIC_ACID_TRANSMEMBRANE_TRANSPORTER_ACTIVITY	CARBOXYLIC_ACID_TRANSMEMBRANE_TRANSPORTER_ACTIVITY		12	0.39826	1.09032	0.34712	0.839636	1	316	tags=25%, list=4%, signal=26%
UVC_LOW_C3_DN	UVC_LOW_C3_DN		15	0.379592	1.09032	0.340751	0.837935	1	1406	tags=40%, list=19%, signal=49%
CELL_PROLIFERATION	CELL_PROLIFERATION		109	0.249611	1.09024	0.322654	0.836461	1	2890	tags=44%, list=39%, signal=71%
ECTODERM_DEVELOPMENT	ECTODERM_DEVELOPMENT		18	0.358559	1.0902	0.35	0.834959	1	2682	tags=56%, list=36%, signal=86%
NUCLEAR_BODY	NUCLEAR_BODY		22	0.340915	1.08993	0.363271	0.834203	1	655	tags=18%, list=9%, signal=20%
REGULATION_OF_ANATOMICAL_STRUCTURE_MORPHOGENESIS	REGULATION_OF_ANATOMICAL_STRUCTURE_MORPHOGENESIS		14	0.383657	1.08798	0.337159	0.839152	1	2553	tags=57%, list=34%, signal=86%
IRS1_KO_ADIP_UP	IRS1_KO_ADIP_UP		65	0.266616	1.08526	0.331725	0.84682	1	1861	tags=35%, list=25%, signal=47%
COVALENT_CHROMATIN_MODIFICATION	COVALENT_CHROMATIN_MODIFICATION		15	0.373944	1.08344	0.371191	0.851235	1	3322	tags=67%, list=44%, signal=119%
SHEPARD_CELL_PROLIFERATION	SHEPARD_CELL_PROLIFERATION		109	0.249611	1.08335	0.326966	0.849856	1	2890	tags=44%, list=39%, signal=71%
DNA_POLYMERASE_ACTIVITY	DNA_POLYMERASE_ACTIVITY		11	0.405435	1.08274	0.371758	0.850158	1	3379	tags=45%, list=45%, signal=83%
CMV_HCMV_TIMECOURSE_4HRS_DN	CMV_HCMV_TIMECOURSE_4HRS_DN		17	0.36103	1.08253	0.356275	0.849134	1	1117	tags=35%, list=15%, signal=41%
PGC1APATHWAY	PGC1APATHWAY		12	0.394234	1.07985	0.370266	0.856643	1	3045	tags=50%, list=41%, signal=84%
RUFFLE	RUFFLE		17	0.363772	1.07941	0.381018	0.856421	1	3343	tags=65%, list=45%, signal=116%
CMV_HCMV_TIMECOURSE_14HRS_UP	CMV_HCMV_TIMECOURSE_14HRS_UP		30	0.311929	1.07909	0.34315	0.855798	1	2331	tags=37%, list=31%, signal=53%
SUBSTRATE_SPECIFIC_TRANSPORTER_ACTIVITY	SUBSTRATE_SPECIFIC_TRANSPORTER_ACTIVITY		114	0.244984	1.07775	0.334475	0.858563	1	1133	tags=21%, list=15%, signal=24%
EMT_DN	EMT_DN		36	0.299321	1.07595	0.370603	0.863089	1	1219	tags=33%, list=16%, signal=40%
CENTROSOME	CENTROSOME		40	0.293969	1.0752	0.358151	0.864025	1	3853	tags=68%, list=51%, signal=138%
RNA_POLYMERASE	RNA_POLYMERASE		11	0.405831	1.07477	0.389831	0.863768	1	1087	tags=27%, list=14%, signal=32%
HSA05219_BLADDER_CANCER	HSA05219_BLADDER_CANCER		27	0.319921	1.07428	0.384509	0.863767	1	1067	tags=22%, list=14%, signal=26%
NUCLEAR_MEMBRANE_PART	NUCLEAR_MEMBRANE_PART		33	0.303474	1.07394	0.380764	0.863249	1	2702	tags=45%, list=36%, signal=71%
BCRABL_HL60_CDNA_DN	BCRABL_HL60_CDNA_DN		14	0.37623	1.07357	0.400832	0.86282	1	1866	tags=50%, list=25%, signal=66%
NUCLEAR_TRANSPORT	NUCLEAR_TRANSPORT		63	0.266518	1.073	0.366422	0.86298	1	2310	tags=38%, list=31%, signal=55%
ERK5PATHWAY	ERK5PATHWAY		13	0.388446	1.07164	0.369253	0.865979	1	1077	tags=31%, list=14%, signal=36%
NEGATIVE_REGULATION_OF_PROTEIN_METABOLIC_PROCESS	NEGATIVE_REGULATION_OF_PROTEIN_METABOLIC_PROCESS		24	0.327125	1.06964	0.353887	0.871102	1	2415	tags=46%, list=32%, signal=67%
SINGLE_STRANDED_DNA_BINDING	SINGLE_STRANDED_DNA_BINDING		28	0.313735	1.06961	0.346912	0.869525	1	2573	tags=39%, list=34%, signal=60%
CELL_ADHESION	CELL_ADHESION		78	0.259313	1.06959	0.351515	0.867878	1	1746	tags=32%, list=23%, signal=41%
UVC_HIGH_D8_DN	UVC_HIGH_D8_DN		29	0.307491	1.06795	0.373656	0.871796	1	2902	tags=55%, list=39%, signal=90%
OXSTRESS_RPETWO_DN	OXSTRESS_RPETWO_DN		71	0.26276	1.06771	0.37072	0.870936	1	1908	tags=32%, list=25%, signal=43%
FLOTHO_CASP8AP2_MRD_DIFF	FLOTHO_CASP8AP2_MRD_DIFF		45	0.28599	1.06636	0.373116	0.873776	1	3552	tags=62%, list=47%, signal=117%
HISTONE_MODIFICATION	HISTONE_MODIFICATION		15	0.373944	1.06541	0.386364	0.87522	1	3322	tags=67%, list=44%, signal=119%
OLDWERNER_FIBRO_UP	OLDWERNER_FIBRO_UP		16	0.36586	1.06532	0.37834	0.873901	1	1907	tags=31%, list=25%, signal=42%
INTEGRINPATHWAY	INTEGRINPATHWAY		23	0.327536	1.06391	0.382667	0.876963	1	2510	tags=43%, list=33%, signal=65%
VIRAL_GENOME_REPLICATION	VIRAL_GENOME_REPLICATION		14	0.374889	1.06389	0.378723	0.875366	1	1697	tags=43%, list=23%, signal=55%
POSITIVE_REGULATION_OF_CELL_DIFFERENTIATION	POSITIVE_REGULATION_OF_CELL_DIFFERENTIATION		10	0.417782	1.06332	0.397037	0.875578	1	658	tags=30%, list=9%, signal=33%
BRCA1_MES_UP	BRCA1_MES_UP		29	0.31194	1.06302	0.394737	0.874852	1	2703	tags=48%, list=36%, signal=75%
HEMOPOIETIC_OR_LYMPHOID_ORGAN_DEVELOPMENT	HEMOPOIETIC_OR_LYMPHOID_ORGAN_DEVELOPMENT		30	0.306316	1.06254	0.362595	0.874786	1	2284	tags=47%, list=30%, signal=67%
RNA_HELICASE_ACTIVITY	RNA_HELICASE_ACTIVITY		18	0.353179	1.06206	0.385576	0.874759	1	3232	tags=61%, list=43%, signal=107%
CIS_RESIST_GASTRIC_UP	CIS_RESIST_GASTRIC_UP		13	0.38064	1.0617	0.394068	0.874305	1	3087	tags=69%, list=41%, signal=117%
HSC_LTHSC_SHARED	HSC_LTHSC_SHARED		135	0.236204	1.06093	0.348264	0.875216	1	1672	tags=29%, list=22%, signal=37%
RECEPTOR_BINDING	RECEPTOR_BINDING		126	0.237561	1.06076	0.355876	0.874197	1	1705	tags=28%, list=23%, signal=35%
TNFR1PATHWAY	TNFR1PATHWAY		22	0.328906	1.06044	0.391123	0.873637	1	808	tags=23%, list=11%, signal=25%
LEE_MYC_TGFA_UP	LEE_MYC_TGFA_UP		36	0.293577	1.05969	0.383905	0.874378	1	2139	tags=42%, list=29%, signal=58%
PROTEIN_HOMODIMERIZATION_ACTIVITY	PROTEIN_HOMODIMERIZATION_ACTIVITY		61	0.2636	1.05934	0.374699	0.873929	1	2291	tags=41%, list=31%, signal=59%
HOGERKORP_ANTI_CD44_UP	HOGERKORP_ANTI_CD44_UP		11	0.396753	1.05922	0.393632	0.872681	1	1381	tags=45%, list=18%, signal=56%
EXTRACELLULAR_MATRIX_STRUCTURAL_CONSTITUENT	EXTRACELLULAR_MATRIX_STRUCTURAL_CONSTITUENT		10	0.411711	1.05917	0.391053	0.871194	1	1150	tags=40%, list=15%, signal=47%
RIBONUCLEASE_ACTIVITY	RIBONUCLEASE_ACTIVITY		16	0.356485	1.05739	0.397122	0.875442	1	3740	tags=63%, list=50%, signal=124%
IMMUNE_SYSTEM_DEVELOPMENT	IMMUNE_SYSTEM_DEVELOPMENT		30	0.306316	1.05635	0.38946	0.877286	1	2284	tags=47%, list=30%, signal=67%
MAGNESIUM_ION_BINDING	MAGNESIUM_ION_BINDING		32	0.298627	1.05616	0.379747	0.876279	1	2484	tags=44%, list=33%, signal=65%
CHROMOSOME__PERICENTRIC_REGION	CHROMOSOME__PERICENTRIC_REGION		21	0.334137	1.05582	0.397039	0.875834	1	1036	tags=24%, list=14%, signal=28%
REPRODUCTION	REPRODUCTION		73	0.254909	1.05543	0.375303	0.875523	1	2723	tags=48%, list=36%, signal=75%
TRANSCRIPTION_FACTOR_ACTIVITY	TRANSCRIPTION_FACTOR_ACTIVITY		157	0.229157	1.05503	0.377729	0.87529	1	1756	tags=28%, list=23%, signal=36%
UV-CMV_UNIQUE_HCMV_6HRS_DN	UV-CMV_UNIQUE_HCMV_6HRS_DN		50	0.273544	1.05495	0.390762	0.873978	1	1703	tags=32%, list=23%, signal=41%
HSC_LTHSC_FETAL	HSC_LTHSC_FETAL		135	0.236204	1.05477	0.388209	0.872914	1	1672	tags=29%, list=22%, signal=37%
ATRBRCAPATHWAY	ATRBRCAPATHWAY		14	0.368175	1.0534	0.414566	0.875865	1	3210	tags=57%, list=43%, signal=100%
CALRES_RHESUS_UP	CALRES_RHESUS_UP		40	0.288094	1.05329	0.39263	0.874579	1	1906	tags=40%, list=25%, signal=53%
PENG_LEUCINE_DN	PENG_LEUCINE_DN		143	0.234002	1.05291	0.369127	0.874243	1	2340	tags=33%, list=31%, signal=47%
CATION_BINDING	CATION_BINDING		92	0.247063	1.05174	0.385613	0.87647	1	2290	tags=38%, list=31%, signal=54%
JECHLINGER_EMT_DN	JECHLINGER_EMT_DN		28	0.307895	1.05101	0.395532	0.877308	1	1219	tags=32%, list=16%, signal=38%
HEMOPOIESIS	HEMOPOIESIS		30	0.306316	1.05039	0.397403	0.877704	1	2284	tags=47%, list=30%, signal=67%
SPLICEOSOME_ASSEMBLY	SPLICEOSOME_ASSEMBLY		16	0.355948	1.04995	0.362426	0.877591	1	2877	tags=44%, list=38%, signal=71%
PROTEIN_DIMERIZATION_ACTIVITY	PROTEIN_DIMERIZATION_ACTIVITY		97	0.242701	1.04985	0.390046	0.876332	1	2708	tags=43%, list=36%, signal=67%
HSA04530_TIGHT_JUNCTION	HSA04530_TIGHT_JUNCTION		57	0.268526	1.04839	0.404535	0.879493	1	2291	tags=37%, list=31%, signal=53%
CELL_MOTILITY	CELL_MOTILITY		63	0.257861	1.04777	0.391677	0.879954	1	1219	tags=24%, list=16%, signal=28%
RBPATHWAY	RBPATHWAY		10	0.406978	1.0477	0.41821	0.878587	1	1868	tags=40%, list=25%, signal=53%
PROTEIN_AMINO_ACID_AUTOPHOSPHORYLATION	PROTEIN_AMINO_ACID_AUTOPHOSPHORYLATION		14	0.370996	1.04766	0.413133	0.877148	1	3950	tags=64%, list=53%, signal=135%
H2O2_CSBRESCUED_UP	H2O2_CSBRESCUED_UP		35	0.294399	1.04636	0.38946	0.87974	1	1215	tags=31%, list=16%, signal=37%
PYRIMIDINE_METABOLISM	PYRIMIDINE_METABOLISM		37	0.289263	1.04562	0.416561	0.880543	1	1914	tags=32%, list=26%, signal=43%
IDX_TSA_DN_CLUSTER2	IDX_TSA_DN_CLUSTER2		42	0.275401	1.04285	0.413572	0.888002	1	1902	tags=33%, list=25%, signal=44%
HSA00150_ANDROGEN_AND_ESTROGEN_METABOLISM	HSA00150_ANDROGEN_AND_ESTROGEN_METABOLISM		15	0.362687	1.04178	0.401122	0.889908	1	1154	tags=33%, list=15%, signal=39%
HSA00240_PYRIMIDINE_METABOLISM	HSA00240_PYRIMIDINE_METABOLISM		55	0.265419	1.04098	0.386139	0.890947	1	2865	tags=40%, list=38%, signal=64%
PROTEIN_AUTOPROCESSING	PROTEIN_AUTOPROCESSING		14	0.370996	1.0407	0.424754	0.890256	1	3950	tags=64%, list=53%, signal=135%
CELLCYCLEPATHWAY	CELLCYCLEPATHWAY		15	0.359669	1.03785	0.434066	0.897864	1	2837	tags=53%, list=38%, signal=86%
SHEPARD_BMYB_MORPHOLINO_DN	SHEPARD_BMYB_MORPHOLINO_DN		99	0.238272	1.03564	0.408305	0.903444	1	2141	tags=38%, list=29%, signal=53%
HSA05215_PROSTATE_CANCER	HSA05215_PROSTATE_CANCER		53	0.267079	1.03556	0.434243	0.902106	1	1369	tags=28%, list=18%, signal=34%
INTEGRATOR_COMPLEX	INTEGRATOR_COMPLEX		10	0.40163	1.03555	0.439776	0.900547	1	1399	tags=40%, list=19%, signal=49%
UVC_HIGH_D9_DN	UVC_HIGH_D9_DN		19	0.330152	1.03531	0.42292	0.899726	1	2356	tags=53%, list=31%, signal=77%
KNUDSEN_PMNS_DN	KNUDSEN_PMNS_DN		167	0.224172	1.03409	0.406557	0.902077	1	2132	tags=31%, list=28%, signal=43%
SIG_PIP3_SIGNALING_IN_CARDIAC_MYOCTES	SIG_PIP3_SIGNALING_IN_CARDIAC_MYOCTES		46	0.270879	1.03304	0.411239	0.903907	1	2539	tags=46%, list=34%, signal=69%
IDENTICAL_PROTEIN_BINDING	IDENTICAL_PROTEIN_BINDING		161	0.225392	1.03274	0.404348	0.903313	1	2297	tags=35%, list=31%, signal=49%
PENG_GLUTAMINE_DN	PENG_GLUTAMINE_DN		246	0.216578	1.03247	0.411333	0.90257	1	2342	tags=33%, list=31%, signal=47%
PROTEASOME_COMPLEX	PROTEASOME_COMPLEX		20	0.329304	1.032	0.425974	0.90248	1	483	tags=15%, list=6%, signal=16%
RIBONUCLEOPROTEIN_COMPLEX_BIOGENESIS_AND_ASSEMBLY	RIBONUCLEOPROTEIN_COMPLEX_BIOGENESIS_AND_ASSEMBLY		66	0.250938	1.03085	0.405018	0.904578	1	3424	tags=52%, list=46%, signal=94%
SHEPARD_NEG_REG_OF_CELL_PROLIFERATION	SHEPARD_NEG_REG_OF_CELL_PROLIFERATION		55	0.264486	1.03055	0.424574	0.904021	1	2496	tags=38%, list=33%, signal=57%
CORTEX_ENRICHMENT_LATE_UP	CORTEX_ENRICHMENT_LATE_UP		12	0.385577	1.03029	0.43913	0.903266	1	2876	tags=67%, list=38%, signal=108%
HSA01030_GLYCAN_STRUCTURES_BIOSYNTHESIS_1	HSA01030_GLYCAN_STRUCTURES_BIOSYNTHESIS_1		49	0.269299	1.02902	0.436275	0.905748	1	1870	tags=37%, list=25%, signal=49%
ERKPATHWAY	ERKPATHWAY		20	0.328575	1.02777	0.434548	0.908123	1	1077	tags=25%, list=14%, signal=29%
EIF2PATHWAY	EIF2PATHWAY		10	0.39774	1.0263	0.448949	0.911332	1	1369	tags=30%, list=18%, signal=37%
ORGAN_DEVELOPMENT	ORGAN_DEVELOPMENT		194	0.217639	1.02543	0.425373	0.912625	1	2300	tags=36%, list=31%, signal=50%
HSA00970_AMINOACYL_TRNA_BIOSYNTHESIS	HSA00970_AMINOACYL_TRNA_BIOSYNTHESIS		32	0.29007	1.02405	0.433687	0.915474	1	1873	tags=31%, list=25%, signal=41%
XU_ATRA_PLUSNSC_DN	XU_ATRA_PLUSNSC_DN		12	0.379837	1.02365	0.462536	0.915206	1	3360	tags=67%, list=45%, signal=121%
UVC_LOW_ALL_DN	UVC_LOW_ALL_DN		44	0.269201	1.02365	0.414482	0.913629	1	1537	tags=27%, list=20%, signal=34%
POD1_KO_MOST_DN	POD1_KO_MOST_DN		10	0.399046	1.02356	0.431085	0.912343	1	3147	tags=70%, list=42%, signal=120%
HIPPOCAMPUS_DEVELOPMENT_POSTNATAL	HIPPOCAMPUS_DEVELOPMENT_POSTNATAL		30	0.297204	1.0234	0.426187	0.911329	1	3022	tags=63%, list=40%, signal=106%
ENDONUCLEASE_ACTIVITY	ENDONUCLEASE_ACTIVITY		16	0.346515	1.02203	0.44837	0.914171	1	1549	tags=31%, list=21%, signal=39%
ACTIN_POLYMERIZATION_AND_OR_DEPOLYMERIZATION	ACTIN_POLYMERIZATION_AND_OR_DEPOLYMERIZATION		14	0.35136	1.02137	0.435574	0.914849	1	679	tags=21%, list=9%, signal=24%
NEGATIVE_REGULATION_OF_CATALYTIC_ACTIVITY	NEGATIVE_REGULATION_OF_CATALYTIC_ACTIVITY		34	0.285806	1.02084	0.425974	0.914899	1	919	tags=24%, list=12%, signal=27%
ION_BINDING	ION_BINDING		124	0.230596	1.01964	0.43922	0.917123	1	2515	tags=40%, list=34%, signal=58%
BASAL_LAMINA	BASAL_LAMINA		10	0.396459	1.01836	0.457014	0.919519	1	3021	tags=70%, list=40%, signal=117%
CALCINEURIN_NF_AT_SIGNALING	CALCINEURIN_NF_AT_SIGNALING		44	0.271024	1.0168	0.449689	0.922827	1	2685	tags=41%, list=36%, signal=63%
VEGF_MMMEC_12HRS_UP	VEGF_MMMEC_12HRS_UP		20	0.332745	1.01642	0.441958	0.922441	1	1556	tags=40%, list=21%, signal=50%
SHEPARD_POS_REG_OF_CELL_PROLIFERATION	SHEPARD_POS_REG_OF_CELL_PROLIFERATION		41	0.269288	1.01453	0.452806	0.926934	1	2560	tags=41%, list=34%, signal=63%
LIZUKA_G1_SM_G2	LIZUKA_G1_SM_G2		23	0.314914	1.01422	0.455598	0.926356	1	1916	tags=35%, list=26%, signal=47%
NEGATIVE_REGULATION_OF_CELL_PROLIFERATION	NEGATIVE_REGULATION_OF_CELL_PROLIFERATION		74	0.245293	1.01351	0.451574	0.927076	1	2496	tags=38%, list=33%, signal=56%
UVB_NHEK2_UP	UVB_NHEK2_UP		47	0.273545	1.01318	0.450704	0.926526	1	2504	tags=43%, list=33%, signal=63%
REGULATION_OF_GENE_EXPRESSION__EPIGENETIC	REGULATION_OF_GENE_EXPRESSION__EPIGENETIC		14	0.356945	1.01263	0.449376	0.926712	1	959	tags=29%, list=13%, signal=33%
CALCINEURINPATHWAY	CALCINEURINPATHWAY		14	0.360481	1.01116	0.446043	0.929816	1	2486	tags=50%, list=33%, signal=75%
PROTEOLYSIS	PROTEOLYSIS		110	0.22891	1.0106	0.446188	0.930086	1	2116	tags=31%, list=28%, signal=42%
NGUYEN_KERATO_UP	NGUYEN_KERATO_UP		20	0.322936	1.01051	0.465494	0.92881	1	447	tags=20%, list=6%, signal=21%
BRCA_BRCA1_POS	BRCA_BRCA1_POS		59	0.251458	1.0102	0.455458	0.928242	1	3001	tags=44%, list=40%, signal=73%
HDACI_COLON_CLUSTER10	HDACI_COLON_CLUSTER10		25	0.305939	1.00805	0.457105	0.933571	1	2519	tags=48%, list=34%, signal=72%
SPHINGOLIPID_METABOLIC_PROCESS	SPHINGOLIPID_METABOLIC_PROCESS		13	0.356534	1.00707	0.448921	0.934988	1	919	tags=31%, list=12%, signal=35%
CYSTEINE_TYPE_ENDOPEPTIDASE_ACTIVITY	CYSTEINE_TYPE_ENDOPEPTIDASE_ACTIVITY		27	0.30015	1.00551	0.466225	0.938479	1	1563	tags=33%, list=21%, signal=42%
UV-CMV_UNIQUE_HCMV_6HRS_UP	UV-CMV_UNIQUE_HCMV_6HRS_UP		53	0.257807	1.00391	0.462871	0.94196	1	2466	tags=40%, list=33%, signal=59%
GILDEA_BLADDER_UP	GILDEA_BLADDER_UP		24	0.307346	1.00375	0.46462	0.940889	1	1496	tags=38%, list=20%, signal=47%
MACROMOLECULE_CATABOLIC_PROCESS	MACROMOLECULE_CATABOLIC_PROCESS		91	0.233772	1.00233	0.463606	0.943762	1	3265	tags=46%, list=44%, signal=81%
ER_NUCLEAR_SIGNALING_PATHWAY	ER_NUCLEAR_SIGNALING_PATHWAY		13	0.35944	1.00156	0.47851	0.944558	1	3224	tags=62%, list=43%, signal=108%
PROTEIN_DOMAIN_SPECIFIC_BINDING	PROTEIN_DOMAIN_SPECIFIC_BINDING		30	0.289979	1.00092	0.452288	0.944976	1	3045	tags=47%, list=41%, signal=78%
BHATTACHARYA_ESC_UP	BHATTACHARYA_ESC_UP		46	0.264096	1.00071	0.459057	0.944071	1	3527	tags=59%, list=47%, signal=110%
PASSERINI_PROLIFERATION	PASSERINI_PROLIFERATION		32	0.287801	1.00045	0.477764	0.943301	1	3031	tags=50%, list=40%, signal=84%
N_ACETYLTRANSFERASE_ACTIVITY	N_ACETYLTRANSFERASE_ACTIVITY		14	0.357588	0.999369	0.477762	0.945022	1	820	tags=29%, list=11%, signal=32%
LIPOPROTEIN_BIOSYNTHETIC_PROCESS	LIPOPROTEIN_BIOSYNTHETIC_PROCESS		17	0.332424	0.999266	0.479606	0.943786	1	3107	tags=53%, list=41%, signal=90%
UVB_NHEK1_DN	UVB_NHEK1_DN		218	0.212551	0.999197	0.488912	0.94247	1	2517	tags=35%, list=34%, signal=51%
HSC_HSCANDPROGENITORS_FETAL	HSC_HSCANDPROGENITORS_FETAL		323	0.202955	0.998616	0.498458	0.942715	1	2736	tags=38%, list=36%, signal=57%
RESISTANCE_XENOGRAFTS_UP	RESISTANCE_XENOGRAFTS_UP		12	0.3622	0.998584	0.463977	0.941253	1	1168	tags=33%, list=16%, signal=39%
ABRAHAM_AL_VS_MM_DN	ABRAHAM_AL_VS_MM_DN		13	0.351916	0.998483	0.472914	0.94006	1	1362	tags=31%, list=18%, signal=38%
CMV_24HRS_DN	CMV_24HRS_DN		47	0.263803	0.997777	0.471483	0.940685	1	1723	tags=38%, list=23%, signal=49%
NI2_MOUSE_DN	NI2_MOUSE_DN		20	0.314644	0.997296	0.469359	0.940605	1	943	tags=25%, list=13%, signal=29%
HSC_LTHSC_ADULT	HSC_LTHSC_ADULT		161	0.21911	0.997117	0.488987	0.939626	1	1672	tags=27%, list=22%, signal=34%
TRANSFERASE_ACTIVITY__TRANSFERRING_HEXOSYL_GROUPS	TRANSFERASE_ACTIVITY__TRANSFERRING_HEXOSYL_GROUPS		44	0.267913	0.995785	0.479798	0.942354	1	1812	tags=32%, list=24%, signal=42%
IL6_SCAR_FIBRO_UP	IL6_SCAR_FIBRO_UP		17	0.340345	0.994788	0.463946	0.943878	1	3701	tags=65%, list=49%, signal=127%
PROTEIN_AMINO_ACID_LIPIDATION	PROTEIN_AMINO_ACID_LIPIDATION		17	0.332424	0.99439	0.47486	0.943574	1	3107	tags=53%, list=41%, signal=90%
IFN_BETA_GLIOMA_DN	IFN_BETA_GLIOMA_DN		30	0.291477	0.994091	0.469281	0.942933	1	1693	tags=33%, list=23%, signal=43%
TCELL_ANERGIC_UP	TCELL_ANERGIC_UP		40	0.267599	0.99308	0.457895	0.944439	1	829	tags=23%, list=11%, signal=25%
GH_EXOGENOUS_MIDDLE_UP	GH_EXOGENOUS_MIDDLE_UP		28	0.291461	0.992263	0.492578	0.945352	1	553	tags=18%, list=7%, signal=19%
ET743_SARCOMA_DN	ET743_SARCOMA_DN		217	0.209571	0.992198	0.501581	0.944026	1	3090	tags=43%, list=41%, signal=71%
MOUSE_TISSUE_TESTIS	MOUSE_TISSUE_TESTIS		13	0.354481	0.991925	0.486301	0.943321	1	3385	tags=54%, list=45%, signal=98%
SYSTEM_DEVELOPMENT	SYSTEM_DEVELOPMENT		274	0.205506	0.991815	0.51483	0.942148	1	3045	tags=46%, list=41%, signal=75%
RNA_SPLICING__VIA_TRANSESTERIFICATION_REACTIONS	RNA_SPLICING__VIA_TRANSESTERIFICATION_REACTIONS		28	0.291007	0.991558	0.485161	0.941464	1	3924	tags=57%, list=52%, signal=119%
HSC_HSCANDPROGENITORS_SHARED	HSC_HSCANDPROGENITORS_SHARED		323	0.202955	0.990702	0.520492	0.942602	1	2736	tags=38%, list=36%, signal=57%
ACTINYPATHWAY	ACTINYPATHWAY		15	0.34289	0.989926	0.489422	0.943445	1	2908	tags=47%, list=39%, signal=76%
POMEROY_MD_TREATMENT_GOOD_VS_POOR_UP	POMEROY_MD_TREATMENT_GOOD_VS_POOR_UP		16	0.332558	0.989589	0.498563	0.942878	1	2682	tags=50%, list=36%, signal=78%
CORTEX_ENRICHMENT_EARLY_UP	CORTEX_ENRICHMENT_EARLY_UP		10	0.381112	0.988111	0.507267	0.945912	1	3046	tags=50%, list=41%, signal=84%
WERNER_FIBRO_DN	WERNER_FIBRO_DN		114	0.223743	0.987071	0.489409	0.947488	1	2525	tags=39%, list=34%, signal=59%
N_ACYLTRANSFERASE_ACTIVITY	N_ACYLTRANSFERASE_ACTIVITY		15	0.341369	0.98698	0.5	0.946259	1	3149	tags=60%, list=42%, signal=103%
NEGATIVE_REGULATION_OF_CELLULAR_PROTEIN_METABOLIC_PROCESS	NEGATIVE_REGULATION_OF_CELLULAR_PROTEIN_METABOLIC_PROCESS		23	0.305892	0.985799	0.494565	0.948353	1	2415	tags=43%, list=32%, signal=64%
GN_CAMP_GRANULOSA_DN	GN_CAMP_GRANULOSA_DN		46	0.25991	0.98566	0.483104	0.947288	1	1725	tags=24%, list=23%, signal=31%
HOFMANN_MDS_CD34_HIGH_RISK	HOFMANN_MDS_CD34_HIGH_RISK		10	0.386957	0.98519	0.467958	0.947212	1	960	tags=30%, list=13%, signal=34%
AS3_FIBRO_C3	AS3_FIBRO_C3		27	0.294845	0.984444	0.481529	0.947964	1	1405	tags=30%, list=19%, signal=36%
CELL_CYCLE_CHECKPOINT	CELL_CYCLE_CHECKPOINT		20	0.316806	0.984025	0.495186	0.947751	1	1868	tags=30%, list=25%, signal=40%
TRANSFORMING_GROWTH_FACTOR_BETA_RECEPTOR_SIGNALING_PATHWAY	TRANSFORMING_GROWTH_FACTOR_BETA_RECEPTOR_SIGNALING_PATHWAY		17	0.333118	0.983512	0.497908	0.947874	1	1693	tags=41%, list=23%, signal=53%
CELL_CYCLE_CHECKPOINT_GO_0000075	CELL_CYCLE_CHECKPOINT_GO_0000075		28	0.290663	0.983143	0.49359	0.9475	1	4048	tags=68%, list=54%, signal=147%
AS3_FIBRO_C2	AS3_FIBRO_C2		21	0.312078	0.98243	0.493776	0.948137	1	844	tags=24%, list=11%, signal=27%
HSC_STHSC_SHARED	HSC_STHSC_SHARED		17	0.327405	0.982425	0.507714	0.946678	1	2954	tags=41%, list=39%, signal=68%
TISSUE_REMODELING	TISSUE_REMODELING		10	0.38658	0.982014	0.494935	0.946467	1	2596	tags=60%, list=35%, signal=92%
CLATHRIN_COATED_VESICLE	CLATHRIN_COATED_VESICLE		22	0.3033	0.981692	0.486968	0.945932	1	3689	tags=64%, list=49%, signal=125%
PEPTIDASE_ACTIVITY	PEPTIDASE_ACTIVITY		75	0.238538	0.981639	0.510455	0.944624	1	1563	tags=29%, list=21%, signal=37%
OXSTRESS_RPE_H2O2TBH_DN	OXSTRESS_RPE_H2O2TBH_DN		21	0.312078	0.980205	0.484932	0.947455	1	844	tags=24%, list=11%, signal=27%
IL1_CORNEA_DN	IL1_CORNEA_DN		49	0.258973	0.980064	0.513141	0.946422	1	1230	tags=27%, list=16%, signal=32%
BLEO_MOUSE_LYMPH_LOW_24HRS_DN	BLEO_MOUSE_LYMPH_LOW_24HRS_DN		22	0.303766	0.979849	0.504098	0.945591	1	2899	tags=55%, list=39%, signal=89%
TRANSFERASE_ACTIVITY__TRANSFERRING_ALKYL_OR_ARYL__OTHER_THAN_METHYL__GROUPS	TRANSFERASE_ACTIVITY__TRANSFERRING_ALKYL_OR_ARYL__OTHER_THAN_METHYL__GROUPS		15	0.341591	0.979486	0.489851	0.945265	1	1813	tags=40%, list=24%, signal=53%
COATED_VESICLE	COATED_VESICLE		30	0.282376	0.979298	0.482233	0.944361	1	3464	tags=53%, list=46%, signal=99%
REGULATION_OF_MITOSIS	REGULATION_OF_MITOSIS		19	0.318616	0.978934	0.505376	0.943914	1	2343	tags=47%, list=31%, signal=69%
PASSERINI_SIGNAL	PASSERINI_SIGNAL		186	0.211196	0.978931	0.526652	0.942471	1	1761	tags=28%, list=23%, signal=36%
TAKEDA_NUP8_HOXA9_6H_UP	TAKEDA_NUP8_HOXA9_6H_UP		37	0.268454	0.97847	0.498715	0.942395	1	1367	tags=27%, list=18%, signal=33%
ADIP_DIFF_CLUSTER1	ADIP_DIFF_CLUSTER1		39	0.267597	0.978137	0.509753	0.941954	1	827	tags=23%, list=11%, signal=26%
GAMMA-UV_FIBRO_DN	GAMMA-UV_FIBRO_DN		25	0.300013	0.978107	0.518417	0.940609	1	1752	tags=32%, list=23%, signal=42%
UVC_TTD_8HR_DN	UVC_TTD_8HR_DN		126	0.218198	0.976464	0.526796	0.943925	1	2353	tags=36%, list=31%, signal=51%
FERRANDO_MLL_T_ALL_UP	FERRANDO_MLL_T_ALL_UP		47	0.252152	0.975893	0.502463	0.944181	1	2880	tags=47%, list=38%, signal=75%
TRANSLATION_FACTOR_ACTIVITY__NUCLEIC_ACID_BINDING	TRANSLATION_FACTOR_ACTIVITY__NUCLEIC_ACID_BINDING		24	0.302827	0.975883	0.513699	0.942777	1	2080	tags=38%, list=28%, signal=52%
AGED_MOUSE_HYPOTH_UP	AGED_MOUSE_HYPOTH_UP		40	0.266006	0.975532	0.506361	0.942459	1	2272	tags=35%, list=30%, signal=50%
XU_CBP_UP	XU_CBP_UP		14	0.344091	0.975324	0.495077	0.941642	1	1883	tags=29%, list=25%, signal=38%
ATP_DEPENDENT_RNA_HELICASE_ACTIVITY	ATP_DEPENDENT_RNA_HELICASE_ACTIVITY		13	0.356301	0.974595	0.516854	0.942406	1	2319	tags=54%, list=31%, signal=78%
HSC_HSCANDPROGENITORS_ADULT	HSC_HSCANDPROGENITORS_ADULT		328	0.199927	0.973934	0.568041	0.942867	1	2555	tags=35%, list=34%, signal=51%
PARK_RARALPHA_UP	PARK_RARALPHA_UP		22	0.30455	0.973692	0.509434	0.942184	1	922	tags=23%, list=12%, signal=26%
AS3_FIBRO_UP	AS3_FIBRO_UP		27	0.294845	0.973682	0.523302	0.940789	1	1405	tags=30%, list=19%, signal=36%
HBX_HEP_UP	HBX_HEP_UP		13	0.348609	0.973475	0.510885	0.93997	1	2727	tags=62%, list=36%, signal=97%
ZHAN_MM_CD138_HP_VS_REST	ZHAN_MM_CD138_HP_VS_REST		28	0.284774	0.970163	0.517995	0.947923	1	2922	tags=46%, list=39%, signal=76%
NUCLEAR_PORE	NUCLEAR_PORE		26	0.288104	0.969106	0.506794	0.949562	1	2702	tags=42%, list=36%, signal=66%
BRENTANI_REPAIR	BRENTANI_REPAIR		25	0.285818	0.968442	0.508678	0.950034	1	3210	tags=52%, list=43%, signal=91%
PROTEIN_MODIFICATION_PROCESS	PROTEIN_MODIFICATION_PROCESS		325	0.197437	0.967621	0.577002	0.950996	1	2545	tags=34%, list=34%, signal=49%
HSC_STHSC_FETAL	HSC_STHSC_FETAL		17	0.327405	0.967	0.517434	0.951373	1	2954	tags=41%, list=39%, signal=68%
CATION_TRANSPORT	CATION_TRANSPORT		32	0.277628	0.965518	0.527632	0.954158	1	856	tags=22%, list=11%, signal=25%
AS3_FIBRO_C1	AS3_FIBRO_C1		21	0.312078	0.963171	0.525102	0.959566	1	844	tags=24%, list=11%, signal=27%
CREBPATHWAY	CREBPATHWAY		19	0.310634	0.962593	0.503487	0.959893	1	1077	tags=26%, list=14%, signal=31%
UVC_XPCS_4HR_DN	UVC_XPCS_4HR_DN		179	0.205672	0.962555	0.565547	0.958569	1	2519	tags=34%, list=34%, signal=49%
REPRODUCTIVE_PROCESS	REPRODUCTIVE_PROCESS		46	0.250217	0.962341	0.533084	0.957749	1	2929	tags=50%, list=39%, signal=82%
ABRAHAM_MM_VS_AL_UP	ABRAHAM_MM_VS_AL_UP		14	0.341171	0.961046	0.534712	0.960032	1	1362	tags=29%, list=18%, signal=35%
KINETOCHORE	KINETOCHORE		19	0.30955	0.960098	0.527624	0.961323	1	3400	tags=53%, list=45%, signal=96%
PENG_GLUTAMINE_UP	PENG_GLUTAMINE_UP		205	0.20421	0.959422	0.577943	0.961853	1	2729	tags=41%, list=36%, signal=63%
MUSCLE_DEVELOPMENT	MUSCLE_DEVELOPMENT		34	0.269976	0.959299	0.550706	0.960791	1	2300	tags=44%, list=31%, signal=63%
INFLAMMATORY_RESPONSE_PATHWAY	INFLAMMATORY_RESPONSE_PATHWAY		16	0.322337	0.956315	0.525815	0.967846	1	3218	tags=63%, list=43%, signal=109%
HSA04020_CALCIUM_SIGNALING_PATHWAY	HSA04020_CALCIUM_SIGNALING_PATHWAY		47	0.252757	0.955551	0.539604	0.96858	1	3203	tags=55%, list=43%, signal=96%
IRITANI_ADPROX_LYMPH	IRITANI_ADPROX_LYMPH		69	0.236029	0.955021	0.536557	0.968735	1	1512	tags=32%, list=20%, signal=40%
CTNNB1_ONCOGENIC_SIGNATURE	CTNNB1_ONCOGENIC_SIGNATURE		61	0.240034	0.954048	0.567696	0.970032	1	2021	tags=30%, list=27%, signal=40%
PHOSPHORIC_MONOESTER_HYDROLASE_ACTIVITY	PHOSPHORIC_MONOESTER_HYDROLASE_ACTIVITY		64	0.237996	0.953166	0.558168	0.971158	1	2296	tags=42%, list=31%, signal=60%
CHANG_SERUM_RESPONSE_UP	CHANG_SERUM_RESPONSE_UP		110	0.217225	0.951919	0.562361	0.973209	1	2366	tags=36%, list=32%, signal=52%
CHEN_HOXA5_TARGETS_DN	CHEN_HOXA5_TARGETS_DN		29	0.282975	0.951465	0.528178	0.973066	1	2928	tags=48%, list=39%, signal=79%
BIOPOLYMER_CATABOLIC_PROCESS	BIOPOLYMER_CATABOLIC_PROCESS		81	0.228973	0.951306	0.556461	0.972076	1	3265	tags=47%, list=44%, signal=82%
DORSAM_HOXA9_DN	DORSAM_HOXA9_DN		22	0.296597	0.950751	0.544715	0.972192	1	1193	tags=18%, list=16%, signal=22%
REGULATION_OF_CYTOSKELETON_ORGANIZATION_AND_BIOGENESIS	REGULATION_OF_CYTOSKELETON_ORGANIZATION_AND_BIOGENESIS		22	0.295979	0.950449	0.533422	0.97165	1	3853	tags=64%, list=51%, signal=130%
VIRAL_REPRODUCTIVE_PROCESS	VIRAL_REPRODUCTIVE_PROCESS		22	0.296132	0.948883	0.524	0.974652	1	3062	tags=55%, list=41%, signal=92%
REGULATION_OF_CELL_PROLIFERATION	REGULATION_OF_CELL_PROLIFERATION		136	0.210116	0.948873	0.567478	0.973271	1	2723	tags=38%, list=36%, signal=58%
MATSUDA_VALPHAINKT_DIFF	MATSUDA_VALPHAINKT_DIFF		241	0.199066	0.948547	0.604454	0.972721	1	2346	tags=34%, list=31%, signal=48%
ACTIN_FILAMENT_ORGANIZATION	ACTIN_FILAMENT_ORGANIZATION		11	0.359536	0.948508	0.536011	0.971423	1	3565	tags=55%, list=48%, signal=104%
HOFFMANN_BIVSBII_BI	HOFFMANN_BIVSBII_BI		51	0.247202	0.946717	0.56391	0.975078	1	2743	tags=49%, list=37%, signal=77%
DAC_PANC_UP	DAC_PANC_UP		109	0.21394	0.945168	0.588701	0.978063	1	1765	tags=31%, list=24%, signal=40%
ORGANELLE_LOCALIZATION	ORGANELLE_LOCALIZATION		13	0.335549	0.944741	0.543569	0.977807	1	1487	tags=31%, list=20%, signal=38%
MPRPATHWAY	MPRPATHWAY		13	0.338036	0.944564	0.541844	0.97692	1	2076	tags=38%, list=28%, signal=53%
DNA_INTEGRITY_CHECKPOINT	DNA_INTEGRITY_CHECKPOINT		14	0.330984	0.944118	0.528571	0.976782	1	3210	tags=57%, list=43%, signal=100%
AGED_RHESUS_UP	AGED_RHESUS_UP		88	0.221867	0.943902	0.564815	0.975971	1	2130	tags=33%, list=28%, signal=45%
AGED_MOUSE_CORTEX_DN	AGED_MOUSE_CORTEX_DN		36	0.261453	0.943602	0.548306	0.975395	1	1863	tags=31%, list=25%, signal=40%
SANSOM_APC_4_DN	SANSOM_APC_4_DN		31	0.27027	0.943137	0.550459	0.975291	1	1210	tags=32%, list=16%, signal=38%
REOVIRUS_HEK293_DN	REOVIRUS_HEK293_DN		148	0.206775	0.942311	0.583885	0.976202	1	1430	tags=22%, list=19%, signal=26%
PROTEIN_KINASE_ACTIVITY	PROTEIN_KINASE_ACTIVITY		146	0.207207	0.942168	0.591904	0.975198	1	2736	tags=37%, list=36%, signal=57%
PROTEIN_TARGETING	PROTEIN_TARGETING		75	0.227678	0.941799	0.563397	0.974851	1	1380	tags=23%, list=18%, signal=27%
SPRYPATHWAY	SPRYPATHWAY		12	0.345819	0.941766	0.551227	0.973571	1	3247	tags=67%, list=43%, signal=117%
CELLULAR_RESPONSE_TO_STIMULUS	CELLULAR_RESPONSE_TO_STIMULUS		13	0.334315	0.941757	0.567055	0.972219	1	1369	tags=31%, list=18%, signal=38%
HSA00230_PURINE_METABOLISM	HSA00230_PURINE_METABOLISM		79	0.225922	0.940851	0.584706	0.973326	1	3208	tags=46%, list=43%, signal=79%
PHOSPHOTRANSFERASE_ACTIVITY__ALCOHOL_GROUP_AS_ACCEPTOR	PHOSPHOTRANSFERASE_ACTIVITY__ALCOHOL_GROUP_AS_ACCEPTOR		173	0.201672	0.940558	0.606645	0.972807	1	2489	tags=34%, list=33%, signal=49%
ASTIER_BCELL	ASTIER_BCELL		34	0.266047	0.939535	0.555701	0.974298	1	1946	tags=35%, list=26%, signal=47%
NAB_LUNG_DN	NAB_LUNG_DN		26	0.281088	0.939289	0.557981	0.973604	1	2564	tags=54%, list=34%, signal=82%
RHYTHMIC_PROCESS	RHYTHMIC_PROCESS		11	0.352463	0.939144	0.550296	0.972644	1	2708	tags=45%, list=36%, signal=71%
DRUG_BINDING	DRUG_BINDING		12	0.347392	0.938399	0.549337	0.973274	1	307	tags=17%, list=4%, signal=17%
WANG_MLL_CBP_VS_GMP_UP	WANG_MLL_CBP_VS_GMP_UP		18	0.306632	0.938116	0.541783	0.972681	1	2516	tags=44%, list=34%, signal=67%
COATED_VESICLE_MEMBRANE	COATED_VESICLE_MEMBRANE		14	0.326881	0.937987	0.532775	0.971665	1	2926	tags=43%, list=39%, signal=70%
PROTEIN_FOLDING	PROTEIN_FOLDING		42	0.251472	0.937801	0.574257	0.970818	1	3025	tags=50%, list=40%, signal=83%
CREB_BRAIN_8WKS_DN	CREB_BRAIN_8WKS_DN		34	0.266522	0.937616	0.569935	0.969948	1	1998	tags=29%, list=27%, signal=40%
NICK_RHAPC_UP	NICK_RHAPC_UP		24	0.287548	0.937098	0.568306	0.970016	1	3025	tags=54%, list=40%, signal=90%
TRNA_SYNTHETASES	TRNA_SYNTHETASES		19	0.303469	0.936955	0.562064	0.969066	1	1873	tags=37%, list=25%, signal=49%
ST_INTEGRIN_SIGNALING_PATHWAY	ST_INTEGRIN_SIGNALING_PATHWAY		47	0.249556	0.936502	0.584577	0.968955	1	2919	tags=47%, list=39%, signal=76%
VIRAL_INFECTIOUS_CYCLE	VIRAL_INFECTIOUS_CYCLE		20	0.296439	0.936227	0.552419	0.968309	1	1697	tags=35%, list=23%, signal=45%
TARTE_PLASMA_BLASTIC	TARTE_PLASMA_BLASTIC		240	0.196859	0.935434	0.634096	0.969145	1	2905	tags=41%, list=39%, signal=64%
ZHAN_MM_CD138_LB_VS_REST	ZHAN_MM_CD138_LB_VS_REST		13	0.343373	0.935196	0.56338	0.968466	1	2096	tags=38%, list=28%, signal=53%
SCHUMACHER_MYC_UP	SCHUMACHER_MYC_UP		39	0.255781	0.935022	0.575604	0.967596	1	2475	tags=44%, list=33%, signal=65%
BRG1_ALAB_UP	BRG1_ALAB_UP		24	0.287887	0.934739	0.563565	0.967021	1	1574	tags=29%, list=21%, signal=37%
PENG_GLUCOSE_DN	PENG_GLUCOSE_DN		104	0.216297	0.934692	0.6	0.965817	1	1969	tags=29%, list=26%, signal=39%
CATION_TRANSMEMBRANE_TRANSPORTER_ACTIVITY	CATION_TRANSMEMBRANE_TRANSPORTER_ACTIVITY		47	0.248742	0.934129	0.560701	0.965991	1	1121	tags=21%, list=15%, signal=25%
ET743_HELA_DN	ET743_HELA_DN		14	0.334704	0.933497	0.575246	0.966394	1	3319	tags=50%, list=44%, signal=89%
PORE_COMPLEX	PORE_COMPLEX		28	0.275219	0.933213	0.560647	0.965845	1	2702	tags=43%, list=36%, signal=67%
CELLULAR_BIOSYNTHETIC_PROCESS	CELLULAR_BIOSYNTHETIC_PROCESS		173	0.198983	0.931933	0.619934	0.967932	1	2142	tags=35%, list=29%, signal=47%
EPOPATHWAY	EPOPATHWAY		15	0.322418	0.931195	0.548936	0.968603	1	1519	tags=33%, list=20%, signal=42%
VHL_NORMAL_UP	VHL_NORMAL_UP		306	0.191694	0.931191	0.654359	0.96729	1	2910	tags=41%, list=39%, signal=64%
AS3_FIBRO_C4	AS3_FIBRO_C4		12	0.345799	0.930919	0.549928	0.96674	1	1518	tags=25%, list=20%, signal=31%
SECONDARY_ACTIVE_TRANSMEMBRANE_TRANSPORTER_ACTIVITY	SECONDARY_ACTIVE_TRANSMEMBRANE_TRANSPORTER_ACTIVITY		12	0.344359	0.92941	0.576867	0.969496	1	135	tags=17%, list=2%, signal=17%
HSA04070_PHOSPHATIDYLINOSITOL_SIGNALING_SYSTEM	HSA04070_PHOSPHATIDYLINOSITOL_SIGNALING_SYSTEM		38	0.255652	0.929393	0.587282	0.968231	1	2481	tags=42%, list=33%, signal=63%
DOUBLE_STRAND_BREAK_REPAIR	DOUBLE_STRAND_BREAK_REPAIR		16	0.317033	0.928824	0.572614	0.968402	1	952	tags=19%, list=13%, signal=21%
UVC_XPCS_ALL_DN	UVC_XPCS_ALL_DN		374	0.186851	0.927653	0.697154	0.970198	1	2541	tags=34%, list=34%, signal=48%
LEE_E2F1_UP	LEE_E2F1_UP		39	0.253435	0.927064	0.582375	0.970486	1	1694	tags=33%, list=23%, signal=43%
GTPASE_ACTIVATOR_ACTIVITY	GTPASE_ACTIVATOR_ACTIVITY		32	0.259888	0.927015	0.567852	0.969279	1	894	tags=22%, list=12%, signal=25%
REGULATION_OF_CELL_DIFFERENTIATION	REGULATION_OF_CELL_DIFFERENTIATION		21	0.290924	0.924884	0.583448	0.973647	1	3363	tags=57%, list=45%, signal=103%
ET743PT650_COLONCA_DN	ET743PT650_COLONCA_DN		38	0.25488	0.924644	0.582512	0.973002	1	2680	tags=39%, list=36%, signal=61%
BIOPOLYMER_MODIFICATION	BIOPOLYMER_MODIFICATION		336	0.189682	0.924482	0.684805	0.972137	1	3215	tags=42%, list=43%, signal=71%
HDACI_COLON_SUL_DN	HDACI_COLON_SUL_DN		124	0.206626	0.923897	0.646341	0.972338	1	2173	tags=32%, list=29%, signal=45%
CELL_CYCLE_REGULATOR	CELL_CYCLE_REGULATOR		19	0.299022	0.923777	0.565046	0.971335	1	4526	tags=74%, list=60%, signal=185%
COATED_MEMBRANE	COATED_MEMBRANE		14	0.326881	0.923566	0.57384	0.970561	1	2926	tags=43%, list=39%, signal=70%
NUCLEAR_ENVELOPE	NUCLEAR_ENVELOPE		51	0.236328	0.923242	0.599016	0.970096	1	3420	tags=49%, list=46%, signal=89%
FLECHNER_KIDNEY_TRANSPLANT_REJECTION_PBL_UP	FLECHNER_KIDNEY_TRANSPLANT_REJECTION_PBL_UP		52	0.23676	0.922963	0.5925	0.969452	1	2436	tags=33%, list=32%, signal=48%
PROTEIN_HETERODIMERIZATION_ACTIVITY	PROTEIN_HETERODIMERIZATION_ACTIVITY		50	0.238514	0.922658	0.589421	0.96891	1	2708	tags=44%, list=36%, signal=68%
VESICLE_COAT	VESICLE_COAT		14	0.326881	0.922318	0.556348	0.968483	1	2926	tags=43%, list=39%, signal=70%
RNA_DEPENDENT_ATPASE_ACTIVITY	RNA_DEPENDENT_ATPASE_ACTIVITY		14	0.328803	0.922312	0.578431	0.967208	1	2319	tags=50%, list=31%, signal=72%
TAKEDA_NUP8_HOXA9_6H_DN	TAKEDA_NUP8_HOXA9_6H_DN		21	0.286732	0.92143	0.569501	0.968203	1	1085	tags=24%, list=14%, signal=28%
CALRES_MOUSE_DN	CALRES_MOUSE_DN		26	0.273283	0.921384	0.598945	0.967021	1	1887	tags=35%, list=25%, signal=46%
CCR3PATHWAY	CCR3PATHWAY		13	0.337195	0.920719	0.584527	0.967412	1	2324	tags=46%, list=31%, signal=67%
ENZYME_LINKED_RECEPTOR_PROTEIN_SIGNALING_PATHWAY	ENZYME_LINKED_RECEPTOR_PROTEIN_SIGNALING_PATHWAY		55	0.232323	0.920592	0.609512	0.966467	1	1748	tags=25%, list=23%, signal=33%
G1PATHWAY	G1PATHWAY		16	0.309401	0.920441	0.558704	0.965572	1	2468	tags=50%, list=33%, signal=74%
HSA05220_CHRONIC_MYELOID_LEUKEMIA	HSA05220_CHRONIC_MYELOID_LEUKEMIA		50	0.236024	0.920072	0.601227	0.965253	1	2076	tags=34%, list=28%, signal=47%
MYELOID_CELL_DIFFERENTIATION	MYELOID_CELL_DIFFERENTIATION		21	0.292539	0.919723	0.569832	0.96488	1	2150	tags=43%, list=29%, signal=60%
STRESS_GENOTOXIC_SPECIFIC_DN	STRESS_GENOTOXIC_SPECIFIC_DN		22	0.285299	0.919415	0.58498	0.964394	1	949	tags=23%, list=13%, signal=26%
XU_ATRA_UP	XU_ATRA_UP		12	0.341457	0.918054	0.576438	0.96672	1	181	tags=17%, list=2%, signal=17%
DISTECHE_XINACTIVATED_GENES	DISTECHE_XINACTIVATED_GENES		17	0.308152	0.917558	0.581006	0.966711	1	2121	tags=29%, list=28%, signal=41%
SPPAPATHWAY	SPPAPATHWAY		14	0.323309	0.917548	0.584637	0.965464	1	2153	tags=43%, list=29%, signal=60%
BLEO_MOUSE_LYMPH_HIGH_24HRS_DN	BLEO_MOUSE_LYMPH_HIGH_24HRS_DN		29	0.270983	0.915176	0.599222	0.970297	1	1526	tags=24%, list=20%, signal=30%
MAGRANGEAS_MULTIPLE_MYELOMA_IGL_VS_IGK_UP	MAGRANGEAS_MULTIPLE_MYELOMA_IGL_VS_IGK_UP		11	0.350712	0.914863	0.563338	0.969816	1	2100	tags=36%, list=28%, signal=50%
CMV_HCMV_TIMECOURSE_24HRS_UP	CMV_HCMV_TIMECOURSE_24HRS_UP		35	0.259026	0.914304	0.586701	0.969975	1	2096	tags=31%, list=28%, signal=43%
NUCLEAR_IMPORT	NUCLEAR_IMPORT		34	0.258238	0.913671	0.5953	0.970326	1	1691	tags=26%, list=23%, signal=34%
PHOSPHOINOSITIDE_BINDING	PHOSPHOINOSITIDE_BINDING		14	0.320468	0.91355	0.580381	0.969331	1	894	tags=21%, list=12%, signal=24%
PROTEIN_BINDING__BRIDGING	PROTEIN_BINDING__BRIDGING		31	0.265597	0.912075	0.604621	0.9718	1	3226	tags=45%, list=43%, signal=79%
D4GDIPATHWAY	D4GDIPATHWAY		10	0.353819	0.909959	0.586626	0.975867	1	118	tags=10%, list=2%, signal=10%
FLAGELLAR_ASSEMBLY	FLAGELLAR_ASSEMBLY		16	0.30363	0.909098	0.592857	0.976782	1	2530	tags=50%, list=34%, signal=75%
TGFBETA_EARLY_UP	TGFBETA_EARLY_UP		37	0.252652	0.907936	0.621935	0.978343	1	1909	tags=38%, list=25%, signal=50%
NEGATIVE_REGULATION_OF_CELLULAR_PROCESS	NEGATIVE_REGULATION_OF_CELLULAR_PROCESS		357	0.184658	0.907612	0.709184	0.97785	1	3072	tags=41%, list=41%, signal=66%
HSA05131_PATHOGENIC_ESCHERICHIA_COLI_INFECTION_EPEC	HSA05131_PATHOGENIC_ESCHERICHIA_COLI_INFECTION_EPEC		33	0.256436	0.906975	0.592398	0.97823	1	2880	tags=52%, list=38%, signal=83%
HOFMANN_MDS_CD34_LOW_RISK	HOFMANN_MDS_CD34_LOW_RISK		24	0.279819	0.9063	0.594046	0.978705	1	2294	tags=38%, list=31%, signal=54%
HSC_INTERMEDIATEPROGENITORS_SHARED	HSC_INTERMEDIATEPROGENITORS_SHARED		96	0.210665	0.906287	0.650519	0.977461	1	2341	tags=30%, list=31%, signal=43%
HSA05130_PATHOGENIC_ESCHERICHIA_COLI_INFECTION_EHEC	HSA05130_PATHOGENIC_ESCHERICHIA_COLI_INFECTION_EHEC		33	0.256436	0.905327	0.609854	0.978545	1	2880	tags=52%, list=38%, signal=83%
HDACI_COLON_CLUSTER7	HDACI_COLON_CLUSTER7		12	0.326302	0.90515	0.581197	0.977759	1	3565	tags=75%, list=48%, signal=143%
UBIQUITIN_PROTEIN_LIGASE_ACTIVITY	UBIQUITIN_PROTEIN_LIGASE_ACTIVITY		32	0.258307	0.90486	0.612601	0.977229	1	2701	tags=47%, list=36%, signal=73%
MEMBRANE_COAT	MEMBRANE_COAT		14	0.326881	0.904677	0.598011	0.976447	1	2926	tags=43%, list=39%, signal=70%
GAMETE_GENERATION	GAMETE_GENERATION		31	0.259006	0.904535	0.608073	0.975562	1	2723	tags=52%, list=36%, signal=81%
HSC_STHSC_ADULT	HSC_STHSC_ADULT		20	0.291025	0.904535	0.598901	0.97431	1	2954	tags=35%, list=39%, signal=58%
HIVNEFPATHWAY	HIVNEFPATHWAY		40	0.242807	0.904473	0.619664	0.97321	1	1210	tags=23%, list=16%, signal=27%
ASTIER_FN_DIFF	ASTIER_FN_DIFF		35	0.25233	0.904157	0.615989	0.972722	1	1946	tags=34%, list=26%, signal=46%
PROTEIN_CATABOLIC_PROCESS	PROTEIN_CATABOLIC_PROCESS		51	0.23538	0.904115	0.635697	0.971578	1	2017	tags=25%, list=27%, signal=35%
AGEING_KIDNEY_SPECIFIC_UP	AGEING_KIDNEY_SPECIFIC_UP		106	0.206432	0.9038	0.667426	0.971112	1	2730	tags=45%, list=36%, signal=70%
TAKEDA_NUP8_HOXA9_3D_UP	TAKEDA_NUP8_HOXA9_3D_UP		102	0.210594	0.903639	0.662857	0.970267	1	1934	tags=27%, list=26%, signal=36%
CELLULAR_PROTEIN_CATABOLIC_PROCESS	CELLULAR_PROTEIN_CATABOLIC_PROCESS		48	0.238064	0.903481	0.630807	0.969411	1	2017	tags=25%, list=27%, signal=34%
DNA_DAMAGE_RESPONSE__SIGNAL_TRANSDUCTION	DNA_DAMAGE_RESPONSE__SIGNAL_TRANSDUCTION		22	0.284456	0.903001	0.610284	0.969328	1	3400	tags=55%, list=45%, signal=99%
COCAINE_BRAIN_4WKS_UP	COCAINE_BRAIN_4WKS_UP		33	0.253943	0.902598	0.636714	0.969085	1	1301	tags=24%, list=17%, signal=29%
TRANSLATION_REGULATOR_ACTIVITY	TRANSLATION_REGULATOR_ACTIVITY		25	0.274958	0.899977	0.615697	0.974267	1	2080	tags=36%, list=28%, signal=50%
RESPONSE_TO_RADIATION	RESPONSE_TO_RADIATION		22	0.283476	0.899834	0.599212	0.973355	1	952	tags=23%, list=13%, signal=26%
DNA_DIRECTED_RNA_POLYMERASE_COMPLEX	DNA_DIRECTED_RNA_POLYMERASE_COMPLEX		13	0.32009	0.899564	0.609442	0.972775	1	2684	tags=38%, list=36%, signal=60%
G2PATHWAY	G2PATHWAY		15	0.309164	0.898929	0.617898	0.973068	1	2293	tags=47%, list=31%, signal=67%
PHOTOSYNTHESIS	PHOTOSYNTHESIS		16	0.30363	0.896719	0.601351	0.977294	1	2530	tags=50%, list=34%, signal=75%
FSH_OVARY_MCV152_UP	FSH_OVARY_MCV152_UP		49	0.236401	0.89656	0.641119	0.976471	1	924	tags=20%, list=12%, signal=23%
LEE_TCELLS10_UP	LEE_TCELLS10_UP		133	0.196013	0.896535	0.686869	0.97531	1	2407	tags=32%, list=32%, signal=47%
TYPE_III_SECRETION_SYSTEM	TYPE_III_SECRETION_SYSTEM		16	0.30363	0.896309	0.604938	0.974636	1	2530	tags=50%, list=34%, signal=75%
N_GLYCAN_BIOSYNTHESIS	N_GLYCAN_BIOSYNTHESIS		17	0.298669	0.895584	0.614627	0.975165	1	2691	tags=65%, list=36%, signal=101%
MULTICELLULAR_ORGANISMAL_DEVELOPMENT	MULTICELLULAR_ORGANISMAL_DEVELOPMENT		352	0.182008	0.895308	0.76078	0.974576	1	3045	tags=44%, list=41%, signal=71%
ZHAN_TONSIL_PCBC	ZHAN_TONSIL_PCBC		32	0.250461	0.894492	0.63602	0.975286	1	2484	tags=44%, list=33%, signal=65%
RESPONSE_TO_ABIOTIC_STIMULUS	RESPONSE_TO_ABIOTIC_STIMULUS		40	0.242163	0.894275	0.641318	0.974589	1	952	tags=20%, list=13%, signal=23%
HSA05223_NON_SMALL_CELL_LUNG_CANCER	HSA05223_NON_SMALL_CELL_LUNG_CANCER		34	0.255187	0.894002	0.644955	0.974001	1	1086	tags=24%, list=14%, signal=27%
HDACI_COLON_SUL24HRS_UP	HDACI_COLON_SUL24HRS_UP		52	0.229864	0.893233	0.6325	0.974577	1	2013	tags=35%, list=27%, signal=47%
UVC_XPCS_8HR_DN	UVC_XPCS_8HR_DN		323	0.182045	0.892731	0.756397	0.974558	1	2729	tags=36%, list=36%, signal=54%
TGF_BETA_SIGNALING_PATHWAY	TGF_BETA_SIGNALING_PATHWAY		30	0.258327	0.890324	0.63857	0.979104	1	2698	tags=53%, list=36%, signal=83%
NUCLEAR_DNA_DIRECTED_RNA_POLYMERASE_COMPLEX	NUCLEAR_DNA_DIRECTED_RNA_POLYMERASE_COMPLEX		13	0.32009	0.89022	0.59944	0.978147	1	2684	tags=38%, list=36%, signal=60%
DAC_PANC50_UP	DAC_PANC50_UP		15	0.305152	0.890195	0.594595	0.976998	1	1860	tags=47%, list=25%, signal=62%
CMV_HCMV_TIMECOURSE_20HRS_UP	CMV_HCMV_TIMECOURSE_20HRS_UP		51	0.229431	0.890059	0.657248	0.976102	1	3274	tags=55%, list=44%, signal=97%
AD12_ANY_DN	AD12_ANY_DN		19	0.292062	0.888862	0.620166	0.977751	1	1140	tags=21%, list=15%, signal=25%
AGUIRRE_PANCREAS_CHR22	AGUIRRE_PANCREAS_CHR22		26	0.264711	0.888751	0.626649	0.976772	1	2364	tags=38%, list=32%, signal=56%
NEGATIVE_REGULATION_OF_BIOLOGICAL_PROCESS	NEGATIVE_REGULATION_OF_BIOLOGICAL_PROCESS		364	0.179788	0.888335	0.773663	0.976518	1	3072	tags=41%, list=41%, signal=66%
HSC_INTERMEDIATEPROGENITORS_FETAL	HSC_INTERMEDIATEPROGENITORS_FETAL		107	0.202252	0.887531	0.675339	0.977274	1	2341	tags=29%, list=31%, signal=42%
SPINDLE_MICROTUBULE	SPINDLE_MICROTUBULE		12	0.335863	0.887074	0.621345	0.977129	1	4181	tags=75%, list=56%, signal=169%
CALRES_MOUSE_UP	CALRES_MOUSE_UP		15	0.30656	0.886633	0.618777	0.976971	1	2114	tags=47%, list=28%, signal=65%
LEE_TCELLS1_UP	LEE_TCELLS1_UP		133	0.196013	0.886559	0.70354	0.975941	1	2407	tags=32%, list=32%, signal=47%
HESS_HOXAANMEIS1_DN	HESS_HOXAANMEIS1_DN		41	0.237253	0.88635	0.642581	0.975253	1	2211	tags=34%, list=29%, signal=48%
UVC_TTD_4HR_DN	UVC_TTD_4HR_DN		222	0.18582	0.886334	0.727848	0.974097	1	2356	tags=31%, list=31%, signal=43%
NUCLEAR_MEMBRANE	NUCLEAR_MEMBRANE		38	0.244497	0.885173	0.675879	0.975619	1	2894	tags=42%, list=39%, signal=68%
KINASE_INHIBITOR_ACTIVITY	KINASE_INHIBITOR_ACTIVITY		12	0.325312	0.884569	0.639881	0.975862	1	2837	tags=42%, list=38%, signal=67%
MICROTUBULE	MICROTUBULE		23	0.271937	0.884482	0.630872	0.974852	1	4181	tags=65%, list=56%, signal=147%
RESPONSE_TO_ORGANIC_SUBSTANCE	RESPONSE_TO_ORGANIC_SUBSTANCE		16	0.296611	0.883429	0.630465	0.976111	1	1403	tags=31%, list=19%, signal=38%
FLECHNER_KIDNEY_TRANSPLANT_REJECTION_PBL_DN	FLECHNER_KIDNEY_TRANSPLANT_REJECTION_PBL_DN		39	0.242719	0.883222	0.644388	0.975382	1	2558	tags=36%, list=34%, signal=54%
IGF_VS_PDGF_DN	IGF_VS_PDGF_DN		28	0.257013	0.883093	0.649596	0.974486	1	2428	tags=46%, list=32%, signal=68%
REGULATION_OF_PROTEIN_STABILITY	REGULATION_OF_PROTEIN_STABILITY		11	0.336716	0.882968	0.619259	0.973588	1	1995	tags=36%, list=27%, signal=49%
HSC_INTERMEDIATEPROGENITORS_ADULT	HSC_INTERMEDIATEPROGENITORS_ADULT		103	0.201955	0.882937	0.695502	0.972496	1	2341	tags=29%, list=31%, signal=42%
RNA_POLYMERASE_COMPLEX	RNA_POLYMERASE_COMPLEX		13	0.32009	0.882612	0.637143	0.972057	1	2684	tags=38%, list=36%, signal=60%
ET743_RESIST_DN	ET743_RESIST_DN		27	0.260971	0.882501	0.647453	0.971121	1	680	tags=22%, list=9%, signal=24%
FSH_GRANULOSA_DN	FSH_GRANULOSA_DN		61	0.221504	0.882315	0.690158	0.970353	1	3051	tags=39%, list=41%, signal=66%
PHOSPHATIDYLINOSITOL_SIGNALING_SYSTEM	PHOSPHATIDYLINOSITOL_SIGNALING_SYSTEM		49	0.226099	0.881728	0.672393	0.970577	1	2462	tags=35%, list=33%, signal=51%
ENZYME_INHIBITOR_ACTIVITY	ENZYME_INHIBITOR_ACTIVITY		54	0.227266	0.880722	0.677019	0.971728	1	1910	tags=33%, list=25%, signal=44%
LEE_TCELLS8_UP	LEE_TCELLS8_UP		133	0.196013	0.880537	0.7319	0.97099	1	2407	tags=32%, list=32%, signal=47%
BIOPEPTIDESPATHWAY	BIOPEPTIDESPATHWAY		24	0.269505	0.880356	0.643443	0.970215	1	2076	tags=42%, list=28%, signal=57%
AGED_MOUSE_NEOCORTEX_UP	AGED_MOUSE_NEOCORTEX_UP		48	0.227921	0.880026	0.652812	0.969799	1	3018	tags=46%, list=40%, signal=76%
ATP_SYNTHESIS	ATP_SYNTHESIS		16	0.30363	0.879489	0.62963	0.969888	1	2530	tags=50%, list=34%, signal=75%
PHOSPHATASE_REGULATOR_ACTIVITY	PHOSPHATASE_REGULATOR_ACTIVITY		15	0.30681	0.879462	0.653352	0.968793	1	1482	tags=33%, list=20%, signal=41%
NEGATIVE_REGULATION_OF_BINDING	NEGATIVE_REGULATION_OF_BINDING		12	0.323702	0.879186	0.620739	0.968233	1	1305	tags=33%, list=17%, signal=40%
STRUCTURAL_CONSTITUENT_OF_CYTOSKELETON	STRUCTURAL_CONSTITUENT_OF_CYTOSKELETON		24	0.267691	0.879082	0.626866	0.967324	1	2096	tags=38%, list=28%, signal=52%
HYDROLASE_ACTIVITY__ACTING_ON_CARBON_NITROGEN__BUT_NOT_PEPTIDE__BONDS	HYDROLASE_ACTIVITY__ACTING_ON_CARBON_NITROGEN__BUT_NOT_PEPTIDE__BONDS		20	0.281152	0.878104	0.644231	0.96841	1	2124	tags=45%, list=28%, signal=63%
LH_GRANULOSA_DN	LH_GRANULOSA_DN		61	0.221504	0.877826	0.687348	0.967891	1	3051	tags=39%, list=41%, signal=66%
TPA_SENS_EARLY_DN	TPA_SENS_EARLY_DN		159	0.18929	0.877656	0.739083	0.96716	1	1757	tags=29%, list=23%, signal=37%
POST_TRANSLATIONAL_PROTEIN_MODIFICATION	POST_TRANSLATIONAL_PROTEIN_MODIFICATION		236	0.183766	0.877416	0.756383	0.966537	1	2517	tags=31%, list=34%, signal=44%
ABBUD_LIF_DN	ABBUD_LIF_DN		12	0.318462	0.876776	0.634424	0.966797	1	2659	tags=42%, list=35%, signal=64%
BRENTANI_PROTEIN_MODIFICATION	BRENTANI_PROTEIN_MODIFICATION		85	0.208334	0.876096	0.703143	0.967161	1	2304	tags=36%, list=31%, signal=52%
HDACI_COLON_BUT24HRS_DN	HDACI_COLON_BUT24HRS_DN		71	0.214657	0.875526	0.694875	0.967319	1	805	tags=18%, list=11%, signal=20%
SHEPARD_BMYB_MORPHOLINO_UP	SHEPARD_BMYB_MORPHOLINO_UP		121	0.197099	0.875127	0.728929	0.967029	1	2436	tags=33%, list=32%, signal=48%
MEIOTIC_CELL_CYCLE	MEIOTIC_CELL_CYCLE		12	0.32155	0.875028	0.631501	0.9661	1	3400	tags=58%, list=45%, signal=106%
SA_CASPASE_CASCADE	SA_CASPASE_CASCADE		13	0.317342	0.874285	0.645022	0.966647	1	1210	tags=31%, list=16%, signal=37%
TRANSMEMBRANE_RECEPTOR_PROTEIN_TYROSINE_KINASE_SIGNALING_PATHWAY	TRANSMEMBRANE_RECEPTOR_PROTEIN_TYROSINE_KINASE_SIGNALING_PATHWAY		29	0.256668	0.873744	0.666237	0.966735	1	3213	tags=45%, list=43%, signal=78%
GTP_BINDING	GTP_BINDING		25	0.264675	0.873307	0.664456	0.966583	1	2495	tags=44%, list=33%, signal=66%
GENOTOXINS_4HRS_DISCR	GENOTOXINS_4HRS_DISCR		20	0.281913	0.873242	0.651226	0.965576	1	714	tags=15%, list=10%, signal=17%
PROTEIN_KINASE_INHIBITOR_ACTIVITY	PROTEIN_KINASE_INHIBITOR_ACTIVITY		12	0.325312	0.873197	0.639706	0.964543	1	2837	tags=42%, list=38%, signal=67%
CORDERO_KRAS_KD_VS_CONTROL_DN	CORDERO_KRAS_KD_VS_CONTROL_DN		30	0.251566	0.873172	0.666222	0.963453	1	2645	tags=43%, list=35%, signal=67%
HESS_HOXAANMEIS1_UP	HESS_HOXAANMEIS1_UP		41	0.237253	0.871331	0.688802	0.966407	1	2211	tags=34%, list=29%, signal=48%
UVC_XPCS_8HR_UP	UVC_XPCS_8HR_UP		45	0.228171	0.870049	0.663717	0.968103	1	1876	tags=29%, list=25%, signal=38%
CALMODULIN_BINDING	CALMODULIN_BINDING		12	0.323878	0.870019	0.645833	0.967041	1	3382	tags=67%, list=45%, signal=121%
ROSS_PML_RAR	ROSS_PML_RAR		37	0.239346	0.869643	0.670157	0.96673	1	3074	tags=46%, list=41%, signal=77%
STRIATED_MUSCLE_DEVELOPMENT	STRIATED_MUSCLE_DEVELOPMENT		11	0.328422	0.869195	0.642029	0.966597	1	3041	tags=73%, list=41%, signal=122%
HDACI_COLON_BUT_DN	HDACI_COLON_BUT_DN		175	0.186259	0.868451	0.740458	0.967061	1	2686	tags=39%, list=36%, signal=60%
HDACI_COLON_CUR48HRS_UP	HDACI_COLON_CUR48HRS_UP		50	0.224972	0.867175	0.674359	0.968733	1	3071	tags=48%, list=41%, signal=81%
GUANYL_NUCLEOTIDE_BINDING	GUANYL_NUCLEOTIDE_BINDING		25	0.264675	0.866732	0.663946	0.968554	1	2495	tags=44%, list=33%, signal=66%
AGEING_KIDNEY_UP	AGEING_KIDNEY_UP		245	0.179674	0.863443	0.809969	0.974434	1	2512	tags=34%, list=33%, signal=50%
LIZUKA_L0_SM_L1	LIZUKA_L0_SM_L1		19	0.281025	0.863052	0.647887	0.97414	1	1222	tags=26%, list=16%, signal=31%
CALRES_MOUSE_NEOCORTEX_DN	CALRES_MOUSE_NEOCORTEX_DN		40	0.233828	0.862684	0.696202	0.97376	1	2890	tags=38%, list=39%, signal=61%
BCL2_FAMILY_AND_REG_NETWORK	BCL2_FAMILY_AND_REG_NETWORK		17	0.288331	0.861897	0.65884	0.974397	1	1358	tags=29%, list=18%, signal=36%
SMITH_HTERT_UP	SMITH_HTERT_UP		97	0.197664	0.86182	0.741714	0.973443	1	1758	tags=27%, list=23%, signal=35%
NLS_BEARING_SUBSTRATE_IMPORT_INTO_NUCLEUS	NLS_BEARING_SUBSTRATE_IMPORT_INTO_NUCLEUS		12	0.312331	0.861475	0.654339	0.97306	1	3869	tags=67%, list=52%, signal=137%
COCAINE_BRAIN_5D_UP	COCAINE_BRAIN_5D_UP		29	0.251785	0.861128	0.67433	0.972695	1	2573	tags=41%, list=34%, signal=63%
NOVA2_KO_SPLICING	NOVA2_KO_SPLICING		24	0.264851	0.860944	0.671123	0.971965	1	583	tags=17%, list=8%, signal=18%
MACROMOLECULE_LOCALIZATION	MACROMOLECULE_LOCALIZATION		155	0.186028	0.860311	0.752232	0.972209	1	3250	tags=43%, list=43%, signal=74%
PURINE_METABOLISM	PURINE_METABOLISM		67	0.210247	0.860254	0.717732	0.971202	1	2290	tags=34%, list=31%, signal=49%
GTPASE_ACTIVITY	GTPASE_ACTIVITY		55	0.217939	0.860241	0.69686	0.970118	1	1553	tags=24%, list=21%, signal=30%
CMV_HCMV_TIMECOURSE_18HRS_DN	CMV_HCMV_TIMECOURSE_18HRS_DN		11	0.328476	0.8594	0.63741	0.970743	1	182	tags=18%, list=2%, signal=19%
TSA_HEPATOMA_CANCER_UP	TSA_HEPATOMA_CANCER_UP		21	0.269111	0.858318	0.678763	0.971921	1	2837	tags=52%, list=38%, signal=84%
WERNER_FIBRO_UP	WERNER_FIBRO_UP		39	0.235121	0.857509	0.691139	0.97254	1	929	tags=21%, list=12%, signal=23%
MACROMOLECULAR_COMPLEX_ASSEMBLY	MACROMOLECULAR_COMPLEX_ASSEMBLY		174	0.183416	0.856872	0.7828	0.97278	1	3257	tags=45%, list=43%, signal=77%
NOUZOVA_CPG_METHLTD	NOUZOVA_CPG_METHLTD		20	0.270455	0.855674	0.677918	0.97416	1	1466	tags=30%, list=20%, signal=37%
SIG_IL4RECEPTOR_IN_B_LYPHOCYTES	SIG_IL4RECEPTOR_IN_B_LYPHOCYTES		19	0.281417	0.855256	0.686587	0.973909	1	2094	tags=42%, list=28%, signal=58%
MMS_HUMAN_LYMPH_HIGH_24HRS_UP	MMS_HUMAN_LYMPH_HIGH_24HRS_UP		12	0.315312	0.85511	0.647727	0.973106	1	229	tags=17%, list=3%, signal=17%
RCC_NL_UP	RCC_NL_UP		377	0.17245	0.854703	0.841026	0.97284	1	2895	tags=40%, list=39%, signal=62%
LEE_MYC_UP	LEE_MYC_UP		34	0.239146	0.85338	0.684685	0.974519	1	2262	tags=38%, list=30%, signal=54%
HSA05216_THYROID_CANCER	HSA05216_THYROID_CANCER		21	0.266981	0.853198	0.684857	0.973793	1	2482	tags=33%, list=33%, signal=50%
KINASE_ACTIVITY	KINASE_ACTIVITY		191	0.185517	0.852855	0.785714	0.97336	1	2609	tags=34%, list=35%, signal=51%
GH_GHRHR_KO_24HRS_DN	GH_GHRHR_KO_24HRS_DN		126	0.190644	0.852453	0.739326	0.973104	1	2926	tags=38%, list=39%, signal=61%
RACCYCDPATHWAY	RACCYCDPATHWAY		21	0.27201	0.85015	0.709016	0.97683	1	2494	tags=43%, list=33%, signal=64%
ST_T_CELL_SIGNAL_TRANSDUCTION	ST_T_CELL_SIGNAL_TRANSDUCTION		22	0.265794	0.849634	0.674419	0.976765	1	1637	tags=32%, list=22%, signal=41%
GOLGI_APPARATUS_PART	GOLGI_APPARATUS_PART		68	0.205603	0.848519	0.738815	0.978012	1	3464	tags=50%, list=46%, signal=92%
PREADIP_VS_FIBRO_UP	PREADIP_VS_FIBRO_UP		14	0.302444	0.848453	0.656695	0.977023	1	386	tags=14%, list=5%, signal=15%
PURINE_NUCLEOTIDE_METABOLIC_PROCESS	PURINE_NUCLEOTIDE_METABOLIC_PROCESS		10	0.332591	0.848125	0.657895	0.976582	1	3208	tags=60%, list=43%, signal=105%
KANNAN_P53_DN	KANNAN_P53_DN		11	0.321309	0.848102	0.674648	0.975529	1	1517	tags=36%, list=20%, signal=46%
UVB_NHEK3_C8	UVB_NHEK3_C8		52	0.218877	0.847924	0.721332	0.974794	1	1122	tags=21%, list=15%, signal=25%
HPV31_DN	HPV31_DN		24	0.259059	0.847744	0.694667	0.974044	1	3018	tags=50%, list=40%, signal=83%
OKUMURA_MC_LPS	OKUMURA_MC_LPS		111	0.192401	0.847325	0.780295	0.973788	1	1743	tags=25%, list=23%, signal=32%
PASSERINI_TRANSCRIPTION	PASSERINI_TRANSCRIPTION		51	0.219203	0.846977	0.716399	0.973392	1	1990	tags=31%, list=27%, signal=42%
GH_EXOGENOUS_ANY_UP	GH_EXOGENOUS_ANY_UP		81	0.202224	0.846468	0.726954	0.973353	1	2282	tags=33%, list=30%, signal=47%
CELLULAR_COMPONENT_ASSEMBLY	CELLULAR_COMPONENT_ASSEMBLY		179	0.182654	0.845941	0.806002	0.973335	1	3257	tags=44%, list=43%, signal=76%
AGED_MOUSE_HIPPOCAMPUS_ANY_UP	AGED_MOUSE_HIPPOCAMPUS_ANY_UP		31	0.242055	0.845547	0.680574	0.973067	1	2469	tags=35%, list=33%, signal=53%
CYTOKINE_AND_CHEMOKINE_MEDIATED_SIGNALING_PATHWAY	CYTOKINE_AND_CHEMOKINE_MEDIATED_SIGNALING_PATHWAY		10	0.328714	0.845114	0.69341	0.972914	1	516	tags=20%, list=7%, signal=21%
GH_GHRHR_KO_24HRS_UP	GH_GHRHR_KO_24HRS_UP		76	0.204021	0.84495	0.743831	0.972158	1	928	tags=18%, list=12%, signal=21%
HADDAD_CD45CD7_PLUS_VS_MINUS_DN	HADDAD_CD45CD7_PLUS_VS_MINUS_DN		55	0.214478	0.844637	0.72113	0.971719	1	2512	tags=38%, list=33%, signal=57%
NEUROLOGICAL_SYSTEM_PROCESS	NEUROLOGICAL_SYSTEM_PROCESS		75	0.20392	0.843735	0.752714	0.972428	1	1446	tags=24%, list=19%, signal=29%
ST_ERK1_ERK2_MAPK_PATHWAY	ST_ERK1_ERK2_MAPK_PATHWAY		23	0.258715	0.842169	0.675414	0.974481	1	1077	tags=22%, list=14%, signal=25%
GLYCEROPHOSPHOLIPID_METABOLISM	GLYCEROPHOSPHOLIPID_METABOLISM		24	0.25755	0.841293	0.700269	0.975194	1	2339	tags=42%, list=31%, signal=60%
HSA05214_GLIOMA	HSA05214_GLIOMA		38	0.232236	0.840826	0.712294	0.975063	1	2076	tags=34%, list=28%, signal=47%
TRANSPORT_VESICLE	TRANSPORT_VESICLE		24	0.256376	0.840736	0.698795	0.974159	1	2461	tags=42%, list=33%, signal=62%
REGULATION_OF_CELL_CYCLE	REGULATION_OF_CELL_CYCLE		101	0.19289	0.840629	0.773519	0.973282	1	3010	tags=40%, list=40%, signal=65%
MITOCHONDRIAPATHWAY	MITOCHONDRIAPATHWAY		16	0.294876	0.840431	0.683688	0.972596	1	1210	tags=25%, list=16%, signal=30%
ELONGINA_KO_DN	ELONGINA_KO_DN		115	0.190692	0.839626	0.771969	0.973118	1	1746	tags=27%, list=23%, signal=35%
FERRANDO_MLL_T_ALL_DN	FERRANDO_MLL_T_ALL_DN		59	0.211743	0.839592	0.747561	0.972114	1	1376	tags=25%, list=18%, signal=31%
VERNELL_PRB_CLSTR2	VERNELL_PRB_CLSTR2		16	0.28339	0.839363	0.706685	0.971519	1	3488	tags=63%, list=46%, signal=117%
POSITIVE_REGULATION_OF_HYDROLASE_ACTIVITY	POSITIVE_REGULATION_OF_HYDROLASE_ACTIVITY		23	0.259462	0.837997	0.70972	0.973133	1	3297	tags=48%, list=44%, signal=85%
PROTEIN_RNA_COMPLEX_ASSEMBLY	PROTEIN_RNA_COMPLEX_ASSEMBLY		52	0.212176	0.837741	0.720049	0.972589	1	3050	tags=42%, list=41%, signal=71%
TRANSMEMBRANE_RECEPTOR_PROTEIN_SERINE_THREONINE_KINASE_SIGNALING_PATHWAY	TRANSMEMBRANE_RECEPTOR_PROTEIN_SERINE_THREONINE_KINASE_SIGNALING_PATHWAY		23	0.260649	0.837515	0.709986	0.971955	1	2061	tags=35%, list=27%, signal=48%
HTERT_UP	HTERT_UP		47	0.220709	0.837203	0.746231	0.971486	1	1939	tags=32%, list=26%, signal=43%
VERHAAK_AML_NPM1_MUT_VS_WT_DN	VERHAAK_AML_NPM1_MUT_VS_WT_DN		124	0.185282	0.834974	0.792368	0.974767	1	2679	tags=37%, list=36%, signal=57%
HYDROLASE_ACTIVITY__ACTING_ON_ESTER_BONDS	HYDROLASE_ACTIVITY__ACTING_ON_ESTER_BONDS		133	0.186085	0.834931	0.771969	0.973769	1	2339	tags=35%, list=31%, signal=49%
HADDAD_HSC_CD7_DN	HADDAD_HSC_CD7_DN		55	0.214478	0.834525	0.729426	0.973523	1	2512	tags=38%, list=33%, signal=57%
HSA04012_ERBB_SIGNALING_PATHWAY	HSA04012_ERBB_SIGNALING_PATHWAY		47	0.216716	0.834237	0.738213	0.972989	1	2489	tags=38%, list=33%, signal=57%
HSA00562_INOSITOL_PHOSPHATE_METABOLISM	HSA00562_INOSITOL_PHOSPHATE_METABOLISM		24	0.253528	0.834166	0.710733	0.972055	1	1135	tags=25%, list=15%, signal=29%
GAMMA-UV_FIBRO_UP	GAMMA-UV_FIBRO_UP		22	0.258429	0.834157	0.683333	0.971016	1	2512	tags=45%, list=33%, signal=68%
KANG_TERT_DN	KANG_TERT_DN		34	0.235711	0.833417	0.724771	0.971439	1	1894	tags=41%, list=25%, signal=55%
PROTEIN_PROCESSING	PROTEIN_PROCESSING		20	0.264972	0.833321	0.703281	0.970571	1	4245	tags=65%, list=57%, signal=149%
STRESS_IONIZING_SPECIFIC_UP	STRESS_IONIZING_SPECIFIC_UP		10	0.33092	0.833037	0.673945	0.970065	1	3422	tags=60%, list=46%, signal=110%
CMV-UV_HCMV_6HRS_UP	CMV-UV_HCMV_6HRS_UP		66	0.206403	0.832508	0.744958	0.96997	1	2493	tags=35%, list=33%, signal=52%
SH3_SH2_ADAPTOR_ACTIVITY	SH3_SH2_ADAPTOR_ACTIVITY		21	0.262903	0.8321	0.70436	0.969693	1	3226	tags=48%, list=43%, signal=83%
PARP_KO_UP	PARP_KO_UP		20	0.266731	0.831944	0.712142	0.968941	1	2666	tags=55%, list=36%, signal=85%
HDACI_COLON_SUL12HRS_DN	HDACI_COLON_SUL12HRS_DN		17	0.276122	0.831939	0.683196	0.967906	1	366	tags=12%, list=5%, signal=12%
HIFPATHWAY	HIFPATHWAY		11	0.318598	0.83168	0.694767	0.96739	1	2672	tags=36%, list=36%, signal=56%
NEGATIVE_REGULATION_OF_BIOSYNTHETIC_PROCESS	NEGATIVE_REGULATION_OF_BIOSYNTHETIC_PROCESS		11	0.312409	0.831661	0.685345	0.966383	1	1577	tags=36%, list=21%, signal=46%
LIGASE_ACTIVITY	LIGASE_ACTIVITY		66	0.204523	0.830198	0.765417	0.968142	1	1365	tags=26%, list=18%, signal=31%
HDACI_COLON_BUT12HRS_DN	HDACI_COLON_BUT12HRS_DN		53	0.211534	0.830161	0.762424	0.967163	1	2869	tags=43%, list=38%, signal=70%
PHOSPHOLIPID_BINDING	PHOSPHOLIPID_BINDING		24	0.254597	0.829694	0.724967	0.966992	1	1230	tags=25%, list=16%, signal=30%
SERUM_FIBROBLAST_CORE_UP	SERUM_FIBROBLAST_CORE_UP		141	0.183742	0.829361	0.804662	0.966589	1	3180	tags=45%, list=42%, signal=76%
REGULATION_OF_PROTEIN_MODIFICATION_PROCESS	REGULATION_OF_PROTEIN_MODIFICATION_PROCESS		20	0.262326	0.826758	0.717881	0.970536	1	2513	tags=40%, list=33%, signal=60%
HSA04730_LONG_TERM_DEPRESSION	HSA04730_LONG_TERM_DEPRESSION		34	0.228804	0.826376	0.735142	0.970244	1	813	tags=15%, list=11%, signal=16%
TRANSFERASE_ACTIVITY__TRANSFERRING_ACYL_GROUPS	TRANSFERASE_ACTIVITY__TRANSFERRING_ACYL_GROUPS		37	0.23092	0.826079	0.730479	0.969744	1	1826	tags=30%, list=24%, signal=39%
BECKER_TAMOXIFEN_RESISTANT_DN	BECKER_TAMOXIFEN_RESISTANT_DN		30	0.239718	0.825318	0.718547	0.970081	1	2676	tags=43%, list=36%, signal=67%
IRITANI_ADPROX_UP	IRITANI_ADPROX_UP		16	0.280184	0.825178	0.708447	0.969288	1	497	tags=19%, list=7%, signal=20%
HSA00564_GLYCEROPHOSPHOLIPID_METABOLISM	HSA00564_GLYCEROPHOSPHOLIPID_METABOLISM		34	0.234665	0.82487	0.722013	0.968819	1	2517	tags=41%, list=34%, signal=62%
RECEPTOR_COMPLEX	RECEPTOR_COMPLEX		14	0.292348	0.824846	0.725244	0.96782	1	1718	tags=36%, list=23%, signal=46%
TRANSFERASE_ACTIVITY__TRANSFERRING_GLYCOSYL_GROUPS	TRANSFERASE_ACTIVITY__TRANSFERRING_GLYCOSYL_GROUPS		56	0.211555	0.823736	0.749698	0.968892	1	1812	tags=27%, list=24%, signal=35%
EARLY_ENDOSOME	EARLY_ENDOSOME		15	0.28608	0.823353	0.711749	0.9686	1	2202	tags=47%, list=29%, signal=66%
RESPONSE_TO_LIGHT_STIMULUS	RESPONSE_TO_LIGHT_STIMULUS		14	0.290209	0.822264	0.723099	0.969612	1	860	tags=21%, list=11%, signal=24%
OLD_FIBRO_DN	OLD_FIBRO_DN		113	0.187345	0.822098	0.801117	0.968896	1	2525	tags=37%, list=34%, signal=55%
HDACI_COLON_CUR24HRS_UP	HDACI_COLON_CUR24HRS_UP		31	0.237304	0.820904	0.74173	0.970021	1	2849	tags=45%, list=38%, signal=73%
PYK2PATHWAY	PYK2PATHWAY		21	0.262238	0.820389	0.722908	0.969948	1	3213	tags=57%, list=43%, signal=100%
IDX_TSA_DN_CLUSTER4	IDX_TSA_DN_CLUSTER4		22	0.25297	0.820275	0.713911	0.969114	1	817	tags=18%, list=11%, signal=20%
TRANSFERASE_ACTIVITY__TRANSFERRING_GROUPS_OTHER_THAN_AMINO_ACYL_GROUPS	TRANSFERASE_ACTIVITY__TRANSFERRING_GROUPS_OTHER_THAN_AMINO_ACYL_GROUPS		33	0.233773	0.820079	0.745174	0.96846	1	1826	tags=30%, list=24%, signal=40%
POSITIVE_REGULATION_OF_CELL_PROLIFERATION	POSITIVE_REGULATION_OF_CELL_PROLIFERATION		53	0.209027	0.819952	0.763027	0.967655	1	2659	tags=38%, list=35%, signal=58%
POMEROY_DESMOPLASIC_VS_CLASSIC_MD_DN	POMEROY_DESMOPLASIC_VS_CLASSIC_MD_DN		23	0.257112	0.819571	0.733068	0.967316	1	1923	tags=35%, list=26%, signal=47%
UVC_HIGH_D4_DN	UVC_HIGH_D4_DN		39	0.22449	0.818742	0.747082	0.967836	1	1041	tags=23%, list=14%, signal=27%
SMALL_CONJUGATING_PROTEIN_LIGASE_ACTIVITY	SMALL_CONJUGATING_PROTEIN_LIGASE_ACTIVITY		34	0.230172	0.8187	0.717815	0.966891	1	2701	tags=44%, list=36%, signal=69%
SMALL_PROTEIN_CONJUGATING_ENZYME_ACTIVITY	SMALL_PROTEIN_CONJUGATING_ENZYME_ACTIVITY		34	0.233277	0.818673	0.720361	0.965922	1	2701	tags=44%, list=36%, signal=69%
ZHAN_MMPC_EARLYVS	ZHAN_MMPC_EARLYVS		31	0.234698	0.817651	0.72987	0.966825	1	2484	tags=42%, list=33%, signal=62%
GUANYL_NUCLEOTIDE_EXCHANGE_FACTOR_ACTIVITY	GUANYL_NUCLEOTIDE_EXCHANGE_FACTOR_ACTIVITY		22	0.257107	0.816864	0.710317	0.967162	1	2383	tags=32%, list=32%, signal=46%
SMOOTH_MUSCLE_CONTRACTION	SMOOTH_MUSCLE_CONTRACTION		64	0.201408	0.815829	0.784314	0.968023	1	1950	tags=28%, list=26%, signal=38%
DNA_DAMAGE_CHECKPOINT	DNA_DAMAGE_CHECKPOINT		12	0.302607	0.815728	0.74247	0.967181	1	3210	tags=58%, list=43%, signal=102%
ET743_SARCOMA_72HRS_DN	ET743_SARCOMA_72HRS_DN		181	0.174317	0.815245	0.848889	0.967068	1	2725	tags=34%, list=36%, signal=52%
TRANSFERASE_ACTIVITY__TRANSFERRING_PHOSPHORUS_CONTAINING_GROUPS	TRANSFERASE_ACTIVITY__TRANSFERRING_PHOSPHORUS_CONTAINING_GROUPS		226	0.170808	0.814435	0.876858	0.967537	1	2736	tags=35%, list=36%, signal=53%
HDACI_COLON_BUT2HRS_DN	HDACI_COLON_BUT2HRS_DN		10	0.319375	0.813984	0.713877	0.967342	1	3220	tags=70%, list=43%, signal=122%
IL3PATHWAY	IL3PATHWAY		10	0.315736	0.813925	0.728097	0.966438	1	1077	tags=30%, list=14%, signal=35%
CMV_HCMV_TIMECOURSE_18HRS_UP	CMV_HCMV_TIMECOURSE_18HRS_UP		49	0.211826	0.813891	0.773869	0.965507	1	2263	tags=33%, list=30%, signal=46%
ACETYLGLUCOSAMINYLTRANSFERASE_ACTIVITY	ACETYLGLUCOSAMINYLTRANSFERASE_ACTIVITY		10	0.318785	0.813779	0.710324	0.964697	1	1773	tags=40%, list=24%, signal=52%
NING_COPD_DN	NING_COPD_DN		89	0.19228	0.813344	0.8	0.964398	1	735	tags=16%, list=10%, signal=17%
HSA05211_RENAL_CELL_CARCINOMA	HSA05211_RENAL_CELL_CARCINOMA		44	0.216717	0.813076	0.754693	0.963885	1	1105	tags=20%, list=15%, signal=24%
SYNAPTIC_TRANSMISSION	SYNAPTIC_TRANSMISSION		27	0.240425	0.812251	0.745785	0.964373	1	1144	tags=26%, list=15%, signal=30%
CELL_ADHESION_MOLECULE_ACTIVITY	CELL_ADHESION_MOLECULE_ACTIVITY		43	0.21566	0.811726	0.754476	0.964352	1	3227	tags=44%, list=43%, signal=77%
UVB_NHEK1_C2	UVB_NHEK1_C2		16	0.277892	0.811481	0.70904	0.963804	1	2493	tags=56%, list=33%, signal=84%
ROME_INSULIN_2F_DN	ROME_INSULIN_2F_DN		15	0.281037	0.81134	0.721826	0.96308	1	2316	tags=40%, list=31%, signal=58%
TRANSLATION_FACTORS	TRANSLATION_FACTORS		37	0.225296	0.808965	0.753548	0.966278	1	1414	tags=22%, list=19%, signal=27%
MANALO_HYPOXIA_UP	MANALO_HYPOXIA_UP		68	0.198831	0.808477	0.784959	0.966162	1	2289	tags=37%, list=31%, signal=52%
PROTEIN_IMPORT_INTO_NUCLEUS	PROTEIN_IMPORT_INTO_NUCLEUS		32	0.230408	0.807326	0.770964	0.967177	1	1691	tags=25%, list=23%, signal=32%
LIPOPROTEIN_METABOLIC_PROCESS	LIPOPROTEIN_METABOLIC_PROCESS		20	0.256733	0.807145	0.731707	0.966514	1	3107	tags=50%, list=41%, signal=85%
NEGATIVE_REGULATION_OF_RNA_METABOLIC_PROCESS	NEGATIVE_REGULATION_OF_RNA_METABOLIC_PROCESS		77	0.192833	0.80694	0.792941	0.965894	1	2113	tags=26%, list=28%, signal=36%
SPECIFIC_RNA_POLYMERASE_II_TRANSCRIPTION_FACTOR_ACTIVITY	SPECIFIC_RNA_POLYMERASE_II_TRANSCRIPTION_FACTOR_ACTIVITY		18	0.268819	0.806629	0.730181	0.965431	1	1916	tags=28%, list=26%, signal=37%
ENDORIBONUCLEASE_ACTIVITY	ENDORIBONUCLEASE_ACTIVITY		10	0.312412	0.80619	0.722059	0.96521	1	3740	tags=60%, list=50%, signal=119%
INNEREAR_UP	INNEREAR_UP		19	0.263346	0.805787	0.742147	0.964941	1	997	tags=26%, list=13%, signal=30%
TRANSMISSION_OF_NERVE_IMPULSE	TRANSMISSION_OF_NERVE_IMPULSE		35	0.224534	0.805784	0.737245	0.963957	1	1258	tags=26%, list=17%, signal=31%
GREENBAUM_E2A_DN	GREENBAUM_E2A_DN		10	0.312019	0.805543	0.712627	0.963383	1	4522	tags=70%, list=60%, signal=176%
CELL_MATRIX_JUNCTION	CELL_MATRIX_JUNCTION		11	0.307291	0.804811	0.755747	0.963681	1	1190	tags=27%, list=16%, signal=32%
NEGATIVE_REGULATION_OF_TRANSCRIPTION__DNA_DEPENDENT	NEGATIVE_REGULATION_OF_TRANSCRIPTION__DNA_DEPENDENT		76	0.193812	0.803708	0.821343	0.964678	1	2113	tags=26%, list=28%, signal=36%
ET743_SARCOMA_24HRS_DN	ET743_SARCOMA_24HRS_DN		87	0.188975	0.803395	0.824683	0.964217	1	1575	tags=23%, list=21%, signal=29%
RECEPTOR_SIGNALING_PROTEIN_ACTIVITY	RECEPTOR_SIGNALING_PROTEIN_ACTIVITY		38	0.220319	0.802079	0.782995	0.96547	1	1267	tags=21%, list=17%, signal=25%
MRNA_BINDING	MRNA_BINDING		16	0.279842	0.801902	0.724965	0.964781	1	3016	tags=44%, list=40%, signal=73%
LAMB_CYCLIN_D1_UP	LAMB_CYCLIN_D1_UP		10	0.309452	0.801504	0.738686	0.964485	1	2077	tags=40%, list=28%, signal=55%
INTEGRIN_MEDIATED_CELL_ADHESION_KEGG	INTEGRIN_MEDIATED_CELL_ADHESION_KEGG		46	0.211308	0.801048	0.79597	0.96433	1	2510	tags=37%, list=33%, signal=55%
REGULATION_OF_GTPASE_ACTIVITY	REGULATION_OF_GTPASE_ACTIVITY		10	0.305966	0.800142	0.7263	0.964941	1	1244	tags=30%, list=17%, signal=36%
H2O2_CSBRESCUED_C1_UP	H2O2_CSBRESCUED_C1_UP		26	0.238466	0.8001	0.774456	0.964041	1	1499	tags=31%, list=20%, signal=38%
HDACI_COLON_CUR_UP	HDACI_COLON_CUR_UP		84	0.188548	0.799531	0.811986	0.964016	1	3489	tags=52%, list=46%, signal=97%
CELLULAR_LOCALIZATION	CELLULAR_LOCALIZATION		234	0.166402	0.799197	0.895288	0.963625	1	2415	tags=30%, list=32%, signal=43%
CMV-UV_HCMV_6HRS_DN	CMV-UV_HCMV_6HRS_DN		68	0.196358	0.79909	0.804062	0.962805	1	1063	tags=21%, list=14%, signal=24%
CMV_HCMV_TIMECOURSE_10HRS_DN	CMV_HCMV_TIMECOURSE_10HRS_DN		10	0.31358	0.798118	0.748892	0.963487	1	3565	tags=80%, list=48%, signal=152%
GUO_HEX_UP	GUO_HEX_UP		50	0.205675	0.797803	0.79975	0.96306	1	2862	tags=36%, list=38%, signal=58%
TRANSPORT	TRANSPORT		381	0.162208	0.795465	0.925738	0.965974	1	2349	tags=29%, list=31%, signal=41%
ESTABLISHMENT_OF_LOCALIZATION	ESTABLISHMENT_OF_LOCALIZATION		408	0.160504	0.795107	0.940816	0.965593	1	2349	tags=29%, list=31%, signal=40%
GH_AUTOCRINE_DN	GH_AUTOCRINE_DN		75	0.19088	0.794783	0.833527	0.965159	1	3272	tags=53%, list=44%, signal=94%
UVC_HIGH_ALL_UP	UVC_HIGH_ALL_UP		11	0.300134	0.794491	0.741379	0.964694	1	387	tags=18%, list=5%, signal=19%
NERVOUS_SYSTEM_DEVELOPMENT	NERVOUS_SYSTEM_DEVELOPMENT		116	0.180189	0.794421	0.841395	0.963837	1	3045	tags=44%, list=41%, signal=73%
CELL_JUNCTION	CELL_JUNCTION		31	0.232213	0.793631	0.782552	0.964169	1	1213	tags=19%, list=16%, signal=23%
GHPATHWAY	GHPATHWAY		18	0.26116	0.79354	0.754483	0.963334	1	1077	tags=28%, list=14%, signal=32%
BRCA1_OVEREXP_PROSTATE_DN	BRCA1_OVEREXP_PROSTATE_DN		51	0.204838	0.793064	0.808805	0.963143	1	3205	tags=51%, list=43%, signal=88%
ESTABLISHMENT_OF_CELLULAR_LOCALIZATION	ESTABLISHMENT_OF_CELLULAR_LOCALIZATION		228	0.166869	0.792273	0.894515	0.96348	1	2415	tags=30%, list=32%, signal=43%
GOLGI_APPARATUS	GOLGI_APPARATUS		143	0.172657	0.790467	0.857302	0.965444	1	3523	tags=45%, list=47%, signal=84%
MENSSEN_MYC_UP	MENSSEN_MYC_UP		29	0.231994	0.788624	0.782828	0.967545	1	1711	tags=28%, list=23%, signal=36%
DNA_DEPENDENT_ATPASE_ACTIVITY	DNA_DEPENDENT_ATPASE_ACTIVITY		15	0.279294	0.787667	0.764384	0.968114	1	3034	tags=53%, list=40%, signal=89%
HEATSHOCK_YOUNG_UP	HEATSHOCK_YOUNG_UP		11	0.303191	0.786175	0.759547	0.969495	1	1946	tags=36%, list=26%, signal=49%
GLYCOPROTEIN_METABOLIC_PROCESS	GLYCOPROTEIN_METABOLIC_PROCESS		50	0.204098	0.785806	0.801235	0.969117	1	1170	tags=20%, list=16%, signal=24%
PEPTIDE_BINDING	PEPTIDE_BINDING		29	0.226906	0.785367	0.788639	0.968874	1	3250	tags=48%, list=43%, signal=85%
UVC_LOW_ALL_UP	UVC_LOW_ALL_UP		10	0.31118	0.785041	0.743243	0.968392	1	2493	tags=50%, list=33%, signal=75%
OLD_FIBRO_UP	OLD_FIBRO_UP		41	0.211017	0.784588	0.788036	0.968167	1	3747	tags=54%, list=50%, signal=107%
DFOSB_BRAIN_2WKS_UP	DFOSB_BRAIN_2WKS_UP		18	0.259682	0.78321	0.771709	0.969459	1	1882	tags=33%, list=25%, signal=44%
HSA04910_INSULIN_SIGNALING_PATHWAY	HSA04910_INSULIN_SIGNALING_PATHWAY		78	0.187882	0.783125	0.855621	0.968655	1	1544	tags=23%, list=21%, signal=29%
UVC_TTD_ALL_DN	UVC_TTD_ALL_DN		273	0.159695	0.779528	0.918325	0.973437	1	2356	tags=29%, list=31%, signal=41%
UVB_NHEK1_UP	UVB_NHEK1_UP		100	0.178077	0.779082	0.863688	0.973147	1	2697	tags=41%, list=36%, signal=63%
GLYCOPROTEIN_CATABOLIC_PROCESS	GLYCOPROTEIN_CATABOLIC_PROCESS		10	0.308609	0.779072	0.776471	0.972202	1	799	tags=20%, list=11%, signal=22%
JNK_UP	JNK_UP		18	0.25887	0.779017	0.779349	0.971319	1	3018	tags=44%, list=40%, signal=74%
AGED_MOUSE_CEREBELLUM_UP	AGED_MOUSE_CEREBELLUM_UP		36	0.219282	0.778927	0.801556	0.970507	1	1733	tags=31%, list=23%, signal=40%
PROTEIN_SECRETION	PROTEIN_SECRETION		13	0.276656	0.777994	0.752841	0.971012	1	1140	tags=23%, list=15%, signal=27%
POSITIVE_REGULATION_OF_PROTEIN_MODIFICATION_PROCESS	POSITIVE_REGULATION_OF_PROTEIN_MODIFICATION_PROCESS		12	0.286731	0.777394	0.758967	0.971014	1	2513	tags=42%, list=33%, signal=63%
JAIN_NEMO_DIFF	JAIN_NEMO_DIFF		45	0.206543	0.777102	0.826947	0.970508	1	2304	tags=33%, list=31%, signal=48%
ZELLER_MYC_UP	ZELLER_MYC_UP		13	0.282766	0.777079	0.762295	0.969592	1	3388	tags=46%, list=45%, signal=84%
GTPASE_REGULATOR_ACTIVITY	GTPASE_REGULATOR_ACTIVITY		68	0.192245	0.776667	0.83591	0.969301	1	1483	tags=22%, list=20%, signal=27%
HEART_DEVELOPMENT	HEART_DEVELOPMENT		11	0.299792	0.776556	0.771307	0.968503	1	3528	tags=73%, list=47%, signal=137%
AGUIRRE_PANCREAS_CHR7	AGUIRRE_PANCREAS_CHR7		26	0.231488	0.776197	0.795181	0.968095	1	2397	tags=42%, list=32%, signal=62%
CROMER_HYPOPHARYNGEAL_MET_VS_NON_UP	CROMER_HYPOPHARYNGEAL_MET_VS_NON_UP		56	0.196429	0.7758	0.830508	0.967767	1	1178	tags=18%, list=16%, signal=21%
IDX_TSA_DN_CLUSTER1	IDX_TSA_DN_CLUSTER1		32	0.21676	0.775656	0.798658	0.967049	1	1909	tags=34%, list=25%, signal=46%
TAKEDA_NUP8_HOXA9_10D_UP	TAKEDA_NUP8_HOXA9_10D_UP		91	0.182105	0.774329	0.863061	0.968191	1	2092	tags=32%, list=28%, signal=44%
RAY_P210_DIFF	RAY_P210_DIFF		33	0.21822	0.77428	0.80829	0.967317	1	2666	tags=45%, list=36%, signal=70%
ALZHEIMERS_INCIPIENT_DN	ALZHEIMERS_INCIPIENT_DN		105	0.177301	0.773782	0.863839	0.9671	1	2704	tags=40%, list=36%, signal=62%
METASTASIS_ADENOCARC_DN	METASTASIS_ADENOCARC_DN		12	0.283647	0.773405	0.77071	0.966757	1	1549	tags=33%, list=21%, signal=42%
REPLICATION_FORK	REPLICATION_FORK		15	0.270225	0.773107	0.78273	0.966251	1	1234	tags=27%, list=16%, signal=32%
ET743_SARCOMA_48HRS_DN	ET743_SARCOMA_48HRS_DN		156	0.166887	0.772193	0.906388	0.9667	1	2725	tags=34%, list=36%, signal=52%
VIRAL_REPRODUCTION	VIRAL_REPRODUCTION		24	0.236614	0.771263	0.794872	0.967174	1	3062	tags=50%, list=41%, signal=84%
NGFPATHWAY	NGFPATHWAY		14	0.272301	0.770037	0.767376	0.968105	1	2076	tags=36%, list=28%, signal=49%
AD12_48HRS_DN	AD12_48HRS_DN		10	0.295807	0.769409	0.782032	0.968102	1	1079	tags=20%, list=14%, signal=23%
ECMPATHWAY	ECMPATHWAY		17	0.260888	0.768115	0.795518	0.96902	1	118	tags=12%, list=2%, signal=12%
NUCLEOLAR_PART	NUCLEOLAR_PART		12	0.283077	0.766576	0.771664	0.970387	1	1274	tags=17%, list=17%, signal=20%
UBIQUITIN_MEDIATED_PROTEOLYSIS	UBIQUITIN_MEDIATED_PROTEOLYSIS		22	0.23889	0.76657	0.78025	0.969458	1	2701	tags=41%, list=36%, signal=64%
ENZYME_REGULATOR_ACTIVITY	ENZYME_REGULATOR_ACTIVITY		167	0.165127	0.76645	0.916136	0.968693	1	2869	tags=38%, list=38%, signal=61%
SEXUAL_REPRODUCTION	SEXUAL_REPRODUCTION		35	0.211189	0.765269	0.822602	0.969507	1	2871	tags=51%, list=38%, signal=83%
HSA04320_DORSO_VENTRAL_AXIS_FORMATION	HSA04320_DORSO_VENTRAL_AXIS_FORMATION		16	0.259946	0.764808	0.797222	0.969269	1	1077	tags=19%, list=14%, signal=22%
EGF_HDMEC_UP	EGF_HDMEC_UP		28	0.226833	0.764326	0.806452	0.969037	1	1711	tags=29%, list=23%, signal=37%
IDX_TSA_DN_CLUSTER6	IDX_TSA_DN_CLUSTER6		18	0.251979	0.764062	0.782204	0.968481	1	4430	tags=83%, list=59%, signal=203%
REGULATION_OF_DEVELOPMENTAL_PROCESS	REGULATION_OF_DEVELOPMENTAL_PROCESS		233	0.160963	0.763123	0.932059	0.968939	1	3420	tags=46%, list=46%, signal=82%
UV-4NQO_FIBRO_DN	UV-4NQO_FIBRO_DN		16	0.25892	0.76264	0.788352	0.968729	1	1547	tags=25%, list=21%, signal=31%
CALCIUM_ION_BINDING	CALCIUM_ION_BINDING		38	0.210217	0.762384	0.804462	0.96817	1	2284	tags=34%, list=30%, signal=49%
NADLER_OBESITY_HYPERGLYCEMIA	NADLER_OBESITY_HYPERGLYCEMIA		25	0.22807	0.762343	0.817819	0.967307	1	2365	tags=32%, list=32%, signal=47%
LEE_DENA_UP	LEE_DENA_UP		39	0.210752	0.762296	0.840105	0.966458	1	1733	tags=26%, list=23%, signal=33%
SASAKI_TCELL_LYMPHOMA_VS_CD4_UP	SASAKI_TCELL_LYMPHOMA_VS_CD4_UP		113	0.170851	0.761049	0.894438	0.967359	1	2543	tags=36%, list=34%, signal=54%
REGULATION_OF_BINDING	REGULATION_OF_BINDING		31	0.221949	0.760594	0.806324	0.967074	1	3026	tags=48%, list=40%, signal=81%
CITED1_KO_WT_UP	CITED1_KO_WT_UP		10	0.300151	0.758459	0.771852	0.969256	1	1395	tags=30%, list=19%, signal=37%
FMLPPATHWAY	FMLPPATHWAY		27	0.225787	0.755213	0.808883	0.972897	1	2494	tags=37%, list=33%, signal=55%
BASEMENT_MEMBRANE	BASEMENT_MEMBRANE		18	0.248211	0.754993	0.788219	0.97229	1	3356	tags=56%, list=45%, signal=100%
SA_B_CELL_RECEPTOR_COMPLEXES	SA_B_CELL_RECEPTOR_COMPLEXES		19	0.245067	0.754518	0.798928	0.972021	1	2494	tags=37%, list=33%, signal=55%
GLYCOSPHINGOLIPID_METABOLISM	GLYCOSPHINGOLIPID_METABOLISM		11	0.288956	0.752581	0.815407	0.973819	1	965	tags=27%, list=13%, signal=31%
PTENPATHWAY	PTENPATHWAY		13	0.274345	0.752077	0.8	0.973577	1	3877	tags=77%, list=52%, signal=159%
PEPTIDYL_AMINO_ACID_MODIFICATION	PEPTIDYL_AMINO_ACID_MODIFICATION		34	0.209916	0.752044	0.815621	0.972698	1	1757	tags=24%, list=23%, signal=31%
CMV_HCMV_TIMECOURSE_6HRS_DN	CMV_HCMV_TIMECOURSE_6HRS_DN		39	0.203919	0.751869	0.844611	0.972034	1	2468	tags=36%, list=33%, signal=53%
FLECHNER_KIDNEY_TRANSPLANT_WELL_PBL_UP	FLECHNER_KIDNEY_TRANSPLANT_WELL_PBL_UP		118	0.170292	0.751594	0.895097	0.971455	1	1765	tags=23%, list=24%, signal=29%
GNATENKO_PLATELET	GNATENKO_PLATELET		29	0.21838	0.75128	0.835762	0.970956	1	1542	tags=31%, list=21%, signal=39%
REGULATION_OF_DNA_BINDING	REGULATION_OF_DNA_BINDING		25	0.229301	0.75101	0.805447	0.970411	1	2702	tags=44%, list=36%, signal=69%
REGULATION_OF_TRANSCRIPTION_FACTOR_ACTIVITY	REGULATION_OF_TRANSCRIPTION_FACTOR_ACTIVITY		21	0.232786	0.750959	0.811813	0.969542	1	1076	tags=24%, list=14%, signal=28%
POSITIVE_REGULATION_OF_I_KAPPAB_KINASE_NF_KAPPAB_CASCADE	POSITIVE_REGULATION_OF_I_KAPPAB_KINASE_NF_KAPPAB_CASCADE		63	0.185578	0.750957	0.869779	0.968633	1	2316	tags=30%, list=31%, signal=43%
SASAKI_ATL_UP	SASAKI_ATL_UP		113	0.170851	0.750525	0.90411	0.968327	1	2543	tags=36%, list=34%, signal=54%
EXONUCLEASE_ACTIVITY	EXONUCLEASE_ACTIVITY		12	0.279155	0.75049	0.821637	0.967465	1	3264	tags=42%, list=43%, signal=74%
ZHAN_MULTIPLE_MYELOMA_SUBCLASSES_DIFF	ZHAN_MULTIPLE_MYELOMA_SUBCLASSES_DIFF		22	0.234577	0.749391	0.794038	0.968062	1	3713	tags=64%, list=49%, signal=126%
MEMBRANE_FRACTION	MEMBRANE_FRACTION		141	0.165139	0.749388	0.918122	0.967154	1	2918	tags=40%, list=39%, signal=65%
PROTEIN_TRANSPORT	PROTEIN_TRANSPORT		114	0.170897	0.748247	0.904551	0.967816	1	1718	tags=22%, list=23%, signal=28%
AGUIRRE_PANCREAS_CHR17	AGUIRRE_PANCREAS_CHR17		43	0.201515	0.747786	0.857678	0.967513	1	2418	tags=30%, list=32%, signal=44%
GNATENKO_PLATELET_UP	GNATENKO_PLATELET_UP		29	0.21838	0.747645	0.84715	0.966795	1	1542	tags=31%, list=21%, signal=39%
P53_SIGNALING	P53_SIGNALING		61	0.188867	0.746828	0.866828	0.966991	1	1155	tags=18%, list=15%, signal=21%
MCALPAINPATHWAY	MCALPAINPATHWAY		13	0.269743	0.745149	0.793785	0.968312	1	2510	tags=38%, list=33%, signal=58%
REGULATION_OF_PROTEIN_METABOLIC_PROCESS	REGULATION_OF_PROTEIN_METABOLIC_PROCESS		83	0.175996	0.74513	0.896632	0.967427	1	2520	tags=36%, list=34%, signal=54%
INTRACELLULAR_PROTEIN_TRANSPORT	INTRACELLULAR_PROTEIN_TRANSPORT		106	0.170974	0.744669	0.896871	0.967121	1	1691	tags=22%, list=23%, signal=28%
TAKEDA_NUP8_HOXA9_16D_UP	TAKEDA_NUP8_HOXA9_16D_UP		62	0.185246	0.742962	0.886336	0.968462	1	1934	tags=31%, list=26%, signal=41%
RESPONSE_TO_EXTRACELLULAR_STIMULUS	RESPONSE_TO_EXTRACELLULAR_STIMULUS		13	0.270136	0.742836	0.818054	0.967726	1	2705	tags=54%, list=36%, signal=84%
PROTEIN_AMINO_ACID_PHOSPHORYLATION	PROTEIN_AMINO_ACID_PHOSPHORYLATION		132	0.164744	0.741865	0.917035	0.968064	1	2489	tags=29%, list=33%, signal=42%
PROTEIN_N_TERMINUS_BINDING	PROTEIN_N_TERMINUS_BINDING		26	0.22209	0.741744	0.829787	0.967333	1	2299	tags=35%, list=31%, signal=50%
SEQUENCE_SPECIFIC_DNA_BINDING	SEQUENCE_SPECIFIC_DNA_BINDING		28	0.217489	0.740434	0.833992	0.968082	1	2543	tags=39%, list=34%, signal=59%
HSC_MATURE_FETAL	HSC_MATURE_FETAL		187	0.15818	0.739902	0.947594	0.967887	1	1715	tags=22%, list=23%, signal=28%
PROTEIN_TYROSINE_PHOSPHATASE_ACTIVITY	PROTEIN_TYROSINE_PHOSPHATASE_ACTIVITY		27	0.22317	0.738401	0.84	0.968875	1	2296	tags=41%, list=31%, signal=58%
UVB_NHEK1_C6	UVB_NHEK1_C6		101	0.169106	0.736505	0.918857	0.970299	1	2517	tags=35%, list=34%, signal=51%
CELL_CYCLE_ARREST	CELL_CYCLE_ARREST		21	0.231984	0.735313	0.829759	0.970927	1	2837	tags=48%, list=38%, signal=76%
AD12_24HRS_DN	AD12_24HRS_DN		15	0.255179	0.73487	0.82296	0.970588	1	1079	tags=20%, list=14%, signal=23%
CANTHARIDIN_DN	CANTHARIDIN_DN		35	0.202193	0.732813	0.847044	0.972231	1	2909	tags=49%, list=39%, signal=79%
H2O2_CSBDIFF_C2	H2O2_CSBDIFF_C2		22	0.227675	0.732622	0.846354	0.97157	1	2923	tags=45%, list=39%, signal=74%
SANA_IFNG_ENDOTHELIAL_DN	SANA_IFNG_ENDOTHELIAL_DN		56	0.187115	0.730345	0.897059	0.973524	1	2402	tags=32%, list=32%, signal=47%
NEURON_DEVELOPMENT	NEURON_DEVELOPMENT		21	0.22835	0.72684	0.851316	0.97683	1	3045	tags=57%, list=41%, signal=96%
FCER1PATHWAY	FCER1PATHWAY		28	0.210592	0.726811	0.872703	0.97597	1	1359	tags=21%, list=18%, signal=26%
ONE_CARBON_COMPOUND_METABOLIC_PROCESS	ONE_CARBON_COMPOUND_METABOLIC_PROCESS		18	0.239998	0.726057	0.836043	0.97599	1	737	tags=17%, list=10%, signal=18%
CELLULAR_PROTEIN_COMPLEX_ASSEMBLY	CELLULAR_PROTEIN_COMPLEX_ASSEMBLY		22	0.230551	0.725982	0.85048	0.975178	1	2188	tags=32%, list=29%, signal=45%
ESTABLISHMENT_OF_PROTEIN_LOCALIZATION	ESTABLISHMENT_OF_PROTEIN_LOCALIZATION		126	0.162515	0.725612	0.937079	0.974685	1	1718	tags=21%, list=23%, signal=27%
GENERATION_OF_NEURONS	GENERATION_OF_NEURONS		29	0.211347	0.719275	0.857888	0.981275	1	3045	tags=55%, list=41%, signal=92%
HASLINGER_B_CLL_11Q23	HASLINGER_B_CLL_11Q23		14	0.256218	0.719075	0.847701	0.980615	1	2653	tags=43%, list=35%, signal=66%
RESPONSE_TO_NUTRIENT_LEVELS	RESPONSE_TO_NUTRIENT_LEVELS		11	0.276027	0.719024	0.830925	0.97978	1	2705	tags=55%, list=36%, signal=85%
TRANSLATION_INITIATION_FACTOR_ACTIVITY	TRANSLATION_INITIATION_FACTOR_ACTIVITY		18	0.240326	0.717752	0.852303	0.980351	1	2080	tags=33%, list=28%, signal=46%
PROTEIN_COMPLEX_BINDING	PROTEIN_COMPLEX_BINDING		27	0.214567	0.717676	0.882431	0.979546	1	3213	tags=48%, list=43%, signal=84%
NEURON_DIFFERENTIATION	NEURON_DIFFERENTIATION		25	0.215053	0.717559	0.864295	0.978797	1	3045	tags=56%, list=41%, signal=94%
ENDOMEMBRANE_SYSTEM	ENDOMEMBRANE_SYSTEM		156	0.156235	0.71652	0.955044	0.979165	1	2522	tags=31%, list=34%, signal=46%
GOLGI_MEMBRANE	GOLGI_MEMBRANE		30	0.209722	0.714713	0.883508	0.980342	1	2461	tags=40%, list=33%, signal=59%
GH_GHRHR_KO_6HRS_DN	GH_GHRHR_KO_6HRS_DN		21	0.226242	0.714041	0.837178	0.980235	1	2450	tags=38%, list=33%, signal=56%
BRG1_H1299_UP	BRG1_H1299_UP		20	0.227431	0.713785	0.851801	0.979664	1	2542	tags=40%, list=34%, signal=60%
MICROTUBULE_ORGANIZING_CENTER_PART	MICROTUBULE_ORGANIZING_CENTER_PART		13	0.254894	0.713147	0.85755	0.979474	1	3460	tags=62%, list=46%, signal=114%
POSITIVE_REGULATION_OF_DNA_BINDING	POSITIVE_REGULATION_OF_DNA_BINDING		11	0.273428	0.713107	0.833828	0.978625	1	3026	tags=64%, list=40%, signal=106%
PHOSPHORYLATION	PHOSPHORYLATION		150	0.155331	0.71139	0.956763	0.979652	1	3238	tags=40%, list=43%, signal=69%
ARFPATHWAY	ARFPATHWAY		11	0.272112	0.710422	0.854257	0.979832	1	1686	tags=27%, list=22%, signal=35%
SENSORY_PERCEPTION	SENSORY_PERCEPTION		40	0.192334	0.706507	0.909988	0.983223	1	1446	tags=23%, list=19%, signal=28%
PENG_RAPAMYCIN_DN	PENG_RAPAMYCIN_DN		185	0.151532	0.704422	0.962647	0.984627	1	2141	tags=26%, list=29%, signal=36%
REGULATION_OF_CELLULAR_PROTEIN_METABOLIC_PROCESS	REGULATION_OF_CELLULAR_PROTEIN_METABOLIC_PROCESS		79	0.167644	0.704127	0.940351	0.984048	1	2520	tags=35%, list=34%, signal=53%
INTRACELLULAR_TRANSPORT	INTRACELLULAR_TRANSPORT		201	0.148541	0.704016	0.976571	0.983272	1	2386	tags=29%, list=32%, signal=41%
ACETYLTRANSFERASE_ACTIVITY	ACETYLTRANSFERASE_ACTIVITY		18	0.231288	0.703006	0.858322	0.983444	1	820	tags=22%, list=11%, signal=25%
EMBRYONIC_DEVELOPMENT	EMBRYONIC_DEVELOPMENT		24	0.214902	0.702886	0.877437	0.982671	1	2485	tags=42%, list=33%, signal=62%
FALT_BCLL_DN	FALT_BCLL_DN		43	0.18652	0.701442	0.912371	0.983305	1	3431	tags=49%, list=46%, signal=89%
LATE_ENDOSOME	LATE_ENDOSOME		11	0.263851	0.700204	0.845827	0.983723	1	3552	tags=55%, list=47%, signal=103%
AGED_MOUSE_NEOCORTEX_DN	AGED_MOUSE_NEOCORTEX_DN		24	0.209537	0.699764	0.879106	0.98331	1	2293	tags=33%, list=31%, signal=48%
REGULATION_OF_CYCLIN_DEPENDENT_PROTEIN_KINASE_ACTIVITY	REGULATION_OF_CYCLIN_DEPENDENT_PROTEIN_KINASE_ACTIVITY		27	0.207226	0.699245	0.901832	0.982942	1	4027	tags=63%, list=54%, signal=135%
POSITIVE_REGULATION_OF_PROTEIN_METABOLIC_PROCESS	POSITIVE_REGULATION_OF_PROTEIN_METABOLIC_PROCESS		27	0.205365	0.698003	0.89538	0.98331	1	3072	tags=44%, list=41%, signal=75%
HSA04010_MAPK_SIGNALING_PATHWAY	HSA04010_MAPK_SIGNALING_PATHWAY		117	0.156079	0.693841	0.955056	0.986531	1	2706	tags=34%, list=36%, signal=53%
MAPKPATHWAY	MAPKPATHWAY		61	0.171912	0.693557	0.928218	0.98594	1	3238	tags=41%, list=43%, signal=72%
DEPHOSPHORYLATION	DEPHOSPHORYLATION		30	0.201239	0.692972	0.903183	0.985622	1	2296	tags=37%, list=31%, signal=53%
O6BG_RESIST_MEDULLOBLASTOMA_DN	O6BG_RESIST_MEDULLOBLASTOMA_DN		38	0.188026	0.692515	0.904701	0.985173	1	1108	tags=18%, list=15%, signal=22%
PRMT5_KD_DN	PRMT5_KD_DN		11	0.256558	0.691794	0.85355	0.98501	1	1364	tags=18%, list=18%, signal=22%
CHAUHAN_2ME2	CHAUHAN_2ME2		37	0.188456	0.691689	0.905371	0.984235	1	2997	tags=43%, list=40%, signal=72%
S1P_SIGNALING	S1P_SIGNALING		12	0.257614	0.690291	0.884562	0.984733	1	619	tags=17%, list=8%, signal=18%
TELPATHWAY	TELPATHWAY		10	0.273464	0.689951	0.889047	0.98414	1	2482	tags=30%, list=33%, signal=45%
HSA05213_ENDOMETRIAL_CANCER	HSA05213_ENDOMETRIAL_CANCER		35	0.192006	0.689393	0.910112	0.983814	1	1369	tags=20%, list=18%, signal=24%
POSITIVE_REGULATION_OF_CELLULAR_PROTEIN_METABOLIC_PROCESS	POSITIVE_REGULATION_OF_CELLULAR_PROTEIN_METABOLIC_PROCESS		26	0.205541	0.689089	0.892	0.983242	1	2964	tags=42%, list=39%, signal=70%
RIBONUCLEOPROTEIN_BINDING	RIBONUCLEOPROTEIN_BINDING		12	0.254763	0.688421	0.865762	0.983057	1	2794	tags=50%, list=37%, signal=80%
LAMELLIPODIUM	LAMELLIPODIUM		13	0.24705	0.68601	0.859575	0.984463	1	2666	tags=38%, list=36%, signal=60%
HSA05218_MELANOMA	HSA05218_MELANOMA		35	0.190839	0.685907	0.903646	0.983676	1	1723	tags=26%, list=23%, signal=33%
BRG1_SW13_UP	BRG1_SW13_UP		25	0.207335	0.685484	0.90625	0.983167	1	1921	tags=32%, list=26%, signal=43%
HYPOPHYSECTOMY_RAT_UP	HYPOPHYSECTOMY_RAT_UP		18	0.227732	0.68313	0.864865	0.984496	1	2659	tags=44%, list=35%, signal=69%
TRANSLATIONAL_INITIATION	TRANSLATIONAL_INITIATION		29	0.198874	0.682744	0.910428	0.983993	1	3229	tags=48%, list=43%, signal=84%
TRANSFERASE_ACTIVITY__TRANSFERRING_PENTOSYL_GROUPS	TRANSFERASE_ACTIVITY__TRANSFERRING_PENTOSYL_GROUPS		10	0.266202	0.682683	0.863636	0.983182	1	3208	tags=40%, list=43%, signal=70%
UVB_NHEK3_C0	UVB_NHEK3_C0		71	0.165105	0.682237	0.927991	0.982709	1	3000	tags=44%, list=40%, signal=72%
HASLINGER_B_CLL_12	HASLINGER_B_CLL_12		15	0.232425	0.682224	0.866571	0.98186	1	3601	tags=60%, list=48%, signal=115%
HSA04660_T_CELL_RECEPTOR_SIGNALING_PATHWAY	HSA04660_T_CELL_RECEPTOR_SIGNALING_PATHWAY		45	0.18019	0.680522	0.935129	0.982498	1	2489	tags=36%, list=33%, signal=53%
HSC_HSC_SHARED	HSC_HSC_SHARED		117	0.15403	0.679755	0.971751	0.982361	1	3109	tags=39%, list=41%, signal=66%
CMV_HCMV_TIMECOURSE_8HRS_DN	CMV_HCMV_TIMECOURSE_8HRS_DN		11	0.256547	0.679435	0.879822	0.981792	1	2468	tags=55%, list=33%, signal=81%
CITED1_KO_HET_DN	CITED1_KO_HET_DN		22	0.212306	0.676773	0.878179	0.983311	1	2750	tags=45%, list=37%, signal=72%
GLYCOPROTEIN_BIOSYNTHETIC_PROCESS	GLYCOPROTEIN_BIOSYNTHETIC_PROCESS		38	0.188137	0.676309	0.913044	0.982847	1	2522	tags=37%, list=34%, signal=55%
CYTOPLASMIC_MEMBRANE_BOUND_VESICLE	CYTOPLASMIC_MEMBRANE_BOUND_VESICLE		68	0.1655	0.67621	0.953715	0.98207	1	2461	tags=32%, list=33%, signal=48%
NEGATIVE_REGULATION_OF_CELL_CYCLE	NEGATIVE_REGULATION_OF_CELL_CYCLE		41	0.183353	0.675146	0.929382	0.982106	1	3010	tags=41%, list=40%, signal=69%
HOGERKORP_CD44_DN	HOGERKORP_CD44_DN		10	0.261952	0.671639	0.902439	0.984324	1	3369	tags=40%, list=45%, signal=72%
MEMBRANE_BOUND_VESICLE	MEMBRANE_BOUND_VESICLE		69	0.161618	0.670222	0.955097	0.98467	1	2461	tags=32%, list=33%, signal=47%
HSC_HSC_FETAL	HSC_HSC_FETAL		125	0.148805	0.668724	0.97254	0.985076	1	2576	tags=32%, list=34%, signal=48%
AT1RPATHWAY	AT1RPATHWAY		23	0.209079	0.668457	0.926175	0.984422	1	3213	tags=52%, list=43%, signal=91%
CHESLER_HIGHEST_FOLD_RANGE_GENES	CHESLER_HIGHEST_FOLD_RANGE_GENES		25	0.198681	0.667736	0.907877	0.984133	1	2357	tags=32%, list=31%, signal=46%
FLECHNER_KIDNEY_TRANSPLANT_WELL_DN	FLECHNER_KIDNEY_TRANSPLANT_WELL_DN		15	0.228641	0.666443	0.911111	0.984311	1	1128	tags=20%, list=15%, signal=23%
RESPONSE_TO_TEMPERATURE_STIMULUS	RESPONSE_TO_TEMPERATURE_STIMULUS		12	0.244415	0.665221	0.911017	0.984434	1	1258	tags=25%, list=17%, signal=30%
CELL_DEVELOPMENT	CELL_DEVELOPMENT		294	0.136655	0.664265	0.99484	0.984362	1	3420	tags=45%, list=46%, signal=79%
BCRPATHWAY	BCRPATHWAY		24	0.201745	0.657665	0.925676	0.988742	1	3213	tags=50%, list=43%, signal=87%
HSC_MATURE_SHARED	HSC_MATURE_SHARED		157	0.142289	0.656565	0.990153	0.988723	1	2597	tags=31%, list=35%, signal=47%
RAS_GTPASE_BINDING	RAS_GTPASE_BINDING		16	0.223287	0.6555	0.911141	0.988702	1	3571	tags=56%, list=48%, signal=107%
ZUCCHI_EPITHELIAL_UP	ZUCCHI_EPITHELIAL_UP		34	0.184045	0.655084	0.930667	0.988175	1	2833	tags=41%, list=38%, signal=66%
RIBOSOME	RIBOSOME		30	0.189191	0.654233	0.937995	0.987971	1	1552	tags=20%, list=21%, signal=25%
NEGATIVE_REGULATION_OF_DNA_BINDING	NEGATIVE_REGULATION_OF_DNA_BINDING		11	0.24807	0.653643	0.894356	0.987557	1	1305	tags=27%, list=17%, signal=33%
SMALL_GTPASE_BINDING	SMALL_GTPASE_BINDING		21	0.202337	0.65306	0.916553	0.987143	1	3571	tags=57%, list=48%, signal=109%
TRANS_GOLGI_NETWORK_TRANSPORT_VESICLE	TRANS_GOLGI_NETWORK_TRANSPORT_VESICLE		11	0.244385	0.652423	0.915612	0.986781	1	3464	tags=64%, list=46%, signal=118%
5FU_RESIST_GASTRIC_UP	5FU_RESIST_GASTRIC_UP		17	0.219745	0.650843	0.907459	0.987015	1	3220	tags=47%, list=43%, signal=82%
RNA_POLYMERASE_ACTIVITY	RNA_POLYMERASE_ACTIVITY		11	0.240637	0.650823	0.887048	0.98618	1	3379	tags=45%, list=45%, signal=83%
TPA_SKIN_UP	TPA_SKIN_UP		10	0.253149	0.649858	0.905744	0.986045	1	520	tags=20%, list=7%, signal=21%
HDACI_COLON_TSABUT_DN	HDACI_COLON_TSABUT_DN		16	0.226416	0.649644	0.927677	0.985352	1	3220	tags=50%, list=43%, signal=87%
IGF1MTORPATHWAY	IGF1MTORPATHWAY		15	0.222457	0.645774	0.909216	0.987227	1	1369	tags=27%, list=18%, signal=33%
GOLUB_ALL_VS_AML_UP	GOLUB_ALL_VS_AML_UP		16	0.217708	0.645666	0.927273	0.986444	1	3389	tags=56%, list=45%, signal=102%
DI___TRI_VALENT_INORGANIC_CATION_TRANSMEMBRANE_TRANSPORTER_ACTIVITY	DI___TRI_VALENT_INORGANIC_CATION_TRANSMEMBRANE_TRANSPORTER_ACTIVITY		12	0.23445	0.64128	0.902857	0.988671	1	856	tags=17%, list=11%, signal=19%
TSA_RKO_UP	TSA_RKO_UP		11	0.239212	0.640749	0.912306	0.98818	1	2148	tags=45%, list=29%, signal=64%
INORGANIC_CATION_TRANSMEMBRANE_TRANSPORTER_ACTIVITY	INORGANIC_CATION_TRANSMEMBRANE_TRANSPORTER_ACTIVITY		31	0.182913	0.639143	0.92126	0.988399	1	2481	tags=35%, list=33%, signal=53%
PROTEIN_LOCALIZATION	PROTEIN_LOCALIZATION		139	0.139725	0.630867	0.995521	0.992815	1	1718	tags=19%, list=23%, signal=25%
HSA00290_VALINE_LEUCINE_AND_ISOLEUCINE_BIOSYNTHESIS	HSA00290_VALINE_LEUCINE_AND_ISOLEUCINE_BIOSYNTHESIS		10	0.246844	0.629906	0.927941	0.992555	1	1282	tags=30%, list=17%, signal=36%
AD12_32HRS_DN	AD12_32HRS_DN		12	0.228376	0.625581	0.923977	0.994255	1	1079	tags=17%, list=14%, signal=19%
POSITIVE_REGULATION_OF_BINDING	POSITIVE_REGULATION_OF_BINDING		13	0.226987	0.625386	0.921652	0.993507	1	3026	tags=54%, list=40%, signal=90%
BREASTCA_THREE_CLASSES	BREASTCA_THREE_CLASSES		34	0.175445	0.62538	0.951823	0.992659	1	2556	tags=38%, list=34%, signal=58%
NEURITE_DEVELOPMENT	NEURITE_DEVELOPMENT		19	0.200846	0.623413	0.947802	0.992951	1	926	tags=21%, list=12%, signal=24%
GTPASE_BINDING	GTPASE_BINDING		22	0.193589	0.619473	0.941411	0.994288	1	3709	tags=59%, list=49%, signal=117%
CYTOPLASMIC_VESICLE	CYTOPLASMIC_VESICLE		70	0.148599	0.617842	0.985849	0.994354	1	2461	tags=31%, list=33%, signal=46%
POSITIVE_REGULATION_OF_TRANSCRIPTION_FACTOR_ACTIVITY	POSITIVE_REGULATION_OF_TRANSCRIPTION_FACTOR_ACTIVITY		10	0.238182	0.616743	0.922059	0.994092	1	3026	tags=60%, list=40%, signal=100%
XPB_TTD-CS_UP	XPB_TTD-CS_UP		15	0.209655	0.614116	0.926287	0.994653	1	2192	tags=40%, list=29%, signal=56%
MAPK_CASCADE	MAPK_CASCADE		21	0.193511	0.610007	0.951872	0.995999	1	2482	tags=29%, list=33%, signal=43%
AGED_MOUSE_MUSCLE_UP	AGED_MOUSE_MUSCLE_UP		21	0.190888	0.608986	0.947368	0.995695	1	1420	tags=24%, list=19%, signal=29%
XU_CBP_DN	XU_CBP_DN		20	0.196001	0.607302	0.944828	0.995703	1	911	tags=15%, list=12%, signal=17%
VIPPATHWAY	VIPPATHWAY		18	0.200372	0.60696	0.955941	0.995024	1	3024	tags=39%, list=40%, signal=65%
RESPONSE_TO_HORMONE_STIMULUS	RESPONSE_TO_HORMONE_STIMULUS		21	0.191332	0.606183	0.960969	0.994573	1	2736	tags=43%, list=36%, signal=67%
REGULATION_OF_TRANSLATIONAL_INITIATION	REGULATION_OF_TRANSLATIONAL_INITIATION		23	0.184786	0.604462	0.951483	0.994527	1	3229	tags=52%, list=43%, signal=91%
DAVIES_MGUS_MM	DAVIES_MGUS_MM		25	0.183458	0.603426	0.971774	0.994169	1	129	tags=8%, list=2%, signal=8%
CHEN_HOXA5_TARGETS_UP	CHEN_HOXA5_TARGETS_UP		177	0.12852	0.599342	0.99892	0.995271	1	2391	tags=25%, list=32%, signal=36%
PROTEIN_IMPORT	PROTEIN_IMPORT		42	0.160939	0.599079	0.977573	0.994559	1	1691	tags=21%, list=23%, signal=28%
NUCLEOTIDYLTRANSFERASE_ACTIVITY	NUCLEOTIDYLTRANSFERASE_ACTIVITY		29	0.174563	0.598345	0.973404	0.994067	1	962	tags=14%, list=13%, signal=16%
REGULATION_OF_TRANSLATION	REGULATION_OF_TRANSLATION		44	0.158853	0.597596	0.979641	0.993574	1	3050	tags=45%, list=41%, signal=76%
VESICLE	VESICLE		72	0.143159	0.596541	0.985697	0.993229	1	2461	tags=31%, list=33%, signal=45%
MITOTIC_CELL_CYCLE_CHECKPOINT	MITOTIC_CELL_CYCLE_CHECKPOINT		10	0.229803	0.593184	0.951636	0.993897	1	2867	tags=50%, list=38%, signal=81%
FRUCTOSE_AND_MANNOSE_METABOLISM	FRUCTOSE_AND_MANNOSE_METABOLISM		12	0.21944	0.590897	0.942113	0.994042	1	3535	tags=58%, list=47%, signal=110%
ST_DICTYOSTELIUM_DISCOIDEUM_CAMP_CHEMOTAXIS_PATHWAY	ST_DICTYOSTELIUM_DISCOIDEUM_CAMP_CHEMOTAXIS_PATHWAY		22	0.18396	0.588301	0.953457	0.994272	1	2489	tags=32%, list=33%, signal=47%
HSA05222_SMALL_CELL_LUNG_CANCER	HSA05222_SMALL_CELL_LUNG_CANCER		46	0.150813	0.582775	0.981273	0.995687	1	2675	tags=30%, list=36%, signal=47%
RARRXRPATHWAY	RARRXRPATHWAY		12	0.218357	0.579867	0.958763	0.995977	1	3009	tags=50%, list=40%, signal=83%
HSA00271_METHIONINE_METABOLISM	HSA00271_METHIONINE_METABOLISM		11	0.22125	0.578008	0.949102	0.995789	1	2833	tags=45%, list=38%, signal=73%
GH_EXOGENOUS_EARLY_UP	GH_EXOGENOUS_EARLY_UP		13	0.208802	0.575983	0.936261	0.99571	1	2149	tags=38%, list=29%, signal=54%
CAMPTOTHECIN_PROBCELL_DN	CAMPTOTHECIN_PROBCELL_DN		21	0.176884	0.565282	0.97013	0.99856	1	1482	tags=19%, list=20%, signal=24%
G_PROTEIN_SIGNALING	G_PROTEIN_SIGNALING		44	0.151646	0.564521	0.977454	0.997966	1	1553	tags=18%, list=21%, signal=23%
UVB_NHEK3_C5	UVB_NHEK3_C5		29	0.164444	0.562274	0.988205	0.997841	1	2707	tags=34%, list=36%, signal=54%
SA_PTEN_PATHWAY	SA_PTEN_PATHWAY		12	0.211098	0.560258	0.965422	0.997595	1	2094	tags=33%, list=28%, signal=46%
OLDONLY_FIBRO_UP	OLDONLY_FIBRO_UP		25	0.167523	0.555413	0.985469	0.998174	1	3694	tags=56%, list=49%, signal=110%
GOLGI_ASSOCIATED_VESICLE	GOLGI_ASSOCIATED_VESICLE		23	0.170258	0.552069	0.979452	0.998273	1	2461	tags=30%, list=33%, signal=45%
UVC_HIGH_D6_DN	UVC_HIGH_D6_DN		26	0.168051	0.550135	0.986702	0.997973	1	1963	tags=27%, list=26%, signal=36%
RELAPATHWAY	RELAPATHWAY		13	0.198431	0.548512	0.975714	0.997565	1	683	tags=15%, list=9%, signal=17%
HIPPOCAMPUS_DEVELOPMENT_NEONATAL	HIPPOCAMPUS_DEVELOPMENT_NEONATAL		15	0.189485	0.544367	0.988904	0.997816	1	2905	tags=40%, list=39%, signal=65%
REGULATION_OF_HYDROLASE_ACTIVITY	REGULATION_OF_HYDROLASE_ACTIVITY		37	0.148125	0.54177	0.987063	0.997601	1	3343	tags=43%, list=45%, signal=78%
AGUIRRE_PANCREAS_CHR6	AGUIRRE_PANCREAS_CHR6		27	0.158709	0.536473	0.987637	0.997969	1	1956	tags=22%, list=26%, signal=30%
TPA_RESIST_MIDDLE_UP	TPA_RESIST_MIDDLE_UP		27	0.159746	0.535259	0.981383	0.997433	1	2125	tags=26%, list=28%, signal=36%
INTRINSIC_TO_ENDOPLASMIC_RETICULUM_MEMBRANE	INTRINSIC_TO_ENDOPLASMIC_RETICULUM_MEMBRANE		19	0.171523	0.532422	0.983696	0.99721	1	3271	tags=42%, list=44%, signal=74%
INTEGRAL_TO_ENDOPLASMIC_RETICULUM_MEMBRANE	INTEGRAL_TO_ENDOPLASMIC_RETICULUM_MEMBRANE		19	0.171523	0.529609	0.983607	0.99695	1	3271	tags=42%, list=44%, signal=74%
P38MAPKPATHWAY	P38MAPKPATHWAY		29	0.152231	0.528501	0.987063	0.996367	1	3238	tags=38%, list=43%, signal=66%
HYDROLASE_ACTIVITY__ACTING_ON_GLYCOSYL_BONDS	HYDROLASE_ACTIVITY__ACTING_ON_GLYCOSYL_BONDS		24	0.15633	0.519945	0.986034	0.997186	1	2670	tags=33%, list=36%, signal=52%
INTERCELLULAR_JUNCTION	INTERCELLULAR_JUNCTION		21	0.161891	0.511216	0.98916	0.997793	1	2305	tags=24%, list=31%, signal=34%
TRNA_METABOLIC_PROCESS	TRNA_METABOLIC_PROCESS		15	0.171948	0.50333	0.993065	0.998117	1	4086	tags=67%, list=54%, signal=146%
CMV_HCMV_6HRS_UP	CMV_HCMV_6HRS_UP		17	0.167623	0.498042	0.988966	0.998004	1	1312	tags=18%, list=17%, signal=21%
BRAIN_DEVELOPMENT	BRAIN_DEVELOPMENT		16	0.165223	0.491727	0.993122	0.997913	1	2228	tags=25%, list=30%, signal=35%
HSA05050_DENTATORUBROPALLIDOLUYSIAN_ATROPHY	HSA05050_DENTATORUBROPALLIDOLUYSIAN_ATROPHY		10	0.189618	0.48909	0.991215	0.997382	1	6082	tags=100%, list=81%, signal=527%
LIPOPROTEIN_BINDING	LIPOPROTEIN_BINDING		10	0.179166	0.462109	1	0.998912	1	4494	tags=90%, list=60%, signal=224%
PARK_MSCS_LIN2	PARK_MSCS_LIN2		29	0.124462	0.420658	0.996124	0.999947	1	2872	tags=28%, list=38%, signal=45%
PROTEASOME_DEGRADATION	PROTEASOME_DEGRADATION		25	0.107707	0.357354	1	0.999936	1	4047	tags=40%, list=54%, signal=87%

## Sheet: Up in Liver looking
NAME	GS<br> follow link to MSigDB	GS DETAILS	SIZE	ES	NES	NOM p-val	FDR q-val	FWER p-val	RANK AT MAX	LEADING EDGE
HSIAO_LIVER_SPECIFIC_GENES	HSIAO_LIVER_SPECIFIC_GENES	Details ...	77	-0.818073	-4.29584	0	0	0	684	tags=79%, list=9%, signal=86%
HCC_SURVIVAL_GOOD_VS_POOR_UP	HCC_SURVIVAL_GOOD_VS_POOR_UP	Details ...	47	-0.772921	-3.61186	0	0	0	863	tags=66%, list=12%, signal=74%
HSA00280_VALINE_LEUCINE_AND_ISOLEUCINE_DEGRADATION	HSA00280_VALINE_LEUCINE_AND_ISOLEUCINE_DEGRADATION	Details ...	33	-0.801234	-3.44688	0	0	0	852	tags=79%, list=11%, signal=88%
OXIDOREDUCTASE_ACTIVITY	OXIDOREDUCTASE_ACTIVITY	Details ...	149	-0.578495	-3.38019	0	0	0	1048	tags=49%, list=14%, signal=56%
VALINE_LEUCINE_AND_ISOLEUCINE_DEGRADATION	VALINE_LEUCINE_AND_ISOLEUCINE_DEGRADATION	Details ...	24	-0.836709	-3.33968	0	0	0	571	tags=83%, list=8%, signal=90%
HSA00071_FATTY_ACID_METABOLISM	HSA00071_FATTY_ACID_METABOLISM	Details ...	28	-0.811614	-3.29104	0	0	0	852	tags=82%, list=11%, signal=92%
IDX_TSA_UP_CLUSTER6	IDX_TSA_UP_CLUSTER6	Details ...	111	-0.601249	-3.28665	0	0	0	1081	tags=50%, list=14%, signal=58%
FLECHNER_KIDNEY_TRANSPLANT_REJECTION_DN	FLECHNER_KIDNEY_TRANSPLANT_REJECTION_DN	Details ...	387	-0.504024	-3.28496	0	0	0	1066	tags=42%, list=14%, signal=46%
HSA00640_PROPANOATE_METABOLISM	HSA00640_PROPANOATE_METABOLISM	Details ...	24	-0.795635	-3.16758	0	0	0	571	tags=71%, list=8%, signal=76%
FATTY_ACID_METABOLISM	FATTY_ACID_METABOLISM	Details ...	32	-0.749871	-3.14279	0	0	0	830	tags=69%, list=11%, signal=77%
PROPANOATE_METABOLISM	PROPANOATE_METABOLISM	Details ...	23	-0.79004	-3.05984	0	0	0	571	tags=70%, list=8%, signal=75%
TRYPTOPHAN_METABOLISM	TRYPTOPHAN_METABOLISM	Details ...	16	-0.845776	-2.99456	0	0	0	605	tags=88%, list=8%, signal=95%
AGEING_KIDNEY_SPECIFIC_DN	AGEING_KIDNEY_SPECIFIC_DN	Details ...	88	-0.550769	-2.9373	0	0	0	1013	tags=43%, list=13%, signal=49%
LEE_MYC_E2F1_DN	LEE_MYC_E2F1_DN	Details ...	18	-0.781574	-2.86335	0	0	0	651	tags=72%, list=9%, signal=79%
CARBOXYLIC_ACID_METABOLIC_PROCESS	CARBOXYLIC_ACID_METABOLIC_PROCESS	Details ...	88	-0.529914	-2.85088	0	0	0	981	tags=45%, list=13%, signal=52%
SANA_IFNG_ENDOTHELIAL_UP	SANA_IFNG_ENDOTHELIAL_UP	Details ...	50	-0.599509	-2.8481	0	0	0	1423	tags=62%, list=19%, signal=76%
LEE_E2F1_DN	LEE_E2F1_DN	Details ...	24	-0.731183	-2.82818	0	0	0	858	tags=63%, list=11%, signal=70%
LEE_DENA_DN	LEE_DENA_DN	Details ...	19	-0.777599	-2.81862	0	0	0	605	tags=68%, list=8%, signal=74%
HSA04940_TYPE_I_DIABETES_MELLITUS	HSA04940_TYPE_I_DIABETES_MELLITUS	Details ...	18	-0.776928	-2.80107	0	0	0	1058	tags=72%, list=14%, signal=84%
ORGANIC_ACID_METABOLIC_PROCESS	ORGANIC_ACID_METABOLIC_PROCESS	Details ...	90	-0.535643	-2.7998	0	0	0	981	tags=46%, list=13%, signal=52%
LIZUKA_G2_GR_G3	LIZUKA_G2_GR_G3		18	-0.758104	-2.79383	0	0	0	394	tags=50%, list=5%, signal=53%
BETA_ALANINE_METABOLISM	BETA_ALANINE_METABOLISM		11	-0.89625	-2.79233	0	0	0	495	tags=91%, list=7%, signal=97%
OXIDOREDUCTASE_ACTIVITY__ACTING_ON_THE_CH_CH_GROUP_OF_DONORS	OXIDOREDUCTASE_ACTIVITY__ACTING_ON_THE_CH_CH_GROUP_OF_DONORS		14	-0.825576	-2.76879	0	0	0	608	tags=79%, list=8%, signal=85%
LIZUKA_L1_GR_G1	LIZUKA_L1_GR_G1		18	-0.776902	-2.75661	0	0	0	915	tags=72%, list=12%, signal=82%
AGEING_KIDNEY_DN	AGEING_KIDNEY_DN		76	-0.534278	-2.74939	0	0	0	1213	tags=47%, list=16%, signal=56%
LYASE_ACTIVITY	LYASE_ACTIVITY		30	-0.648903	-2.70461	0	0	0	794	tags=47%, list=11%, signal=52%
HSA00410_BETA_ALANINE_METABOLISM	HSA00410_BETA_ALANINE_METABOLISM		12	-0.838624	-2.69438	0	0	0	495	tags=83%, list=7%, signal=89%
ADIP_VS_FIBRO_UP	ADIP_VS_FIBRO_UP		22	-0.703752	-2.67761	0	0	0	681	tags=59%, list=9%, signal=65%
HSA00120_BILE_ACID_BIOSYNTHESIS	HSA00120_BILE_ACID_BIOSYNTHESIS		16	-0.780892	-2.67009	0	0	0	495	tags=63%, list=7%, signal=67%
LEE_MYC_TGFA_DN	LEE_MYC_TGFA_DN		19	-0.728703	-2.65967	0	0	0	920	tags=63%, list=12%, signal=72%
LVAD_HEARTFAILURE_UP	LVAD_HEARTFAILURE_UP		60	-0.544585	-2.65667	0	0	0	673	tags=38%, list=9%, signal=42%
HOUSTIS_ROS	HOUSTIS_ROS		22	-0.711397	-2.65467	0	0	0	1022	tags=64%, list=14%, signal=73%
WIELAND_HEPATITIS_B_INDUCED	WIELAND_HEPATITIS_B_INDUCED		81	-0.516533	-2.64655	0	0	0	1187	tags=48%, list=16%, signal=57%
ADIP_VS_PREADIP_UP	ADIP_VS_PREADIP_UP		20	-0.713188	-2.64589	0	0	0	681	tags=70%, list=9%, signal=77%
ADIP_DIFF_UP	ADIP_DIFF_UP		42	-0.574633	-2.64189	0	0	0	1081	tags=52%, list=14%, signal=61%
FETAL_LIVER_VS_ADULT_LIVER_GNF2	FETAL_LIVER_VS_ADULT_LIVER_GNF2		27	-0.66463	-2.62711	0	0	0	1428	tags=70%, list=19%, signal=87%
OXIDOREDUCTASE_ACTIVITY__ACTING_ON_THE_ALDEHYDE_OR_OXO_GROUP_OF_DONORS	OXIDOREDUCTASE_ACTIVITY__ACTING_ON_THE_ALDEHYDE_OR_OXO_GROUP_OF_DONORS		11	-0.855539	-2.61952	0	0	0	495	tags=82%, list=7%, signal=87%
HSA04610_COMPLEMENT_AND_COAGULATION_CASCADES	HSA04610_COMPLEMENT_AND_COAGULATION_CASCADES		26	-0.660394	-2.59601	0	5.42925e-05	0.001	736	tags=58%, list=10%, signal=64%
HSA00620_PYRUVATE_METABOLISM	HSA00620_PYRUVATE_METABOLISM		28	-0.615014	-2.57087	0	0.00010341	0.002	674	tags=46%, list=9%, signal=51%
LEE_CIP_DN	LEE_CIP_DN		15	-0.747741	-2.56848	0	0.000100825	0.002	651	tags=60%, list=9%, signal=66%
ELECTRON_CARRIER_ACTIVITY	ELECTRON_CARRIER_ACTIVITY		47	-0.553555	-2.56362	0	9.83655e-05	0.002	1037	tags=47%, list=14%, signal=54%
LEE_MYC_DN	LEE_MYC_DN		24	-0.641334	-2.56103	0	9.60234e-05	0.002	900	tags=63%, list=12%, signal=71%
PYRUVATE_METABOLISM	PYRUVATE_METABOLISM		27	-0.61562	-2.55084	0	0.000142151	0.003	571	tags=44%, list=8%, signal=48%
AMINO_ACID_AND_DERIVATIVE_METABOLIC_PROCESS	AMINO_ACID_AND_DERIVATIVE_METABOLIC_PROCESS		47	-0.556017	-2.55044	0	0.000138921	0.003	863	tags=47%, list=12%, signal=53%
NITROGEN_COMPOUND_CATABOLIC_PROCESS	NITROGEN_COMPOUND_CATABOLIC_PROCESS		13	-0.769073	-2.53304	0	0.00018159	0.004	863	tags=69%, list=12%, signal=78%
BUTANOATE_METABOLISM	BUTANOATE_METABOLISM		16	-0.761844	-2.52109	0	0.000220385	0.005	571	tags=75%, list=8%, signal=81%
AMINO_ACID_METABOLIC_PROCESS	AMINO_ACID_METABOLIC_PROCESS		38	-0.561162	-2.48284	0	0.000259079	0.006	684	tags=45%, list=9%, signal=49%
PEROXISOME	PEROXISOME		33	-0.579168	-2.47996	0	0.000253682	0.006	535	tags=36%, list=7%, signal=39%
ELECTRON_TRANSPORTER_ACTIVITY	ELECTRON_TRANSPORTER_ACTIVITY		62	-0.499777	-2.46965	0	0.000290776	0.007	834	tags=37%, list=11%, signal=41%
HSA04060_CYTOKINE_CYTOKINE_RECEPTOR_INTERACTION	HSA04060_CYTOKINE_CYTOKINE_RECEPTOR_INTERACTION		56	-0.512054	-2.46682	0	0.00028496	0.007	1117	tags=45%, list=15%, signal=52%
MITOCHONDRION	MITOCHONDRION		244	-0.396674	-2.45862	0	0.000319746	0.008	1268	tags=38%, list=17%, signal=44%
MITOCHONDRIAL_FATTY_ACID_BETAOXIDATION	MITOCHONDRIAL_FATTY_ACID_BETAOXIDATION		13	-0.769888	-2.45452	0	0.000352732	0.009	851	tags=77%, list=11%, signal=87%
MICROBODY	MICROBODY		33	-0.579168	-2.45075	0	0.000346077	0.009	535	tags=36%, list=7%, signal=39%
TNFALPHA_ADIP_DN	TNFALPHA_ADIP_DN		35	-0.561093	-2.4393	0	0.00037928	0.01	1081	tags=51%, list=14%, signal=60%
CARIES_PULP_HIGH_UP	CARIES_PULP_HIGH_UP		49	-0.519827	-2.4335	0	0.000408818	0.011	1505	tags=51%, list=20%, signal=63%
HSA00650_BUTANOATE_METABOLISM	HSA00650_BUTANOATE_METABOLISM		27	-0.623324	-2.42578	0	0.000436961	0.012	852	tags=59%, list=11%, signal=67%
NITROGEN_COMPOUND_METABOLIC_PROCESS	NITROGEN_COMPOUND_METABOLIC_PROCESS		75	-0.462842	-2.41794	0	0.000429294	0.012	863	tags=37%, list=12%, signal=42%
HALMOS_CEBP_UP	HALMOS_CEBP_UP		25	-0.602589	-2.399	0	0.000495518	0.014	485	tags=40%, list=6%, signal=43%
HSA00310_LYSINE_DEGRADATION	HSA00310_LYSINE_DEGRADATION		29	-0.601173	-2.39826	0	0.000487119	0.014	852	tags=52%, list=11%, signal=58%
ARGININE_AND_PROLINE_METABOLISM	ARGININE_AND_PROLINE_METABOLISM		23	-0.619984	-2.39422	0	0.000479001	0.014	684	tags=52%, list=9%, signal=57%
MITOCHONDRIAL_PART	MITOCHONDRIAL_PART		110	-0.429481	-2.38716	0	0.000504252	0.015	1297	tags=41%, list=17%, signal=49%
HSA04612_ANTIGEN_PROCESSING_AND_PRESENTATION	HSA04612_ANTIGEN_PROCESSING_AND_PRESENTATION		36	-0.555558	-2.38531	0	0.000496119	0.015	1417	tags=56%, list=19%, signal=68%
ZHAN_MULTIPLE_MYELOMA_VS_NORMAL_DN	ZHAN_MULTIPLE_MYELOMA_VS_NORMAL_DN		19	-0.653407	-2.36744	0	0.0005837	0.018	438	tags=47%, list=6%, signal=50%
FATTY_ACID_METABOLIC_PROCESS	FATTY_ACID_METABOLIC_PROCESS		30	-0.551887	-2.36561	0	0.000605476	0.019	981	tags=47%, list=13%, signal=53%
LYSINE_DEGRADATION	LYSINE_DEGRADATION		17	-0.66329	-2.3599	0	0.000626128	0.02	670	tags=59%, list=9%, signal=64%
FATTY_ACID_OXIDATION	FATTY_ACID_OXIDATION		12	-0.74489	-2.35988	0	0.000616641	0.02	380	tags=50%, list=5%, signal=53%
HUMAN_MITODB_6_2002	HUMAN_MITODB_6_2002		315	-0.366326	-2.3476	0	0.000636673	0.021	1268	tags=34%, list=17%, signal=39%
AMINO_ACID_CATABOLIC_PROCESS	AMINO_ACID_CATABOLIC_PROCESS		10	-0.796548	-2.34135	0	0.000627311	0.021	863	tags=80%, list=12%, signal=90%
HSA00220_UREA_CYCLE_AND_METABOLISM_OF_AMINO_GROUPS	HSA00220_UREA_CYCLE_AND_METABOLISM_OF_AMINO_GROUPS		17	-0.660728	-2.33473	0	0.00064922	0.022	684	tags=59%, list=9%, signal=65%
HSA04514_CELL_ADHESION_MOLECULES	HSA04514_CELL_ADHESION_MOLECULES		45	-0.499933	-2.332	0	0.000670692	0.023	1058	tags=49%, list=14%, signal=57%
LEE_ACOX1_DN	LEE_ACOX1_DN		20	-0.627036	-2.33076	0	0.000661246	0.023	651	tags=55%, list=9%, signal=60%
FATTY_ACID_DEGRADATION	FATTY_ACID_DEGRADATION		18	-0.6463	-2.33053	0.0037037	0.000652062	0.023	411	tags=44%, list=5%, signal=47%
AMINE_METABOLIC_PROCESS	AMINE_METABOLIC_PROCESS		63	-0.477124	-2.32246	0	0.000668993	0.024	863	tags=38%, list=12%, signal=43%
IDX_TSA_UP_CLUSTER5	IDX_TSA_UP_CLUSTER5		76	-0.448475	-2.31115	0	0.000772178	0.028	1128	tags=42%, list=15%, signal=49%
AMINE_CATABOLIC_PROCESS	AMINE_CATABOLIC_PROCESS		11	-0.755915	-2.30218	0	0.000950297	0.035	863	tags=73%, list=12%, signal=82%
CARIES_PULP_UP	CARIES_PULP_UP		134	-0.413179	-2.30145	0	0.000937793	0.035	1443	tags=45%, list=19%, signal=54%
LI_FETAL_VS_WT_KIDNEY_UP	LI_FETAL_VS_WT_KIDNEY_UP		139	-0.395947	-2.30056	0	0.000925614	0.035	999	tags=36%, list=13%, signal=41%
COFACTOR_METABOLIC_PROCESS	COFACTOR_METABOLIC_PROCESS		38	-0.520866	-2.29264	0	0.000966738	0.037	608	tags=37%, list=8%, signal=40%
BLEO_HUMAN_LYMPH_HIGH_24HRS_UP	BLEO_HUMAN_LYMPH_HIGH_24HRS_UP		70	-0.46419	-2.28281	0	0.00105852	0.041	1176	tags=40%, list=16%, signal=47%
VERHAAK_AML_NPM1_MUT_VS_WT_UP	VERHAAK_AML_NPM1_MUT_VS_WT_UP		100	-0.422148	-2.25639	0	0.00140225	0.055	1176	tags=43%, list=16%, signal=50%
ABBUD_LIF_UP	ABBUD_LIF_UP		23	-0.566633	-2.24681	0	0.00166013	0.066	981	tags=39%, list=13%, signal=45%
MITOCHONDRIA	MITOCHONDRIA		321	-0.357058	-2.24616	0	0.00168803	0.068	1268	tags=33%, list=17%, signal=38%
HSA00380_TRYPTOPHAN_METABOLISM	HSA00380_TRYPTOPHAN_METABOLISM		33	-0.537234	-2.22688	0	0.00201001	0.082	852	tags=52%, list=11%, signal=58%
BOQUEST_CD31PLUS_VS_CD31MINUS_UP	BOQUEST_CD31PLUS_VS_CD31MINUS_UP		361	-0.339732	-2.22609	0	0.00198608	0.082	1109	tags=33%, list=15%, signal=37%
SMITH_HTERT_DN	SMITH_HTERT_DN		45	-0.489708	-2.22542	0	0.00198773	0.083	999	tags=42%, list=13%, signal=48%
UEDA_MOUSE_LIVER	UEDA_MOUSE_LIVER		93	-0.411401	-2.22068	0	0.00215714	0.091	1059	tags=39%, list=14%, signal=45%
RUTELLA_HEPATGFSNDCS_UP	RUTELLA_HEPATGFSNDCS_UP		98	-0.421837	-2.21899	0	0.00222689	0.093	1099	tags=40%, list=15%, signal=46%
HSA00561_GLYCEROLIPID_METABOLISM	HSA00561_GLYCEROLIPID_METABOLISM		26	-0.552557	-2.21238	0	0.00229409	0.097	552	tags=42%, list=7%, signal=46%
HYDRO_LYASE_ACTIVITY	HYDRO_LYASE_ACTIVITY		10	-0.73849	-2.19591	0	0.00268693	0.112	794	tags=70%, list=11%, signal=78%
O6BG_RESIST_MEDULLOBLASTOMA_UP	O6BG_RESIST_MEDULLOBLASTOMA_UP		16	-0.620931	-2.19367	0	0.00267901	0.113	534	tags=44%, list=7%, signal=47%
RESPONSE_TO_OXIDATIVE_STRESS	RESPONSE_TO_OXIDATIVE_STRESS		32	-0.531826	-2.19256	0	0.00271589	0.116	415	tags=34%, list=6%, signal=36%
IMMUNE_EFFECTOR_PROCESS	IMMUNE_EFFECTOR_PROCESS		11	-0.70545	-2.18999	0	0.00271016	0.117	1024	tags=55%, list=14%, signal=63%
OXIDOREDUCTASE_ACTIVITY__ACTING_ON_CH_OH_GROUP_OF_DONORS	OXIDOREDUCTASE_ACTIVITY__ACTING_ON_CH_OH_GROUP_OF_DONORS		30	-0.527952	-2.16314	0	0.00341279	0.149	852	tags=43%, list=11%, signal=49%
TAVOR_CEBP_UP	TAVOR_CEBP_UP		31	-0.519983	-2.15191	0	0.00383134	0.168	1035	tags=45%, list=14%, signal=52%
UEDA_MOUSE_SCN	UEDA_MOUSE_SCN		56	-0.438358	-2.14763	0	0.00393915	0.171	900	tags=32%, list=12%, signal=36%
CARBON_OXYGEN_LYASE_ACTIVITY	CARBON_OXYGEN_LYASE_ACTIVITY		13	-0.671937	-2.14248	0	0.00406663	0.178	794	tags=62%, list=11%, signal=69%
VENTRICLES_UP	VENTRICLES_UP		130	-0.377479	-2.13899	0	0.00418612	0.185	1267	tags=36%, list=17%, signal=43%
MITOCHONDRIAL_RESPIRATORY_CHAIN	MITOCHONDRIAL_RESPIRATORY_CHAIN		21	-0.570862	-2.13162	0	0.00446925	0.198	1595	tags=67%, list=21%, signal=84%
LE_MYELIN_DN	LE_MYELIN_DN		53	-0.452217	-2.13095	0	0.00446486	0.199	864	tags=38%, list=12%, signal=42%
GLUTATHIONE_METABOLISM	GLUTATHIONE_METABOLISM		16	-0.613112	-2.12312	0	0.0049695	0.22	562	tags=44%, list=7%, signal=47%
MITOCHONDRIAL_MATRIX	MITOCHONDRIAL_MATRIX		38	-0.47637	-2.11936	0	0.00510495	0.228	1536	tags=47%, list=20%, signal=59%
LONGEVITYPATHWAY	LONGEVITYPATHWAY		11	-0.69502	-2.11932	0	0.0050549	0.228	842	tags=64%, list=11%, signal=72%
YANG_OSTECLASTS_SIG	YANG_OSTECLASTS_SIG		14	-0.655717	-2.11911	0.00338983	0.00500582	0.228	1274	tags=50%, list=17%, signal=60%
OXIDOREDUCTASE_ACTIVITY_GO_0016616	OXIDOREDUCTASE_ACTIVITY_GO_0016616		29	-0.50662	-2.10662	0.00425532	0.00566128	0.254	852	tags=41%, list=11%, signal=46%
HYPOPHYSECTOMY_RAT_DN	HYPOPHYSECTOMY_RAT_DN		33	-0.488165	-2.08902	0	0.0065166	0.284	994	tags=42%, list=13%, signal=49%
LVAD_HEARTFAILURE_DN	LVAD_HEARTFAILURE_DN		19	-0.568129	-2.08769	0	0.00654929	0.288	635	tags=47%, list=8%, signal=52%
SANA_TNFA_ENDOTHELIAL_UP	SANA_TNFA_ENDOTHELIAL_UP		50	-0.441326	-2.08694	0	0.00650681	0.288	1672	tags=56%, list=22%, signal=72%
ABRAHAM_MM_VS_AL_DN	ABRAHAM_MM_VS_AL_DN		21	-0.550787	-2.08582	0	0.00652158	0.291	994	tags=52%, list=13%, signal=60%
MITOCHONDRIAL_LUMEN	MITOCHONDRIAL_LUMEN		38	-0.47637	-2.0836	0	0.00657718	0.296	1536	tags=47%, list=20%, signal=59%
ADDYA_K562_HEMIN_TREATMENT	ADDYA_K562_HEMIN_TREATMENT		49	-0.446784	-2.08324	0	0.00655532	0.297	1057	tags=39%, list=14%, signal=45%
MONOCARBOXYLIC_ACID_METABOLIC_PROCESS	MONOCARBOXYLIC_ACID_METABOLIC_PROCESS		38	-0.477638	-2.0808	0	0.00671036	0.305	981	tags=42%, list=13%, signal=48%
LIPID_METABOLIC_PROCESS	LIPID_METABOLIC_PROCESS		148	-0.355153	-2.07745	0	0.00683095	0.31	1053	tags=32%, list=14%, signal=37%
AROMATIC_COMPOUND_METABOLIC_PROCESS	AROMATIC_COMPOUND_METABOLIC_PROCESS		12	-0.649863	-2.07617	0	0.0068953	0.315	599	tags=67%, list=8%, signal=72%
HSA00260_GLYCINE_SERINE_AND_THREONINE_METABOLISM	HSA00260_GLYCINE_SERINE_AND_THREONINE_METABOLISM		18	-0.575805	-2.06912	0	0.00715223	0.329	863	tags=50%, list=12%, signal=56%
COENZYME_METABOLIC_PROCESS	COENZYME_METABOLIC_PROCESS		24	-0.546128	-2.06398	0	0.00751398	0.344	599	tags=42%, list=8%, signal=45%
FLECHNER_KIDNEY_TRANSPLANT_WELL_UP	FLECHNER_KIDNEY_TRANSPLANT_WELL_UP		455	-0.306152	-2.05703	0	0.00792502	0.361	1066	tags=27%, list=14%, signal=30%
COENZYME_BINDING	COENZYME_BINDING		11	-0.671876	-2.05421	0	0.00799718	0.366	412	tags=55%, list=5%, signal=58%
SECONDARY_METABOLIC_PROCESS	SECONDARY_METABOLIC_PROCESS		16	-0.594871	-2.05294	0	0.0080703	0.373	950	tags=50%, list=13%, signal=57%
ABRAHAM_AL_VS_MM_UP	ABRAHAM_AL_VS_MM_UP		21	-0.550787	-2.05212	0.00342466	0.00803619	0.375	994	tags=52%, list=13%, signal=60%
ICHIBA_GVHD	ICHIBA_GVHD		138	-0.356016	-2.04727	0	0.0083284	0.388	1117	tags=32%, list=15%, signal=37%
HSA00860_PORPHYRIN_AND_CHLOROPHYLL_METABOLISM	HSA00860_PORPHYRIN_AND_CHLOROPHYLL_METABOLISM		19	-0.554195	-2.04072	0	0.00876082	0.406	789	tags=37%, list=11%, signal=41%
HEMATOPOIETIN_INTERFERON_CLASS__D200_DOMAIN__CYTOKINE_RECEPTOR_ACTIVITY	HEMATOPOIETIN_INTERFERON_CLASS__D200_DOMAIN__CYTOKINE_RECEPTOR_ACTIVITY		15	-0.604433	-2.04034	0	0.00877057	0.408	918	tags=67%, list=12%, signal=76%
ADIPOGENESIS_HMSC_CLASS1_UP	ADIPOGENESIS_HMSC_CLASS1_UP		12	-0.654663	-2.03919	0.0107143	0.00879732	0.412	854	tags=50%, list=11%, signal=56%
GENERATION_OF_PRECURSOR_METABOLITES_AND_ENERGY	GENERATION_OF_PRECURSOR_METABOLITES_AND_ENERGY		61	-0.4132	-2.03443	0	0.0091011	0.429	1128	tags=41%, list=15%, signal=48%
GH_HYPOPHYSECTOMY_RAT_DN	GH_HYPOPHYSECTOMY_RAT_DN		13	-0.637559	-2.03349	0	0.0091103	0.433	1009	tags=54%, list=13%, signal=62%
MMS_MOUSE_LYMPH_HIGH_24HRS_UP	MMS_MOUSE_LYMPH_HIGH_24HRS_UP		16	-0.595704	-2.0311	0	0.00929655	0.442	1063	tags=50%, list=14%, signal=58%
HSA00930_CAPROLACTAM_DEGRADATION	HSA00930_CAPROLACTAM_DEGRADATION		10	-0.690435	-2.0279	0.00323625	0.00951137	0.451	852	tags=60%, list=11%, signal=68%
HSA00480_GLUTATHIONE_METABOLISM	HSA00480_GLUTATHIONE_METABOLISM		18	-0.586312	-2.02777	0	0.00946846	0.453	1181	tags=56%, list=16%, signal=66%
ROSS_CBF_MYH	ROSS_CBF_MYH		31	-0.470322	-2.00847	0	0.0111617	0.512	1270	tags=52%, list=17%, signal=62%
SULFUR_METABOLIC_PROCESS	SULFUR_METABOLIC_PROCESS		15	-0.608684	-2.00644	0	0.0112609	0.518	587	tags=40%, list=8%, signal=43%
GO_ROS	GO_ROS		16	-0.580956	-2.00348	0.00346021	0.0114379	0.525	310	tags=44%, list=4%, signal=46%
MITOCHONDRIAL_ENVELOPE	MITOCHONDRIAL_ENVELOPE		73	-0.399677	-2.00345	0	0.0113512	0.525	1297	tags=41%, list=17%, signal=49%
GLYCINE_SERINE_AND_THREONINE_METABOLISM	GLYCINE_SERINE_AND_THREONINE_METABOLISM		16	-0.578392	-1.98859	0.00364964	0.0126856	0.566	863	tags=56%, list=12%, signal=63%
UBIQUINONE_BIOSYNTHESIS	UBIQUINONE_BIOSYNTHESIS		15	-0.585612	-1.98851	0	0.0125909	0.566	1888	tags=80%, list=25%, signal=107%
OXYGEN_AND_REACTIVE_OXYGEN_SPECIES_METABOLIC_PROCESS	OXYGEN_AND_REACTIVE_OXYGEN_SPECIES_METABOLIC_PROCESS		10	-0.673858	-1.9869	0.00607903	0.01266	0.568	1502	tags=90%, list=20%, signal=112%
ADIPOGENESIS_HMSC_CLASS2_UP	ADIPOGENESIS_HMSC_CLASS2_UP		13	-0.605585	-1.98479	0	0.0128487	0.577	1062	tags=62%, list=14%, signal=72%
HOHENKIRK_MONOCYTE_DEND_UP	HOHENKIRK_MONOCYTE_DEND_UP		70	-0.393523	-1.98368	0	0.0129037	0.584	1047	tags=37%, list=14%, signal=43%
HDACI_COLON_CUR24HRS_DN	HDACI_COLON_CUR24HRS_DN		15	-0.581307	-1.98324	0	0.012868	0.585	1019	tags=53%, list=14%, signal=62%
STARCH_AND_SUCROSE_METABOLISM	STARCH_AND_SUCROSE_METABOLISM		14	-0.595836	-1.98037	0	0.013079	0.593	1060	tags=57%, list=14%, signal=66%
AGED_MOUSE_RETINA_ANY_UP	AGED_MOUSE_RETINA_ANY_UP		13	-0.613237	-1.97554	0.00342466	0.0135759	0.615	1120	tags=54%, list=15%, signal=63%
CALRES_RHESUS_DN	CALRES_RHESUS_DN		26	-0.495941	-1.96914	0.00408163	0.0141544	0.635	300	tags=27%, list=4%, signal=28%
RESPONSE_TO_WOUNDING	RESPONSE_TO_WOUNDING		62	-0.384375	-1.96774	0	0.0141824	0.64	1178	tags=35%, list=16%, signal=42%
STRESSPATHWAY	STRESSPATHWAY		17	-0.558933	-1.96705	0.00722022	0.0141393	0.641	1588	tags=59%, list=21%, signal=74%
G_PROTEIN_COUPLED_RECEPTOR_BINDING	G_PROTEIN_COUPLED_RECEPTOR_BINDING		13	-0.60723	-1.96403	0.00958466	0.0142945	0.645	1117	tags=54%, list=15%, signal=63%
GROWTH	GROWTH		30	-0.476452	-1.95825	0	0.014755	0.66	1303	tags=50%, list=17%, signal=60%
TARTE_PC	TARTE_PC		59	-0.395263	-1.95825	0	0.0146539	0.66	1277	tags=37%, list=17%, signal=45%
HSA00251_GLUTAMATE_METABOLISM	HSA00251_GLUTAMATE_METABOLISM		17	-0.534116	-1.95764	0	0.014718	0.67	412	tags=41%, list=5%, signal=43%
HUMORAL_IMMUNE_RESPONSE	HUMORAL_IMMUNE_RESPONSE		10	-0.649118	-1.95699	0.00641026	0.0146323	0.67	1067	tags=50%, list=14%, signal=58%
COFACTOR_BINDING	COFACTOR_BINDING		13	-0.628848	-1.9548	0	0.0147652	0.674	412	tags=54%, list=5%, signal=57%
HETEROCYCLE_METABOLIC_PROCESS	HETEROCYCLE_METABOLIC_PROCESS		18	-0.53516	-1.95474	0.00361011	0.0146819	0.675	608	tags=44%, list=8%, signal=48%
CELLULAR_LIPID_CATABOLIC_PROCESS	CELLULAR_LIPID_CATABOLIC_PROCESS		18	-0.528859	-1.95273	0	0.0148273	0.682	394	tags=33%, list=5%, signal=35%
HSA00020_CITRATE_CYCLE	HSA00020_CITRATE_CYCLE		22	-0.525371	-1.95162	0.00735294	0.0148638	0.683	674	tags=41%, list=9%, signal=45%
FERRARI_4HPR_UP	FERRARI_4HPR_UP		13	-0.604037	-1.95079	0.00319489	0.0148448	0.685	1042	tags=62%, list=14%, signal=71%
UVB_NHEK3_C7	UVB_NHEK3_C7		41	-0.4307	-1.95068	0.00471698	0.0147753	0.685	674	tags=34%, list=9%, signal=37%
SANSOM_APC_5_DN	SANSOM_APC_5_DN		133	-0.344937	-1.94443	0	0.0155139	0.7	1266	tags=37%, list=17%, signal=44%
TAKEDA_NUP8_HOXA9_8D_DN	TAKEDA_NUP8_HOXA9_8D_DN		110	-0.351673	-1.94407	0	0.0154921	0.702	1188	tags=34%, list=16%, signal=39%
MITOCHONDRIAL_INNER_MEMBRANE	MITOCHONDRIAL_INNER_MEMBRANE		51	-0.416853	-1.94141	0	0.0156512	0.707	1268	tags=41%, list=17%, signal=49%
MITOCHONDRIAL_MEMBRANE	MITOCHONDRIAL_MEMBRANE		65	-0.386455	-1.94074	0	0.0156681	0.708	1268	tags=40%, list=17%, signal=48%
DAC_IFN_BLADDER_UP	DAC_IFN_BLADDER_UP		13	-0.607896	-1.93988	0.00903614	0.0156862	0.708	1415	tags=69%, list=19%, signal=85%
ENERGY_DERIVATION_BY_OXIDATION_OF_ORGANIC_COMPOUNDS	ENERGY_DERIVATION_BY_OXIDATION_OF_ORGANIC_COMPOUNDS		25	-0.484317	-1.93954	0.00347222	0.0156406	0.71	1128	tags=48%, list=15%, signal=56%
GERY_CEBP_TARGETS	GERY_CEBP_TARGETS		67	-0.376269	-1.92519	0	0.0171881	0.746	876	tags=33%, list=12%, signal=37%
HSA04920_ADIPOCYTOKINE_SIGNALING_PATHWAY	HSA04920_ADIPOCYTOKINE_SIGNALING_PATHWAY		40	-0.433562	-1.92191	0.0046729	0.017456	0.756	1176	tags=35%, list=16%, signal=41%
TAKEDA_NUP8_HOXA9_10D_DN	TAKEDA_NUP8_HOXA9_10D_DN		70	-0.380414	-1.91925	0	0.0176985	0.758	915	tags=31%, list=12%, signal=35%
HSA04080_NEUROACTIVE_LIGAND_RECEPTOR_INTERACTION	HSA04080_NEUROACTIVE_LIGAND_RECEPTOR_INTERACTION		20	-0.514935	-1.91599	0.00322581	0.018213	0.774	1105	tags=45%, list=15%, signal=53%
ZMPSTE24_KO_UP	ZMPSTE24_KO_UP		19	-0.517235	-1.91202	0	0.0187476	0.787	1377	tags=42%, list=18%, signal=51%
LH_GRANULOSA_UP	LH_GRANULOSA_UP		57	-0.396097	-1.91032	0	0.0188658	0.791	1046	tags=35%, list=14%, signal=40%
IGFR_IR_DN	IGFR_IR_DN		10	-0.651212	-1.91022	0.00914634	0.0187648	0.792	1638	tags=60%, list=22%, signal=77%
FLECHNER_KIDNEY_TRANSPLANT_REJECTION_UP	FLECHNER_KIDNEY_TRANSPLANT_REJECTION_UP		51	-0.40412	-1.90998	0	0.0186889	0.792	1187	tags=37%, list=16%, signal=44%
HSA00330_ARGININE_AND_PROLINE_METABOLISM	HSA00330_ARGININE_AND_PROLINE_METABOLISM		16	-0.551389	-1.90891	0.0129032	0.0187694	0.793	684	tags=44%, list=9%, signal=48%
LIPID_CATABOLIC_PROCESS	LIPID_CATABOLIC_PROCESS		18	-0.528859	-1.90839	0.0037037	0.0187067	0.794	394	tags=33%, list=5%, signal=35%
IRS1_KO_ADIP_DN	IRS1_KO_ADIP_DN		67	-0.379073	-1.90544	0	0.0190226	0.803	569	tags=24%, list=8%, signal=26%
HSA00252_ALANINE_AND_ASPARTATE_METABOLISM	HSA00252_ALANINE_AND_ASPARTATE_METABOLISM		17	-0.530266	-1.90499	0.00649351	0.0189941	0.805	684	tags=35%, list=9%, signal=39%
KIM_TH_CELLS_DN	KIM_TH_CELLS_DN		12	-0.612597	-1.9044	0.0105634	0.0189562	0.805	830	tags=42%, list=11%, signal=47%
HSA00903_LIMONENE_AND_PINENE_DEGRADATION	HSA00903_LIMONENE_AND_PINENE_DEGRADATION		18	-0.534586	-1.90337	0.00350877	0.0189947	0.807	830	tags=44%, list=11%, signal=50%
ZHAN_MM_CD138_MF_VS_REST	ZHAN_MM_CD138_MF_VS_REST		19	-0.520055	-1.90243	0	0.0190367	0.807	308	tags=26%, list=4%, signal=27%
CELLULAR_RESPIRATION	CELLULAR_RESPIRATION		17	-0.524718	-1.90099	0.00390625	0.0191933	0.81	1048	tags=47%, list=14%, signal=55%
BADPATHWAY	BADPATHWAY		11	-0.628608	-1.9008	0	0.0191304	0.812	1130	tags=55%, list=15%, signal=64%
WOUND_HEALING	WOUND_HEALING		14	-0.563724	-1.89624	0.010453	0.0197818	0.823	681	tags=43%, list=9%, signal=47%
ADIPOGENESIS_HMSC_CLASS3_UP	ADIPOGENESIS_HMSC_CLASS3_UP		41	-0.417643	-1.89144	0	0.0204676	0.831	928	tags=37%, list=12%, signal=42%
PASSERINI_OXIDATION	PASSERINI_OXIDATION		10	-0.630897	-1.88999	0.00628931	0.0205467	0.836	420	tags=40%, list=6%, signal=42%
RESPIRATORY_CHAIN_COMPLEX_I	RESPIRATORY_CHAIN_COMPLEX_I		13	-0.564054	-1.88841	0.00666667	0.0206568	0.839	1595	tags=69%, list=21%, signal=88%
GLUTAMATE_METABOLISM	GLUTAMATE_METABOLISM		14	-0.571422	-1.87788	0.00983607	0.0222869	0.863	412	tags=50%, list=5%, signal=53%
NEGATIVE_REGULATION_OF_GROWTH	NEGATIVE_REGULATION_OF_GROWTH		21	-0.491787	-1.87513	0.00355872	0.0226654	0.869	1303	tags=52%, list=17%, signal=63%
CELLULAR_LIPID_METABOLIC_PROCESS	CELLULAR_LIPID_METABOLIC_PROCESS		113	-0.330608	-1.86752	0	0.0238495	0.886	1053	tags=31%, list=14%, signal=35%
FSH_GRANULOSA_UP	FSH_GRANULOSA_UP		55	-0.38869	-1.86557	0	0.0240956	0.887	1046	tags=35%, list=14%, signal=40%
VEGF_HUVEC_30MIN_UP	VEGF_HUVEC_30MIN_UP		13	-0.582269	-1.86505	0.0140845	0.0240537	0.889	269	tags=31%, list=4%, signal=32%
TSADAC_PANC50_UP	TSADAC_PANC50_UP		10	-0.628729	-1.86454	0.0123839	0.0239905	0.889	1486	tags=60%, list=20%, signal=75%
GLUCONEOGENESIS	GLUCONEOGENESIS		27	-0.461094	-1.86442	0.00384615	0.0238845	0.89	794	tags=37%, list=11%, signal=41%
KRETZSCHMAR_IL6_DIFF	KRETZSCHMAR_IL6_DIFF		106	-0.340479	-1.86372	0	0.0238655	0.89	1092	tags=31%, list=15%, signal=36%
RUTELLA_HEMATOGFSNDCS_DIFF	RUTELLA_HEMATOGFSNDCS_DIFF		452	-0.284125	-1.86047	0	0.0243776	0.895	1129	tags=29%, list=15%, signal=32%
HSA03320_PPAR_SIGNALING_PATHWAY	HSA03320_PPAR_SIGNALING_PATHWAY		26	-0.477309	-1.85671	0.00396825	0.0248327	0.897	858	tags=35%, list=11%, signal=39%
TSA_HEPATOMA_UP	TSA_HEPATOMA_UP		31	-0.447531	-1.85473	0	0.0250305	0.9	1129	tags=39%, list=15%, signal=45%
BYSTROM_IL5_DN	BYSTROM_IL5_DN		50	-0.395732	-1.85237	0	0.0252314	0.903	1172	tags=38%, list=16%, signal=45%
BRCA1_OVEREXP_UP	BRCA1_OVEREXP_UP		135	-0.326766	-1.84642	0	0.0262872	0.914	1025	tags=28%, list=14%, signal=32%
CHAUVIN_ANDROGEN_REGULATED_GENES	CHAUVIN_ANDROGEN_REGULATED_GENES		21	-0.491599	-1.84641	0.00392157	0.0261524	0.914	410	tags=29%, list=5%, signal=30%
PORPHYRIN_AND_CHLOROPHYLL_METABOLISM	PORPHYRIN_AND_CHLOROPHYLL_METABOLISM		14	-0.540492	-1.84485	0.00660066	0.0262156	0.916	789	tags=43%, list=11%, signal=48%
HSA00980_METABOLISM_OF_XENOBIOTICS_BY_CYTOCHROME_P450	HSA00980_METABOLISM_OF_XENOBIOTICS_BY_CYTOCHROME_P450		13	-0.565988	-1.84426	0.00341297	0.0262051	0.917	558	tags=38%, list=7%, signal=41%
MITOCHONDRIAL_RESPIRATORY_CHAIN_COMPLEX_I	MITOCHONDRIAL_RESPIRATORY_CHAIN_COMPLEX_I		13	-0.564054	-1.83864	0.0035461	0.0271229	0.926	1595	tags=69%, list=21%, signal=88%
OXIDOREDUCTASE_ACTIVITY__ACTING_ON_NADH_OR_NADPH	OXIDOREDUCTASE_ACTIVITY__ACTING_ON_NADH_OR_NADPH		16	-0.528713	-1.83797	0.00343643	0.0271376	0.926	1573	tags=69%, list=21%, signal=87%
BROCKE_IL6	BROCKE_IL6		106	-0.340479	-1.83747	0	0.0270935	0.928	1092	tags=31%, list=15%, signal=36%
HISTIDINE_METABOLISM	HISTIDINE_METABOLISM		11	-0.609476	-1.83282	0.00980392	0.0279738	0.933	495	tags=55%, list=7%, signal=58%
GLYCOLYSIS	GLYCOLYSIS		27	-0.461094	-1.83156	0.00787402	0.0280934	0.934	794	tags=37%, list=11%, signal=41%
KREBS_TCA_CYCLE	KREBS_TCA_CYCLE		25	-0.458077	-1.82596	0.00790514	0.0291914	0.944	536	tags=32%, list=7%, signal=34%
HSA00632_BENZOATE_DEGRADATION_VIA_COA_LIGATION	HSA00632_BENZOATE_DEGRADATION_VIA_COA_LIGATION		18	-0.504854	-1.82541	0.011194	0.0291275	0.945	830	tags=44%, list=11%, signal=50%
BEHAVIOR	BEHAVIOR		37	-0.406902	-1.82317	0	0.0295081	0.946	1117	tags=43%, list=15%, signal=51%
PASSERINI_IMMUNE	PASSERINI_IMMUNE		17	-0.511022	-1.8213	0.00701754	0.0297975	0.949	485	tags=29%, list=6%, signal=31%
CISPLATIN_PROBCELL_UP	CISPLATIN_PROBCELL_UP		14	-0.54004	-1.81673	0.00338983	0.0304815	0.956	1129	tags=43%, list=15%, signal=50%
GLYCEROLIPID_METABOLISM	GLYCEROLIPID_METABOLISM		18	-0.509749	-1.81304	0.0114943	0.0311039	0.96	552	tags=39%, list=7%, signal=42%
ZMPSTE24_KO_DN	ZMPSTE24_KO_DN		15	-0.54013	-1.8121	0.0103448	0.0311407	0.96	852	tags=53%, list=11%, signal=60%
ALANINE_AND_ASPARTATE_METABOLISM	ALANINE_AND_ASPARTATE_METABOLISM		12	-0.567512	-1.81145	0.00632911	0.0311173	0.962	684	tags=42%, list=9%, signal=46%
NADH_DEHYDROGENASE_COMPLEX	NADH_DEHYDROGENASE_COMPLEX		13	-0.564054	-1.8091	0.00660066	0.0314573	0.963	1595	tags=69%, list=21%, signal=88%
CELL_SURFACE_RECEPTOR_LINKED_SIGNAL_TRANSDUCTION	CELL_SURFACE_RECEPTOR_LINKED_SIGNAL_TRANSDUCTION		54	-0.382702	-1.80837	0	0.0314439	0.964	1164	tags=41%, list=16%, signal=48%
LU_IL4BCELL	LU_IL4BCELL		53	-0.377729	-1.80347	0	0.0322327	0.967	1117	tags=34%, list=15%, signal=40%
TGZ_ADIP_UP	TGZ_ADIP_UP		10	-0.611197	-1.80232	0.00928793	0.0322627	0.967	996	tags=60%, list=13%, signal=69%
HSA00010_GLYCOLYSIS_AND_GLUCONEOGENESIS	HSA00010_GLYCOLYSIS_AND_GLUCONEOGENESIS		31	-0.444516	-1.80229	0	0.0321126	0.967	936	tags=39%, list=12%, signal=44%
CITRATE_CYCLE_TCA_CYCLE	CITRATE_CYCLE_TCA_CYCLE		16	-0.520767	-1.80046	0.00743494	0.0323509	0.969	562	tags=44%, list=7%, signal=47%
UVB_SCC_UP	UVB_SCC_UP		79	-0.347344	-1.79694	0	0.0330489	0.971	1199	tags=32%, list=16%, signal=37%
IMMUNE_RESPONSE	IMMUNE_RESPONSE		78	-0.348214	-1.7898	0.00636943	0.0344413	0.976	1188	tags=33%, list=16%, signal=39%
CHIARETTI_T_ALL_DIFF	CHIARETTI_T_ALL_DIFF		163	-0.302841	-1.7885	0	0.0346203	0.976	1061	tags=28%, list=14%, signal=31%
YAO_P4_KO_VS_WT_UP	YAO_P4_KO_VS_WT_UP		36	-0.410565	-1.78653	0.0097561	0.0349819	0.979	673	tags=28%, list=9%, signal=30%
MENSE_HYPOXIA_UP	MENSE_HYPOXIA_UP		65	-0.359588	-1.78624	0	0.034887	0.979	671	tags=26%, list=9%, signal=28%
NEMETH_TNF_UP	NEMETH_TNF_UP		60	-0.363314	-1.78579	0	0.0348385	0.979	1176	tags=33%, list=16%, signal=39%
MYOD_NIH3T3_DN	MYOD_NIH3T3_DN		33	-0.426718	-1.782	0.0046083	0.0356856	0.984	718	tags=27%, list=10%, signal=30%
NELSON_ANDROGEN_UP	NELSON_ANDROGEN_UP		55	-0.384354	-1.77576	0	0.037009	0.987	929	tags=38%, list=12%, signal=43%
VANTVEER_BREAST_OUTCOME_GOOD_VS_POOR_UP	VANTVEER_BREAST_OUTCOME_GOOD_VS_POOR_UP		21	-0.462659	-1.77439	0	0.0373694	0.987	425	tags=29%, list=6%, signal=30%
DEFENSE_RESPONSE	DEFENSE_RESPONSE		79	-0.335978	-1.77397	0	0.0372678	0.987	1365	tags=34%, list=18%, signal=41%
NF90_UP	NF90_UP		17	-0.503797	-1.76997	0.0140351	0.0380636	0.989	1417	tags=59%, list=19%, signal=72%
CD40PATHWAY	CD40PATHWAY		10	-0.573042	-1.76823	0.0213415	0.0384002	0.99	1176	tags=50%, list=16%, signal=59%
FATTY_ACID_SYNTHESIS	FATTY_ACID_SYNTHESIS		10	-0.604479	-1.76609	0.00680272	0.0388012	0.991	1498	tags=50%, list=20%, signal=62%
MITOCHONDRIAL_MEMBRANE_PART	MITOCHONDRIAL_MEMBRANE_PART		44	-0.375477	-1.76605	0	0.0386325	0.991	1268	tags=36%, list=17%, signal=44%
CHEMOKINE_RECEPTOR_BINDING	CHEMOKINE_RECEPTOR_BINDING		11	-0.578691	-1.76104	0.0261438	0.0396579	0.992	1117	tags=55%, list=15%, signal=64%
TNFR2PATHWAY	TNFR2PATHWAY		12	-0.560634	-1.75943	0.0104167	0.0398279	0.993	1176	tags=50%, list=16%, signal=59%
FRASOR_ER_DN	FRASOR_ER_DN		44	-0.373998	-1.75767	0	0.0401182	0.993	925	tags=34%, list=12%, signal=39%
DAC_BLADDER_UP	DAC_BLADDER_UP		19	-0.490621	-1.75641	0.00380228	0.0402441	0.994	1415	tags=58%, list=19%, signal=71%
VEGF_HUVEC_2HRS_UP	VEGF_HUVEC_2HRS_UP		15	-0.509611	-1.75496	0.0136054	0.0404038	0.994	1129	tags=53%, list=15%, signal=63%
JISON_SICKLE_CELL	JISON_SICKLE_CELL		22	-0.459972	-1.75181	0.00680272	0.0410116	0.994	1404	tags=55%, list=19%, signal=67%
CHEMOKINE_ACTIVITY	CHEMOKINE_ACTIVITY		11	-0.578691	-1.75174	0.0176056	0.0408471	0.994	1117	tags=55%, list=15%, signal=64%
ST_ADRENERGIC	ST_ADRENERGIC		16	-0.493839	-1.74599	0.00754717	0.0421004	0.996	999	tags=50%, list=13%, signal=58%
ELECTRON_TRANSPORT_GO_0006118	ELECTRON_TRANSPORT_GO_0006118		25	-0.440426	-1.74555	0.00803213	0.041999	0.997	1048	tags=44%, list=14%, signal=51%
BLOOD_COAGULATION	BLOOD_COAGULATION		12	-0.538475	-1.74151	0.0253165	0.0429357	0.999	681	tags=42%, list=9%, signal=46%
SERINE_HYDROLASE_ACTIVITY	SERINE_HYDROLASE_ACTIVITY		11	-0.571491	-1.73725	0.00977199	0.0439961	0.999	418	tags=36%, list=6%, signal=38%
SERINE_TYPE_PEPTIDASE_ACTIVITY	SERINE_TYPE_PEPTIDASE_ACTIVITY		11	-0.571491	-1.73594	0.0122699	0.0441512	0.999	418	tags=36%, list=6%, signal=38%
GN_CAMP_GRANULOSA_UP	GN_CAMP_GRANULOSA_UP		31	-0.411591	-1.73535	0.00884956	0.0440865	0.999	1046	tags=39%, list=14%, signal=45%
G_PROTEIN_COUPLED_RECEPTOR_PROTEIN_SIGNALING_PATHWAY	G_PROTEIN_COUPLED_RECEPTOR_PROTEIN_SIGNALING_PATHWAY		58	-0.35247	-1.73504	0	0.0440041	0.999	1506	tags=38%, list=20%, signal=47%
NADLER_OBESITY_DN	NADLER_OBESITY_DN		17	-0.479871	-1.72981	0.0110701	0.0452878	0.999	1081	tags=47%, list=14%, signal=55%
PGC	PGC		287	-0.272534	-1.729	0	0.0453284	0.999	1055	tags=24%, list=14%, signal=27%
TZD_ADIP_DN	TZD_ADIP_DN		10	-0.582958	-1.71951	0.015674	0.0481168	1	409	tags=50%, list=5%, signal=53%
CHANG_SERUM_RESPONSE_DN	CHANG_SERUM_RESPONSE_DN		122	-0.30429	-1.71809	0	0.0483612	1	915	tags=26%, list=12%, signal=29%
TPA_RESIST_LATE_DN	TPA_RESIST_LATE_DN		35	-0.3985	-1.7164	0.00888889	0.0487842	1	448	tags=26%, list=6%, signal=27%
GALINDO_ACT_UP	GALINDO_ACT_UP		50	-0.368483	-1.71461	0.00571429	0.0490201	1	1176	tags=36%, list=16%, signal=42%
INFLAMMATORY_RESPONSE	INFLAMMATORY_RESPONSE		43	-0.371221	-1.71418	0.0103093	0.0488906	1	1178	tags=35%, list=16%, signal=41%
COAGULATION	COAGULATION		12	-0.538475	-1.71416	0.0285714	0.0487041	1	681	tags=42%, list=9%, signal=46%
HSA04210_APOPTOSIS	HSA04210_APOPTOSIS		48	-0.372071	-1.71308	0	0.0488142	1	1176	tags=38%, list=16%, signal=44%
AEROBIC_RESPIRATION	AEROBIC_RESPIRATION		14	-0.52087	-1.71201	0.0140351	0.0489123	1	1048	tags=50%, list=14%, signal=58%
HSA04650_NATURAL_KILLER_CELL_MEDIATED_CYTOTOXICITY	HSA04650_NATURAL_KILLER_CELL_MEDIATED_CYTOTOXICITY		57	-0.346416	-1.70803	0	0.0498174	1	1187	tags=39%, list=16%, signal=46%
ZHAN_MM_MOLECULAR_CLASSI_DN	ZHAN_MM_MOLECULAR_CLASSI_DN		30	-0.411939	-1.70636	0.012605	0.0501681	1	745	tags=30%, list=10%, signal=33%
REGULATION_OF_GROWTH	REGULATION_OF_GROWTH		25	-0.440471	-1.70444	0.00843882	0.0504793	1	1303	tags=52%, list=17%, signal=63%
APOPTOSIS_GENMAPP	APOPTOSIS_GENMAPP		30	-0.41117	-1.70178	0.0186916	0.0511647	1	1176	tags=37%, list=16%, signal=43%
TPA_RESIST_EARLY_DN	TPA_RESIST_EARLY_DN		41	-0.386173	-1.70171	0	0.0509986	1	525	tags=27%, list=7%, signal=29%
HINATA_NFKB_UP	HINATA_NFKB_UP		59	-0.346549	-1.7009	0	0.0510386	1	1188	tags=34%, list=16%, signal=40%
IFNA_HCMV_6HRS_UP	IFNA_HCMV_6HRS_UP		38	-0.39719	-1.69692	0.00487805	0.0523472	1	1067	tags=37%, list=14%, signal=43%
CHEN_LUNG_SURVIVAL	CHEN_LUNG_SURVIVAL		15	-0.497749	-1.69518	0.0227273	0.0526943	1	259	tags=33%, list=3%, signal=34%
REGULATION_OF_RESPONSE_TO_STIMULUS	REGULATION_OF_RESPONSE_TO_STIMULUS		15	-0.484706	-1.69192	0.0238095	0.0535383	1	1505	tags=53%, list=20%, signal=67%
ET743_HELA_UP	ET743_HELA_UP		41	-0.372267	-1.68922	0.00454545	0.0542471	1	1129	tags=24%, list=15%, signal=29%
BRENTANI_IMMUNE_FUNCTION	BRENTANI_IMMUNE_FUNCTION		22	-0.447695	-1.68916	0.0114504	0.0540502	1	922	tags=41%, list=12%, signal=47%
CHREBPPATHWAY	CHREBPPATHWAY		11	-0.558655	-1.68762	0.01875	0.0543334	1	3319	tags=100%, list=44%, signal=179%
ORGANELLE_INNER_MEMBRANE	ORGANELLE_INNER_MEMBRANE		57	-0.352866	-1.68717	0	0.0542427	1	1268	tags=39%, list=17%, signal=46%
HDACI_COLON_CUR_DN	HDACI_COLON_CUR_DN		28	-0.424636	-1.68449	0.00749064	0.0549473	1	732	tags=32%, list=10%, signal=35%
GLYCOGEN_METABOLISM	GLYCOGEN_METABOLISM		23	-0.426629	-1.68413	0.0238095	0.0548562	1	565	tags=30%, list=8%, signal=33%
TRANSMEMBRANE_RECEPTOR_ACTIVITY	TRANSMEMBRANE_RECEPTOR_ACTIVITY		89	-0.322613	-1.68362	0	0.0548177	1	997	tags=33%, list=13%, signal=37%
JNK_DN	JNK_DN		22	-0.446421	-1.68332	0.0110701	0.0547499	1	529	tags=32%, list=7%, signal=34%
DIAB_NEPH_UP	DIAB_NEPH_UP		31	-0.399198	-1.67851	0.0133333	0.0561675	1	1264	tags=39%, list=17%, signal=46%
UVC_TTD_8HR_UP	UVC_TTD_8HR_UP		14	-0.508865	-1.67814	0.037415	0.0560889	1	715	tags=36%, list=10%, signal=39%
LINDSTEDT_DEND_8H_VS_48H_DN	LINDSTEDT_DEND_8H_VS_48H_DN		46	-0.368506	-1.67718	0.0102041	0.0560918	1	849	tags=33%, list=11%, signal=37%
GALE_FLT3ANDAPL_DN	GALE_FLT3ANDAPL_DN		13	-0.526484	-1.67577	0.02	0.0563872	1	1403	tags=54%, list=19%, signal=66%
LAL_KO_6MO_UP	LAL_KO_6MO_UP		24	-0.427786	-1.67519	0.00403226	0.0563947	1	1187	tags=38%, list=16%, signal=44%
RESPONSE_TO_EXTERNAL_STIMULUS	RESPONSE_TO_EXTERNAL_STIMULUS		97	-0.30484	-1.67124	0	0.0574834	1	1178	tags=32%, list=16%, signal=37%
HDACI_COLON_BUT16HRS_UP	HDACI_COLON_BUT16HRS_UP		28	-0.413271	-1.66804	0.0173913	0.0583806	1	410	tags=25%, list=5%, signal=26%
HSA04630_JAK_STAT_SIGNALING_PATHWAY	HSA04630_JAK_STAT_SIGNALING_PATHWAY		59	-0.33876	-1.66324	0.00591716	0.0598424	1	1172	tags=39%, list=16%, signal=46%
NAKAJIMA_MCSMBP_MAST	NAKAJIMA_MCSMBP_MAST		23	-0.439341	-1.66224	0.0207469	0.0600071	1	1120	tags=43%, list=15%, signal=51%
HOHENKIRK_MONOCYTE_DEND_DN	HOHENKIRK_MONOCYTE_DEND_DN		80	-0.336025	-1.66009	0	0.060585	1	1187	tags=35%, list=16%, signal=41%
CELLULAR_CATABOLIC_PROCESS	CELLULAR_CATABOLIC_PROCESS		132	-0.297859	-1.65901	0	0.0607539	1	738	tags=22%, list=10%, signal=24%
TARTE_MATURE_PC	TARTE_MATURE_PC		153	-0.288931	-1.65717	0	0.0611945	1	1187	tags=31%, list=16%, signal=36%
IL1_CORNEA_UP	IL1_CORNEA_UP		25	-0.424096	-1.65549	0.02	0.0615489	1	1164	tags=40%, list=16%, signal=47%
ZHAN_MM_CD138_CD1_VS_REST	ZHAN_MM_CD138_CD1_VS_REST		20	-0.445733	-1.65539	0.0214286	0.0613684	1	1086	tags=45%, list=14%, signal=52%
MICROBODY_MEMBRANE	MICROBODY_MEMBRANE		11	-0.517166	-1.65121	0.0395683	0.0626883	1	813	tags=36%, list=11%, signal=41%
COFACTOR_BIOSYNTHETIC_PROCESS	COFACTOR_BIOSYNTHETIC_PROCESS		19	-0.454854	-1.64693	0.0367647	0.0642465	1	608	tags=37%, list=8%, signal=40%
GAY_YY1_UP	GAY_YY1_UP		82	-0.315496	-1.64601	0	0.0644074	1	1130	tags=33%, list=15%, signal=38%
LIPID_BINDING	LIPID_BINDING		42	-0.362537	-1.64562	0.0203046	0.0643824	1	1196	tags=36%, list=16%, signal=42%
WELCSH_BRCA_UP	WELCSH_BRCA_UP		35	-0.386048	-1.64545	0.0180995	0.0641949	1	796	tags=34%, list=11%, signal=38%
OXSTRESS_RPETHREE_DN	OXSTRESS_RPETHREE_DN		13	-0.508219	-1.64444	0.0338983	0.0642959	1	860	tags=38%, list=11%, signal=43%
HOFFMANN_BIVSBII_LGBII	HOFFMANN_BIVSBII_LGBII		49	-0.349957	-1.63859	0.005	0.0663319	1	681	tags=27%, list=9%, signal=29%
DER_IFNG_UP	DER_IFNG_UP		47	-0.34713	-1.63809	0.0106952	0.0662309	1	1127	tags=30%, list=15%, signal=35%
CYTOKINE_BINDING	CYTOKINE_BINDING		20	-0.445885	-1.63366	0.00362319	0.0677848	1	1032	tags=50%, list=14%, signal=58%
HSA04620_TOLL_LIKE_RECEPTOR_SIGNALING_PATHWAY	HSA04620_TOLL_LIKE_RECEPTOR_SIGNALING_PATHWAY		54	-0.332301	-1.63356	0	0.0676095	1	1176	tags=37%, list=16%, signal=44%
CATABOLIC_PROCESS	CATABOLIC_PROCESS		136	-0.287501	-1.63272	0	0.0677388	1	738	tags=21%, list=10%, signal=23%
PEPTIDE_GPCRS	PEPTIDE_GPCRS		10	-0.555939	-1.63272	0.0438871	0.0675107	1	997	tags=40%, list=13%, signal=46%
ROSS_FAB_M7	ROSS_FAB_M7		42	-0.369048	-1.63056	0	0.0681594	1	395	tags=26%, list=5%, signal=27%
STRESS_ARSENIC_SPECIFIC_UP	STRESS_ARSENIC_SPECIFIC_UP		113	-0.297358	-1.62946	0	0.0684245	1	966	tags=21%, list=13%, signal=24%
LAL_KO_3MO_UP	LAL_KO_3MO_UP		20	-0.45222	-1.62851	0.0155642	0.068546	1	1187	tags=35%, list=16%, signal=41%
HDACI_COLON_SUL12HRS_UP	HDACI_COLON_SUL12HRS_UP		19	-0.435513	-1.62643	0.0113636	0.0691393	1	516	tags=26%, list=7%, signal=28%
POD1_KO_DN	POD1_KO_DN		459	-0.238643	-1.62363	0	0.0701992	1	1198	tags=27%, list=16%, signal=30%
HASLINGER_B_CLL_MUTATED	HASLINGER_B_CLL_MUTATED		10	-0.541989	-1.62334	0.0482759	0.0700861	1	1042	tags=50%, list=14%, signal=58%
ZHAN_MM_CD1_VS_CD2_UP	ZHAN_MM_CD1_VS_CD2_UP		61	-0.334419	-1.62227	0.0106383	0.0703218	1	917	tags=26%, list=12%, signal=30%
HEME_METABOLIC_PROCESS	HEME_METABOLIC_PROCESS		10	-0.555899	-1.61885	0.027027	0.0714657	1	608	tags=40%, list=8%, signal=43%
HDACI_COLON_TSA48HRS_UP	HDACI_COLON_TSA48HRS_UP		19	-0.439648	-1.61773	0.0185874	0.0717173	1	917	tags=32%, list=12%, signal=36%
LIAN_MYELOID_DIFF_RECEPTORS	LIAN_MYELOID_DIFF_RECEPTORS		19	-0.452642	-1.61445	0.0177305	0.0729002	1	1187	tags=53%, list=16%, signal=62%
TPA_RESIST_MIDDLE_DN	TPA_RESIST_MIDDLE_DN		59	-0.324933	-1.61441	0	0.0726892	1	601	tags=24%, list=8%, signal=26%
RORIE_ES_PNET_UP	RORIE_ES_PNET_UP		20	-0.428166	-1.61227	0.019685	0.0733433	1	711	tags=35%, list=9%, signal=39%
POSITIVE_REGULATION_OF_RESPONSE_TO_STIMULUS	POSITIVE_REGULATION_OF_RESPONSE_TO_STIMULUS		13	-0.49147	-1.61075	0.0320513	0.0737789	1	1505	tags=62%, list=20%, signal=77%
LEE_CIP_UP	LEE_CIP_UP		30	-0.392891	-1.60597	0.00442478	0.0755553	1	1129	tags=37%, list=15%, signal=43%
ZHAN_MM_MOLECULAR_CLASSI_UP	ZHAN_MM_MOLECULAR_CLASSI_UP		35	-0.371048	-1.60571	0.0139535	0.0754282	1	940	tags=34%, list=13%, signal=39%
RADAEVA_IFNA_UP	RADAEVA_IFNA_UP		38	-0.37647	-1.60343	0.0182648	0.0762209	1	1067	tags=34%, list=14%, signal=40%
ST_TUMOR_NECROSIS_FACTOR_PATHWAY	ST_TUMOR_NECROSIS_FACTOR_PATHWAY		19	-0.427731	-1.60007	0.0318725	0.077436	1	1176	tags=42%, list=16%, signal=50%
ANDROGEN_GENES	ANDROGEN_GENES		23	-0.423011	-1.59861	0.0343348	0.0779433	1	552	tags=35%, list=7%, signal=37%
MICROBODY_PART	MICROBODY_PART		11	-0.517166	-1.59644	0.028125	0.0786086	1	813	tags=36%, list=11%, signal=41%
IRS_KO_ADIP_DN	IRS_KO_ADIP_DN		23	-0.423392	-1.59513	0.0292887	0.0790796	1	524	tags=26%, list=7%, signal=28%
CMV_HCMV_TIMECOURSE_48HRS_DN	CMV_HCMV_TIMECOURSE_48HRS_DN		50	-0.330544	-1.59307	0.0164835	0.0796448	1	589	tags=26%, list=8%, signal=28%
ELONGINA_KO_UP	ELONGINA_KO_UP		114	-0.284988	-1.59107	0	0.0804279	1	984	tags=27%, list=13%, signal=31%
CARBOHYDRATE_METABOLIC_PROCESS	CARBOHYDRATE_METABOLIC_PROCESS		75	-0.299055	-1.58949	0.00598802	0.0810323	1	834	tags=25%, list=11%, signal=28%
PASSERINI_INFLAMMATION	PASSERINI_INFLAMMATION		15	-0.471095	-1.58636	0.0295203	0.0821068	1	1176	tags=53%, list=16%, signal=63%
SCHURINGA_STAT5A_DN	SCHURINGA_STAT5A_DN		10	-0.548824	-1.58477	0.0383387	0.0826443	1	1584	tags=60%, list=21%, signal=76%
PEROXISOMAL_MEMBRANE	PEROXISOMAL_MEMBRANE		11	-0.517166	-1.58467	0.0566667	0.0824448	1	813	tags=36%, list=11%, signal=41%
KERATINOCYTEPATHWAY	KERATINOCYTEPATHWAY		31	-0.382176	-1.58384	0.0227273	0.0826101	1	1188	tags=39%, list=16%, signal=46%
HSA04640_HEMATOPOIETIC_CELL_LINEAGE	HSA04640_HEMATOPOIETIC_CELL_LINEAGE		20	-0.443001	-1.582	0.0188679	0.0831823	1	849	tags=40%, list=11%, signal=45%
PEROXISOMAL_PART	PEROXISOMAL_PART		11	-0.517166	-1.58174	0.0582192	0.0830191	1	813	tags=36%, list=11%, signal=41%
TOLLPATHWAY	TOLLPATHWAY		24	-0.416398	-1.58069	0.0209205	0.0832637	1	1176	tags=33%, list=16%, signal=39%
CERAMIDEPATHWAY	CERAMIDEPATHWAY		17	-0.447441	-1.57991	0.0294118	0.0833363	1	1037	tags=47%, list=14%, signal=54%
CELLULAR_CARBOHYDRATE_METABOLIC_PROCESS	CELLULAR_CARBOHYDRATE_METABOLIC_PROCESS		57	-0.315726	-1.57964	0	0.0832262	1	562	tags=23%, list=7%, signal=24%
MOOTHA_VOXPHOS	MOOTHA_VOXPHOS		73	-0.309037	-1.5777	0	0.0840936	1	1811	tags=48%, list=24%, signal=63%
SERUM_FIBROBLAST_CORE_DN	SERUM_FIBROBLAST_CORE_DN		131	-0.280697	-1.57689	0	0.0842621	1	1193	tags=28%, list=16%, signal=33%
CMV_UV-CMV_COMMON_HCMV_6HRS_DN	CMV_UV-CMV_COMMON_HCMV_6HRS_DN		18	-0.441547	-1.57673	0.0421456	0.0840649	1	557	tags=28%, list=7%, signal=30%
PIGMENT_METABOLIC_PROCESS	PIGMENT_METABOLIC_PROCESS		11	-0.496844	-1.57629	0.0483384	0.0839992	1	608	tags=36%, list=8%, signal=40%
CSKPATHWAY	CSKPATHWAY		10	-0.525535	-1.5748	0.0405405	0.0843969	1	849	tags=40%, list=11%, signal=45%
HSA00100_BIOSYNTHESIS_OF_STEROIDS	HSA00100_BIOSYNTHESIS_OF_STEROIDS		16	-0.460037	-1.57478	0.0255474	0.0841508	1	415	tags=31%, list=6%, signal=33%
HASLINGER_B_CLL_17P13	HASLINGER_B_CLL_17P13		14	-0.474891	-1.5712	0.0430464	0.0856226	1	1506	tags=57%, list=20%, signal=71%
EGFPATHWAY	EGFPATHWAY		21	-0.407306	-1.57056	0.0396825	0.0856126	1	985	tags=48%, list=13%, signal=55%
CPR_LOW_LIVER_DN	CPR_LOW_LIVER_DN		11	-0.513214	-1.5684	0.0460123	0.0864059	1	992	tags=55%, list=13%, signal=63%
REGULATION_OF_PROTEIN_AMINO_ACID_PHOSPHORYLATION	REGULATION_OF_PROTEIN_AMINO_ACID_PHOSPHORYLATION		11	-0.509008	-1.56777	0.0466667	0.0864833	1	1502	tags=45%, list=20%, signal=57%
OXIDOREDUCTASE_ACTIVITY_GO_0016705	OXIDOREDUCTASE_ACTIVITY_GO_0016705		15	-0.473977	-1.56586	0.0387324	0.0872017	1	789	tags=40%, list=11%, signal=45%
BRCA1KO_MEF_DN	BRCA1KO_MEF_DN		71	-0.307548	-1.56446	0.00621118	0.0878131	1	598	tags=20%, list=8%, signal=21%
CAMPTOTHECIN_PROBCELL_UP	CAMPTOTHECIN_PROBCELL_UP		16	-0.46055	-1.56351	0.0462633	0.0880092	1	1129	tags=38%, list=15%, signal=44%
MAMMARY_DEV_UP	MAMMARY_DEV_UP		26	-0.396087	-1.56303	0.0281125	0.0879637	1	1009	tags=38%, list=13%, signal=44%
CHIARETTI_T_ALL	CHIARETTI_T_ALL		150	-0.270688	-1.55989	0	0.0892721	1	1061	tags=25%, list=14%, signal=29%
CPR_NULL_LIVER_UP	CPR_NULL_LIVER_UP		22	-0.413796	-1.55798	0.0239044	0.0900259	1	848	tags=41%, list=11%, signal=46%
ZHAN_MMPC_PC	ZHAN_MMPC_PC		10	-0.518089	-1.55752	0.0397351	0.0899237	1	1050	tags=40%, list=14%, signal=46%
ROS_MOUSE_AORTA_UP	ROS_MOUSE_AORTA_UP		11	-0.517982	-1.55693	0.061017	0.0899539	1	1543	tags=55%, list=21%, signal=69%
ELECTRON_TRANSPORT_CHAIN	ELECTRON_TRANSPORT_CHAIN		83	-0.296189	-1.55582	0	0.0902791	1	1504	tags=37%, list=20%, signal=46%
HSA00720_REDUCTIVE_CARBOXYLATE_CYCLE	HSA00720_REDUCTIVE_CARBOXYLATE_CYCLE		10	-0.529952	-1.55409	0.0641026	0.0908429	1	562	tags=40%, list=7%, signal=43%
HYPOXIA_FIBRO_UP	HYPOXIA_FIBRO_UP		12	-0.504185	-1.55001	0.0564784	0.0926629	1	193	tags=25%, list=3%, signal=26%
AMIPATHWAY	AMIPATHWAY		10	-0.525535	-1.54602	0.028754	0.0946057	1	849	tags=40%, list=11%, signal=45%
UREA_CYCLE_AND_METABOLISM_OF_AMINO_GROUPS	UREA_CYCLE_AND_METABOLISM_OF_AMINO_GROUPS		11	-0.504311	-1.54594	0.059375	0.0943536	1	684	tags=45%, list=9%, signal=50%
REGULATION_OF_BIOLOGICAL_QUALITY	REGULATION_OF_BIOLOGICAL_QUALITY		155	-0.26059	-1.54542	0	0.0943372	1	1188	tags=30%, list=16%, signal=35%
KLEIN_PEL_DN	KLEIN_PEL_DN		36	-0.349507	-1.54392	0.0209205	0.0947707	1	1256	tags=42%, list=17%, signal=50%
AGEING_LYMPH_DN	AGEING_LYMPH_DN		11	-0.487082	-1.54349	0.0424837	0.0947306	1	1502	tags=36%, list=20%, signal=45%
ER_GOLGI_INTERMEDIATE_COMPARTMENT	ER_GOLGI_INTERMEDIATE_COMPARTMENT		22	-0.399954	-1.54315	0.032	0.0946983	1	786	tags=32%, list=10%, signal=35%
PPARAPATHWAY	PPARAPATHWAY		37	-0.358614	-1.54218	0.0128205	0.0949343	1	1176	tags=35%, list=16%, signal=41%
BRCA_PROGNOSIS_POS	BRCA_PROGNOSIS_POS		22	-0.40163	-1.53713	0.0300752	0.0974162	1	322	tags=23%, list=4%, signal=24%
ESR_FIBROBLAST_UP	ESR_FIBROBLAST_UP		35	-0.358055	-1.53021	0.0258621	0.101131	1	663	tags=26%, list=9%, signal=28%
WANG_HOXA9_VS_MEIS1_UP	WANG_HOXA9_VS_MEIS1_UP		13	-0.467765	-1.52539	0.0547445	0.10362	1	593	tags=38%, list=8%, signal=42%
CYTOSOLIC_PART	CYTOSOLIC_PART		13	-0.457518	-1.52291	0.0549828	0.104814	1	673	tags=38%, list=9%, signal=42%
IFN_BETA_GLIOMA_UP	IFN_BETA_GLIOMA_UP		34	-0.351997	-1.52048	0.025974	0.105949	1	919	tags=26%, list=12%, signal=30%
JAK_STAT_CASCADE	JAK_STAT_CASCADE		17	-0.4358	-1.5188	0.0522388	0.106699	1	1172	tags=41%, list=16%, signal=49%
AGED_RHESUS_DN	AGED_RHESUS_DN		72	-0.30383	-1.51639	0.013986	0.107847	1	1166	tags=32%, list=16%, signal=37%
LINDSTEDT_DEND_UP	LINDSTEDT_DEND_UP		31	-0.366398	-1.51475	0.0205761	0.108479	1	1176	tags=32%, list=16%, signal=38%
LOCOMOTORY_BEHAVIOR	LOCOMOTORY_BEHAVIOR		28	-0.367658	-1.51415	0.0362903	0.108491	1	1117	tags=39%, list=15%, signal=46%
APPEL_IMATINIB_UP	APPEL_IMATINIB_UP		26	-0.390831	-1.51234	0.0286885	0.109285	1	999	tags=31%, list=13%, signal=35%
EXTRACELLULAR_SPACE	EXTRACELLULAR_SPACE		61	-0.305077	-1.50549	0.015544	0.113231	1	492	tags=21%, list=7%, signal=23%
CMV_HCMV_TIMECOURSE_14HRS_DN	CMV_HCMV_TIMECOURSE_14HRS_DN		29	-0.378931	-1.50339	0.0409836	0.114234	1	1425	tags=38%, list=19%, signal=47%
ION_HOMEOSTASIS	ION_HOMEOSTASIS		42	-0.331179	-1.50028	0.021978	0.115969	1	1185	tags=36%, list=16%, signal=42%
RESPONSE_TO_CHEMICAL_STIMULUS	RESPONSE_TO_CHEMICAL_STIMULUS		138	-0.263511	-1.50001	0	0.115798	1	988	tags=25%, list=13%, signal=29%
HSA05010_ALZHEIMERS_DISEASE	HSA05010_ALZHEIMERS_DISEASE		22	-0.402347	-1.49905	0.0526316	0.116105	1	852	tags=32%, list=11%, signal=36%
HYPOXIA_NORMAL_UP	HYPOXIA_NORMAL_UP		149	-0.257257	-1.49827	0	0.116369	1	1333	tags=30%, list=18%, signal=35%
IFN_GAMMA_UP	IFN_GAMMA_UP		27	-0.375509	-1.4965	0.0408922	0.117249	1	851	tags=30%, list=11%, signal=33%
LIAN_MYELOID_DIFF_GRANULE	LIAN_MYELOID_DIFF_GRANULE		13	-0.46848	-1.49495	0.0584416	0.117899	1	925	tags=38%, list=12%, signal=44%
BASSO_GERMINAL_CENTER_CD40_UP	BASSO_GERMINAL_CENTER_CD40_UP		58	-0.301686	-1.49443	0.0299401	0.117961	1	1348	tags=34%, list=18%, signal=42%
RIBAVIRIN_RSV_DN	RIBAVIRIN_RSV_DN		25	-0.380306	-1.49297	0.0534979	0.118726	1	895	tags=32%, list=12%, signal=36%
REGULATION_OF_BODY_FLUID_LEVELS	REGULATION_OF_BODY_FLUID_LEVELS		16	-0.425206	-1.49269	0.047138	0.118536	1	1186	tags=44%, list=16%, signal=52%
AGUIRRE_PANCREAS_CHR18	AGUIRRE_PANCREAS_CHR18		11	-0.485918	-1.49101	0.0646154	0.119348	1	831	tags=36%, list=11%, signal=41%
P53GENES_ALL	P53GENES_ALL		13	-0.477165	-1.48806	0.0546624	0.121168	1	1129	tags=54%, list=15%, signal=63%
PIGMENT_BIOSYNTHETIC_PROCESS	PIGMENT_BIOSYNTHETIC_PROCESS		10	-0.502869	-1.48676	0.0535714	0.121562	1	608	tags=40%, list=8%, signal=43%
CHEMICAL_HOMEOSTASIS	CHEMICAL_HOMEOSTASIS		52	-0.309598	-1.48201	0.0103093	0.124533	1	1185	tags=33%, list=16%, signal=39%
PEROXISOME_ORGANIZATION_AND_BIOGENESIS	PEROXISOME_ORGANIZATION_AND_BIOGENESIS		12	-0.481364	-1.47855	0.0699708	0.126547	1	256	tags=25%, list=3%, signal=26%
BASSO_GERMINAL_CENTER_CD40_DN	BASSO_GERMINAL_CENTER_CD40_DN		28	-0.365562	-1.47759	0.0295359	0.126842	1	343	tags=21%, list=5%, signal=22%
CXCR4PATHWAY	CXCR4PATHWAY		18	-0.414897	-1.47603	0.0516605	0.127633	1	991	tags=44%, list=13%, signal=51%
CELL_SURFACE_RECEPTOR_LINKED_SIGNAL_TRANSDUCTION_GO_0007166	CELL_SURFACE_RECEPTOR_LINKED_SIGNAL_TRANSDUCTION_GO_0007166		186	-0.244553	-1.47201	0	0.13024	1	997	tags=23%, list=13%, signal=26%
HDACI_COLON_CUR12HRS_UP	HDACI_COLON_CUR12HRS_UP		17	-0.420342	-1.47035	0.0689655	0.131152	1	900	tags=29%, list=12%, signal=33%
KNUDSEN_PMNS_UP	KNUDSEN_PMNS_UP		53	-0.309125	-1.46746	0.010929	0.132925	1	1339	tags=38%, list=18%, signal=46%
ST_P38_MAPK_PATHWAY	ST_P38_MAPK_PATHWAY		29	-0.355986	-1.46717	0.0409836	0.132768	1	926	tags=31%, list=12%, signal=35%
GH_EXOGENOUS_ALL_UP	GH_EXOGENOUS_ALL_UP		19	-0.407299	-1.46531	0.0415225	0.133889	1	938	tags=42%, list=13%, signal=48%
PHOSPHOLIPASE_ACTIVITY	PHOSPHOLIPASE_ACTIVITY		13	-0.44757	-1.46503	0.0383387	0.133741	1	1025	tags=54%, list=14%, signal=62%
NI2_MOUSE_UP	NI2_MOUSE_UP		25	-0.376765	-1.46469	0.0373444	0.133621	1	728	tags=36%, list=10%, signal=40%
HDACI_COLON_BUT24HRS_UP	HDACI_COLON_BUT24HRS_UP		48	-0.311512	-1.46153	0.0201005	0.135811	1	1059	tags=29%, list=14%, signal=34%
BRCA1_OVEREXP_PROSTATE_UP	BRCA1_OVEREXP_PROSTATE_UP		108	-0.26639	-1.46113	0	0.135779	1	1060	tags=26%, list=14%, signal=30%
ZHAN_MM_CD1_VS_CD2_DN	ZHAN_MM_CD1_VS_CD2_DN		33	-0.339071	-1.4599	0.038961	0.136295	1	1033	tags=39%, list=14%, signal=45%
GRANDVAUX_IRF3_UP	GRANDVAUX_IRF3_UP		10	-0.492349	-1.45952	0.0602007	0.136287	1	1415	tags=60%, list=19%, signal=74%
ERM_KO_SERTOLI_DN	ERM_KO_SERTOLI_DN		11	-0.468181	-1.45567	0.0927835	0.13881	1	840	tags=36%, list=11%, signal=41%
HOFMANN_MDS_CD34_LOW_AND_HIGH_RISK	HOFMANN_MDS_CD34_LOW_AND_HIGH_RISK		24	-0.378373	-1.45393	0.057377	0.139712	1	969	tags=29%, list=13%, signal=33%
CMV_HCMV_TIMECOURSE_ALL_DN	CMV_HCMV_TIMECOURSE_ALL_DN		254	-0.232551	-1.45311	0	0.139957	1	644	tags=19%, list=9%, signal=20%
HEMOSTASIS	HEMOSTASIS		15	-0.431902	-1.45225	0.0664452	0.140302	1	681	tags=33%, list=9%, signal=37%
GPCRS_CLASS_A_RHODOPSIN_LIKE	GPCRS_CLASS_A_RHODOPSIN_LIKE		16	-0.423872	-1.45013	0.0683453	0.14157	1	1419	tags=38%, list=19%, signal=46%
RECEPTOR_ACTIVITY	RECEPTOR_ACTIVITY		151	-0.251407	-1.44997	0	0.141344	1	997	tags=26%, list=13%, signal=29%
GH_AUTOCRINE_UP	GH_AUTOCRINE_UP		100	-0.259694	-1.44963	0.0178571	0.141276	1	924	tags=23%, list=12%, signal=26%
IDX_TSA_UP_CLUSTER1	IDX_TSA_UP_CLUSTER1		20	-0.396847	-1.44835	0.060241	0.141837	1	779	tags=30%, list=10%, signal=33%
IL6PATHWAY	IL6PATHWAY		17	-0.413811	-1.44677	0.0763636	0.142642	1	985	tags=41%, list=13%, signal=47%
BENNETT_SLE_UP	BENNETT_SLE_UP		22	-0.383395	-1.44642	0.0540541	0.142534	1	1415	tags=45%, list=19%, signal=56%
LIPASE_ACTIVITY	LIPASE_ACTIVITY		13	-0.44757	-1.4452	0.0711974	0.143197	1	1025	tags=54%, list=14%, signal=62%
CELLULAR_HOMEOSTASIS	CELLULAR_HOMEOSTASIS		47	-0.310967	-1.43954	0.01	0.14726	1	1185	tags=34%, list=16%, signal=40%
CIRCADIAN_EXERCISE	CIRCADIAN_EXERCISE		33	-0.346521	-1.43595	0.0497925	0.149738	1	900	tags=27%, list=12%, signal=31%
ADIP_HUMAN_UP	ADIP_HUMAN_UP		24	-0.363899	-1.43448	0.0493827	0.150636	1	863	tags=33%, list=12%, signal=38%
HSA00500_STARCH_AND_SUCROSE_METABOLISM	HSA00500_STARCH_AND_SUCROSE_METABOLISM		33	-0.348684	-1.43225	0.0576132	0.151997	1	184	tags=15%, list=2%, signal=15%
HDACI_COLON_TSA_UP	HDACI_COLON_TSA_UP		70	-0.281455	-1.43101	0.0326797	0.152594	1	440	tags=17%, list=6%, signal=18%
REGULATION_OF_CELL_GROWTH	REGULATION_OF_CELL_GROWTH		22	-0.384059	-1.4302	0.0603774	0.152827	1	1267	tags=45%, list=17%, signal=55%
TNFALPHA_TGZ_ADIP_DN	TNFALPHA_TGZ_ADIP_DN		14	-0.437904	-1.43018	0.0648148	0.152467	1	1315	tags=50%, list=18%, signal=61%
GUO_HEX_DN	GUO_HEX_DN		31	-0.345658	-1.42821	0.0472103	0.153712	1	534	tags=23%, list=7%, signal=24%
HDACI_COLON_TSABUT_UP	HDACI_COLON_TSABUT_UP		41	-0.315812	-1.42818	0.0232558	0.153357	1	440	tags=20%, list=6%, signal=21%
HDACI_COLON_TSA2HRS_UP	HDACI_COLON_TSA2HRS_UP		39	-0.322741	-1.42759	0.0366972	0.15344	1	369	tags=18%, list=5%, signal=19%
CARDIACEGFPATHWAY	CARDIACEGFPATHWAY		11	-0.471838	-1.42572	0.0793651	0.15472	1	732	tags=36%, list=10%, signal=40%
HSA00760_NICOTINATE_AND_NICOTINAMIDE_METABOLISM	HSA00760_NICOTINATE_AND_NICOTINAMIDE_METABOLISM		11	-0.461119	-1.42565	0.0841424	0.154385	1	515	tags=36%, list=7%, signal=39%
HSA00565_ETHER_LIPID_METABOLISM	HSA00565_ETHER_LIPID_METABOLISM		14	-0.425209	-1.42392	0.0877193	0.155434	1	1120	tags=29%, list=15%, signal=34%
HDACI_COLON_BUT_UP	HDACI_COLON_BUT_UP		104	-0.260525	-1.42277	0	0.155939	1	451	tags=15%, list=6%, signal=16%
HSA05030_AMYOTROPHIC_LATERAL_SCLEROSIS	HSA05030_AMYOTROPHIC_LATERAL_SCLEROSIS		12	-0.457068	-1.4214	0.0930233	0.156692	1	1409	tags=58%, list=19%, signal=72%
CMV_HCMV_6HRS_DN	CMV_HCMV_6HRS_DN		39	-0.323411	-1.42061	0.025	0.156948	1	897	tags=28%, list=12%, signal=32%
DIAB_NEPH_DN	DIAB_NEPH_DN		280	-0.223932	-1.41807	0	0.15866	1	875	tags=19%, list=12%, signal=20%
PASSERINI_APOPTOSIS	PASSERINI_APOPTOSIS		29	-0.347444	-1.41772	0.0641026	0.158621	1	1176	tags=34%, list=16%, signal=41%
CITED1_KO_HET_UP	CITED1_KO_HET_UP		14	-0.425203	-1.4172	0.0707071	0.158716	1	1014	tags=36%, list=14%, signal=41%
UVC_TTD_ALL_UP	UVC_TTD_ALL_UP		47	-0.31139	-1.41386	0.0146341	0.160932	1	715	tags=26%, list=10%, signal=28%
YU_CMYC_DN	YU_CMYC_DN		23	-0.367785	-1.41356	0.0719697	0.160765	1	1495	tags=43%, list=20%, signal=54%
IL2RBPATHWAY	IL2RBPATHWAY		25	-0.367835	-1.41348	0.0846774	0.160465	1	1172	tags=44%, list=16%, signal=52%
CMV_8HRS_UP	CMV_8HRS_UP		23	-0.36975	-1.41315	0.0669456	0.16041	1	1417	tags=43%, list=19%, signal=53%
HSA00360_PHENYLALANINE_METABOLISM	HSA00360_PHENYLALANINE_METABOLISM		13	-0.434062	-1.4128	0.109589	0.160338	1	483	tags=31%, list=6%, signal=33%
LINDSTEDT_DEND_8H_VS_48H_UP	LINDSTEDT_DEND_8H_VS_48H_UP		32	-0.343784	-1.41076	0.0502283	0.16183	1	1117	tags=31%, list=15%, signal=37%
ZHAN_MMPC_LATEVS	ZHAN_MMPC_LATEVS		28	-0.34716	-1.40941	0.0691244	0.162569	1	626	tags=25%, list=8%, signal=27%
GLYCOLYSIS_AND_GLUCONEOGENESIS	GLYCOLYSIS_AND_GLUCONEOGENESIS		24	-0.363819	-1.40902	0.0810811	0.162491	1	794	tags=29%, list=11%, signal=33%
CYTOKINE_ACTIVITY	CYTOKINE_ACTIVITY		24	-0.359927	-1.407	0.0638298	0.163829	1	1163	tags=33%, list=15%, signal=39%
PDGF_ES_UP	PDGF_ES_UP		14	-0.418486	-1.40674	0.115942	0.163602	1	753	tags=36%, list=10%, signal=40%
ZHAN_MMPC_SIM	ZHAN_MMPC_SIM		33	-0.333688	-1.40355	0.0541667	0.165946	1	780	tags=30%, list=10%, signal=34%
RHO_PROTEIN_SIGNAL_TRANSDUCTION	RHO_PROTEIN_SIGNAL_TRANSDUCTION		21	-0.36288	-1.40315	0.0664336	0.16592	1	461	tags=24%, list=6%, signal=25%
SIG_CD40PATHWAYMAP	SIG_CD40PATHWAYMAP		16	-0.40526	-1.40237	0.0851852	0.166222	1	1176	tags=56%, list=16%, signal=67%
BCRABL_HL60_CDNA_UP	BCRABL_HL60_CDNA_UP		10	-0.469526	-1.39946	0.0759494	0.168165	1	1130	tags=50%, list=15%, signal=59%
INDUCTION_OF_APOPTOSIS_BY_EXTRACELLULAR_SIGNALS	INDUCTION_OF_APOPTOSIS_BY_EXTRACELLULAR_SIGNALS		17	-0.395969	-1.39857	0.109677	0.16858	1	878	tags=29%, list=12%, signal=33%
IFNALPHA_HCC_UP	IFNALPHA_HCC_UP		22	-0.367796	-1.39831	0.0641026	0.16836	1	1067	tags=36%, list=14%, signal=42%
TAKEDA_NUP8_HOXA9_3D_DN	TAKEDA_NUP8_HOXA9_3D_DN		12	-0.44944	-1.39449	0.0859107	0.171419	1	1451	tags=58%, list=19%, signal=72%
GROWTH_FACTOR_BINDING	GROWTH_FACTOR_BINDING		16	-0.401958	-1.39318	0.0981132	0.172274	1	1032	tags=44%, list=14%, signal=51%
INSULIN_ADIP_SENS_DN	INSULIN_ADIP_SENS_DN		13	-0.425189	-1.39239	0.101695	0.172571	1	1113	tags=31%, list=15%, signal=36%
ZHAN_TONSIL_BONEMARROW	ZHAN_TONSIL_BONEMARROW		25	-0.353829	-1.39233	0.0498084	0.172225	1	566	tags=24%, list=8%, signal=26%
FSH_OVARY_MCV152_DN	FSH_OVARY_MCV152_DN		37	-0.321124	-1.39187	0.0633484	0.172228	1	1040	tags=35%, list=14%, signal=41%
CELL_STRUCTURE_DISASSEMBLY_DURING_APOPTOSIS	CELL_STRUCTURE_DISASSEMBLY_DURING_APOPTOSIS		12	-0.440056	-1.3915	0.0876133	0.172179	1	1037	tags=42%, list=14%, signal=48%
IDX_TSA_UP_CLUSTER2	IDX_TSA_UP_CLUSTER2		37	-0.323486	-1.39062	0.0484581	0.172614	1	1213	tags=32%, list=16%, signal=38%
HEARTFAILURE_VENTRICLE_DN	HEARTFAILURE_VENTRICLE_DN		49	-0.290488	-1.3901	0.0421053	0.172763	1	1187	tags=33%, list=16%, signal=39%
RESPONSE_TO_VIRUS	RESPONSE_TO_VIRUS		26	-0.358847	-1.38906	0.075188	0.17332	1	1117	tags=35%, list=15%, signal=41%
PDGFPATHWAY	PDGFPATHWAY		23	-0.352402	-1.38748	0.0981132	0.174455	1	985	tags=43%, list=13%, signal=50%
VEGF_HUVEC_UP	VEGF_HUVEC_UP		11	-0.450729	-1.38551	0.0921502	0.175924	1	176	tags=27%, list=2%, signal=28%
AGED_MOUSE_CORTEX_UP	AGED_MOUSE_CORTEX_UP		27	-0.353319	-1.38464	0.0986547	0.176312	1	928	tags=33%, list=12%, signal=38%
IGLESIAS_E2FMINUS_UP	IGLESIAS_E2FMINUS_UP		109	-0.250259	-1.3837	0.00833333	0.17675	1	1179	tags=32%, list=16%, signal=38%
BLEO_HUMAN_LYMPH_HIGH_4HRS_UP	BLEO_HUMAN_LYMPH_HIGH_4HRS_UP		16	-0.389783	-1.38272	0.100324	0.177169	1	1129	tags=38%, list=15%, signal=44%
EIF4PATHWAY	EIF4PATHWAY		19	-0.38048	-1.3827	0.0896057	0.176786	1	926	tags=37%, list=12%, signal=42%
CMV_8HRS_DN	CMV_8HRS_DN		29	-0.333333	-1.38036	0.0684932	0.178394	1	982	tags=31%, list=13%, signal=36%
LINDSTEDT_DEND_DN	LINDSTEDT_DEND_DN		42	-0.293887	-1.37858	0.042735	0.179643	1	990	tags=29%, list=13%, signal=33%
PHOSPHOLIPID_METABOLIC_PROCESS	PHOSPHOLIPID_METABOLIC_PROCESS		40	-0.306232	-1.37666	0.0505051	0.181092	1	1106	tags=30%, list=15%, signal=35%
ALCOHOL_METABOLIC_PROCESS	ALCOHOL_METABOLIC_PROCESS		39	-0.309032	-1.37504	0.0648148	0.182236	1	665	tags=26%, list=9%, signal=28%
ST_B_CELL_ANTIGEN_RECEPTOR	ST_B_CELL_ANTIGEN_RECEPTOR		22	-0.356324	-1.3745	0.0874525	0.182338	1	1327	tags=45%, list=18%, signal=55%
POSITIVE_REGULATION_OF_MULTICELLULAR_ORGANISMAL_PROCESS	POSITIVE_REGULATION_OF_MULTICELLULAR_ORGANISMAL_PROCESS		16	-0.388706	-1.37227	0.0918367	0.184034	1	1024	tags=44%, list=14%, signal=51%
LIAN_MYELOID_DIFF_TF	LIAN_MYELOID_DIFF_TF		22	-0.363056	-1.36926	0.1	0.186568	1	905	tags=27%, list=12%, signal=31%
INSULIN_ADIP_INSENS_UP	INSULIN_ADIP_INSENS_UP		14	-0.407913	-1.36661	0.107266	0.188782	1	1213	tags=36%, list=16%, signal=43%
NI2_LUNG_DN	NI2_LUNG_DN		15	-0.404066	-1.36535	0.09375	0.189514	1	907	tags=27%, list=12%, signal=30%
STOSSI_ER_UP	STOSSI_ER_UP		15	-0.397155	-1.36476	0.118705	0.189668	1	494	tags=27%, list=7%, signal=28%
ST_GRANULE_CELL_SURVIVAL_PATHWAY	ST_GRANULE_CELL_SURVIVAL_PATHWAY		14	-0.410642	-1.36251	0.108197	0.19174	1	999	tags=29%, list=13%, signal=33%
DAVIES_N	DAVIES_N		12	-0.437441	-1.36071	0.131206	0.193199	1	1173	tags=50%, list=16%, signal=59%
TPA_SENS_LATE_DN	TPA_SENS_LATE_DN		137	-0.236551	-1.35934	0.0215054	0.194362	1	1066	tags=25%, list=14%, signal=28%
PENG_LEUCINE_UP	PENG_LEUCINE_UP		69	-0.268812	-1.35915	0.0379747	0.19414	1	1181	tags=32%, list=16%, signal=37%
YAGI_AML_PROG_FAB	YAGI_AML_PROG_FAB		123	-0.24621	-1.35881	0.0212766	0.194059	1	669	tags=17%, list=9%, signal=18%
HSA00624_1_AND_2_METHYLNAPHTHALENE_DEGRADATION	HSA00624_1_AND_2_METHYLNAPHTHALENE_DEGRADATION		13	-0.418147	-1.35804	0.128302	0.194383	1	1431	tags=54%, list=19%, signal=66%
OXSTRESS_BREASTCA_UP	OXSTRESS_BREASTCA_UP		19	-0.384327	-1.35731	0.1	0.194696	1	992	tags=32%, list=13%, signal=36%
CMV_HCMV_TIMECOURSE_16HRS_DN	CMV_HCMV_TIMECOURSE_16HRS_DN		14	-0.410897	-1.35658	0.113475	0.19504	1	170	tags=29%, list=2%, signal=29%
IMMUNE_SYSTEM_PROCESS	IMMUNE_SYSTEM_PROCESS		115	-0.245513	-1.3551	0.0222222	0.196034	1	1117	tags=26%, list=15%, signal=30%
S_ADENOSYLMETHIONINE_DEPENDENT_METHYLTRANSFERASE_ACTIVITY	S_ADENOSYLMETHIONINE_DEPENDENT_METHYLTRANSFERASE_ACTIVITY		12	-0.427826	-1.35378	0.103333	0.196918	1	152	tags=25%, list=2%, signal=25%
UVB_NHEK3_C6	UVB_NHEK3_C6		23	-0.357823	-1.35196	0.0978723	0.198409	1	529	tags=30%, list=7%, signal=33%
ORGANELLE_ENVELOPE	ORGANELLE_ENVELOPE		123	-0.238875	-1.35157	0	0.19838	1	1297	tags=28%, list=17%, signal=34%
POSITIVE_REGULATION_OF_TRANSFERASE_ACTIVITY	POSITIVE_REGULATION_OF_TRANSFERASE_ACTIVITY		38	-0.308718	-1.35105	0.0775862	0.198485	1	723	tags=24%, list=10%, signal=26%
CMV_HCMV_TIMECOURSE_12HRS_UP	CMV_HCMV_TIMECOURSE_12HRS_UP		20	-0.371055	-1.35058	0.113971	0.19852	1	296	tags=20%, list=4%, signal=21%
APOPTOSIS	APOPTOSIS		42	-0.300437	-1.34965	0.0511628	0.199088	1	1176	tags=29%, list=16%, signal=34%
WERNERONLY_FIBRO_UP	WERNERONLY_FIBRO_UP		23	-0.355049	-1.34932	0.116732	0.198982	1	394	tags=26%, list=5%, signal=27%
SHIPP_FL_VS_DLBCL_UP	SHIPP_FL_VS_DLBCL_UP		17	-0.379881	-1.34681	0.106762	0.201152	1	824	tags=24%, list=11%, signal=26%
UVC_TTD-XPCS_COMMON_UP	UVC_TTD-XPCS_COMMON_UP		16	-0.390816	-1.34515	0.0915751	0.202269	1	553	tags=25%, list=7%, signal=27%
PHOSPHOINOSITIDE_MEDIATED_SIGNALING	PHOSPHOINOSITIDE_MEDIATED_SIGNALING		10	-0.458303	-1.34432	0.119497	0.202766	1	552	tags=30%, list=7%, signal=32%
RESPONSE_TO_STRESS	RESPONSE_TO_STRESS		264	-0.205779	-1.34123	0	0.205646	1	788	tags=17%, list=11%, signal=18%
ST_GA13_PATHWAY	ST_GA13_PATHWAY		18	-0.382323	-1.34092	0.0967742	0.20549	1	1244	tags=44%, list=17%, signal=53%
CELLULAR_COMPONENT_DISASSEMBLY	CELLULAR_COMPONENT_DISASSEMBLY		20	-0.358257	-1.34022	0.104839	0.205816	1	1037	tags=35%, list=14%, signal=41%
CYTOKINE_PRODUCTION	CYTOKINE_PRODUCTION		20	-0.361296	-1.33725	0.10989	0.208608	1	1414	tags=45%, list=19%, signal=55%
INTRINSIC_TO_PLASMA_MEMBRANE	INTRINSIC_TO_PLASMA_MEMBRANE		253	-0.213615	-1.33637	0	0.209086	1	1340	tags=28%, list=18%, signal=33%
BRACX_UP	BRACX_UP		15	-0.402473	-1.33444	0.111111	0.210485	1	829	tags=33%, list=11%, signal=37%
CHESLER_BRAIN_HIGHEST_VARIANCE_GENES	CHESLER_BRAIN_HIGHEST_VARIANCE_GENES		17	-0.373651	-1.33258	0.123188	0.212071	1	770	tags=29%, list=10%, signal=33%
TARTE_BCELL	TARTE_BCELL		27	-0.327582	-1.33173	0.109312	0.212473	1	1680	tags=44%, list=22%, signal=57%
HSC_LATEPROGENITORS_SHARED	HSC_LATEPROGENITORS_SHARED		293	-0.20899	-1.33144	0	0.212372	1	1308	tags=28%, list=17%, signal=33%
PAR1PATHWAY	PAR1PATHWAY		11	-0.430524	-1.32995	0.152597	0.213381	1	1244	tags=45%, list=17%, signal=54%
GOLUB_ALL_VS_AML_DN	GOLUB_ALL_VS_AML_DN		12	-0.422537	-1.32979	0.135231	0.213097	1	1176	tags=42%, list=16%, signal=49%
ROSS_CBF	ROSS_CBF		40	-0.303938	-1.32912	0.102459	0.213392	1	990	tags=25%, list=13%, signal=29%
ADIP_DIFF_CLUSTER2	ADIP_DIFF_CLUSTER2		30	-0.325265	-1.32755	0.126531	0.214853	1	722	tags=20%, list=10%, signal=22%
AGEING_BRAIN_UP	AGEING_BRAIN_UP		144	-0.228571	-1.32663	0.0309278	0.215431	1	830	tags=21%, list=11%, signal=23%
HSA04662_B_CELL_RECEPTOR_SIGNALING_PATHWAY	HSA04662_B_CELL_RECEPTOR_SIGNALING_PATHWAY		37	-0.301689	-1.32611	0.0864198	0.215611	1	1276	tags=35%, list=17%, signal=42%
INTEGRAL_TO_PLASMA_MEMBRANE	INTEGRAL_TO_PLASMA_MEMBRANE		251	-0.215805	-1.32601	0	0.215266	1	1340	tags=28%, list=18%, signal=33%
BIOSYNTHESIS_OF_STEROIDS	BIOSYNTHESIS_OF_STEROIDS		11	-0.424905	-1.32276	0.128617	0.218266	1	452	tags=27%, list=6%, signal=29%
ENVELOPE	ENVELOPE		123	-0.238875	-1.32263	0.0347826	0.218002	1	1297	tags=28%, list=17%, signal=34%
HOMEOSTATIC_PROCESS	HOMEOSTATIC_PROCESS		75	-0.254028	-1.32006	0.0522876	0.220332	1	1188	tags=29%, list=16%, signal=35%
ORGANELLE_MEMBRANE	ORGANELLE_MEMBRANE		217	-0.214675	-1.31956	0.0172414	0.220486	1	1121	tags=23%, list=15%, signal=26%
TSA_HEPATOMA_CANCER_DN	TSA_HEPATOMA_CANCER_DN		11	-0.438021	-1.31773	0.145631	0.222056	1	532	tags=18%, list=7%, signal=20%
RESPONSE_TO_OTHER_ORGANISM	RESPONSE_TO_OTHER_ORGANISM		28	-0.324148	-1.31582	0.110266	0.223636	1	1117	tags=32%, list=15%, signal=38%
NAB_LUNG_UP	NAB_LUNG_UP		19	-0.353718	-1.31487	0.128571	0.224159	1	1308	tags=47%, list=17%, signal=57%
NTHIPATHWAY	NTHIPATHWAY		18	-0.363697	-1.31477	0.122378	0.223814	1	1176	tags=33%, list=16%, signal=39%
AMINOSUGARS_METABOLISM	AMINOSUGARS_METABOLISM		10	-0.447442	-1.31465	0.173653	0.223496	1	778	tags=30%, list=10%, signal=33%
DER_IFNB_UP	DER_IFNB_UP		78	-0.25636	-1.31287	0.0296296	0.225079	1	1127	tags=24%, list=15%, signal=28%
BCNU_GLIOMA_MGMT_48HRS_DN	BCNU_GLIOMA_MGMT_48HRS_DN		53	-0.271512	-1.31271	0.0701754	0.22481	1	1185	tags=28%, list=16%, signal=33%
BRENTANI_SIGNALING	BRENTANI_SIGNALING		102	-0.238328	-1.31257	0.0413223	0.224527	1	1070	tags=23%, list=14%, signal=26%
TNFALPHA_ALL_UP	TNFALPHA_ALL_UP		62	-0.26875	-1.3111	0.0534759	0.225647	1	1292	tags=32%, list=17%, signal=39%
HDACI_COLON_BUT2HRS_UP	HDACI_COLON_BUT2HRS_UP		42	-0.291151	-1.3094	0.0723982	0.227174	1	1508	tags=38%, list=20%, signal=47%
DOX_RESIST_GASTRIC_DN	DOX_RESIST_GASTRIC_DN		16	-0.37656	-1.3093	0.131488	0.226856	1	817	tags=25%, list=11%, signal=28%
APOPTOSIS_KEGG	APOPTOSIS_KEGG		31	-0.314626	-1.30678	0.115044	0.229394	1	1423	tags=42%, list=19%, signal=52%
GLYCOGEN	GLYCOGEN		12	-0.423229	-1.30581	0.144828	0.230073	1	565	tags=33%, list=8%, signal=36%
DSRNA_UP	DSRNA_UP		32	-0.306287	-1.30367	0.101695	0.231919	1	1176	tags=34%, list=16%, signal=41%
RADIATION_SENSITIVITY	RADIATION_SENSITIVITY		20	-0.35008	-1.30342	0.135714	0.231802	1	1129	tags=30%, list=15%, signal=35%
HSC_LATEPROGENITORS_FETAL	HSC_LATEPROGENITORS_FETAL		297	-0.206714	-1.30296	0	0.231885	1	1308	tags=28%, list=17%, signal=33%
HSA00590_ARACHIDONIC_ACID_METABOLISM	HSA00590_ARACHIDONIC_ACID_METABOLISM		13	-0.399821	-1.30134	0.12945	0.233553	1	477	tags=23%, list=6%, signal=25%
TPOPATHWAY	TPOPATHWAY		18	-0.35821	-1.29896	0.132075	0.23582	1	1172	tags=50%, list=16%, signal=59%
CMV_HCMV_TIMECOURSE_20HRS_DN	CMV_HCMV_TIMECOURSE_20HRS_DN		34	-0.30059	-1.29736	0.0837004	0.237249	1	306	tags=21%, list=4%, signal=21%
GH_GHRHR_KO_6HRS_UP	GH_GHRHR_KO_6HRS_UP		36	-0.301061	-1.29716	0.12987	0.237039	1	959	tags=31%, list=13%, signal=35%
PENG_RAPAMYCIN_UP	PENG_RAPAMYCIN_UP		103	-0.234665	-1.29086	0.0583333	0.243806	1	1181	tags=28%, list=16%, signal=33%
ST_GAQ_PATHWAY	ST_GAQ_PATHWAY		11	-0.421494	-1.29056	0.151724	0.243757	1	1176	tags=45%, list=16%, signal=54%
BECKER_TAMOXIFEN_RESISTANT_UP	BECKER_TAMOXIFEN_RESISTANT_UP		27	-0.311304	-1.28858	0.109244	0.245781	1	1115	tags=33%, list=15%, signal=39%
CDMACPATHWAY	CDMACPATHWAY		13	-0.399514	-1.28799	0.133333	0.246027	1	1685	tags=69%, list=22%, signal=89%
ARENRF2PATHWAY	ARENRF2PATHWAY		10	-0.430435	-1.28759	0.147436	0.246105	1	926	tags=40%, list=12%, signal=46%
HDACI_COLON_BUT48HRS_UP	HDACI_COLON_BUT48HRS_UP		52	-0.271321	-1.28665	0.115789	0.246709	1	451	tags=17%, list=6%, signal=18%
YAMA_RECURRENT_HCC_UP	YAMA_RECURRENT_HCC_UP		11	-0.42357	-1.28456	0.161184	0.248924	1	1046	tags=36%, list=14%, signal=42%
CROONQUIST_IL6_RAS_UP	CROONQUIST_IL6_RAS_UP		11	-0.417801	-1.28358	0.182663	0.249657	1	1697	tags=45%, list=23%, signal=59%
CCR5PATHWAY	CCR5PATHWAY		11	-0.427382	-1.28237	0.158076	0.250599	1	1051	tags=45%, list=14%, signal=53%
HDACI_COLON_CLUSTER9	HDACI_COLON_CLUSTER9		40	-0.287938	-1.28189	0.1	0.250635	1	1404	tags=40%, list=19%, signal=49%
UVB_NHEK3_ALL	UVB_NHEK3_ALL		321	-0.202092	-1.28126	0	0.250882	1	1181	tags=24%, list=16%, signal=27%
HSC_LATEPROGENITORS_ADULT	HSC_LATEPROGENITORS_ADULT		299	-0.202925	-1.2809	0.0384615	0.250863	1	1308	tags=28%, list=17%, signal=32%
CANCERDRUGS_PROBCELL_DN	CANCERDRUGS_PROBCELL_DN		10	-0.426328	-1.28063	0.178125	0.250738	1	794	tags=30%, list=11%, signal=34%
PROTEASOME	PROTEASOME		17	-0.358755	-1.27781	0.149813	0.253782	1	4819	tags=100%, list=64%, signal=279%
PROTEIN_OLIGOMERIZATION	PROTEIN_OLIGOMERIZATION		18	-0.351197	-1.27771	0.159091	0.253455	1	738	tags=28%, list=10%, signal=31%
MEMBRANE_ORGANIZATION_AND_BIOGENESIS	MEMBRANE_ORGANIZATION_AND_BIOGENESIS		75	-0.25744	-1.27643	0.0666667	0.25452	1	1183	tags=25%, list=16%, signal=30%
RAS_PROTEIN_SIGNAL_TRANSDUCTION	RAS_PROTEIN_SIGNAL_TRANSDUCTION		37	-0.294987	-1.2762	0.106195	0.254313	1	862	tags=27%, list=11%, signal=30%
ROSS_MLL_FUSION	ROSS_MLL_FUSION		53	-0.272576	-1.27596	0.0877193	0.254179	1	1294	tags=34%, list=17%, signal=41%
CARBOXYLESTERASE_ACTIVITY	CARBOXYLESTERASE_ACTIVITY		10	-0.429022	-1.27545	0.189024	0.254366	1	813	tags=40%, list=11%, signal=45%
APOPTOTIC_NUCLEAR_CHANGES	APOPTOTIC_NUCLEAR_CHANGES		15	-0.387757	-1.27542	0.160656	0.253926	1	1037	tags=40%, list=14%, signal=46%
KUMAR_HOXA_DIFF	KUMAR_HOXA_DIFF		176	-0.215957	-1.27504	0.0135135	0.253945	1	854	tags=19%, list=11%, signal=21%
INOSITOL_OR_PHOSPHATIDYLINOSITOL_KINASE_ACTIVITY	INOSITOL_OR_PHOSPHATIDYLINOSITOL_KINASE_ACTIVITY		11	-0.41839	-1.27382	0.175258	0.255089	1	4370	tags=100%, list=58%, signal=239%
UVC_TTD-XPCS_COMMON_DN	UVC_TTD-XPCS_COMMON_DN		108	-0.231053	-1.2738	0.04	0.254646	1	991	tags=21%, list=13%, signal=24%
HYPOXIA_REVIEW	HYPOXIA_REVIEW		48	-0.271919	-1.27206	0.07	0.25647	1	1185	tags=33%, list=16%, signal=39%
BRUNO_IL3_DN	BRUNO_IL3_DN		38	-0.284989	-1.27146	0.116883	0.256626	1	1040	tags=29%, list=14%, signal=33%
INTEGRAL_TO_MEMBRANE	INTEGRAL_TO_MEMBRANE		409	-0.193928	-1.27082	0	0.256901	1	1122	tags=22%, list=15%, signal=25%
GH_EXOGENOUS_ANY_DN	GH_EXOGENOUS_ANY_DN		28	-0.309664	-1.27044	0.131474	0.256911	1	369	tags=21%, list=5%, signal=22%
TNF_AND_FAS_NETWORK	TNF_AND_FAS_NETWORK		12	-0.412755	-1.26985	0.146259	0.257136	1	1046	tags=42%, list=14%, signal=48%
LEE_ACOX1_UP	LEE_ACOX1_UP		38	-0.281755	-1.26976	0.125541	0.256776	1	1240	tags=34%, list=17%, signal=41%
CMV_HCMV_TIMECOURSE_24HRS_DN	CMV_HCMV_TIMECOURSE_24HRS_DN		34	-0.295982	-1.26809	0.119048	0.258417	1	477	tags=21%, list=6%, signal=22%
HBX_HCC_UP	HBX_HCC_UP		13	-0.389524	-1.268	0.177305	0.258083	1	928	tags=38%, list=12%, signal=44%
GH_EXOGENOUS_LATE_DN	GH_EXOGENOUS_LATE_DN		24	-0.328088	-1.26793	0.129964	0.25772	1	255	tags=21%, list=3%, signal=21%
ISOMERASE_ACTIVITY	ISOMERASE_ACTIVITY		22	-0.328557	-1.26789	0.158672	0.257295	1	393	tags=23%, list=5%, signal=24%
ALCALAY_AML_NPMC_UP	ALCALAY_AML_NPMC_UP		88	-0.238217	-1.26747	0.0733333	0.257327	1	438	tags=16%, list=6%, signal=17%
AKTPATHWAY	AKTPATHWAY		15	-0.376944	-1.26742	0.158576	0.256905	1	1176	tags=40%, list=16%, signal=47%
HADDAD_HSC_CD7_UP	HADDAD_HSC_CD7_UP		30	-0.306054	-1.2673	0.143969	0.256568	1	840	tags=23%, list=11%, signal=26%
LIPID_TRANSPORT	LIPID_TRANSPORT		16	-0.367389	-1.26613	0.162544	0.257487	1	461	tags=31%, list=6%, signal=33%
P53_BRCA1_UP	P53_BRCA1_UP		23	-0.33526	-1.26383	0.135659	0.259944	1	1173	tags=35%, list=16%, signal=41%
INTRINSIC_TO_MEMBRANE	INTRINSIC_TO_MEMBRANE		414	-0.195001	-1.26334	0	0.260124	1	1122	tags=22%, list=15%, signal=25%
COLLER_MYC_UP	COLLER_MYC_UP		14	-0.376311	-1.26272	0.144781	0.260528	1	856	tags=36%, list=11%, signal=40%
HADDAD_CD45CD7_PLUS_VS_MINUS_UP	HADDAD_CD45CD7_PLUS_VS_MINUS_UP		30	-0.306054	-1.26193	0.152838	0.261093	1	840	tags=23%, list=11%, signal=26%
TNFALPHA_4HRS_UP	TNFALPHA_4HRS_UP		32	-0.297843	-1.26165	0.121849	0.261058	1	1593	tags=41%, list=21%, signal=51%
CYTOSOL	CYTOSOL		123	-0.225082	-1.26105	0.042735	0.261353	1	825	tags=20%, list=11%, signal=22%
HSA00190_OXIDATIVE_PHOSPHORYLATION	HSA00190_OXIDATIVE_PHOSPHORYLATION		92	-0.235395	-1.26088	0.0656934	0.261107	1	1504	tags=33%, list=20%, signal=40%
PENTOSE_PHOSPHATE_PATHWAY	PENTOSE_PHOSPHATE_PATHWAY		15	-0.370534	-1.25931	0.152318	0.262471	1	449	tags=33%, list=6%, signal=35%
ASTON_DEPRESSION_DN	ASTON_DEPRESSION_DN		78	-0.245555	-1.25715	0.0653595	0.264603	1	784	tags=22%, list=10%, signal=24%
H2O2_CSBDIFF_C1	H2O2_CSBDIFF_C1		21	-0.337582	-1.25584	0.158672	0.265826	1	1065	tags=33%, list=14%, signal=39%
VESICULAR_FRACTION	VESICULAR_FRACTION		26	-0.308704	-1.25519	0.142259	0.266197	1	1331	tags=38%, list=18%, signal=47%
CMV_HCMV_TIMECOURSE_1HR_DN	CMV_HCMV_TIMECOURSE_1HR_DN		11	-0.412251	-1.25504	0.179661	0.26595	1	4416	tags=100%, list=59%, signal=243%
METPATHWAY	METPATHWAY		24	-0.324313	-1.25476	0.146444	0.265877	1	985	tags=33%, list=13%, signal=38%
CMV_ALL_UP	CMV_ALL_UP		67	-0.246903	-1.25455	0.105263	0.265711	1	1176	tags=27%, list=16%, signal=32%
DAC_FIBRO_UP	DAC_FIBRO_UP		10	-0.413944	-1.25431	0.176101	0.265534	1	999	tags=40%, list=13%, signal=46%
VEGF_MMMEC_6HRS_UP	VEGF_MMMEC_6HRS_UP		29	-0.30724	-1.25326	0.156627	0.266342	1	304	tags=21%, list=4%, signal=21%
IGF1PATHWAY	IGF1PATHWAY		17	-0.357052	-1.25132	0.162162	0.268447	1	985	tags=41%, list=13%, signal=47%
PROTEIN_HOMOOLIGOMERIZATION	PROTEIN_HOMOOLIGOMERIZATION		10	-0.412364	-1.24911	0.19195	0.270911	1	738	tags=30%, list=10%, signal=33%
HDACI_COLON_SUL16HRS_UP	HDACI_COLON_SUL16HRS_UP		32	-0.293581	-1.24885	0.160338	0.270822	1	516	tags=19%, list=7%, signal=20%
HDACI_COLON_BUT12HRS_UP	HDACI_COLON_BUT12HRS_UP		30	-0.304233	-1.24715	0.161017	0.272454	1	1173	tags=30%, list=16%, signal=35%
METHOTREXATE_PROBCELL_DN	METHOTREXATE_PROBCELL_DN		10	-0.426328	-1.24679	0.160714	0.272509	1	794	tags=30%, list=11%, signal=34%
BRCA_ER_POS	BRCA_ER_POS		298	-0.193396	-1.24647	0	0.272434	1	1128	tags=21%, list=15%, signal=24%
HSA03050_PROTEASOME	HSA03050_PROTEASOME		22	-0.330837	-1.24121	0.183267	0.279025	1	1768	tags=36%, list=24%, signal=47%
IDX_TSA_DN_CLUSTER3	IDX_TSA_DN_CLUSTER3		57	-0.250493	-1.24065	0.10989	0.279261	1	749	tags=23%, list=10%, signal=25%
ELECTRON_TRANSPORT	ELECTRON_TRANSPORT		31	-0.296851	-1.23831	0.187215	0.281851	1	1368	tags=39%, list=18%, signal=47%
CHOLESTEROL_BIOSYNTHESIS	CHOLESTEROL_BIOSYNTHESIS		11	-0.402551	-1.23726	0.2	0.28269	1	1162	tags=36%, list=15%, signal=43%
ZHANG_EFT_EWSFLI1_UP	ZHANG_EFT_EWSFLI1_UP		56	-0.260637	-1.23634	0.114583	0.283505	1	859	tags=27%, list=11%, signal=30%
ENDOSOME_TRANSPORT	ENDOSOME_TRANSPORT		18	-0.346888	-1.23543	0.189189	0.284235	1	461	tags=22%, list=6%, signal=24%
VACUOLE	VACUOLE		39	-0.277097	-1.23526	0.144279	0.283977	1	1395	tags=33%, list=19%, signal=41%
STRESS_TPA_SPECIFIC_UP	STRESS_TPA_SPECIFIC_UP		24	-0.316564	-1.23401	0.134615	0.285162	1	910	tags=33%, list=12%, signal=38%
BYSTRYKH_HSC_CIS_GLOCUS	BYSTRYKH_HSC_CIS_GLOCUS		78	-0.248024	-1.23398	0.12	0.284726	1	1223	tags=28%, list=16%, signal=33%
ZHAN_MM_CD138_CD2_VS_REST	ZHAN_MM_CD138_CD2_VS_REST		18	-0.3467	-1.22705	0.187266	0.293486	1	404	tags=22%, list=5%, signal=23%
IFNALPHA_NL_UP	IFNALPHA_NL_UP		23	-0.322147	-1.22636	0.16318	0.293955	1	1492	tags=39%, list=20%, signal=49%
LYSOSOME	LYSOSOME		33	-0.286223	-1.22454	0.136364	0.295828	1	1510	tags=36%, list=20%, signal=45%
UV-4NQO_FIBRO_UP	UV-4NQO_FIBRO_UP		19	-0.333259	-1.22454	0.177419	0.295333	1	898	tags=32%, list=12%, signal=36%
SMALL_GTPASE_MEDIATED_SIGNAL_TRANSDUCTION	SMALL_GTPASE_MEDIATED_SIGNAL_TRANSDUCTION		48	-0.253911	-1.22223	0.120773	0.297973	1	862	tags=23%, list=11%, signal=26%
ET743_SARCOMA_6HRS_UP	ET743_SARCOMA_6HRS_UP		25	-0.305344	-1.22069	0.152091	0.299676	1	391	tags=16%, list=5%, signal=17%
HSA00340_HISTIDINE_METABOLISM	HSA00340_HISTIDINE_METABOLISM		21	-0.331499	-1.22065	0.188976	0.299234	1	495	tags=29%, list=7%, signal=31%
NGUYEN_KERATO_DN	NGUYEN_KERATO_DN		61	-0.245658	-1.22046	0.0893855	0.299004	1	1024	tags=21%, list=14%, signal=24%
IFNA_UV-CMV_COMMON_HCMV_6HRS_UP	IFNA_UV-CMV_COMMON_HCMV_6HRS_UP		20	-0.334407	-1.21982	0.18107	0.299469	1	704	tags=25%, list=9%, signal=28%
SANA_TNFA_ENDOTHELIAL_DN	SANA_TNFA_ENDOTHELIAL_DN		57	-0.252759	-1.2185	0.138554	0.300858	1	1177	tags=33%, list=16%, signal=39%
HOFMANN_MANTEL_LYMPHOMA_VS_LYMPH_NODES_UP	HOFMANN_MANTEL_LYMPHOMA_VS_LYMPH_NODES_UP		32	-0.291237	-1.21735	0.139442	0.301975	1	1589	tags=41%, list=21%, signal=51%
TRANSFERASE_ACTIVITY__TRANSFERRING_ONE_CARBON_GROUPS	TRANSFERASE_ACTIVITY__TRANSFERRING_ONE_CARBON_GROUPS		22	-0.325102	-1.21443	0.200772	0.305555	1	152	tags=18%, list=2%, signal=19%
TPA_SENS_MIDDLE_DN	TPA_SENS_MIDDLE_DN		161	-0.204075	-1.2144	0.037037	0.305081	1	923	tags=20%, list=12%, signal=22%
TCA	TCA		14	-0.367308	-1.21382	0.194139	0.305444	1	536	tags=29%, list=7%, signal=31%
LYTIC_VACUOLE	LYTIC_VACUOLE		33	-0.286223	-1.21339	0.177778	0.305542	1	1510	tags=36%, list=20%, signal=45%
ORGANELLE_OUTER_MEMBRANE	ORGANELLE_OUTER_MEMBRANE		16	-0.339133	-1.21244	0.188153	0.306428	1	950	tags=31%, list=13%, signal=36%
FRASOR_ER_UP	FRASOR_ER_UP		20	-0.326749	-1.21144	0.207885	0.307321	1	1116	tags=45%, list=15%, signal=53%
HSA00530_AMINOSUGARS_METABOLISM	HSA00530_AMINOSUGARS_METABOLISM		20	-0.324309	-1.21006	0.165541	0.308718	1	1011	tags=30%, list=13%, signal=35%
IRITANI_ADPROX_DN	IRITANI_ADPROX_DN		39	-0.271388	-1.20982	0.16129	0.308487	1	1051	tags=31%, list=14%, signal=36%
DER_IFNA_UP	DER_IFNA_UP		55	-0.247682	-1.20929	0.145161	0.308797	1	1127	tags=24%, list=15%, signal=28%
DORSAM_HOXA9_UP	DORSAM_HOXA9_UP		23	-0.315644	-1.20832	0.205323	0.309735	1	944	tags=26%, list=13%, signal=30%
MITOCHONDRION_ORGANIZATION_AND_BIOGENESIS	MITOCHONDRION_ORGANIZATION_AND_BIOGENESIS		32	-0.284703	-1.2083	0.179916	0.309248	1	873	tags=22%, list=12%, signal=25%
HDACI_COLON_SUL30MIN_DN	HDACI_COLON_SUL30MIN_DN		25	-0.307453	-1.2073	0.181435	0.310248	1	519	tags=20%, list=7%, signal=21%
P53HYPOXIAPATHWAY	P53HYPOXIAPATHWAY		14	-0.362887	-1.20669	0.22807	0.310562	1	1129	tags=36%, list=15%, signal=42%
TGFBETA_C3_UP	TGFBETA_C3_UP		10	-0.403463	-1.2064	0.204819	0.310474	1	568	tags=30%, list=8%, signal=32%
PHOSPHOLIPID_BIOSYNTHETIC_PROCESS	PHOSPHOLIPID_BIOSYNTHETIC_PROCESS		29	-0.298051	-1.20544	0.167347	0.311455	1	1374	tags=34%, list=18%, signal=42%
KANG_TERT_UP	KANG_TERT_UP		32	-0.281456	-1.20441	0.189076	0.312484	1	1571	tags=47%, list=21%, signal=59%
LEE_TCELLS4_UP	LEE_TCELLS4_UP		37	-0.27431	-1.19924	0.181818	0.319651	1	1070	tags=30%, list=14%, signal=35%
CANCERDRUGS_PROBCELL_UP	CANCERDRUGS_PROBCELL_UP		13	-0.369843	-1.19839	0.230519	0.320343	1	1482	tags=38%, list=20%, signal=48%
HSA00600_SPHINGOLIPID_METABOLISM	HSA00600_SPHINGOLIPID_METABOLISM		17	-0.34052	-1.19807	0.208609	0.320304	1	552	tags=24%, list=7%, signal=25%
STANELLE_E2F1_UP	STANELLE_E2F1_UP		12	-0.384699	-1.19553	0.237589	0.323487	1	402	tags=17%, list=5%, signal=18%
CELLULAR_DEFENSE_RESPONSE	CELLULAR_DEFENSE_RESPONSE		17	-0.338805	-1.19381	0.216912	0.325634	1	1649	tags=47%, list=22%, signal=60%
METHOTREXATE_PROBCELL_UP	METHOTREXATE_PROBCELL_UP		13	-0.369843	-1.19309	0.264706	0.326182	1	1482	tags=38%, list=20%, signal=48%
ACTIVATION_OF_MAPK_ACTIVITY	ACTIVATION_OF_MAPK_ACTIVITY		16	-0.351603	-1.18715	0.223776	0.334593	1	711	tags=25%, list=9%, signal=28%
UVC_XPCS_ALL_UP	UVC_XPCS_ALL_UP		46	-0.254331	-1.18521	0.148936	0.336886	1	553	tags=17%, list=7%, signal=19%
POSITIVE_REGULATION_OF_MAP_KINASE_ACTIVITY	POSITIVE_REGULATION_OF_MAP_KINASE_ACTIVITY		20	-0.32344	-1.18262	0.190661	0.34022	1	723	tags=25%, list=10%, signal=28%
WALKER_MM_SNP_DIFF	WALKER_MM_SNP_DIFF		30	-0.290585	-1.18219	0.214545	0.340403	1	1027	tags=33%, list=14%, signal=38%
ROS_MOUSE_AORTA_DN	ROS_MOUSE_AORTA_DN		52	-0.250485	-1.18115	0.145251	0.341481	1	1007	tags=27%, list=13%, signal=31%
BAF57_BT549_DN	BAF57_BT549_DN		213	-0.190466	-1.17957	0.0877193	0.343438	1	980	tags=20%, list=13%, signal=22%
MITOCHONDRIAL_OUTER_MEMBRANE	MITOCHONDRIAL_OUTER_MEMBRANE		13	-0.373915	-1.17872	0.237931	0.344276	1	836	tags=31%, list=11%, signal=35%
GLEEVECPATHWAY	GLEEVECPATHWAY		18	-0.332616	-1.1782	0.245487	0.344618	1	1172	tags=44%, list=16%, signal=53%
REGULATION_OF_IMMUNE_SYSTEM_PROCESS	REGULATION_OF_IMMUNE_SYSTEM_PROCESS		15	-0.350312	-1.17751	0.236486	0.34513	1	1024	tags=40%, list=14%, signal=46%
ST_JNK_MAPK_PATHWAY	ST_JNK_MAPK_PATHWAY		23	-0.306965	-1.17602	0.234615	0.346892	1	597	tags=22%, list=8%, signal=24%
IGF_VS_PDGF_UP	IGF_VS_PDGF_UP		16	-0.333381	-1.17546	0.221453	0.347224	1	279	tags=19%, list=4%, signal=19%
GPCRDB_CLASS_A_RHODOPSIN_LIKE	GPCRDB_CLASS_A_RHODOPSIN_LIKE		17	-0.338927	-1.17386	0.200704	0.349206	1	1105	tags=29%, list=15%, signal=34%
CELLULAR_CATION_HOMEOSTASIS	CELLULAR_CATION_HOMEOSTASIS		37	-0.262317	-1.17351	0.186869	0.349256	1	1185	tags=30%, list=16%, signal=35%
MUNSHI_MM_UP	MUNSHI_MM_UP		50	-0.251284	-1.17198	0.209756	0.351342	1	1277	tags=30%, list=17%, signal=36%
LIPID_BIOSYNTHETIC_PROCESS	LIPID_BIOSYNTHETIC_PROCESS		53	-0.24845	-1.17128	0.15847	0.351859	1	1374	tags=30%, list=18%, signal=37%
REOVIRUS_HEK293_UP	REOVIRUS_HEK293_UP		189	-0.193344	-1.17021	0.078125	0.352937	1	1176	tags=23%, list=16%, signal=26%
HSA02010_ABC_TRANSPORTERS_GENERAL	HSA02010_ABC_TRANSPORTERS_GENERAL		12	-0.378155	-1.16778	0.252492	0.356393	1	461	tags=25%, list=6%, signal=27%
WNT_TARGETS	WNT_TARGETS		10	-0.391972	-1.16775	0.251572	0.355882	1	600	tags=30%, list=8%, signal=33%
GLYCEROPHOSPHOLIPID_METABOLIC_PROCESS	GLYCEROPHOSPHOLIPID_METABOLIC_PROCESS		28	-0.280841	-1.16572	0.196787	0.358617	1	1374	tags=36%, list=18%, signal=44%
IL1RPATHWAY	IL1RPATHWAY		16	-0.332997	-1.16477	0.215947	0.359529	1	1176	tags=31%, list=16%, signal=37%
RAS_ONCOGENIC_SIGNATURE	RAS_ONCOGENIC_SIGNATURE		137	-0.208642	-1.16422	0.150442	0.359858	1	813	tags=20%, list=11%, signal=23%
IRITANI_ADPROX_VASC	IRITANI_ADPROX_VASC		101	-0.212744	-1.16408	0.139535	0.359517	1	1051	tags=24%, list=14%, signal=27%
ADIP_DIFF_CLUSTER3	ADIP_DIFF_CLUSTER3		24	-0.297423	-1.16205	0.200837	0.362237	1	778	tags=25%, list=10%, signal=28%
PHOSPHORIC_ESTER_HYDROLASE_ACTIVITY	PHOSPHORIC_ESTER_HYDROLASE_ACTIVITY		79	-0.223457	-1.16113	0.168831	0.36324	1	1124	tags=30%, list=15%, signal=35%
EXOPEPTIDASE_ACTIVITY	EXOPEPTIDASE_ACTIVITY		16	-0.33535	-1.15851	0.25	0.367182	1	556	tags=25%, list=7%, signal=27%
HSA00030_PENTOSE_PHOSPHATE_PATHWAY	HSA00030_PENTOSE_PHOSPHATE_PATHWAY		17	-0.325732	-1.15646	0.291971	0.369948	1	762	tags=35%, list=10%, signal=39%
UVC_HIGH_D5_DN	UVC_HIGH_D5_DN		26	-0.284621	-1.1562	0.219512	0.369827	1	998	tags=23%, list=13%, signal=27%
NUMATA_G_CSF_DIFF	NUMATA_G_CSF_DIFF		11	-0.38178	-1.15432	0.246057	0.372338	1	1186	tags=36%, list=16%, signal=43%
POSITIVE_REGULATION_OF_IMMUNE_SYSTEM_PROCESS	POSITIVE_REGULATION_OF_IMMUNE_SYSTEM_PROCESS		14	-0.353729	-1.15373	0.26	0.372793	1	1024	tags=43%, list=14%, signal=50%
HALMOS_CEBP_DN	HALMOS_CEBP_DN		27	-0.289213	-1.15368	0.239044	0.372313	1	437	tags=19%, list=6%, signal=20%
REGULATION_OF_MULTICELLULAR_ORGANISMAL_PROCESS	REGULATION_OF_MULTICELLULAR_ORGANISMAL_PROCESS		28	-0.289366	-1.15167	0.237154	0.375015	1	1024	tags=32%, list=14%, signal=37%
HSA00710_CARBON_FIXATION	HSA00710_CARBON_FIXATION		14	-0.336586	-1.1491	0.232639	0.378853	1	304	tags=29%, list=4%, signal=30%
MEMBRANE_LIPID_BIOSYNTHETIC_PROCESS	MEMBRANE_LIPID_BIOSYNTHETIC_PROCESS		32	-0.271289	-1.14836	0.207627	0.37952	1	1374	tags=31%, list=18%, signal=38%
CIS_XPC_DN	CIS_XPC_DN		124	-0.202118	-1.14758	0.155963	0.380332	1	676	tags=16%, list=9%, signal=17%
HIF1_TARGETS	HIF1_TARGETS		21	-0.309664	-1.14695	0.255556	0.380819	1	794	tags=29%, list=11%, signal=32%
G_PROTEIN_COUPLED_RECEPTOR_ACTIVITY	G_PROTEIN_COUPLED_RECEPTOR_ACTIVITY		19	-0.318645	-1.14687	0.231047	0.38038	1	642	tags=26%, list=9%, signal=29%
GLUCOSE_METABOLIC_PROCESS	GLUCOSE_METABOLIC_PROCESS		13	-0.349679	-1.14615	0.275641	0.380928	1	286	tags=23%, list=4%, signal=24%
INOS_ALL_DN	INOS_ALL_DN		54	-0.240363	-1.14566	0.222772	0.38114	1	856	tags=24%, list=11%, signal=27%
UV_ESR_OLD_UNREG	UV_ESR_OLD_UNREG		12	-0.368673	-1.1435	0.289308	0.384304	1	369	tags=25%, list=5%, signal=26%
POSITIVE_REGULATION_OF_CASPASE_ACTIVITY	POSITIVE_REGULATION_OF_CASPASE_ACTIVITY		15	-0.332888	-1.1414	0.273684	0.387285	1	5012	tags=100%, list=67%, signal=301%
INSULIN_SIGNALING	INSULIN_SIGNALING		62	-0.229157	-1.1411	0.225806	0.387147	1	1130	tags=27%, list=15%, signal=32%
XPB_TTD-CS_DN	XPB_TTD-CS_DN		12	-0.362953	-1.14055	0.243902	0.38756	1	1047	tags=42%, list=14%, signal=48%
CARBON_FIXATION	CARBON_FIXATION		15	-0.336581	-1.14032	0.267148	0.387423	1	304	tags=27%, list=4%, signal=28%
CHESLER_BRAIN_CIS_GENES	CHESLER_BRAIN_CIS_GENES		39	-0.249137	-1.13968	0.231884	0.387876	1	519	tags=18%, list=7%, signal=19%
MMS_MOUSE_LYMPH_HIGH_4HRS_UP	MMS_MOUSE_LYMPH_HIGH_4HRS_UP		30	-0.275579	-1.13868	0.25	0.389005	1	550	tags=20%, list=7%, signal=21%
HEMATOPOESIS_RELATED_TRANSCRIPTION_FACTORS	HEMATOPOESIS_RELATED_TRANSCRIPTION_FACTORS		40	-0.252968	-1.13851	0.241525	0.388707	1	1188	tags=33%, list=16%, signal=38%
MICROSOME	MICROSOME		24	-0.29267	-1.13702	0.265683	0.390766	1	1331	tags=38%, list=18%, signal=45%
ROSS_CBF_LEUKEMIA	ROSS_CBF_LEUKEMIA		36	-0.263988	-1.13461	0.21028	0.394438	1	990	tags=22%, list=13%, signal=25%
MYOD_NIH3T3_UP	MYOD_NIH3T3_UP		35	-0.266925	-1.13441	0.255507	0.394155	1	1187	tags=31%, list=16%, signal=37%
HSA04115_P53_SIGNALING_PATHWAY	HSA04115_P53_SIGNALING_PATHWAY		48	-0.241926	-1.1339	0.275701	0.394457	1	1129	tags=23%, list=15%, signal=27%
CATION_HOMEOSTASIS	CATION_HOMEOSTASIS		37	-0.262317	-1.13228	0.258216	0.396688	1	1185	tags=30%, list=16%, signal=35%
UVC_TTD_4HR_UP	UVC_TTD_4HR_UP		35	-0.259849	-1.13002	0.275229	0.400213	1	553	tags=20%, list=7%, signal=21%
HEMATOP_STEM_ALL_UP	HEMATOP_STEM_ALL_UP		20	-0.309977	-1.12853	0.25	0.402176	1	1067	tags=30%, list=14%, signal=35%
PROTON_TRANSPORTING_TWO_SECTOR_ATPASE_COMPLEX	PROTON_TRANSPORTING_TWO_SECTOR_ATPASE_COMPLEX		13	-0.358046	-1.12845	0.281787	0.401695	1	344	tags=23%, list=5%, signal=24%
PLASMA_MEMBRANE_PART	PLASMA_MEMBRANE_PART		310	-0.177643	-1.12514	0.142857	0.406962	1	1187	tags=22%, list=16%, signal=25%
ALKPATHWAY	ALKPATHWAY		18	-0.31628	-1.12379	0.27758	0.408866	1	730	tags=22%, list=10%, signal=25%
ATMPATHWAY	ATMPATHWAY		14	-0.33577	-1.12309	0.29368	0.409572	1	1176	tags=36%, list=16%, signal=42%
MMS_HUMAN_LYMPH_HIGH_24HRS_DN	MMS_HUMAN_LYMPH_HIGH_24HRS_DN		11	-0.371511	-1.12243	0.274052	0.410176	1	910	tags=27%, list=12%, signal=31%
HSA01510_NEURODEGENERATIVE_DISEASES	HSA01510_NEURODEGENERATIVE_DISEASES		24	-0.290744	-1.12232	0.278689	0.409787	1	738	tags=25%, list=10%, signal=28%
IFNALPHA_NL_HCC_UP	IFNALPHA_NL_HCC_UP		16	-0.324693	-1.12188	0.302083	0.409967	1	1067	tags=31%, list=14%, signal=36%
SYSTEM_PROCESS	SYSTEM_PROCESS		126	-0.197174	-1.12138	0.135922	0.410256	1	1078	tags=23%, list=14%, signal=26%
BRENTANI_TRANSCRIPTION_FACTORS	BRENTANI_TRANSCRIPTION_FACTORS		36	-0.256597	-1.12034	0.248908	0.411558	1	1685	tags=42%, list=22%, signal=53%
DNA_CATABOLIC_PROCESS	DNA_CATABOLIC_PROCESS		15	-0.334554	-1.11937	0.302013	0.412572	1	1037	tags=33%, list=14%, signal=39%
BASSO_HCL_DIFF	BASSO_HCL_DIFF		55	-0.231186	-1.11601	0.25	0.417859	1	1027	tags=29%, list=14%, signal=33%
INTRINSIC_TO_ORGANELLE_MEMBRANE	INTRINSIC_TO_ORGANELLE_MEMBRANE		37	-0.251641	-1.11575	0.254386	0.417711	1	901	tags=22%, list=12%, signal=24%
WANG_MLL_CBP_VS_GMP_DN	WANG_MLL_CBP_VS_GMP_DN		37	-0.251144	-1.11454	0.292576	0.419338	1	719	tags=24%, list=10%, signal=27%
HSA00350_TYROSINE_METABOLISM	HSA00350_TYROSINE_METABOLISM		25	-0.278047	-1.1144	0.289683	0.418965	1	483	tags=20%, list=6%, signal=21%
STEMCELL_COMMON_UP	STEMCELL_COMMON_UP		148	-0.19559	-1.11332	0.211111	0.420398	1	777	tags=16%, list=10%, signal=17%
JNK_CASCADE	JNK_CASCADE		19	-0.309053	-1.11324	0.316547	0.419912	1	723	tags=26%, list=10%, signal=29%
HBX_NL_UP	HBX_NL_UP		18	-0.310771	-1.11251	0.291971	0.420616	1	1130	tags=33%, list=15%, signal=39%
HYPOXIA_REG_UP	HYPOXIA_REG_UP		25	-0.28647	-1.11243	0.29434	0.420157	1	1033	tags=32%, list=14%, signal=37%
PARK_HSC_VS_MPP_UP	PARK_HSC_VS_MPP_UP		11	-0.37326	-1.11151	0.27673	0.421239	1	573	tags=27%, list=8%, signal=29%
IGFR_IR_UP	IGFR_IR_UP		14	-0.339141	-1.1101	0.30031	0.423267	1	246	tags=14%, list=3%, signal=15%
MITOCHONDRIAL_TRANSPORT	MITOCHONDRIAL_TRANSPORT		14	-0.330752	-1.10926	0.286738	0.424271	1	1130	tags=29%, list=15%, signal=34%
KLEIN_PEL_UP	KLEIN_PEL_UP		32	-0.262554	-1.10463	0.302632	0.432099	1	472	tags=19%, list=6%, signal=20%
BRENTANI_DEATH	BRENTANI_DEATH		45	-0.24578	-1.10353	0.3125	0.433586	1	859	tags=18%, list=11%, signal=20%
HSA00770_PANTOTHENATE_AND_COA_BIOSYNTHESIS	HSA00770_PANTOTHENATE_AND_COA_BIOSYNTHESIS		10	-0.36923	-1.10342	0.295455	0.433202	1	1301	tags=40%, list=17%, signal=48%
CASPASE_ACTIVATION	CASPASE_ACTIVATION		14	-0.332844	-1.1023	0.288591	0.434753	1	5012	tags=100%, list=67%, signal=301%
GAMMA_UNIQUE_FIBRO_DN	GAMMA_UNIQUE_FIBRO_DN		29	-0.26832	-1.10215	0.322581	0.434412	1	680	tags=21%, list=9%, signal=23%
UVC_HIGH_ALL_DN	UVC_HIGH_ALL_DN		249	-0.17343	-1.10109	0.128205	0.43571	1	1046	tags=21%, list=14%, signal=23%
CMV_HCMV_TIMECOURSE_ALL_UP	CMV_HCMV_TIMECOURSE_ALL_UP		278	-0.171043	-1.1001	0.205882	0.436945	1	839	tags=16%, list=11%, signal=18%
ROME_INSULIN_2F_UP	ROME_INSULIN_2F_UP		178	-0.181616	-1.09885	0.185714	0.438819	1	914	tags=19%, list=12%, signal=21%
UVC_HIGH_D7_DN	UVC_HIGH_D7_DN		30	-0.273825	-1.09494	0.267544	0.445734	1	1041	tags=23%, list=14%, signal=27%
TGFBETA_C1_UP	TGFBETA_C1_UP		14	-0.32788	-1.09469	0.323843	0.445562	1	298	tags=21%, list=4%, signal=22%
PROTEASE_INHIBITOR_ACTIVITY	PROTEASE_INHIBITOR_ACTIVITY		14	-0.321435	-1.09435	0.31338	0.44555	1	360	tags=21%, list=5%, signal=22%
PROSTAGLANDIN_AND_LEUKOTRIENE_METABOLISM	PROSTAGLANDIN_AND_LEUKOTRIENE_METABOLISM		13	-0.346214	-1.09405	0.321033	0.445476	1	1126	tags=38%, list=15%, signal=45%
ZUCCHI_EPITHELIAL_DN	ZUCCHI_EPITHELIAL_DN		31	-0.258107	-1.09263	0.27897	0.44748	1	164	tags=13%, list=2%, signal=13%
JISON_SICKLECELL_DIFF	JISON_SICKLECELL_DIFF		241	-0.171403	-1.09187	0.179487	0.448286	1	1129	tags=23%, list=15%, signal=26%
TCRPATHWAY	TCRPATHWAY		29	-0.261956	-1.09051	0.299578	0.450235	1	1178	tags=38%, list=16%, signal=45%
PHOSPHORIC_DIESTER_HYDROLASE_ACTIVITY	PHOSPHORIC_DIESTER_HYDROLASE_ACTIVITY		14	-0.332171	-1.08933	0.346032	0.451785	1	1120	tags=43%, list=15%, signal=50%
STRESS_ACTIVATED_PROTEIN_KINASE_SIGNALING_PATHWAY	STRESS_ACTIVATED_PROTEIN_KINASE_SIGNALING_PATHWAY		20	-0.302155	-1.08849	0.298137	0.452812	1	723	tags=25%, list=10%, signal=28%
UVC_LOW_C2_DN	UVC_LOW_C2_DN		14	-0.323555	-1.08847	0.348993	0.452254	1	1404	tags=36%, list=19%, signal=44%
ZHAN_MMPC_SIMAL	ZHAN_MMPC_SIMAL		30	-0.266195	-1.08844	0.333333	0.451665	1	1046	tags=27%, list=14%, signal=31%
INSULINPATHWAY	INSULINPATHWAY		16	-0.30908	-1.0877	0.322344	0.452488	1	985	tags=38%, list=13%, signal=43%
OUTER_MEMBRANE	OUTER_MEMBRANE		17	-0.313361	-1.08641	0.283276	0.454305	1	950	tags=29%, list=13%, signal=34%
ENDOPLASMIC_RETICULUM	ENDOPLASMIC_RETICULUM		196	-0.182794	-1.08636	0.229508	0.453754	1	950	tags=17%, list=13%, signal=19%
AGEING_BRAIN_DN	AGEING_BRAIN_DN		65	-0.220123	-1.086	0.284264	0.453752	1	1025	tags=23%, list=14%, signal=26%
MUNSHI_MM_VS_PCS_UP	MUNSHI_MM_VS_PCS_UP		51	-0.229801	-1.08248	0.291892	0.459915	1	1420	tags=29%, list=19%, signal=36%
FERNANDEZ_MYC_TARGETS	FERNANDEZ_MYC_TARGETS		106	-0.197054	-1.08247	0.262712	0.459284	1	794	tags=17%, list=11%, signal=19%
STEROID_METABOLIC_PROCESS	STEROID_METABOLIC_PROCESS		21	-0.293729	-1.08237	0.328	0.45885	1	1343	tags=38%, list=18%, signal=46%
MYC_TARGETS	MYC_TARGETS		26	-0.273416	-1.08114	0.288136	0.460737	1	167	tags=12%, list=2%, signal=12%
CELL_FRACTION	CELL_FRACTION		200	-0.175033	-1.08014	0.223684	0.462091	1	930	tags=19%, list=12%, signal=21%
PLASMA_MEMBRANE	PLASMA_MEMBRANE		430	-0.167192	-1.08009	0.117647	0.461539	1	1340	tags=25%, list=18%, signal=28%
APOPTOTIC_PROGRAM	APOPTOTIC_PROGRAM		35	-0.253774	-1.07976	0.326613	0.461453	1	1130	tags=26%, list=15%, signal=30%
MEMBRANE_LIPID_METABOLIC_PROCESS	MEMBRANE_LIPID_METABOLIC_PROCESS		53	-0.223251	-1.07936	0.309942	0.461625	1	1106	tags=26%, list=15%, signal=31%
HOFFMANN_BIVSBII_IMVM	HOFFMANN_BIVSBII_IMVM		42	-0.240921	-1.07816	0.307339	0.463484	1	785	tags=21%, list=10%, signal=24%
CMV_HCMV_TIMECOURSE_16HRS_UP	CMV_HCMV_TIMECOURSE_16HRS_UP		40	-0.245781	-1.0775	0.337963	0.464197	1	1491	tags=38%, list=20%, signal=47%
ST_DIFFERENTIATION_PATHWAY_IN_PC12_CELLS	ST_DIFFERENTIATION_PATHWAY_IN_PC12_CELLS		28	-0.261737	-1.0737	0.32549	0.470998	1	999	tags=29%, list=13%, signal=33%
CREB_BRAIN_2WKS_UP	CREB_BRAIN_2WKS_UP		12	-0.347015	-1.07133	0.357616	0.475007	1	1272	tags=33%, list=17%, signal=40%
UVB_NHEK3_C3	UVB_NHEK3_C3		15	-0.314928	-1.07101	0.343849	0.474976	1	553	tags=20%, list=7%, signal=22%
VESICLE_MEDIATED_TRANSPORT	VESICLE_MEDIATED_TRANSPORT		117	-0.186852	-1.07049	0.284404	0.475435	1	1341	tags=25%, list=18%, signal=30%
CROONQUIST_RAS_STROMA_UP	CROONQUIST_RAS_STROMA_UP		12	-0.342473	-1.07038	0.332215	0.475007	1	820	tags=25%, list=11%, signal=28%
RETT_UP	RETT_UP		20	-0.281842	-1.06782	0.353791	0.47951	1	1170	tags=35%, list=16%, signal=41%
SOLUBLE_FRACTION	SOLUBLE_FRACTION		62	-0.213005	-1.06763	0.309942	0.479243	1	1182	tags=27%, list=16%, signal=32%
PEPTIDYL_TYROSINE_MODIFICATION	PEPTIDYL_TYROSINE_MODIFICATION		10	-0.359513	-1.06584	0.35061	0.48221	1	1482	tags=40%, list=20%, signal=50%
G_PROTEIN_SIGNALING__COUPLED_TO_CYCLIC_NUCLEOTIDE_SECOND_MESSENGER	G_PROTEIN_SIGNALING__COUPLED_TO_CYCLIC_NUCLEOTIDE_SECOND_MESSENGER		14	-0.327319	-1.06548	0.369369	0.482235	1	1051	tags=21%, list=14%, signal=25%
RUIZ_TENASCIN_TARGETS	RUIZ_TENASCIN_TARGETS		43	-0.234803	-1.06477	0.346667	0.482956	1	735	tags=26%, list=10%, signal=28%
CMV_HCMV_TIMECOURSE_8HRS_UP	CMV_HCMV_TIMECOURSE_8HRS_UP		12	-0.339813	-1.0634	0.363309	0.485065	1	832	tags=25%, list=11%, signal=28%
HSA00790_FOLATE_BIOSYNTHESIS	HSA00790_FOLATE_BIOSYNTHESIS		25	-0.268538	-1.06168	0.346154	0.487961	1	302	tags=12%, list=4%, signal=12%
ANTI_APOPTOSIS	ANTI_APOPTOSIS		77	-0.207779	-1.06139	0.291139	0.487897	1	1157	tags=25%, list=15%, signal=29%
RAS_GTPASE_ACTIVATOR_ACTIVITY	RAS_GTPASE_ACTIVATOR_ACTIVITY		14	-0.328775	-1.05934	0.325503	0.491281	1	191	tags=21%, list=3%, signal=22%
PLATELET_EXPRESSED	PLATELET_EXPRESSED		21	-0.283945	-1.05906	0.341085	0.491166	1	1167	tags=33%, list=16%, signal=39%
INTRACELLULAR_SIGNALING_CASCADE	INTRACELLULAR_SIGNALING_CASCADE		327	-0.159821	-1.05819	0.16	0.492358	1	1130	tags=20%, list=15%, signal=22%
EXCRETION	EXCRETION		11	-0.335407	-1.0568	0.378981	0.494515	1	226	tags=18%, list=3%, signal=19%
G_PROTEIN_SIGNALING__COUPLED_TO_CAMP_NUCLEOTIDE_SECOND_MESSENGER	G_PROTEIN_SIGNALING__COUPLED_TO_CAMP_NUCLEOTIDE_SECOND_MESSENGER		12	-0.327753	-1.05495	0.392971	0.497676	1	642	tags=17%, list=9%, signal=18%
DEATHPATHWAY	DEATHPATHWAY		24	-0.269268	-1.05305	0.377698	0.500987	1	832	tags=25%, list=11%, signal=28%
NUCLEOBASE__NUCLEOSIDE_AND_NUCLEOTIDE_METABOLIC_PROCESS	NUCLEOBASE__NUCLEOSIDE_AND_NUCLEOTIDE_METABOLIC_PROCESS		32	-0.245389	-1.05198	0.31982	0.502554	1	735	tags=22%, list=10%, signal=24%
FALT_BCLL_IG_MUTATED_VS_WT_DN	FALT_BCLL_IG_MUTATED_VS_WT_DN		36	-0.245289	-1.05095	0.365639	0.504054	1	449	tags=14%, list=6%, signal=15%
KENNY_WNT_DN	KENNY_WNT_DN		44	-0.226083	-1.04848	0.351759	0.508533	1	1120	tags=27%, list=15%, signal=32%
CMV_HCMV_TIMECOURSE_48HRS_UP	CMV_HCMV_TIMECOURSE_48HRS_UP		30	-0.258574	-1.04815	0.370656	0.508482	1	823	tags=23%, list=11%, signal=26%
HSA00052_GALACTOSE_METABOLISM	HSA00052_GALACTOSE_METABOLISM		15	-0.308342	-1.04546	0.392086	0.513348	1	16	tags=13%, list=0%, signal=13%
TSA_PANC50_UP	TSA_PANC50_UP		15	-0.302031	-1.04537	0.368601	0.512843	1	1505	tags=40%, list=20%, signal=50%
HSA04670_LEUKOCYTE_TRANSENDOTHELIAL_MIGRATION	HSA04670_LEUKOCYTE_TRANSENDOTHELIAL_MIGRATION		53	-0.214466	-1.04445	0.354497	0.514215	1	991	tags=26%, list=13%, signal=30%
ANION_TRANSMEMBRANE_TRANSPORTER_ACTIVITY	ANION_TRANSMEMBRANE_TRANSPORTER_ACTIVITY		12	-0.333956	-1.04425	0.355932	0.513977	1	5003	tags=100%, list=67%, signal=300%
GOLDRATH_MEMORY	GOLDRATH_MEMORY		31	-0.250543	-1.04355	0.371542	0.514778	1	917	tags=19%, list=12%, signal=22%
BREAST_CANCER_ESTROGEN_SIGNALING	BREAST_CANCER_ESTROGEN_SIGNALING		45	-0.226353	-1.04311	0.371728	0.515007	1	170	tags=11%, list=2%, signal=11%
PEPTIDYL_TYROSINE_PHOSPHORYLATION	PEPTIDYL_TYROSINE_PHOSPHORYLATION		10	-0.359513	-1.04266	0.366102	0.515323	1	1482	tags=40%, list=20%, signal=50%
LIPID_RAFT	LIPID_RAFT		16	-0.309448	-1.03994	0.397163	0.520352	1	491	tags=19%, list=7%, signal=20%
ALCALAY_AML_NPMC_DN	ALCALAY_AML_NPMC_DN		95	-0.195091	-1.03961	0.297521	0.520264	1	971	tags=22%, list=13%, signal=25%
SECOND_MESSENGER_MEDIATED_SIGNALING	SECOND_MESSENGER_MEDIATED_SIGNALING		27	-0.260392	-1.03895	0.392857	0.521064	1	1506	tags=30%, list=20%, signal=37%
NUCLEAR_ORGANIZATION_AND_BIOGENESIS	NUCLEAR_ORGANIZATION_AND_BIOGENESIS		19	-0.284266	-1.03772	0.380074	0.523024	1	1037	tags=32%, list=14%, signal=37%
ET743_RESIST_UP	ET743_RESIST_UP		12	-0.325803	-1.03768	0.400621	0.522431	1	862	tags=33%, list=11%, signal=38%
GENOTOXINS_24HRS_DISCR	GENOTOXINS_24HRS_DISCR		27	-0.253046	-1.03533	0.403636	0.526625	1	4479	tags=93%, list=60%, signal=229%
NAKAJIMA_MCS_UP	NAKAJIMA_MCS_UP		27	-0.256279	-1.03446	0.407692	0.52768	1	1274	tags=37%, list=17%, signal=44%
HYPOXIA_RCC_NOVHL_UP	HYPOXIA_RCC_NOVHL_UP		48	-0.222528	-1.03273	0.367925	0.530632	1	491	tags=17%, list=7%, signal=18%
NFKBPATHWAY	NFKBPATHWAY		17	-0.293202	-1.03245	0.411765	0.530599	1	1176	tags=35%, list=16%, signal=42%
TRANSITION_METAL_ION_TRANSPORT	TRANSITION_METAL_ION_TRANSPORT		10	-0.34676	-1.03192	0.393443	0.531042	1	1556	tags=60%, list=21%, signal=76%
BIOSYNTHETIC_PROCESS	BIOSYNTHETIC_PROCESS		247	-0.168669	-1.03057	0.341463	0.533206	1	927	tags=19%, list=12%, signal=21%
ROTH_HTERT_DIFF	ROTH_HTERT_DIFF		22	-0.277713	-1.02985	0.412955	0.534046	1	1130	tags=32%, list=15%, signal=37%
POMEROY_DESMOPLASIC_VS_CLASSIC_MD_UP	POMEROY_DESMOPLASIC_VS_CLASSIC_MD_UP		22	-0.271247	-1.02955	0.407547	0.53399	1	298	tags=14%, list=4%, signal=14%
KIM_TH_CELLS_UP	KIM_TH_CELLS_UP		39	-0.229769	-1.02855	0.427273	0.535442	1	668	tags=18%, list=9%, signal=20%
IFN_BETA_UP	IFN_BETA_UP		55	-0.209888	-1.02692	0.370968	0.537966	1	1067	tags=22%, list=14%, signal=25%
POSITIVE_REGULATION_OF_CATALYTIC_ACTIVITY	POSITIVE_REGULATION_OF_CATALYTIC_ACTIVITY		72	-0.203591	-1.02496	0.376543	0.54157	1	738	tags=17%, list=10%, signal=18%
GCRPATHWAY	GCRPATHWAY		13	-0.319035	-1.02428	0.395105	0.542348	1	842	tags=31%, list=11%, signal=35%
ENDOPEPTIDASE_ACTIVITY	ENDOPEPTIDASE_ACTIVITY		46	-0.217795	-1.02354	0.417085	0.543104	1	925	tags=20%, list=12%, signal=22%
MAPKKK_CASCADE_GO_0000165	MAPKKK_CASCADE_GO_0000165		44	-0.22787	-1.0235	0.453271	0.542511	1	723	tags=20%, list=10%, signal=23%
PROTEIN_KINASE_CASCADE	PROTEIN_KINASE_CASCADE		167	-0.173032	-1.022	0.413333	0.544932	1	1204	tags=23%, list=16%, signal=26%
CYCLIC_NUCLEOTIDE_MEDIATED_SIGNALING	CYCLIC_NUCLEOTIDE_MEDIATED_SIGNALING		16	-0.29968	-1.02015	0.371795	0.548319	1	1506	tags=31%, list=20%, signal=39%
MITOCHONDRIAL_RIBOSOME	MITOCHONDRIAL_RIBOSOME		19	-0.274253	-1.01883	0.433566	0.550432	1	1536	tags=42%, list=20%, signal=53%
OXSTRESS_RPE_H2O2HNE_DN	OXSTRESS_RPE_H2O2HNE_DN		18	-0.280295	-1.01769	0.375	0.552008	1	1054	tags=28%, list=14%, signal=32%
BYSTRYKH_HSC_TRANS_GLOCUS	BYSTRYKH_HSC_TRANS_GLOCUS		427	-0.150486	-1.01695	0.384615	0.55297	1	1277	tags=22%, list=17%, signal=24%
ACTIVATION_OF_PROTEIN_KINASE_ACTIVITY	ACTIVATION_OF_PROTEIN_KINASE_ACTIVITY		11	-0.330853	-1.01441	0.438356	0.557654	1	592	tags=27%, list=8%, signal=30%
PHOSPHOPROTEIN_PHOSPHATASE_ACTIVITY	PHOSPHOPROTEIN_PHOSPHATASE_ACTIVITY		41	-0.224467	-1.01271	0.42233	0.560525	1	1110	tags=27%, list=15%, signal=31%
IFN_ANY_UP	IFN_ANY_UP		65	-0.203642	-1.01214	0.410714	0.560996	1	1127	tags=22%, list=15%, signal=25%
TAKEDA_NUP8_HOXA9_16D_DN	TAKEDA_NUP8_HOXA9_16D_DN		122	-0.181482	-1.01196	0.421569	0.560666	1	915	tags=19%, list=12%, signal=21%
DNA_DAMAGE_SIGNALING	DNA_DAMAGE_SIGNALING		64	-0.202618	-1.0116	0.45	0.560788	1	494	tags=14%, list=7%, signal=15%
TAKEDA_NUP8_HOXA9_8D_UP	TAKEDA_NUP8_HOXA9_8D_UP		76	-0.195563	-1.0087	0.412903	0.566521	1	1122	tags=22%, list=15%, signal=26%
CAMP_MEDIATED_SIGNALING	CAMP_MEDIATED_SIGNALING		13	-0.305109	-1.00631	0.403125	0.570759	1	642	tags=15%, list=9%, signal=17%
IDX_TSA_DN_CLUSTER5	IDX_TSA_DN_CLUSTER5		36	-0.227478	-1.00527	0.448598	0.572156	1	657	tags=17%, list=9%, signal=18%
UVC_HIGH_D1_DN	UVC_HIGH_D1_DN		13	-0.304252	-1.00519	0.444043	0.571601	1	96	tags=15%, list=1%, signal=16%
HSA00670_ONE_CARBON_POOL_BY_FOLATE	HSA00670_ONE_CARBON_POOL_BY_FOLATE		12	-0.323776	-1.00275	0.419672	0.576025	1	863	tags=33%, list=12%, signal=38%
HYPOXIA_RCC_UP	HYPOXIA_RCC_UP		74	-0.19745	-1.00062	0.376812	0.579945	1	1314	tags=24%, list=18%, signal=29%
RIBAVIRIN_RSV_UP	RIBAVIRIN_RSV_UP		15	-0.294736	-1.00045	0.416974	0.579619	1	668	tags=20%, list=9%, signal=22%
PARK_RARALPHA_MOD	PARK_RARALPHA_MOD		40	-0.228147	-0.999208	0.446701	0.581506	1	1663	tags=35%, list=22%, signal=45%
MEMBRANE_FUSION	MEMBRANE_FUSION		16	-0.293597	-0.999128	0.434028	0.580906	1	1040	tags=25%, list=14%, signal=29%
HDACI_COLON_SUL_UP	HDACI_COLON_SUL_UP		102	-0.182634	-0.998676	0.442748	0.581171	1	780	tags=16%, list=10%, signal=17%
HSA04664_FC_EPSILON_RI_SIGNALING_PATHWAY	HSA04664_FC_EPSILON_RI_SIGNALING_PATHWAY		36	-0.233038	-0.997504	0.45283	0.583157	1	985	tags=28%, list=13%, signal=32%
ONE_CARBON_POOL_BY_FOLATE	ONE_CARBON_POOL_BY_FOLATE		11	-0.325664	-0.994302	0.44918	0.589698	1	863	tags=36%, list=12%, signal=41%
TRANSMEMBRANE_RECEPTOR_PROTEIN_TYROSINE_KINASE_ACTIVITY	TRANSMEMBRANE_RECEPTOR_PROTEIN_TYROSINE_KINASE_ACTIVITY		14	-0.29604	-0.993741	0.4375	0.59023	1	600	tags=29%, list=8%, signal=31%
ORGANELLAR_RIBOSOME	ORGANELLAR_RIBOSOME		19	-0.274253	-0.990154	0.452555	0.597446	1	1536	tags=42%, list=20%, signal=53%
RESPONSE_TO_HYPOXIA	RESPONSE_TO_HYPOXIA		15	-0.300239	-0.989856	0.476821	0.597349	1	402	tags=20%, list=5%, signal=21%
PROSTAGLANDIN_SYNTHESIS_REGULATION	PROSTAGLANDIN_SYNTHESIS_REGULATION		13	-0.300202	-0.989755	0.459016	0.5968	1	685	tags=23%, list=9%, signal=25%
HDACI_COLON_CLUSTER5	HDACI_COLON_CLUSTER5		13	-0.313105	-0.98914	0.462329	0.597346	1	921	tags=38%, list=12%, signal=44%
MITOCHONDRIAL_SMALL_RIBOSOMAL_SUBUNIT	MITOCHONDRIAL_SMALL_RIBOSOMAL_SUBUNIT		10	-0.326087	-0.989029	0.472222	0.596869	1	1379	tags=40%, list=18%, signal=49%
TNFALPHA_30MIN_UP	TNFALPHA_30MIN_UP		34	-0.229442	-0.988052	0.495238	0.598292	1	1292	tags=32%, list=17%, signal=39%
INTRAMOLECULAR_OXIDOREDUCTASE_ACTIVITY	INTRAMOLECULAR_OXIDOREDUCTASE_ACTIVITY		11	-0.325076	-0.987279	0.468354	0.599151	1	791	tags=27%, list=11%, signal=30%
LIPID_TRANSPORTER_ACTIVITY	LIPID_TRANSPORTER_ACTIVITY		13	-0.300189	-0.986291	0.508251	0.600552	1	839	tags=31%, list=11%, signal=35%
HDACI_COLON_SUL48HRS_DN	HDACI_COLON_SUL48HRS_DN		46	-0.21403	-0.985008	0.475248	0.602648	1	1049	tags=26%, list=14%, signal=30%
GLYCEROPHOSPHOLIPID_BIOSYNTHETIC_PROCESS	GLYCEROPHOSPHOLIPID_BIOSYNTHETIC_PROCESS		24	-0.25136	-0.984483	0.5	0.6031	1	1374	tags=33%, list=18%, signal=41%
VANASSE_BCL2_TARGETS	VANASSE_BCL2_TARGETS		44	-0.215837	-0.984164	0.48913	0.603019	1	335	tags=11%, list=4%, signal=12%
OLDWERNER_FIBRO_DN	OLDWERNER_FIBRO_DN		74	-0.191059	-0.983497	0.503145	0.603815	1	415	tags=14%, list=6%, signal=14%
VHL_RCC_UP	VHL_RCC_UP		83	-0.187243	-0.981282	0.493056	0.607856	1	596	tags=16%, list=8%, signal=17%
RESPONSE_TO_BIOTIC_STIMULUS	RESPONSE_TO_BIOTIC_STIMULUS		50	-0.208663	-0.979393	0.484043	0.611387	1	1117	tags=24%, list=15%, signal=28%
CELL_MIGRATION	CELL_MIGRATION		37	-0.220757	-0.978584	0.497942	0.61255	1	625	tags=19%, list=8%, signal=21%
POST_GOLGI_VESICLE_MEDIATED_TRANSPORT	POST_GOLGI_VESICLE_MEDIATED_TRANSPORT		12	-0.308943	-0.976032	0.449477	0.617441	1	1245	tags=33%, list=17%, signal=40%
ST_MYOCYTE_AD_PATHWAY	ST_MYOCYTE_AD_PATHWAY		10	-0.331065	-0.97467	0.476341	0.619671	1	5024	tags=100%, list=67%, signal=302%
METHYLTRANSFERASE_ACTIVITY	METHYLTRANSFERASE_ACTIVITY		21	-0.262649	-0.974545	0.484962	0.619205	1	559	tags=19%, list=7%, signal=21%
KINASE_REGULATOR_ACTIVITY	KINASE_REGULATOR_ACTIVITY		25	-0.248156	-0.972769	0.52381	0.622453	1	1129	tags=24%, list=15%, signal=28%
PROTEIN_SERINE_THREONINE_PHOSPHATASE_ACTIVITY	PROTEIN_SERINE_THREONINE_PHOSPHATASE_ACTIVITY		14	-0.293759	-0.971693	0.534799	0.624023	1	1499	tags=43%, list=20%, signal=53%
LOTEM_LEUKEMIA_UP	LOTEM_LEUKEMIA_UP		17	-0.274829	-0.970938	0.498294	0.624996	1	119	tags=12%, list=2%, signal=12%
HSC_HSC_ADULT	HSC_HSC_ADULT		157	-0.161859	-0.970666	0.561905	0.624809	1	1031	tags=18%, list=14%, signal=21%
OVARIAN_INFERTILITY_GENES	OVARIAN_INFERTILITY_GENES		10	-0.336281	-0.970464	0.452703	0.624513	1	1070	tags=50%, list=14%, signal=58%
PROTEIN_AMINO_ACID_N_LINKED_GLYCOSYLATION	PROTEIN_AMINO_ACID_N_LINKED_GLYCOSYLATION		14	-0.288811	-0.969366	0.456929	0.626199	1	132	tags=14%, list=2%, signal=15%
DNA_DIRECTED_RNA_POLYMERASE_II__CORE_COMPLEX	DNA_DIRECTED_RNA_POLYMERASE_II__CORE_COMPLEX		10	-0.33123	-0.969066	0.477707	0.626101	1	680	tags=20%, list=9%, signal=22%
BRG1_ALAB_DN	BRG1_ALAB_DN		25	-0.25078	-0.968537	0.493776	0.626565	1	1100	tags=28%, list=15%, signal=33%
HCMVPATHWAY	HCMVPATHWAY		16	-0.28158	-0.968513	0.492647	0.625859	1	985	tags=31%, list=13%, signal=36%
CMV_24HRS_UP	CMV_24HRS_UP		55	-0.201848	-0.96815	0.524324	0.625959	1	1176	tags=22%, list=16%, signal=26%
REGULATION_OF_KINASE_ACTIVITY	REGULATION_OF_KINASE_ACTIVITY		82	-0.185855	-0.965912	0.552795	0.630164	1	723	tags=16%, list=10%, signal=17%
VEGF_MMMEC_ALL_UP	VEGF_MMMEC_ALL_UP		54	-0.19829	-0.965675	0.495098	0.629945	1	680	tags=17%, list=9%, signal=18%
CELL_CELL_SIGNALING	CELL_CELL_SIGNALING		76	-0.191329	-0.96345	0.50641	0.6341	1	1164	tags=25%, list=16%, signal=29%
HSC_MATURE_ADULT	HSC_MATURE_ADULT		210	-0.156848	-0.962812	0.557692	0.634767	1	593	tags=11%, list=8%, signal=12%
CARIES_PULP_DN	CARIES_PULP_DN		34	-0.225703	-0.962512	0.502146	0.634729	1	73	tags=9%, list=1%, signal=9%
PROTEIN_COMPLEX_ASSEMBLY	PROTEIN_COMPLEX_ASSEMBLY		90	-0.182196	-0.962457	0.542683	0.634118	1	1048	tags=19%, list=14%, signal=22%
41BBPATHWAY	41BBPATHWAY		11	-0.313092	-0.96194	0.478723	0.634554	1	5159	tags=100%, list=69%, signal=320%
SMALL_RIBOSOMAL_SUBUNIT	SMALL_RIBOSOMAL_SUBUNIT		10	-0.326087	-0.961792	0.490964	0.634089	1	1379	tags=40%, list=18%, signal=49%
HYDROGEN_ION_TRANSMEMBRANE_TRANSPORTER_ACTIVITY	HYDROGEN_ION_TRANSMEMBRANE_TRANSPORTER_ACTIVITY		18	-0.266559	-0.961171	0.492366	0.634677	1	81	tags=11%, list=1%, signal=11%
INTEGRAL_TO_ORGANELLE_MEMBRANE	INTEGRAL_TO_ORGANELLE_MEMBRANE		35	-0.226317	-0.960396	0.529412	0.635731	1	901	tags=20%, list=12%, signal=23%
IDX_TSA_UP_CLUSTER4	IDX_TSA_UP_CLUSTER4		31	-0.228891	-0.959356	0.533898	0.637364	1	380	tags=16%, list=5%, signal=17%
WELCH_GATA1	WELCH_GATA1		13	-0.306065	-0.95926	0.51049	0.636831	1	1325	tags=38%, list=18%, signal=47%
BCNU_GLIOMA_MGMT_24HRS_DN	BCNU_GLIOMA_MGMT_24HRS_DN		14	-0.292159	-0.958902	0.489209	0.636864	1	851	tags=29%, list=11%, signal=32%
GOLDRATH_HP	GOLDRATH_HP		117	-0.170603	-0.958194	0.562044	0.637605	1	590	tags=13%, list=8%, signal=14%
GOLGI_VESICLE_TRANSPORT	GOLGI_VESICLE_TRANSPORT		40	-0.215087	-0.957684	0.481328	0.6379	1	1484	tags=28%, list=20%, signal=34%
BYSTRYKH_HSC_BRAIN_TRANS_GLOCUS	BYSTRYKH_HSC_BRAIN_TRANS_GLOCUS		93	-0.179371	-0.957006	0.611511	0.638668	1	1118	tags=23%, list=15%, signal=26%
HSA05212_PANCREATIC_CANCER	HSA05212_PANCREATIC_CANCER		46	-0.211111	-0.956359	0.495146	0.639356	1	1166	tags=28%, list=16%, signal=33%
I_KAPPAB_KINASE_NF_KAPPAB_CASCADE	I_KAPPAB_KINASE_NF_KAPPAB_CASCADE		77	-0.192834	-0.956297	0.546667	0.638755	1	1204	tags=25%, list=16%, signal=29%
BUT_TSA_UP	BUT_TSA_UP		10	-0.330796	-0.95594	0.523392	0.638781	1	1129	tags=30%, list=15%, signal=35%
PROTEIN_KINASE_BINDING	PROTEIN_KINASE_BINDING		29	-0.230869	-0.953647	0.480851	0.6431	1	1107	tags=24%, list=15%, signal=28%
SECRETION	SECRETION		78	-0.182582	-0.953427	0.582781	0.64283	1	1277	tags=24%, list=17%, signal=29%
REGULATION_OF_TRANSFERASE_ACTIVITY	REGULATION_OF_TRANSFERASE_ACTIVITY		83	-0.182331	-0.953096	0.57764	0.642762	1	723	tags=16%, list=10%, signal=17%
ROTH_HTERT_UP	ROTH_HTERT_UP		10	-0.319722	-0.95303	0.51735	0.642163	1	5109	tags=100%, list=68%, signal=313%
ENDOPLASMIC_RETICULUM_PART	ENDOPLASMIC_RETICULUM_PART		69	-0.186519	-0.952364	0.531792	0.642879	1	1118	tags=22%, list=15%, signal=25%
PENG_GLUCOSE_UP	PENG_GLUCOSE_UP		23	-0.245887	-0.952306	0.530864	0.642262	1	1312	tags=30%, list=17%, signal=37%
HEARTFAILURE_ATRIA_DN	HEARTFAILURE_ATRIA_DN		94	-0.17345	-0.952265	0.576	0.641589	1	985	tags=18%, list=13%, signal=21%
HSA05120_EPITHELIAL_CELL_SIGNALING_IN_HELICOBACTER_PYLORI_INFECTION	HSA05120_EPITHELIAL_CELL_SIGNALING_IN_HELICOBACTER_PYLORI_INFECTION		45	-0.209962	-0.951327	0.553922	0.642913	1	1176	tags=29%, list=16%, signal=34%
POSITIVE_REGULATION_OF_SIGNAL_TRANSDUCTION	POSITIVE_REGULATION_OF_SIGNAL_TRANSDUCTION		78	-0.183428	-0.94762	0.594406	0.650295	1	1102	tags=22%, list=15%, signal=25%
BRCA2_BRCA1_DN	BRCA2_BRCA1_DN		27	-0.230973	-0.945603	0.563786	0.653871	1	1166	tags=30%, list=16%, signal=35%
ENZYME_BINDING	ENZYME_BINDING		97	-0.170617	-0.943955	0.658333	0.656626	1	923	tags=18%, list=12%, signal=20%
REGULATION_OF_MAP_KINASE_ACTIVITY	REGULATION_OF_MAP_KINASE_ACTIVITY		32	-0.223048	-0.943379	0.580952	0.657094	1	723	tags=19%, list=10%, signal=21%
APOPTOSIS_GO	APOPTOSIS_GO		244	-0.149207	-0.940705	0.596154	0.662079	1	1176	tags=19%, list=16%, signal=22%
NFATPATHWAY	NFATPATHWAY		29	-0.218473	-0.939054	0.562963	0.664753	1	1178	tags=31%, list=16%, signal=37%
ORGANELLAR_SMALL_RIBOSOMAL_SUBUNIT	ORGANELLAR_SMALL_RIBOSOMAL_SUBUNIT		10	-0.326087	-0.937777	0.509804	0.666755	1	1379	tags=40%, list=18%, signal=49%
IL2PATHWAY	IL2PATHWAY		14	-0.289375	-0.935494	0.581081	0.67108	1	1172	tags=43%, list=16%, signal=51%
NEGATIVE_REGULATION_OF_PROGRAMMED_CELL_DEATH	NEGATIVE_REGULATION_OF_PROGRAMMED_CELL_DEATH		97	-0.167182	-0.933791	0.664	0.674242	1	1157	tags=22%, list=15%, signal=25%
NEGATIVE_REGULATION_OF_APOPTOSIS	NEGATIVE_REGULATION_OF_APOPTOSIS		96	-0.172614	-0.933073	0.656489	0.675084	1	1157	tags=22%, list=15%, signal=26%
GENOTOXINS_ALL_24HRS_REG	GENOTOXINS_ALL_24HRS_REG		21	-0.256705	-0.932407	0.565041	0.675695	1	900	tags=24%, list=12%, signal=27%
PROTEASOMEPATHWAY	PROTEASOMEPATHWAY		20	-0.245363	-0.932111	0.573585	0.675555	1	4819	tags=95%, list=64%, signal=265%
PITUITARY_FETAL_UP	PITUITARY_FETAL_UP		12	-0.285759	-0.929555	0.508591	0.680407	1	928	tags=25%, list=12%, signal=28%
OXIDATIVE_PHOSPHORYLATION	OXIDATIVE_PHOSPHORYLATION		50	-0.197668	-0.929189	0.663102	0.68049	1	1333	tags=28%, list=18%, signal=34%
GSK3PATHWAY	GSK3PATHWAY		22	-0.243107	-0.928908	0.551724	0.680274	1	991	tags=27%, list=13%, signal=31%
WONG_IFNA_HCC_RESISTANT_VS_SENSITIVE_DN	WONG_IFNA_HCC_RESISTANT_VS_SENSITIVE_DN		21	-0.25044	-0.927631	0.573034	0.682266	1	1159	tags=33%, list=15%, signal=39%
REGULATION_OF_SIGNAL_TRANSDUCTION	REGULATION_OF_SIGNAL_TRANSDUCTION		118	-0.167081	-0.925039	0.688073	0.687065	1	1102	tags=19%, list=15%, signal=22%
CMV_HCMV_TIMECOURSE_12HRS_DN	CMV_HCMV_TIMECOURSE_12HRS_DN		11	-0.301169	-0.924278	0.54	0.687842	1	232	tags=18%, list=3%, signal=19%
ENZYME_ACTIVATOR_ACTIVITY	ENZYME_ACTIVATOR_ACTIVITY		67	-0.186187	-0.923636	0.630682	0.688486	1	897	tags=18%, list=12%, signal=20%
XU_ATRA_PLUSNSC_UP	XU_ATRA_PLUSNSC_UP		15	-0.275961	-0.922986	0.552189	0.689094	1	847	tags=27%, list=11%, signal=30%
BREASTCA_TWO_CLASSES	BREASTCA_TWO_CLASSES		111	-0.166993	-0.922984	0.630631	0.688313	1	1003	tags=18%, list=13%, signal=20%
MULTI_ORGANISM_PROCESS	MULTI_ORGANISM_PROCESS		49	-0.199525	-0.921926	0.647887	0.689788	1	1117	tags=24%, list=15%, signal=29%
DRUG_RESISTANCE_AND_METABOLISM	DRUG_RESISTANCE_AND_METABOLISM		53	-0.19151	-0.92127	0.564767	0.690347	1	1130	tags=25%, list=15%, signal=29%
CELL_SURFACE	CELL_SURFACE		31	-0.216039	-0.921151	0.623853	0.689791	1	919	tags=23%, list=12%, signal=26%
IFN_ALL_UP	IFN_ALL_UP		14	-0.278605	-0.918946	0.575251	0.693841	1	668	tags=21%, list=9%, signal=23%
REGULATION_OF_PROGRAMMED_CELL_DEATH	REGULATION_OF_PROGRAMMED_CELL_DEATH		194	-0.154164	-0.918754	0.723684	0.693443	1	1163	tags=20%, list=15%, signal=23%
HSA00510_N_GLYCAN_BIOSYNTHESIS	HSA00510_N_GLYCAN_BIOSYNTHESIS		28	-0.225546	-0.91708	0.595833	0.696183	1	472	tags=18%, list=6%, signal=19%
HOFMANN_MANTEL_LYMPHOMA_VS_LYMPH_NODES_DN	HOFMANN_MANTEL_LYMPHOMA_VS_LYMPH_NODES_DN		18	-0.250818	-0.916253	0.562724	0.697141	1	1404	tags=39%, list=19%, signal=48%
ET743_SARCOMA_UP	ET743_SARCOMA_UP		53	-0.188704	-0.915329	0.652632	0.698355	1	1173	tags=23%, list=16%, signal=27%
SMALL_GTPASE_REGULATOR_ACTIVITY	SMALL_GTPASE_REGULATOR_ACTIVITY		33	-0.212626	-0.914767	0.594828	0.698772	1	320	tags=12%, list=4%, signal=13%
BRCA1_SW480_UP	BRCA1_SW480_UP		20	-0.247706	-0.91384	0.569444	0.69994	1	1129	tags=30%, list=15%, signal=35%
KANNAN_P53_UP	KANNAN_P53_UP		26	-0.226443	-0.912258	0.644351	0.702467	1	1317	tags=35%, list=18%, signal=42%
ORGAN_MORPHOGENESIS	ORGAN_MORPHOGENESIS		49	-0.190329	-0.911332	0.635468	0.703615	1	1352	tags=27%, list=18%, signal=32%
HDACI_COLON_SUL48HRS_UP	HDACI_COLON_SUL48HRS_UP		70	-0.175433	-0.910884	0.68306	0.703777	1	751	tags=14%, list=10%, signal=16%
PROGRAMMED_CELL_DEATH	PROGRAMMED_CELL_DEATH		245	-0.147042	-0.909921	0.764706	0.705032	1	1176	tags=19%, list=16%, signal=22%
REGULATION_OF_APOPTOSIS	REGULATION_OF_APOPTOSIS		193	-0.157013	-0.909509	0.771084	0.705176	1	1163	tags=20%, list=15%, signal=23%
EDG1PATHWAY	EDG1PATHWAY		17	-0.261005	-0.909366	0.58363	0.704695	1	999	tags=35%, list=13%, signal=41%
TSA_CD4_UP	TSA_CD4_UP		17	-0.253239	-0.908697	0.580986	0.705353	1	5609	tags=100%, list=75%, signal=395%
NEGATIVE_REGULATION_OF_CELLULAR_BIOSYNTHETIC_PROCESS	NEGATIVE_REGULATION_OF_CELLULAR_BIOSYNTHETIC_PROCESS		10	-0.311945	-0.907897	0.520468	0.706107	1	878	tags=30%, list=12%, signal=34%
UVB_NHEK4_6HRS_UP	UVB_NHEK4_6HRS_UP		19	-0.251045	-0.907648	0.583607	0.705796	1	1179	tags=32%, list=16%, signal=37%
NADLER_OBESITY_UP	NADLER_OBESITY_UP		44	-0.196218	-0.905656	0.650538	0.709277	1	1422	tags=32%, list=19%, signal=39%
ENDOPLASMIC_RETICULUM_MEMBRANE	ENDOPLASMIC_RETICULUM_MEMBRANE		62	-0.181293	-0.904733	0.666667	0.710311	1	1118	tags=23%, list=15%, signal=26%
MAGRANGEAS_MULTIPLE_MYELOMA_IGL_VS_IGK_DN	MAGRANGEAS_MULTIPLE_MYELOMA_IGL_VS_IGK_DN		20	-0.250246	-0.904307	0.628099	0.710399	1	255	tags=15%, list=3%, signal=15%
HYPERTROPHY_MODEL	HYPERTROPHY_MODEL		11	-0.297387	-0.904133	0.585526	0.709986	1	963	tags=27%, list=13%, signal=31%
AGUIRRE_PANCREAS_CHR1	AGUIRRE_PANCREAS_CHR1		18	-0.254082	-0.903842	0.618677	0.709837	1	625	tags=17%, list=8%, signal=18%
INOSITOL_PHOSPHATE_METABOLISM	INOSITOL_PHOSPHATE_METABOLISM		14	-0.270795	-0.902271	0.626298	0.71229	1	1053	tags=43%, list=14%, signal=50%
LIGASE_ACTIVITY__FORMING_CARBON_NITROGEN_BONDS	LIGASE_ACTIVITY__FORMING_CARBON_NITROGEN_BONDS		45	-0.194782	-0.901736	0.668182	0.712661	1	735	tags=20%, list=10%, signal=22%
HDACI_COLON_CURSUL_UP	HDACI_COLON_CURSUL_UP		34	-0.208444	-0.901736	0.626609	0.711877	1	516	tags=15%, list=7%, signal=16%
REGULATION_OF_RAS_PROTEIN_SIGNAL_TRANSDUCTION	REGULATION_OF_RAS_PROTEIN_SIGNAL_TRANSDUCTION		12	-0.280605	-0.899669	0.599315	0.715334	1	320	tags=17%, list=4%, signal=17%
GPCRPATHWAY	GPCRPATHWAY		25	-0.22749	-0.897131	0.65283	0.719834	1	1178	tags=28%, list=16%, signal=33%
NEUROGENESIS	NEUROGENESIS		37	-0.206463	-0.896137	0.675325	0.721089	1	524	tags=16%, list=7%, signal=17%
CENTRAL_NERVOUS_SYSTEM_DEVELOPMENT	CENTRAL_NERVOUS_SYSTEM_DEVELOPMENT		38	-0.201447	-0.893512	0.652778	0.725754	1	313	tags=11%, list=4%, signal=11%
REGULATION_OF_PROTEIN_KINASE_ACTIVITY	REGULATION_OF_PROTEIN_KINASE_ACTIVITY		81	-0.170904	-0.891864	0.72549	0.728391	1	723	tags=15%, list=10%, signal=16%
HDACPATHWAY	HDACPATHWAY		15	-0.266863	-0.89088	0.606061	0.729563	1	1270	tags=33%, list=17%, signal=40%
METALLOPEPTIDASE_ACTIVITY	METALLOPEPTIDASE_ACTIVITY		16	-0.257198	-0.890077	0.644518	0.730456	1	818	tags=25%, list=11%, signal=28%
NING_COPD_UP	NING_COPD_UP		120	-0.163226	-0.888675	0.769231	0.732541	1	1050	tags=22%, list=14%, signal=25%
HSA04140_REGULATION_OF_AUTOPHAGY	HSA04140_REGULATION_OF_AUTOPHAGY		11	-0.283998	-0.888086	0.594855	0.733019	1	5377	tags=100%, list=72%, signal=352%
WILLERT_WNT_NCCIT_ALL_UP	WILLERT_WNT_NCCIT_ALL_UP		16	-0.25826	-0.887028	0.622302	0.734368	1	629	tags=19%, list=8%, signal=20%
VEGFPATHWAY	VEGFPATHWAY		22	-0.232064	-0.886036	0.628676	0.735544	1	1127	tags=27%, list=15%, signal=32%
NEGATIVE_REGULATION_OF_DEVELOPMENTAL_PROCESS	NEGATIVE_REGULATION_OF_DEVELOPMENTAL_PROCESS		110	-0.16212	-0.88428	0.733945	0.738165	1	1157	tags=22%, list=15%, signal=25%
UVB_NHEK3_C4	UVB_NHEK3_C4		11	-0.289994	-0.884227	0.602484	0.737471	1	981	tags=27%, list=13%, signal=31%
UVC_HIGH_D3_DN	UVC_HIGH_D3_DN		39	-0.196912	-0.884142	0.719828	0.736859	1	1116	tags=23%, list=15%, signal=27%
REGULATION_OF_I_KAPPAB_KINASE_NF_KAPPAB_CASCADE	REGULATION_OF_I_KAPPAB_KINASE_NF_KAPPAB_CASCADE		66	-0.176299	-0.88217	0.702857	0.73996	1	1102	tags=21%, list=15%, signal=25%
HDACI_COLON_BUT30MIN_DN	HDACI_COLON_BUT30MIN_DN		29	-0.213451	-0.881686	0.668224	0.740091	1	1401	tags=31%, list=19%, signal=38%
BASSO_REGULATORY_HUBS	BASSO_REGULATORY_HUBS		104	-0.157423	-0.880715	0.796296	0.741245	1	971	tags=19%, list=13%, signal=22%
SIG_BCR_SIGNALING_PATHWAY	SIG_BCR_SIGNALING_PATHWAY		29	-0.211345	-0.879067	0.615385	0.74356	1	842	tags=24%, list=11%, signal=27%
UVB_NHEK2_DN	UVB_NHEK2_DN		64	-0.175998	-0.878474	0.73913	0.744061	1	1343	tags=28%, list=18%, signal=34%
NUCLEAR_ENVELOPE_ENDOPLASMIC_RETICULUM_NETWORK	NUCLEAR_ENVELOPE_ENDOPLASMIC_RETICULUM_NETWORK		68	-0.173836	-0.876223	0.736487	0.747733	1	1118	tags=22%, list=15%, signal=26%
CYTOCHROME_C_OXIDASE_ACTIVITY	CYTOCHROME_C_OXIDASE_ACTIVITY		11	-0.27625	-0.875821	0.627119	0.747737	1	28	tags=9%, list=0%, signal=9%
ET743_SARCOMA_72HRS_UP	ET743_SARCOMA_72HRS_UP		52	-0.186007	-0.87409	0.725275	0.750375	1	1173	tags=21%, list=16%, signal=25%
STEFFEN_AML_PML_PLZF_TRGT	STEFFEN_AML_PML_PLZF_TRGT		24	-0.224406	-0.872585	0.663756	0.752568	1	1051	tags=29%, list=14%, signal=34%
MONOVALENT_INORGANIC_CATION_TRANSMEMBRANE_TRANSPORTER_ACTIVITY	MONOVALENT_INORGANIC_CATION_TRANSMEMBRANE_TRANSPORTER_ACTIVITY		19	-0.242869	-0.87182	0.65233	0.753223	1	81	tags=11%, list=1%, signal=11%
REGULATION_OF_CATALYTIC_ACTIVITY	REGULATION_OF_CATALYTIC_ACTIVITY		134	-0.154095	-0.869929	0.84466	0.756189	1	738	tags=13%, list=10%, signal=15%
PROTEIN_TYROSINE_KINASE_ACTIVITY	PROTEIN_TYROSINE_KINASE_ACTIVITY		24	-0.222635	-0.86839	0.681818	0.758486	1	1274	tags=33%, list=17%, signal=40%
GALACTOSE_METABOLISM	GALACTOSE_METABOLISM		11	-0.28876	-0.86705	0.634868	0.760356	1	472	tags=18%, list=6%, signal=19%
NO1PATHWAY	NO1PATHWAY		12	-0.27103	-0.866829	0.608553	0.759979	1	533	tags=17%, list=7%, signal=18%
4NQO_UNIQUE_FIBRO_UP	4NQO_UNIQUE_FIBRO_UP		15	-0.260466	-0.866544	0.653846	0.759781	1	1063	tags=33%, list=14%, signal=39%
RECEPTOR_MEDIATED_ENDOCYTOSIS	RECEPTOR_MEDIATED_ENDOCYTOSIS		16	-0.247682	-0.865875	0.629758	0.76031	1	1183	tags=25%, list=16%, signal=30%
ACID_AMINO_ACID_LIGASE_ACTIVITY	ACID_AMINO_ACID_LIGASE_ACTIVITY		39	-0.191821	-0.865351	0.694444	0.760544	1	627	tags=18%, list=8%, signal=19%
CMV_UV-CMV_COMMON_HCMV_6HRS_UP	CMV_UV-CMV_COMMON_HCMV_6HRS_UP		14	-0.260311	-0.864467	0.636691	0.761435	1	1683	tags=43%, list=22%, signal=55%
ER_TO_GOLGI_VESICLE_MEDIATED_TRANSPORT	ER_TO_GOLGI_VESICLE_MEDIATED_TRANSPORT		14	-0.257143	-0.863665	0.702509	0.762225	1	5579	tags=100%, list=74%, signal=389%
FLECHNER_KIDNEY_TRANSPLANT_WELL_PBL_DN	FLECHNER_KIDNEY_TRANSPLANT_WELL_PBL_DN		33	-0.202856	-0.861757	0.69697	0.76521	1	1649	tags=36%, list=22%, signal=46%
BCNU_GLIOMA_NOMGMT_48HRS_DN	BCNU_GLIOMA_NOMGMT_48HRS_DN		14	-0.256708	-0.86102	0.66443	0.76581	1	854	tags=21%, list=11%, signal=24%
ROSS_AML1_ETO	ROSS_AML1_ETO		36	-0.202572	-0.859457	0.761905	0.767993	1	1243	tags=25%, list=17%, signal=30%
GRANDVAUX_IFN_NOT_IRF3_UP	GRANDVAUX_IFN_NOT_IRF3_UP		12	-0.272583	-0.858543	0.647975	0.768938	1	668	tags=17%, list=9%, signal=18%
HSA01032_GLYCAN_STRUCTURES_DEGRADATION	HSA01032_GLYCAN_STRUCTURES_DEGRADATION		15	-0.251035	-0.853476	0.67037	0.77772	1	5625	tags=100%, list=75%, signal=399%
MAINTENANCE_OF_LOCALIZATION	MAINTENANCE_OF_LOCALIZATION		12	-0.273384	-0.852164	0.656667	0.779349	1	1060	tags=33%, list=14%, signal=39%
UVC_HIGH_D2_DN	UVC_HIGH_D2_DN		29	-0.205248	-0.851356	0.688716	0.780026	1	1046	tags=24%, list=14%, signal=28%
TAVOR_CEBP_DN	TAVOR_CEBP_DN		21	-0.226062	-0.846488	0.706564	0.788203	1	1404	tags=29%, list=19%, signal=35%
TRANSMEMBRANE_RECEPTOR_PROTEIN_KINASE_ACTIVITY	TRANSMEMBRANE_RECEPTOR_PROTEIN_KINASE_ACTIVITY		19	-0.23562	-0.845539	0.701107	0.789074	1	600	tags=21%, list=8%, signal=23%
REGULATION_OF_SMALL_GTPASE_MEDIATED_SIGNAL_TRANSDUCTION	REGULATION_OF_SMALL_GTPASE_MEDIATED_SIGNAL_TRANSDUCTION		14	-0.247396	-0.845234	0.689895	0.788779	1	320	tags=14%, list=4%, signal=15%
PHOSPHOINOSITIDE_METABOLIC_PROCESS	PHOSPHOINOSITIDE_METABOLIC_PROCESS		24	-0.216853	-0.844776	0.68	0.788756	1	1374	tags=33%, list=18%, signal=41%
G13_SIGNALING_PATHWAY	G13_SIGNALING_PATHWAY		28	-0.20665	-0.84326	0.721519	0.790651	1	862	tags=21%, list=11%, signal=24%
MTORPATHWAY	MTORPATHWAY		19	-0.225478	-0.840873	0.704545	0.794164	1	842	tags=21%, list=11%, signal=24%
MMS_HUMAN_LYMPH_LOW_4HRS_DN	MMS_HUMAN_LYMPH_LOW_4HRS_DN		16	-0.242895	-0.839603	0.693662	0.795653	1	297	tags=13%, list=4%, signal=13%
FALT_BCLL_IG_MUTATED_VS_WT_UP	FALT_BCLL_IG_MUTATED_VS_WT_UP		34	-0.196701	-0.837991	0.797521	0.797587	1	678	tags=18%, list=9%, signal=19%
NUCLEOTIDE_BIOSYNTHETIC_PROCESS	NUCLEOTIDE_BIOSYNTHETIC_PROCESS		13	-0.25565	-0.837378	0.682594	0.797805	1	735	tags=23%, list=10%, signal=26%
UVB_NHEK3_C1	UVB_NHEK3_C1		46	-0.182747	-0.835898	0.779006	0.799519	1	1334	tags=26%, list=18%, signal=32%
STRESS_GENOTOXIC_SPECIFIC_UP	STRESS_GENOTOXIC_SPECIFIC_UP		16	-0.242549	-0.83268	0.696552	0.804454	1	1163	tags=25%, list=15%, signal=30%
HSA00960_ALKALOID_BIOSYNTHESIS_II	HSA00960_ALKALOID_BIOSYNTHESIS_II		11	-0.267615	-0.830396	0.712903	0.807622	1	394	tags=18%, list=5%, signal=19%
NOS1PATHWAY	NOS1PATHWAY		10	-0.279551	-0.82452	0.657627	0.81706	1	638	tags=20%, list=9%, signal=22%
BYSTRYKH_HSC_BRAIN_CIS_GLOCUS	BYSTRYKH_HSC_BRAIN_CIS_GLOCUS		44	-0.181427	-0.822203	0.817352	0.820226	1	1493	tags=34%, list=20%, signal=42%
KINASE_BINDING	KINASE_BINDING		34	-0.19191	-0.820429	0.773756	0.822167	1	864	tags=18%, list=12%, signal=20%
P53PATHWAY	P53PATHWAY		11	-0.280101	-0.820384	0.676976	0.821403	1	1129	tags=36%, list=15%, signal=43%
RAC1PATHWAY	RAC1PATHWAY		13	-0.259553	-0.819054	0.701639	0.822891	1	842	tags=31%, list=11%, signal=35%
REGULATION_OF_MOLECULAR_FUNCTION	REGULATION_OF_MOLECULAR_FUNCTION		162	-0.138731	-0.817324	0.936709	0.825009	1	738	tags=12%, list=10%, signal=13%
POD1_KO_MOST_UP	POD1_KO_MOST_UP		17	-0.232285	-0.817248	0.724265	0.824266	1	1024	tags=29%, list=14%, signal=34%
RIBONUCLEOTIDE_METABOLIC_PROCESS	RIBONUCLEOTIDE_METABOLIC_PROCESS		13	-0.252143	-0.813028	0.737762	0.830424	1	735	tags=23%, list=10%, signal=26%
BRENTANI_DNA_METHYLATION_AND_MODIFICATION	BRENTANI_DNA_METHYLATION_AND_MODIFICATION		16	-0.23265	-0.811662	0.719595	0.831891	1	523	tags=19%, list=7%, signal=20%
SA_TRKA_RECEPTOR	SA_TRKA_RECEPTOR		11	-0.264467	-0.811639	0.680982	0.831076	1	1129	tags=36%, list=15%, signal=43%
ETSPATHWAY	ETSPATHWAY		11	-0.270642	-0.809662	0.70438	0.833502	1	1274	tags=36%, list=17%, signal=44%
POSITIVE_REGULATION_OF_DEVELOPMENTAL_PROCESS	POSITIVE_REGULATION_OF_DEVELOPMENTAL_PROCESS		109	-0.147744	-0.80946	0.867769	0.832955	1	878	tags=15%, list=12%, signal=16%
CHEMICALPATHWAY	CHEMICALPATHWAY		18	-0.229766	-0.809331	0.734317	0.832354	1	1130	tags=28%, list=15%, signal=33%
SECRETION_BY_CELL	SECRETION_BY_CELL		64	-0.164261	-0.808931	0.861702	0.832129	1	1277	tags=23%, list=17%, signal=28%
SHIPP_DLBCL_CURED_DN	SHIPP_DLBCL_CURED_DN		26	-0.206645	-0.806396	0.813559	0.835436	1	930	tags=23%, list=12%, signal=26%
ENDOSOME	ENDOSOME		46	-0.173914	-0.805996	0.848781	0.835249	1	1103	tags=22%, list=15%, signal=25%
UV_UNIQUE_FIBRO_DN	UV_UNIQUE_FIBRO_DN		19	-0.222424	-0.800578	0.761404	0.842977	1	519	tags=16%, list=7%, signal=17%
INTRA_GOLGI_VESICLE_MEDIATED_TRANSPORT	INTRA_GOLGI_VESICLE_MEDIATED_TRANSPORT		11	-0.261172	-0.794973	0.733945	0.850797	1	1895	tags=45%, list=25%, signal=61%
AGED_MOUSE_CEREBELLUM_DN	AGED_MOUSE_CEREBELLUM_DN		21	-0.207884	-0.792803	0.778985	0.853288	1	1270	tags=29%, list=17%, signal=34%
HSA04930_TYPE_II_DIABETES_MELLITUS	HSA04930_TYPE_II_DIABETES_MELLITUS		15	-0.234208	-0.7913	0.749175	0.854597	1	842	tags=27%, list=11%, signal=30%
DNMT1_KO_DN	DNMT1_KO_DN		10	-0.262174	-0.791087	0.725076	0.854062	1	453	tags=20%, list=6%, signal=21%
PROTEIN_AMINO_ACID_DEPHOSPHORYLATION	PROTEIN_AMINO_ACID_DEPHOSPHORYLATION		27	-0.19756	-0.79078	0.795082	0.853626	1	993	tags=26%, list=13%, signal=30%
SHEPARD_CRASH_AND_BURN_MUT_VS_WT_UP	SHEPARD_CRASH_AND_BURN_MUT_VS_WT_UP		126	-0.139392	-0.789271	0.920354	0.85501	1	1028	tags=17%, list=14%, signal=19%
ST_FAS_SIGNALING_PATHWAY	ST_FAS_SIGNALING_PATHWAY		38	-0.17762	-0.789255	0.820961	0.854163	1	1505	tags=29%, list=20%, signal=36%
PHOSPHOINOSITIDE_BIOSYNTHETIC_PROCESS	PHOSPHOINOSITIDE_BIOSYNTHETIC_PROCESS		21	-0.201483	-0.786178	0.784946	0.857821	1	1374	tags=33%, list=18%, signal=41%
SECRETORY_PATHWAY	SECRETORY_PATHWAY		51	-0.166957	-0.786108	0.865285	0.857062	1	1252	tags=22%, list=17%, signal=26%
REGULATION_OF_PHOSPHORYLATION	REGULATION_OF_PHOSPHORYLATION		19	-0.21559	-0.786051	0.75	0.856271	1	1502	tags=32%, list=20%, signal=39%
IFN_ALPHA_UP	IFN_ALPHA_UP		33	-0.184799	-0.785086	0.837104	0.856779	1	668	tags=15%, list=9%, signal=17%
TIDPATHWAY	TIDPATHWAY		14	-0.234463	-0.784915	0.74613	0.856164	1	1176	tags=29%, list=16%, signal=34%
VEGF_MMMEC_3HRS_UP	VEGF_MMMEC_3HRS_UP		36	-0.175605	-0.781222	0.847059	0.860854	1	680	tags=17%, list=9%, signal=18%
PROTEIN_AMINO_ACID_O_LINKED_GLYCOSYLATION	PROTEIN_AMINO_ACID_O_LINKED_GLYCOSYLATION		12	-0.247776	-0.7801	0.731392	0.861711	1	758	tags=25%, list=10%, signal=28%
NUCLEOBASE__NUCLEOSIDE__NUCLEOTIDE_KINASE_ACTIVITY	NUCLEOBASE__NUCLEOSIDE__NUCLEOTIDE_KINASE_ACTIVITY		13	-0.229767	-0.765924	0.792857	0.881047	1	459	tags=15%, list=6%, signal=16%
ANGIOGENESIS	ANGIOGENESIS		18	-0.215909	-0.764862	0.82807	0.881631	1	360	tags=11%, list=5%, signal=12%
PARK_MSCS_DIFF	PARK_MSCS_DIFF		21	-0.206735	-0.761902	0.806584	0.884706	1	5958	tags=100%, list=79%, signal=484%
MOLECULAR_ADAPTOR_ACTIVITY	MOLECULAR_ADAPTOR_ACTIVITY		23	-0.198923	-0.760118	0.84	0.886162	1	103	tags=9%, list=1%, signal=9%
SMITH_HCV_INDUCED_HCC_UP	SMITH_HCV_INDUCED_HCC_UP		29	-0.182046	-0.753671	0.870293	0.893782	1	1162	tags=24%, list=15%, signal=28%
GALE_FLT3ANDAPL_UP	GALE_FLT3ANDAPL_UP		46	-0.166233	-0.753452	0.90367	0.893182	1	829	tags=15%, list=11%, signal=17%
PARK_MSCS_BOTH	PARK_MSCS_BOTH		33	-0.171141	-0.75257	0.866397	0.893521	1	1309	tags=27%, list=17%, signal=33%
REGULATION_OF_JNK_ACTIVITY	REGULATION_OF_JNK_ACTIVITY		10	-0.262744	-0.752364	0.769231	0.892868	1	5536	tags=100%, list=74%, signal=381%
CELLULAR_MORPHOGENESIS_DURING_DIFFERENTIATION	CELLULAR_MORPHOGENESIS_DURING_DIFFERENTIATION		18	-0.211583	-0.747322	0.829545	0.898405	1	524	tags=17%, list=7%, signal=18%
ST_INTERLEUKIN_4_PATHWAY	ST_INTERLEUKIN_4_PATHWAY		15	-0.216871	-0.745978	0.825503	0.899256	1	1327	tags=40%, list=18%, signal=48%
CELL_CYCLE_ARREST_GO_0007050	CELL_CYCLE_ARREST_GO_0007050		30	-0.175587	-0.742257	0.891892	0.902856	1	693	tags=13%, list=9%, signal=15%
NUCLEOTIDE_METABOLIC_PROCESS	NUCLEOTIDE_METABOLIC_PROCESS		26	-0.18272	-0.741492	0.839357	0.902871	1	735	tags=19%, list=10%, signal=21%
HSA05210_COLORECTAL_CANCER	HSA05210_COLORECTAL_CANCER		52	-0.159211	-0.741183	0.901478	0.902366	1	985	tags=21%, list=13%, signal=24%
GPCRDB_OTHER	GPCRDB_OTHER		10	-0.257664	-0.740473	0.781155	0.902366	1	643	tags=20%, list=9%, signal=22%
STAEGE_EFTS_UP	STAEGE_EFTS_UP		10	-0.243557	-0.738281	0.831288	0.904059	1	971	tags=20%, list=13%, signal=23%
RASPATHWAY	RASPATHWAY		19	-0.201883	-0.735709	0.845614	0.906189	1	1130	tags=32%, list=15%, signal=37%
TIS7_OVEREXP_DN	TIS7_OVEREXP_DN		11	-0.241869	-0.734591	0.834437	0.906512	1	456	tags=18%, list=6%, signal=19%
TPA_SENS_EARLY_UP	TPA_SENS_EARLY_UP		28	-0.178934	-0.734377	0.898374	0.90589	1	1274	tags=32%, list=17%, signal=39%
REGULATION_OF_CELL_ADHESION	REGULATION_OF_CELL_ADHESION		15	-0.211974	-0.733703	0.833333	0.905749	1	1047	tags=27%, list=14%, signal=31%
HSA00740_RIBOFLAVIN_METABOLISM	HSA00740_RIBOFLAVIN_METABOLISM		11	-0.244793	-0.729865	0.830357	0.909246	1	539	tags=18%, list=7%, signal=20%
HSA04370_VEGF_SIGNALING_PATHWAY	HSA04370_VEGF_SIGNALING_PATHWAY		39	-0.16939	-0.727162	0.904306	0.911447	1	985	tags=23%, list=13%, signal=26%
TPA_RESIST_LATE_UP	TPA_RESIST_LATE_UP		22	-0.187018	-0.722868	0.903475	0.915345	1	1502	tags=27%, list=20%, signal=34%
HSA00642_ETHYLBENZENE_DEGRADATION	HSA00642_ETHYLBENZENE_DEGRADATION		10	-0.241087	-0.722173	0.848101	0.915242	1	1431	tags=40%, list=19%, signal=49%
AS3_FIBRO_DN	AS3_FIBRO_DN		20	-0.195578	-0.71778	0.885305	0.919046	1	1505	tags=35%, list=20%, signal=44%
HBX_HCC_DN	HBX_HCC_DN		14	-0.209217	-0.712791	0.900662	0.923386	1	1130	tags=21%, list=15%, signal=25%
STEMCELL_COMMON_DN	STEMCELL_COMMON_DN		28	-0.177002	-0.712679	0.885496	0.92262	1	1600	tags=36%, list=21%, signal=45%
RIBOSOMAL_SUBUNIT	RIBOSOMAL_SUBUNIT		18	-0.196852	-0.711729	0.872483	0.922714	1	1536	tags=39%, list=20%, signal=49%
WONG_IFNA_HCC_RESISTANT_VS_SENSITIVE_UP	WONG_IFNA_HCC_RESISTANT_VS_SENSITIVE_UP		10	-0.247721	-0.710212	0.85061	0.923339	1	1115	tags=30%, list=15%, signal=35%
NEGATIVE_REGULATION_OF_TRANSCRIPTION_FACTOR_ACTIVITY	NEGATIVE_REGULATION_OF_TRANSCRIPTION_FACTOR_ACTIVITY		10	-0.244393	-0.706528	0.864286	0.926054	1	69	tags=10%, list=1%, signal=10%
HOMEOSTASIS_OF_NUMBER_OF_CELLS	HOMEOSTASIS_OF_NUMBER_OF_CELLS		15	-0.209908	-0.702772	0.904255	0.928845	1	5933	tags=100%, list=79%, signal=477%
PROTEIN_KINASE_REGULATOR_ACTIVITY	PROTEIN_KINASE_REGULATOR_ACTIVITY		21	-0.185642	-0.69901	0.88806	0.931482	1	1129	tags=19%, list=15%, signal=22%
VASCULATURE_DEVELOPMENT	VASCULATURE_DEVELOPMENT		21	-0.187366	-0.698739	0.912879	0.930811	1	360	tags=10%, list=5%, signal=10%
HSA05221_ACUTE_MYELOID_LEUKEMIA	HSA05221_ACUTE_MYELOID_LEUKEMIA		31	-0.162256	-0.697564	0.936364	0.931006	1	985	tags=23%, list=13%, signal=26%
AGED_MOUSE_HYPOTH_DN	AGED_MOUSE_HYPOTH_DN		31	-0.166529	-0.697322	0.9375	0.930327	1	1025	tags=19%, list=14%, signal=22%
NEMETH_TNF_DN	NEMETH_TNF_DN		20	-0.18564	-0.68874	0.89527	0.93701	1	749	tags=15%, list=10%, signal=17%
AXONOGENESIS	AXONOGENESIS		14	-0.206917	-0.684111	0.893548	0.939991	1	1251	tags=29%, list=17%, signal=34%
IGF1RPATHWAY	IGF1RPATHWAY		12	-0.221235	-0.682149	0.898026	0.94073	1	985	tags=33%, list=13%, signal=38%
SIG_PIP3_SIGNALING_IN_B_LYMPHOCYTES	SIG_PIP3_SIGNALING_IN_B_LYMPHOCYTES		20	-0.187457	-0.677025	0.921933	0.944068	1	842	tags=20%, list=11%, signal=22%
HSA04150_MTOR_SIGNALING_PATHWAY	HSA04150_MTOR_SIGNALING_PATHWAY		27	-0.166742	-0.675488	0.930502	0.944405	1	842	tags=19%, list=11%, signal=21%
VESICLE_MEMBRANE	VESICLE_MEMBRANE		21	-0.181593	-0.669301	0.88843	0.948264	1	1512	tags=29%, list=20%, signal=36%
ST_G_ALPHA_I_PATHWAY	ST_G_ALPHA_I_PATHWAY		17	-0.186484	-0.665855	0.934932	0.950018	1	1497	tags=35%, list=20%, signal=44%
NEGATIVE_REGULATION_OF_TRANSCRIPTION_FROM_RNA_POLYMERASE_II_PROMOTER	NEGATIVE_REGULATION_OF_TRANSCRIPTION_FROM_RNA_POLYMERASE_II_PROMOTER		50	-0.135286	-0.657363	0.989247	0.955306	1	843	tags=12%, list=11%, signal=13%
HYDROLASE_ACTIVITY__HYDROLYZING_O_GLYCOSYL_COMPOUNDS	HYDROLASE_ACTIVITY__HYDROLYZING_O_GLYCOSYL_COMPOUNDS		18	-0.182273	-0.652569	0.931159	0.957723	1	410	tags=11%, list=5%, signal=12%
PATTERN_SPECIFICATION_PROCESS	PATTERN_SPECIFICATION_PROCESS		12	-0.204618	-0.638463	0.94704	0.965588	1	5972	tags=100%, list=80%, signal=489%
BASOLATERAL_PLASMA_MEMBRANE	BASOLATERAL_PLASMA_MEMBRANE		20	-0.173003	-0.635293	0.957895	0.966555	1	1024	tags=20%, list=14%, signal=23%
BRENTANI_TRANSPORT_OF_VESICLES	BRENTANI_TRANSPORT_OF_VESICLES		18	-0.175791	-0.628516	0.947761	0.969324	1	1409	tags=28%, list=19%, signal=34%
CYTOPLASMIC_VESICLE_MEMBRANE	CYTOPLASMIC_VESICLE_MEMBRANE		20	-0.16555	-0.610802	0.961403	0.977064	1	1474	tags=25%, list=20%, signal=31%
TENEDINI_MEGAKARYOCYTIC_GENES	TENEDINI_MEGAKARYOCYTIC_GENES		27	-0.150607	-0.608461	0.975309	0.977193	1	1186	tags=22%, list=16%, signal=26%
CYTOPLASMIC_VESICLE_PART	CYTOPLASMIC_VESICLE_PART		20	-0.16555	-0.607453	0.973585	0.976717	1	1474	tags=25%, list=20%, signal=31%
ANATOMICAL_STRUCTURE_FORMATION	ANATOMICAL_STRUCTURE_FORMATION		23	-0.153557	-0.597668	0.972656	0.979632	1	360	tags=9%, list=5%, signal=9%
TFF2_KO_UP	TFF2_KO_UP		10	-0.190286	-0.569245	0.974026	0.987977	1	6079	tags=100%, list=81%, signal=526%
PMLPATHWAY	PMLPATHWAY		12	-0.181169	-0.562611	0.966443	0.98874	1	170	tags=8%, list=2%, signal=9%
NEGATIVE_REGULATION_OF_SIGNAL_TRANSDUCTION	NEGATIVE_REGULATION_OF_SIGNAL_TRANSDUCTION		17	-0.155198	-0.55924	0.988048	0.988622	1	1046	tags=18%, list=14%, signal=20%
HSA04130_SNARE_INTERACTIONS_IN_VESICULAR_TRANSPORT	HSA04130_SNARE_INTERACTIONS_IN_VESICULAR_TRANSPORT		27	-0.134011	-0.536974	0.996078	0.992122	1	6503	tags=100%, list=87%, signal=747%
