# Supplementary material for: A taxonomy of epithelial human cancer and their metastases
Source: BMC Med Genomics. 2009 Dec 17;2:69. doi: 10.1186/1755-8794-2-69 (PMC2806369; doi:10.1186/1755-8794-2-69)
Supplement: Additional file 7 — Tissue specific genes. Comparison of the kidney and liver expression signatures from the TIGER database. [file 1755-8794-2-69-S7.XLS]

## Sheet: Sheet1
Tissue specific profiles were downloaded from the TIGER database (http://bioinfo.wilmer.jhu.edu/tiger/). Genes were mapped based on gene symbol. The number of genes overlapping between signatures is as follows:
	# genes	Breast	Colon	Lung	Ovary	Kidney	Liver
Breast	131
Colon	198	1
Lung	198	0	1
Ovary	141	6	2	0
Kidney	362	1	12	0	4
Liver	309	1	3	1	0	38
Prostate	147	4	1	2	1	6	1
