# Supplementary material for: A taxonomy of epithelial human cancer and their metastases
Source: BMC Med Genomics. 2009 Dec 17;2:69. doi: 10.1186/1755-8794-2-69 (PMC2806369; doi:10.1186/1755-8794-2-69)
Supplement: Additional file 8 — Differentially expressed genes in breast cluster. Differentially expressed genes between the lobular primary breast samples and the ductal primary breast samples in the mixed lobular-ductal cluster (Cluster A). [file 1755-8794-2-69-S8.XLS]

## Sheet: BreastALobularVsADuctal
Overexpressed genes in BreastA subcluster lobular vs. ductal.
-1 = upregulated in ductal 1 = upregulated in lobular
CDH1	cadherin 1, type 1, E-cadherin (epithelial)	-1	5.936
HN1	hematological and neurological expressed 1	-1	5.4837
LRRC59	leucine rich repeat containing 59	-1	5.0566
GTPBP4	GTP binding protein 4	-1	4.9017
CSE1L	CSE1 chromosome segregation 1-like (yeast)	-1	4.8305
C5orf4	chromosome 5 open reading frame 4	1	4.6965
SPAG5	sperm associated antigen 5	-1	4.6546
PRC1	protein regulator of cytokinesis 1	-1	4.6336
PPIL1	peptidylprolyl isomerase (cyclophilin)-like 1	-1	4.6085
AIFM1	apoptosis-inducing factor, mitochondrion-associated, 1	-1	4.5708
UCK2	uridine-cytidine kinase 2	-1	4.5708
UBE2C	ubiquitin-conjugating enzyme E2C	-1	4.5541
EIF4E2	eukaryotic translation initiation factor 4E family member 2	-1	4.529
RAB22A	RAB22A, member RAS oncogene family	-1	4.5164
SESN1	sestrin 1	1	4.4913
RPN2	ribophorin II	-1	4.4787
DCTPP1	dCTP pyrophosphatase 1	-1	4.4703
HMMR	hyaluronan-mediated motility receptor (RHAMM)	-1	4.4703
ANLN	anillin, actin binding protein	-1	4.4661
DOPEY1	dopey family member 1	1	4.4452
HSPA8	heat shock 70kDa protein 8	-1	4.441
R3HCC1	R3H domain and coiled-coil containing 1	1	4.4159
UBE2I	ubiquitin-conjugating enzyme E2I (UBC9 homolog, yeast)	-1	4.3949
ACOT7	acyl-CoA thioesterase 7	-1	4.3866
MCM2	minichromosome maintenance complex component 2	-1	4.3866
FANCI	Fanconi anemia, complementation group I	-1	4.3196
TMED9	transmembrane emp24 protein transport domain containing 9	-1	4.3196
NUP85	nucleoporin 85kDa	-1	4.3112
TUBA1C	tubulin, alpha 1c	-1	4.3028
TYMS	thymidylate synthetase	-1	4.2944
CLTC	clathrin, heavy chain (Hc)	-1	4.2526
FAM122A	family with sequence similarity 122A	1	4.2484
FAM13A	family with sequence similarity 13, member A	1	4.2442
TOP2A	topoisomerase (DNA) II alpha 170kDa	-1	4.24
PSMB2	proteasome (prosome, macropain) subunit, beta type, 2	-1	4.2191
PSMD11	proteasome (prosome, macropain) 26S subunit, non-ATPase, 11	-1	4.2149
RNASEH2A	ribonuclease H2, subunit A	-1	4.1856
THOC4	THO complex 4	-1	4.1814
CCT3	chaperonin containing TCP1, subunit 3 (gamma)	-1	4.1688
AURKA	aurora kinase A	-1	4.1604
NCAPG	non-SMC condensin I complex, subunit G	-1	4.1562
TMEM120A	transmembrane protein 120A	1	4.1562
SLC35B1	solute carrier family 35, member B1	-1	4.1479
PRICKLE2	prickle homolog 2 (Drosophila)	1	4.1437
PNRC1	proline-rich nuclear receptor coactivator 1	1	4.1353
DKC1	dyskeratosis congenita 1, dyskerin	-1	4.1311
CTPS	CTP synthase	-1	4.1269
RPL27	ribosomal protein L27	1	4.1186
CCT7	chaperonin containing TCP1, subunit 7 (eta)	-1	4.0976
RRM2	ribonucleotide reductase M2 polypeptide	-1	4.0976
PPAP2A	phosphatidic acid phosphatase type 2A	1	4.0809
RACGAP1	Rac GTPase activating protein 1	-1	4.0809
STRA13	stimulated by retinoic acid 13 homolog (mouse)	-1	4.0767
IQGAP2	IQ motif containing GTPase activating protein 2	1	4.0557
DLGAP5	discs, large (Drosophila) homolog-associated protein 5	-1	4.0222
ZWINT	ZW10 interactor	-1	4.0222
PYCR1	pyrroline-5-carboxylate reductase 1	-1	4.0181
C21orf59	chromosome 21 open reading frame 59	-1	4.0097
AP1G1	adaptor-related protein complex 1, gamma 1 subunit	-1	3.9971
PSMA7	proteasome (prosome, macropain) subunit, alpha type, 7	-1	3.9971
ARPC5L	actin related protein 2/3 complex, subunit 5-like	-1	3.9887
PSMD7	proteasome (prosome, macropain) 26S subunit, non-ATPase, 7	-1	3.9887
SAE1	SUMO1 activating enzyme subunit 1	-1	3.9846
CDC2	cell division cycle 2, G1 to S and G2 to M	-1	3.9804
LAPTM4B	lysosomal protein transmembrane 4 beta	-1	3.972
MGP	matrix Gla protein	1	3.9594
NUSAP1	nucleolar and spindle associated protein 1	-1	3.9594
SERINC1	serine incorporator 1	1	3.9385
C9orf5	chromosome 9 open reading frame 5	1	3.9259
ESRP1	epithelial splicing regulatory protein 1	-1	3.9176
NDC80	NDC80 homolog, kinetochore complex component (S. cerevisiae)	-1	3.9176
PIK3R1	phosphoinositide-3-kinase, regulatory subunit 1 (alpha)	1	3.9134
HSPH1	heat shock 105kDa/110kDa protein 1	-1	3.905
STIL	SCL/TAL1 interrupting locus	-1	3.8966
COL14A1	collagen, type XIV, alpha 1	1	3.8924
KIAA0101	KIAA0101	-1	3.8841
LIMA1	LIM domain and actin binding 1	1	3.8799
AHSA1	AHA1, activator of heat shock 90kDa protein ATPase homolog 1 (yeast)	-1	3.8506
ARMET	arginine-rich, mutated in early stage tumors	-1	3.8464
CCNB2	cyclin B2	-1	3.8464
RUVBL2	RuvB-like 2 (E. coli)	-1	3.838
CRELD2	cysteine-rich with EGF-like domains 2	-1	3.8338
PDE1A	phosphodiesterase 1A, calmodulin-dependent	1	3.8296
PSMB5	proteasome (prosome, macropain) subunit, beta type, 5	-1	3.8212
KPNA2	karyopherin alpha 2 (RAG cohort 1, importin alpha 1)	-1	3.817
SRP54	signal recognition particle 54kDa	-1	3.8129
CEP76	centrosomal protein 76kDa	-1	3.8087
NARF	nuclear prelamin A recognition factor	-1	3.8087
LIFR	leukemia inhibitory factor receptor alpha	1	3.7877
SMARCA4	SWI/SNF related, matrix associated, actin dependent regulator of chromatin, subfamily a, member 4	-1	3.7835
HSBP1	heat shock factor binding protein 1	-1	3.7794
HNMT	histamine N-methyltransferase	1	3.7794
POLR2H	polymerase (RNA) II (DNA directed) polypeptide H	-1	3.7794
C20orf24	chromosome 20 open reading frame 24	-1	3.7752
ORC6L	origin recognition complex, subunit 6 like (yeast)	-1	3.7752
ISG15	ISG15 ubiquitin-like modifier	-1	3.771
SASH1	SAM and SH3 domain containing 1	1	3.771
RFC4	replication factor C (activator 1) 4, 37kDa	-1	3.7584
