# Supplementary material for: A taxonomy of epithelial human cancer and their metastases
Source: BMC Med Genomics. 2009 Dec 17;2:69. doi: 10.1186/1755-8794-2-69 (PMC2806369; doi:10.1186/1755-8794-2-69)
Supplement: Additional file 9 — DAVID results. DAVID functional enrichment analysis of the Breast signature separately for the genes expressed in Cluster 1, Cluster 4 and the GGI signature. [file 1755-8794-2-69-S9.XLS]

## Sheet: Up in Cluster 4 vs Cluster 1
Functional Group 1	Median: 6.097147638630129E-10	Geo: 8.451729483346372E-11	9055, 4085, 983, 11130, 54443, 9787, 7272, 10926, 11004, 1063, 8607, 1033, 51203, 10615, 10403, 11065, 64151, 9133, 6790, 10051, 891, 1736, 23560, 4172, 26586, 5111, 6732, 4171, 29127, 7153, 3015, 1786, 7203, 23594, 51373, 81873, 28998, 3608, 11222, 25879, 55706, 292, 6472, 92140, 1434, 2617, 10212, 1894, 3627,
Category	Term	Count	%	PValue	Genes	List Total	Pop Hits	Pop Total	Fold Enrichment	Bonferroni	Benjamini	FDR
GOTERM_BP_ALL	GO:0000278~mitotic cell cycle	21	0.2877	9.5154e-19	9055, 4085, 983, 11130, 54443, 9787, 7272, 10926, 11004, 1063, 8607, 1033, 51203, 10615, 10403, 11065, 64151, 9133, 6790, 10051, 891,	65	318	15360	15.6052	4.99939e-15	4.99939e-15	1.82028e-15
GOTERM_BP_ALL	GO:0007049~cell cycle	29	0.3973	2.41162e-18	1736, 983, 11130, 7272, 10926, 1063, 23560, 1033, 51203, 10403, 64151, 6790, 891, 10051, 9055, 4085, 54443, 4172, 9787, 26586, 11004, 8607, 5111, 6732, 4171, 10615, 11065, 9133, 29127,	65	894	15360	7.66546	1.26706e-14	6.33532e-15	4.61339e-15
GOTERM_BP_ALL	GO:0007067~mitosis	18	0.2466	3.01194e-17	4085, 983, 11130, 54443, 9787, 7272, 11004, 1063, 8607, 51203, 10615, 11065, 10403, 64151, 9133, 6790, 891, 10051,	65	227	15360	18.7381	1.58247e-13	5.27491e-14	5.7618e-14
GOTERM_BP_ALL	GO:0000087~M phase of mitotic cell cycle	18	0.2466	3.49379e-17	4085, 983, 11130, 54443, 9787, 7272, 11004, 1063, 8607, 51203, 10615, 11065, 10403, 64151, 9133, 6790, 891, 10051,	65	229	15360	18.5744	1.83564e-13	4.58909e-14	6.68356e-14
GOTERM_BP_ALL	GO:0022402~cell cycle process	26	0.3562	6.57459e-17	1736, 983, 11130, 7272, 10926, 1063, 23560, 1033, 51203, 10403, 64151, 6790, 891, 10051, 9055, 4085, 54443, 9787, 11004, 8607, 6732, 5111, 11065, 10615, 9133, 29127,	65	749	15360	8.20294	5.83311e-13	1.16684e-13	2.10942e-13
GOTERM_BP_ALL	GO:0022403~cell cycle phase	20	0.274	1.71561e-16	4085, 983, 11130, 54443, 9787, 7272, 10926, 11004, 1063, 8607, 1033, 51203, 10615, 11065, 10403, 64151, 9133, 6790, 10051, 891,	65	356	15360	13.2757	1.16662e-12	1.944e-13	4.21885e-13
GOTERM_BP_ALL	GO:0000279~M phase	18	0.2466	1.64586e-15	4085, 983, 11130, 54443, 9787, 7272, 11004, 1063, 8607, 51203, 10615, 11065, 10403, 64151, 9133, 6790, 891, 10051,	65	287	15360	14.8207	8.74967e-12	1.25e-12	3.18634e-12
SP_PIR_KEYWORDS	cell cycle	19	0.2603	4.1363e-15	9055, 4085, 983, 11130, 9787, 4172, 1063, 8607, 4171, 1033, 51203, 10615, 11065, 10403, 64151, 9133, 6790, 10051, 891,	65	412	17599	12.4862	4.37894e-12	4.37894e-12	6.53921e-12
SP_PIR_KEYWORDS	mitosis	13	0.1781	3.08449e-14	4085, 983, 11130, 1063, 8607, 51203, 11065, 10403, 10615, 64151, 9133, 891, 10051,	65	128	17599	27.4984	3.29012e-11	1.64506e-11	4.91607e-11
GOTERM_BP_ALL	GO:0051301~cell division	16	0.2192	5.70658e-14	9055, 4085, 983, 11130, 54443, 1063, 8607, 51203, 10615, 11065, 10403, 64151, 9133, 29127, 891, 10051,	65	245	15360	15.4323	2.99822e-10	3.74777e-11	1.09168e-10
SP_PIR_KEYWORDS	cell division	14	0.1918	2.81589e-13	9055, 4085, 983, 11130, 1063, 8607, 51203, 10615, 11065, 10403, 64151, 9133, 891, 10051,	65	200	17599	18.9528	3.00135e-10	1.00045e-10	4.48463e-10
GOTERM_CC_ALL	GO:0043232~intracellular non-membrane-bound organelle	32	0.4384	2.61245e-12	7153, 1736, 3015, 983, 1786, 11130, 7203, 23594, 7272, 1063, 51373, 51203, 81873, 10403, 6790, 891, 10051, 9055, 4085, 54443, 4172, 9787, 28998, 11004, 26586, 5111, 4171, 10615, 9133, 3608, 11222, 29127,	66	1956	15857	3.93059	2.26762e-09	2.26762e-09	4.05311e-09
GOTERM_CC_ALL	GO:0043228~non-membrane-bound organelle	32	0.4384	2.61245e-12	7153, 1736, 3015, 983, 1786, 11130, 7203, 23594, 7272, 1063, 51373, 51203, 81873, 10403, 6790, 891, 10051, 9055, 4085, 54443, 4172, 9787, 28998, 11004, 26586, 5111, 4171, 10615, 9133, 3608, 11222, 29127,	66	1956	15857	3.93059	2.26762e-09	2.26762e-09	4.05311e-09
GOTERM_BP_ALL	GO:0006996~organelle organization and biogenesis	26	0.3562	3.07208e-12	7153, 1736, 3015, 11130, 7272, 1063, 23560, 51203, 25879, 81873, 10403, 64151, 6790, 10051, 55706, 9055, 4085, 54443, 9787, 292, 11004, 8607, 4171, 11065, 10615, 29127,	65	1195	15360	5.14142	1.61408e-08	1.79342e-09	5.87688e-09
GOTERM_BP_ALL	GO:0007088~regulation of mitosis	9	0.1233	4.45352e-10	1063, 4085, 983, 54443, 11130, 51203, 9787, 11065, 7272,	65	70	15360	30.3824	2.33988e-06	1.9499e-07	8.51952e-07
GOTERM_CC_ALL	GO:0015630~microtubule cytoskeleton	15	0.2055	7.74077e-10	9055, 7153, 4085, 983, 9787, 7272, 1063, 26586, 11004, 51203, 10615, 9133, 6790, 29127, 891,	66	406	15857	8.87651	6.71899e-07	2.23966e-07	1.20094e-06
GOTERM_CC_ALL	GO:0005819~spindle	9	0.1233	9.55598e-10	1063, 9055, 4085, 983, 10615, 9787, 6790, 7272, 29127,	66	78	15857	27.722	8.29458e-07	2.07365e-07	1.48256e-06
GOTERM_BP_ALL	GO:0000226~microtubule cytoskeleton organization and biogenesis	9	0.1233	1.78374e-09	11004, 9055, 11130, 51203, 10615, 10403, 11065, 6790, 7272,	65	83	15360	25.6237	9.37171e-06	7.20904e-07	3.41226e-06
GOTERM_BP_ALL	GO:0000074~regulation of progression through cell cycle	16	0.2192	2.90697e-09	4085, 1736, 983, 11130, 54443, 9787, 7272, 1063, 23560, 5111, 6732, 1033, 51203, 11065, 9133, 891,	65	526	15360	7.18807	1.52731e-05	1.01822e-06	5.561e-06
GOTERM_BP_ALL	GO:0051726~regulation of cell cycle	16	0.2192	3.14041e-09	4085, 1736, 983, 11130, 54443, 9787, 7272, 1063, 23560, 5111, 6732, 1033, 51203, 11065, 9133, 891,	65	529	15360	7.1473	1.64996e-05	1.03123e-06	6.00755e-06
GOTERM_CC_ALL	GO:0044446~intracellular organelle part	35	0.4795	8.92429e-08	7153, 1736, 3015, 983, 6472, 1786, 11130, 23594, 7272, 1063, 92140, 51373, 51203, 10403, 6790, 891, 10051, 55706, 1434, 9055, 4085, 54443, 9787, 4172, 28998, 292, 11004, 26586, 8607, 5111, 4171, 10615, 3608, 11222, 29127,	66	3498	15857	2.40395	7.74598e-05	8.60695e-06	0.000138456
GOTERM_CC_ALL	GO:0044422~organelle part	35	0.4795	9.67632e-08	7153, 1736, 3015, 983, 6472, 1786, 11130, 23594, 7272, 1063, 92140, 51373, 51203, 10403, 6790, 891, 10051, 55706, 1434, 9055, 4085, 54443, 9787, 4172, 28998, 292, 11004, 26586, 8607, 5111, 4171, 10615, 3608, 11222, 29127,	66	3509	15857	2.39641	8.3987e-05	8.39901e-06	0.000150123
GOTERM_BP_ALL	GO:0016043~cellular component organization and biogenesis	30	0.411	3.02724e-07	2617, 7153, 1736, 3015, 11130, 7272, 1063, 23560, 51203, 25879, 81873, 10403, 64151, 6790, 10051, 55706, 1434, 9055, 4085, 54443, 10212, 9787, 292, 11004, 8607, 5111, 4171, 10615, 11065, 29127,	65	2723	15360	2.60346	0.00158925	7.57358e-05	0.000579105
GOTERM_CC_ALL	GO:0044430~cytoskeletal part	15	0.2055	9.88166e-07	9055, 7153, 4085, 983, 54443, 9787, 7272, 1063, 26586, 11004, 51203, 10615, 6790, 29127, 891,	66	720	15857	5.00537	0.00085736	5.36066e-05	0.00153308
GOTERM_CC_ALL	GO:0005856~cytoskeleton	18	0.2466	2.2582e-06	9055, 7153, 4085, 983, 54443, 9787, 7203, 7272, 11004, 26586, 1063, 51203, 10615, 81873, 9133, 6790, 29127, 891,	66	1141	15857	3.79022	0.0019582	0.000115294	0.00350342
GOTERM_BP_ALL	GO:0007017~microtubule-based process	9	0.1233	3.46448e-06	11004, 9055, 11130, 51203, 10615, 10403, 11065, 6790, 7272,	65	220	15360	9.66713	0.0180377	0.000791096	0.00662729
GOTERM_BP_ALL	GO:0007010~cytoskeleton organization and biogenesis	12	0.1644	9.81906e-06	11004, 9055, 54443, 11130, 51203, 10615, 10403, 11065, 81873, 6790, 7272, 29127,	65	526	15360	5.39105	0.0502815	0.00214726	0.018782
GOTERM_BP_ALL	GO:0050794~regulation of cellular process	25	0.3425	0.0824843	7153, 1736, 983, 1786, 11130, 7272, 1063, 23560, 1033, 51203, 81873, 891, 4085, 54443, 4172, 9787, 8607, 6732, 1894, 5111, 4171, 3627, 11065, 9133, 3608,	65	4422	15360	1.33598	1	0.999049	80.7336
GOTERM_BP_ALL	GO:0050789~regulation of biological process	25	0.3425	0.159875	7153, 1736, 983, 1786, 11130, 7272, 1063, 23560, 1033, 51203, 81873, 891, 4085, 54443, 4172, 9787, 8607, 6732, 1894, 5111, 4171, 3627, 11065, 9133, 3608,	65	4759	15360	1.24137	1	0.999994	96.4297
GOTERM_BP_ALL	GO:0065007~biological regulation	26	0.3562	0.237788	7153, 1736, 983, 1786, 11130, 7272, 1063, 23560, 1033, 51203, 81873, 6790, 891, 4085, 54443, 4172, 9787, 8607, 6732, 1894, 5111, 4171, 3627, 11065, 9133, 3608,	65	5238	15360	1.17297	1	1	99.4452
Functional Group 2	Median: 3.4271038958197905E-9	Geo: 1.9700059855250755E-8	4085, 983, 11130, 1063, 8607, 51203, 11065, 10403, 10615, 64151, 9133, 891, 10051, 9055, 7153, 6732, 9787, 1736, 3015, 4171, 11004, 29028,
Category	Term	Count	%	PValue	Genes	List Total	Pop Hits	Pop Total	Fold Enrichment	Bonferroni	Benjamini	FDR
SP_PIR_KEYWORDS	mitosis	13	0.1781	3.08449e-14	4085, 983, 11130, 1063, 8607, 51203, 11065, 10403, 10615, 64151, 9133, 891, 10051,	65	128	17599	27.4984	3.29012e-11	1.64506e-11	4.91607e-11
SP_PIR_KEYWORDS	cell division	14	0.1918	2.81589e-13	9055, 4085, 983, 11130, 1063, 8607, 51203, 10615, 11065, 10403, 64151, 9133, 891, 10051,	65	200	17599	18.9528	3.00135e-10	1.00045e-10	4.48463e-10
GOTERM_BP_ALL	GO:0007059~chromosome segregation	10	0.137	4.18395e-12	1063, 4085, 7153, 6732, 11130, 51203, 9787, 10403, 64151, 10051,	65	63	15360	37.5092	2.19827e-08	2.19827e-09	8.0039e-09
GOTERM_BP_ALL	GO:0000070~mitotic sister chromatid segregation	7	0.0959	2.79356e-09	4085, 11130, 51203, 9787, 10403, 64151, 10051,	65	31	15360	53.3598	1.46773e-05	1.04838e-06	5.34405e-06
GOTERM_BP_ALL	GO:0000819~sister chromatid segregation	7	0.0959	3.4271e-09	4085, 11130, 51203, 9787, 10403, 64151, 10051,	65	32	15360	51.6923	1.80058e-05	1.05918e-06	6.556e-06
GOTERM_BP_ALL	GO:0051276~chromosome organization and biogenesis	13	0.1781	6.76667e-08	7153, 4085, 1736, 3015, 11130, 9787, 1063, 8607, 4171, 51203, 10403, 64151, 10051,	65	394	15360	7.79695	0.000355458	1.87114e-05	0.000129445
GOTERM_BP_ALL	GO:0030261~chromosome condensation	4	0.0548	8.69723e-05	7153, 51203, 64151, 10051,	65	21	15360	45.011	0.366802	0.0167825	0.166246
GOTERM_BP_ALL	GO:0007076~mitotic chromosome condensation	3	0.0411	0.00197512	51203, 64151, 10051,	65	16	15360	44.3077	0.999969	0.250645	3.71148
SP_PIR_KEYWORDS	Coiled coil	10	0.137	0.110506	11004, 1063, 9055, 11130, 51203, 29028, 10615, 9787, 10403, 10051,	65	1560	17599	1.7356	1	0.993216	84.5144
Functional Group 3	Median: 1.8284596319057386E-6	Geo: 1.7053472723069331E-6	2617, 4141, 81610, 6897, 7153, 983, 10212, 29028, 4172, 7203, 7272, 10606, 11004, 9319, 8607, 908, 6732, 4171, 3608, 6790, 10051, 23560, 54845,
Category	Term	Count	%	PValue	Genes	List Total	Pop Hits	Pop Total	Fold Enrichment	Bonferroni	Benjamini	FDR
GOTERM_MF_ALL	GO:0005524~ATP binding	21	0.2877	2.27306e-07	2617, 4141, 81610, 6897, 7153, 983, 10212, 29028, 4172, 7203, 7272, 10606, 11004, 9319, 8607, 908, 6732, 4171, 3608, 6790, 10051,	62	1548	16968	3.71268	0.000653972	0.000653972	0.00040741
GOTERM_MF_ALL	GO:0032559~adenyl ribonucleotide binding	21	0.2877	2.77089e-07	2617, 4141, 81610, 6897, 7153, 983, 10212, 29028, 4172, 7203, 7272, 10606, 11004, 9319, 8607, 908, 6732, 4171, 3608, 6790, 10051,	62	1567	16968	3.66766	0.000797144	0.000398652	0.000496639
SP_PIR_KEYWORDS	atp-binding	18	0.2466	5.07188e-07	2617, 4141, 6897, 7153, 983, 10212, 29028, 4172, 7203, 7272, 11004, 9319, 8607, 908, 6732, 4171, 6790, 10051,	65	1156	17599	4.21589	0.000540517	9.01064e-05	0.000807867
GOTERM_MF_ALL	GO:0030554~adenyl nucleotide binding	21	0.2877	6.17611e-07	2617, 4141, 81610, 6897, 7153, 983, 10212, 29028, 4172, 7203, 7272, 10606, 11004, 9319, 8607, 908, 6732, 4171, 3608, 6790, 10051,	62	1647	16968	3.48951	0.00177591	0.00059232	0.00110697
GOTERM_MF_ALL	GO:0032553~ribonucleotide binding	22	0.3014	1.82846e-06	2617, 4141, 81610, 6897, 7153, 983, 10212, 29028, 4172, 7272, 7203, 10606, 11004, 9319, 8607, 23560, 908, 6732, 4171, 3608, 6790, 10051,	62	1933	16968	3.1148	0.00524849	0.00131471	0.00327718
GOTERM_MF_ALL	GO:0032555~purine ribonucleotide binding	22	0.3014	1.82846e-06	2617, 4141, 81610, 6897, 7153, 983, 10212, 29028, 4172, 7272, 7203, 10606, 11004, 9319, 8607, 23560, 908, 6732, 4171, 3608, 6790, 10051,	62	1933	16968	3.1148	0.00524849	0.00131471	0.00327718
GOTERM_MF_ALL	GO:0017076~purine nucleotide binding	22	0.3014	3.60879e-06	2617, 4141, 81610, 6897, 7153, 983, 10212, 29028, 4172, 7272, 7203, 10606, 11004, 9319, 8607, 23560, 908, 6732, 4171, 3608, 6790, 10051,	62	2016	16968	2.98656	0.0103324	0.00148263	0.006468
SP_PIR_KEYWORDS	nucleotide-binding	19	0.2603	3.6233e-06	2617, 4141, 6897, 7153, 983, 10212, 29028, 4172, 7203, 7272, 11004, 9319, 8607, 23560, 908, 6732, 4171, 6790, 10051,	65	1487	17599	3.45953	0.00385499	0.000551625	0.00577117
GOTERM_MF_ALL	GO:0000166~nucleotide binding	23	0.3151	8.67274e-06	2617, 4141, 81610, 6897, 7153, 983, 10212, 29028, 4172, 7272, 7203, 10606, 11004, 9319, 8607, 23560, 908, 6732, 4171, 3608, 6790, 54845, 10051,	62	2314	16968	2.72022	0.0246513	0.00311517	0.0155434
UP_SEQ_FEATURE	nucleotide phosphate-binding region:ATP	13	0.1781	2.78113e-05	7153, 983, 10212, 29028, 4172, 7272, 11004, 9319, 8607, 6732, 4171, 6790, 10051,	50	736	12056	4.25891	0.408232	0.408232	0.0603023
Functional Group 4	Median: 2.360526356907653E-7	Geo: 2.551557631748056E-6	7153, 1736, 3015, 983, 1786, 11130, 29980, 2237, 23594, 10926, 1063, 9319, 92140, 23560, 10535, 25879, 51203, 10403, 64151, 6790, 9768, 10051, 891, 55706, 1434, 9055, 4085, 10212, 54443, 9787, 4172, 51155, 11004, 8607, 5111, 6732, 4171, 51514, 9133, 3608, 29127, 5690, 2617, 4141, 6241, 7203, 3161, 81873, 10797, 11222, 6897, 6472, 7272, 9650, 51373, 28998, 292, 26586, 908, 6491, 10615, 1894, 3301,…
Category	Term	Count	%	PValue	Genes	List Total	Pop Hits	Pop Total	Fold Enrichment	Bonferroni	Benjamini	FDR
GOTERM_CC_ALL	GO:0005634~nucleus	42	0.5753	1.83263e-08	7153, 1736, 3015, 983, 1786, 11130, 29980, 2237, 23594, 10926, 1063, 9319, 92140, 23560, 10535, 25879, 51203, 10403, 64151, 6790, 9768, 10051, 891, 55706, 1434, 9055, 4085, 10212, 54443, 9787, 4172, 51155, 11004, 8607, 5111, 6732, 4171, 51514, 9133, 3608, 29127, 5690,	66	4664	15857	2.16355	1.59071e-05	3.18144e-06	2.84324e-05
GOTERM_CC_ALL	GO:0044424~intracellular part	61	0.8356	3.70888e-08	2617, 4141, 3015, 6241, 11130, 1786, 23594, 7203, 10926, 1063, 3161, 23560, 81873, 64151, 9768, 891, 9055, 54443, 4172, 51155, 10797, 6732, 4171, 51514, 9133, 11222, 6897, 7153, 1736, 983, 6472, 29980, 2237, 7272, 9319, 92140, 10535, 9650, 51373, 51203, 25879, 10403, 6790, 10051, 55706, 1434, 4085, 10212, 9787, 28998, 292, 11004, 26586, 8607, 908, 5111, 6491, 10615, 3608, 29127, 5690,	66	9906	15857	1.47948	3.21926e-05	5.3655e-06	5.75414e-05
GOTERM_CC_ALL	GO:0005622~intracellular	62	0.8493	1.44183e-07	2617, 4141, 3015, 6241, 11130, 1786, 23594, 7203, 10926, 1063, 3161, 23560, 81873, 64151, 9768, 891, 9055, 54443, 4172, 51155, 10797, 6732, 4171, 51514, 9133, 11222, 6897, 7153, 1736, 983, 6472, 29980, 2237, 7272, 9319, 92140, 10535, 9650, 51373, 51203, 25879, 10403, 6790, 10051, 55706, 1434, 4085, 10212, 9787, 28998, 292, 11004, 26586, 8607, 908, 5111, 1894, 6491, 10615, 3608, 29127, 5690,	66	10544	15857	1.41274	0.000125143	1.13773e-05	0.000223692
GOTERM_CC_ALL	GO:0043229~intracellular organelle	55	0.7534	1.92895e-07	2617, 3015, 11130, 1786, 23594, 7203, 10926, 1063, 23560, 81873, 64151, 9768, 891, 9055, 54443, 4172, 51155, 10797, 6732, 4171, 51514, 9133, 11222, 7153, 1736, 983, 6472, 29980, 2237, 7272, 9319, 92140, 10535, 9650, 51373, 51203, 25879, 10403, 6790, 10051, 55706, 1434, 4085, 10212, 9787, 28998, 292, 26586, 11004, 8607, 5111, 10615, 3608, 29127, 5690,	66	8288	15857	1.59437	0.000167418	1.39526e-05	0.000299266
GOTERM_CC_ALL	GO:0043226~organelle	55	0.7534	1.96906e-07	2617, 3015, 11130, 1786, 23594, 7203, 10926, 1063, 23560, 81873, 64151, 9768, 891, 9055, 54443, 4172, 51155, 10797, 6732, 4171, 51514, 9133, 11222, 7153, 1736, 983, 6472, 29980, 2237, 7272, 9319, 92140, 10535, 9650, 51373, 51203, 25879, 10403, 6790, 10051, 55706, 1434, 4085, 10212, 9787, 28998, 292, 26586, 11004, 8607, 5111, 10615, 3608, 29127, 5690,	66	8292	15857	1.5936	0.0001709	1.31472e-05	0.00030549
SP_PIR_KEYWORDS	nucleus	33	0.4521	2.75199e-07	7153, 1736, 3015, 983, 1786, 11130, 29980, 2237, 23594, 1063, 92140, 23560, 10535, 51203, 25879, 10403, 64151, 891, 10051, 1434, 9055, 4085, 10212, 9787, 4172, 51155, 11004, 8607, 5111, 6732, 4171, 3608, 5690,	65	3710	17599	2.40832	0.000293319	5.86707e-05	0.000438347
GOTERM_CC_ALL	GO:0043231~intracellular membrane-bound organelle	50	0.6849	7.83295e-07	2617, 3015, 11130, 1786, 23594, 10926, 1063, 23560, 64151, 9768, 891, 9055, 54443, 4172, 51155, 10797, 6732, 4171, 51514, 9133, 11222, 7153, 1736, 983, 6472, 29980, 2237, 9319, 92140, 10535, 9650, 51373, 51203, 25879, 10403, 6790, 10051, 55706, 1434, 4085, 10212, 9787, 28998, 292, 11004, 8607, 5111, 3608, 29127, 5690,	66	7191	15857	1.67054	0.000679669	4.85631e-05	0.00121524
GOTERM_CC_ALL	GO:0043227~membrane-bound organelle	50	0.6849	7.95307e-07	2617, 3015, 11130, 1786, 23594, 10926, 1063, 23560, 64151, 9768, 891, 9055, 54443, 4172, 51155, 10797, 6732, 4171, 51514, 9133, 11222, 7153, 1736, 983, 6472, 29980, 2237, 9319, 92140, 10535, 9650, 51373, 51203, 25879, 10403, 6790, 10051, 55706, 1434, 4085, 10212, 9787, 28998, 292, 11004, 8607, 5111, 3608, 29127, 5690,	66	7194	15857	1.66985	0.000690088	4.60207e-05	0.00123387
GOTERM_CC_ALL	GO:0044464~cell part	65	0.8904	0.135158	2617, 4141, 3015, 6241, 11130, 1786, 23594, 7203, 10926, 1063, 3161, 23560, 81873, 64151, 9768, 891, 9055, 54443, 4172, 51155, 10797, 6732, 4171, 51514, 9133, 3301, 55353, 11222, 6897, 7153, 1736, 983, 6472, 29980, 2237, 7272, 9319, 92140, 10535, 9650, 51373, 51203, 25879, 10403, 6790, 10051, 55706, 1434, 4085, 10212, 9787, 28998, 292, 11004, 26586, 8607, 908, 5111, 1894, 3627, 6491, 10615, 3608,…	66	15019	15857	1.0398	1	0.942992	89.4899
GOTERM_CC_ALL	GO:0005623~cell	65	0.8904	0.135611	2617, 4141, 3015, 6241, 11130, 1786, 23594, 7203, 10926, 1063, 3161, 23560, 81873, 64151, 9768, 891, 9055, 54443, 4172, 51155, 10797, 6732, 4171, 51514, 9133, 3301, 55353, 11222, 6897, 7153, 1736, 983, 6472, 29980, 2237, 7272, 9319, 92140, 10535, 9650, 51373, 51203, 25879, 10403, 6790, 10051, 55706, 1434, 4085, 10212, 9787, 28998, 292, 11004, 26586, 8607, 908, 5111, 1894, 3627, 6491, 10615, 3608,…	66	15020	15857	1.03973	1	0.939856	89.5751
Functional Group 5	Median: 6.641770861230594E-6	Geo: 5.198071993091507E-6	9055, 11130, 10615, 10403, 11065, 6790, 7272, 11004, 51203, 7153, 5111, 2237, 54443, 81873, 29127, 1063, 29028, 9787, 10051,
Category	Term	Count	%	PValue	Genes	List Total	Pop Hits	Pop Total	Fold Enrichment	Bonferroni	Benjamini	FDR
GOTERM_BP_ALL	GO:0007051~spindle organization and biogenesis	7	0.0959	1.52401e-10	9055, 11130, 10615, 10403, 11065, 6790, 7272,	65	20	15360	82.7077	8.00716e-07	7.27924e-08	2.91541e-07
GOTERM_BP_ALL	GO:0000226~microtubule cytoskeleton organization and biogenesis	9	0.1233	1.78374e-09	11004, 9055, 11130, 51203, 10615, 10403, 11065, 6790, 7272,	65	83	15360	25.6237	9.37171e-06	7.20904e-07	3.41226e-06
GOTERM_BP_ALL	GO:0048015~phosphoinositide-mediated signaling	8	0.1096	2.74443e-07	7153, 5111, 11130, 10615, 10403, 2237, 11065, 6790,	65	106	15360	17.8345	0.00144089	7.20937e-05	0.000525005
GOTERM_BP_ALL	GO:0007017~microtubule-based process	9	0.1233	3.46448e-06	11004, 9055, 11130, 51203, 10615, 10403, 11065, 6790, 7272,	65	220	15360	9.66713	0.0180377	0.000791096	0.00662729
GOTERM_BP_ALL	GO:0007010~cytoskeleton organization and biogenesis	12	0.1644	9.81906e-06	11004, 9055, 54443, 11130, 51203, 10615, 10403, 11065, 81873, 6790, 7272, 29127,	65	526	15360	5.39105	0.0502815	0.00214726	0.018782
GOTERM_BP_ALL	GO:0019932~second-messenger-mediated signaling	8	0.1096	7.45551e-05	7153, 5111, 11130, 10615, 10403, 2237, 11065, 6790,	65	248	15360	7.62283	0.324112	0.0149535	0.142526
SP_PIR_KEYWORDS	microtubule	4	0.0548	0.0254914	11004, 9055, 51203, 10615,	65	174	17599	6.22423	1	0.747492	33.7214
SP_PIR_KEYWORDS	Coiled coil	10	0.137	0.110506	11004, 1063, 9055, 11130, 51203, 29028, 10615, 9787, 10403, 10051,	65	1560	17599	1.7356	1	0.993216	84.5144
Functional Group 6	Median: 0.0012206085779263363	Geo: 6.11506535977203E-5	7153, 4085, 3015, 11130, 1786, 4172, 23594, 1063, 11004, 5111, 4171, 10403, 10051, 55706, 1434, 1736, 28998, 7203, 10606, 8607, 51373, 25879, 11222, 5690,
Category	Term	Count	%	PValue	Genes	List Total	Pop Hits	Pop Total	Fold Enrichment	Bonferroni	Benjamini	FDR
GOTERM_CC_ALL	GO:0005694~chromosome	13	0.1781	4.46625e-08	7153, 4085, 3015, 11130, 1786, 4172, 23594, 1063, 11004, 5111, 4171, 10403, 10051,	66	385	15857	8.11259	3.87663e-05	5.53814e-06	6.92917e-05
GOTERM_CC_ALL	GO:0032991~macromolecular complex	22	0.3014	0.00122061	55706, 1434, 4085, 7153, 1736, 3015, 11130, 4172, 28998, 23594, 7203, 10606, 11004, 1063, 8607, 5111, 4171, 51373, 25879, 11222, 5690, 10051,	66	2609	15857	2.02594	0.653591	0.0516264	1.87703
GOTERM_CC_ALL	GO:0043234~protein complex	18	0.2466	0.00419453	55706, 1434, 4085, 7153, 3015, 11130, 4172, 23594, 7203, 10606, 11004, 1063, 8607, 5111, 4171, 51373, 5690, 10051,	66	2115	15857	2.04475	0.97397	0.135791	6.31321
Functional Group 7	Median: 0.04842770951844072	Geo: 2.028349636506624E-4	7153, 4085, 3015, 11130, 1786, 4172, 23594, 1063, 11004, 5111, 4171, 10403, 10051, 1736, 6241, 2237, 10926, 8607, 23560, 51514, 10535, 4141, 10212, 51373, 51203, 3608, 11222, 54845,
Category	Term	Count	%	PValue	Genes	List Total	Pop Hits	Pop Total	Fold Enrichment	Bonferroni	Benjamini	FDR
GOTERM_CC_ALL	GO:0005694~chromosome	13	0.1781	4.46625e-08	7153, 4085, 3015, 11130, 1786, 4172, 23594, 1063, 11004, 5111, 4171, 10403, 10051,	66	385	15857	8.11259	3.87663e-05	5.53814e-06	6.92917e-05
GOTERM_CC_ALL	GO:0044427~chromosomal part	12	0.1644	7.79589e-08	11004, 1063, 4085, 5111, 4171, 3015, 1786, 11130, 10403, 4172, 23594, 10051,	66	326	15857	8.84384	6.76661e-05	8.45851e-06	0.000120949
GOTERM_BP_ALL	GO:0006259~DNA metabolic process	16	0.2192	1.78208e-06	7153, 1736, 3015, 6241, 1786, 4172, 2237, 23594, 10926, 8607, 23560, 5111, 4171, 51514, 10535, 10051,	65	860	15360	4.39642	0.00931937	0.000425503	0.00340904
GOTERM_MF_ALL	GO:0003676~nucleic acid binding	19	0.2603	0.0968536	4141, 7153, 1736, 3015, 10212, 1786, 4172, 2237, 23594, 10926, 11004, 5111, 4171, 10535, 51373, 51203, 3608, 11222, 54845,	62	3690	16968	1.40918	1	0.999987	83.8924
SP_PIR_KEYWORDS	dna-binding	9	0.1233	0.301085	7153, 5111, 4171, 3015, 1786, 51203, 4172, 3608, 23594,	65	1748	17599	1.39404	1	0.999997	99.6674
GOTERM_MF_ALL	GO:0003677~DNA binding	11	0.1507	0.384871	11004, 7153, 5111, 4171, 3015, 1786, 51203, 2237, 4172, 3608, 23594,	62	2450	16968	1.22876	1	1	99.9835
Functional Group 8	Median: 2.9022598138877035E-4	Geo: 2.6839322622795127E-4	1063, 4085, 983, 11130, 7272, 11004, 10403,
Category	Term	Count	%	PValue	Genes	List Total	Pop Hits	Pop Total	Fold Enrichment	Bonferroni	Benjamini	FDR
GOTERM_BP_ALL	GO:0007093~mitotic cell cycle checkpoint	5	0.0685	1.02423e-05	1063, 4085, 983, 11130, 7272,	65	33	15360	35.8042	0.0523908	0.00215021	0.0195915
GOTERM_BP_ALL	GO:0000075~cell cycle checkpoint	5	0.0685	0.000127549	1063, 4085, 983, 11130, 7272,	65	62	15360	19.0571	0.488387	0.023651	0.243718
GOTERM_CC_ALL	GO:0000775~chromosome, pericentric region	5	0.0685	0.000226343	11004, 1063, 4085, 11130, 10403,	66	73	15857	16.456	0.178389	0.0108566	0.350584
GOTERM_BP_ALL	GO:0007094~mitotic cell cycle spindle assembly checkpoint	3	0.0411	0.000354109	1063, 4085, 7272,	65	7	15360	101.275	0.844455	0.0601428	0.675235
GOTERM_BP_ALL	GO:0031577~spindle checkpoint	3	0.0411	0.000470877	1063, 4085, 7272,	65	8	15360	88.6154	0.915801	0.0744159	0.896945
GOTERM_CC_ALL	GO:0000776~kinetochore	3	0.0411	0.00758133	1063, 4085, 11130,	66	32	15857	22.5241	0.998647	0.203702	11.1365
Functional Group 9	Median: 0.04364100332115317	Geo: 0.0037314047638888257	7153, 5111, 11130, 10615, 10403, 2237, 11065, 6790, 23560, 1894, 6732, 29127, 3627, 9787,
Category	Term	Count	%	PValue	Genes	List Total	Pop Hits	Pop Total	Fold Enrichment	Bonferroni	Benjamini	FDR
GOTERM_BP_ALL	GO:0048015~phosphoinositide-mediated signaling	8	0.1096	2.74443e-07	7153, 5111, 11130, 10615, 10403, 2237, 11065, 6790,	65	106	15360	17.8345	0.00144089	7.20937e-05	0.000525005
GOTERM_BP_ALL	GO:0019932~second-messenger-mediated signaling	8	0.1096	7.45551e-05	7153, 5111, 11130, 10615, 10403, 2237, 11065, 6790,	65	248	15360	7.62283	0.324112	0.0149535	0.142526
GOTERM_BP_ALL	GO:0007242~intracellular signaling cascade	12	0.1644	0.043641	7153, 23560, 5111, 1894, 6732, 11130, 10615, 10403, 2237, 11065, 6790, 29127,	65	1496	15360	1.89552	1	0.983642	57.4125
GOTERM_BP_ALL	GO:0007165~signal transduction	13	0.1781	0.889918	7153, 11130, 2237, 23560, 6732, 1894, 5111, 3627, 11065, 10403, 10615, 6790, 29127,	65	3758	15360	0.817456	1	1	100
GOTERM_BP_ALL	GO:0007154~cell communication	14	0.1918	0.910306	7153, 11130, 2237, 9787, 23560, 6732, 1894, 5111, 3627, 11065, 10403, 10615, 6790, 29127,	65	4123	15360	0.802403	1	1	100
Functional Group 10	Median: 0.03342133999902525	Geo: 0.007821539435441395	5111, 4171, 6241, 4172, 23594,
Category	Term	Count	%	PValue	Genes	List Total	Pop Hits	Pop Total	Fold Enrichment	Bonferroni	Benjamini	FDR
SP_PIR_KEYWORDS	dna replication	5	0.0685	0.000214492	5111, 4171, 6241, 4172, 23594,	65	81	17599	16.7132	0.204411	0.0226078	0.341105
GOTERM_CC_ALL	GO:0044454~nuclear chromosome part	3	0.0411	0.0334213	4171, 4172, 23594,	66	70	15857	10.2968	1	0.56959	40.985
GOTERM_CC_ALL	GO:0000228~nuclear chromosome	3	0.0411	0.0667486	4171, 4172, 23594,	66	103	15857	6.99779	1	0.802219	65.7592
Functional Group 11	Median: 0.011066212735584988	Geo: 0.01545483339883177	2617, 4141, 6897, 7153, 1736, 3015, 1786, 6241, 2237, 23594, 10926, 1063, 9319, 23560, 10535, 25879, 10051, 1503, 10212, 4172, 10606, 10797, 8607, 5111, 6732, 4171, 51514, 3608, 983, 7272, 7203, 51373, 1033, 81873, 6790, 55706, 1434, 54443, 28998, 908, 11065, 3301, 11222, 5690, 6472, 29127,
Category	Term	Count	%	PValue	Genes	List Total	Pop Hits	Pop Total	Fold Enrichment	Bonferroni	Benjamini	FDR
GOTERM_BP_ALL	GO:0006139~nucleobase, nucleoside, nucleotide and nucleic acid metabolic process	28	0.3836	0.00430006	2617, 4141, 6897, 7153, 1736, 3015, 1786, 6241, 2237, 23594, 10926, 1063, 9319, 23560, 10535, 25879, 10051, 1503, 10212, 4172, 10606, 10797, 8607, 5111, 6732, 4171, 51514, 3608,	65	4051	15360	1.63333	1	0.432226	7.91305
GOTERM_BP_ALL	GO:0043170~macromolecule metabolic process	41	0.5616	0.00889004	2617, 4141, 6897, 7153, 1736, 3015, 983, 1786, 6241, 2237, 7272, 7203, 23594, 10926, 1063, 9319, 23560, 10535, 51373, 25879, 1033, 81873, 6790, 10051, 55706, 1434, 10212, 54443, 4172, 28998, 8607, 908, 5111, 6732, 4171, 51514, 11065, 3608, 3301, 11222, 5690,	65	7216	15360	1.34266	1	0.664152	15.7031
GOTERM_BP_ALL	GO:0044237~cellular metabolic process	45	0.6164	0.0107345	2617, 4141, 6897, 7153, 1736, 983, 3015, 6472, 1786, 6241, 2237, 7272, 7203, 23594, 10926, 1063, 9319, 23560, 10535, 51373, 25879, 1033, 81873, 6790, 10051, 55706, 1434, 1503, 10212, 54443, 4172, 28998, 10606, 10797, 8607, 908, 5111, 6732, 4171, 51514, 11065, 3608, 3301, 11222, 5690,	65	8269	15360	1.28599	1	0.716372	18.6541
GOTERM_BP_ALL	GO:0044238~primary metabolic process	45	0.6164	0.0113979	2617, 4141, 6897, 7153, 1736, 983, 3015, 6472, 1786, 6241, 2237, 7272, 7203, 23594, 10926, 1063, 9319, 23560, 10535, 51373, 25879, 1033, 81873, 6790, 10051, 55706, 1434, 1503, 10212, 54443, 4172, 28998, 10606, 10797, 8607, 908, 5111, 6732, 4171, 51514, 11065, 3608, 3301, 11222, 5690,	65	8291	15360	1.28258	1	0.722368	19.6913
GOTERM_BP_ALL	GO:0008152~metabolic process	46	0.6301	0.0534425	2617, 4141, 6897, 7153, 1736, 983, 3015, 6472, 1786, 6241, 2237, 7272, 7203, 23594, 10926, 1063, 9319, 23560, 10535, 51373, 25879, 1033, 81873, 6790, 10051, 55706, 1434, 1503, 10212, 54443, 4172, 28998, 10606, 10797, 8607, 908, 5111, 6732, 4171, 51514, 11065, 3608, 3301, 11222, 29127, 5690,	65	9181	15360	1.18398	1	0.992486	65.03
GOTERM_BP_ALL	GO:0043283~biopolymer metabolic process	30	0.411	0.0545147	2617, 4141, 6897, 7153, 1736, 3015, 983, 1786, 6241, 2237, 23594, 7272, 10926, 9319, 23560, 10535, 1033, 25879, 6790, 10051, 10212, 4172, 8607, 5111, 6732, 4171, 51514, 11065, 3608, 5690,	65	5361	15360	1.32237	1	0.992618	65.78
Functional Group 12	Median: 0.023584106278173148	Geo: 0.0210682492623793	2617, 4141, 6897, 7153, 1736, 3015, 983, 1786, 6241, 2237, 7272, 7203, 23594, 10926, 1063, 9319, 23560, 10535, 51373, 25879, 1033, 81873, 6790, 10051, 55706, 1434, 10212, 54443, 4172, 28998, 8607, 908, 5111, 6732, 4171, 51514, 11065, 3608, 3301, 11222, 5690,
Category	Term	Count	%	PValue	Genes	List Total	Pop Hits	Pop Total	Fold Enrichment	Bonferroni	Benjamini	FDR
GOTERM_BP_ALL	GO:0043170~macromolecule metabolic process	41	0.5616	0.00889004	2617, 4141, 6897, 7153, 1736, 3015, 983, 1786, 6241, 2237, 7272, 7203, 23594, 10926, 1063, 9319, 23560, 10535, 51373, 25879, 1033, 81873, 6790, 10051, 55706, 1434, 10212, 54443, 4172, 28998, 8607, 908, 5111, 6732, 4171, 51514, 11065, 3608, 3301, 11222, 5690,	65	7216	15360	1.34266	1	0.664152	15.7031
GOTERM_BP_ALL	GO:0044267~cellular protein metabolic process	23	0.3151	0.0216944	55706, 1434, 2617, 6897, 4141, 983, 54443, 28998, 7272, 7203, 1063, 23560, 908, 6732, 51514, 51373, 1033, 81873, 11065, 6790, 3301, 11222, 5690,	65	3482	15360	1.56091	1	0.900215	34.2676
GOTERM_BP_ALL	GO:0044260~cellular macromolecule metabolic process	23	0.3151	0.0254738	55706, 1434, 2617, 6897, 4141, 983, 54443, 28998, 7272, 7203, 1063, 23560, 908, 6732, 51514, 51373, 1033, 81873, 11065, 6790, 3301, 11222, 5690,	65	3534	15360	1.53794	1	0.929933	38.959
GOTERM_BP_ALL	GO:0019538~protein metabolic process	23	0.3151	0.0401022	55706, 1434, 2617, 6897, 4141, 983, 54443, 28998, 7272, 7203, 1063, 23560, 908, 6732, 51514, 51373, 1033, 81873, 11065, 6790, 3301, 11222, 5690,	65	3691	15360	1.47252	1	0.979955	54.2947
Functional Group 13	Median: 0.440122250578047	Geo: 0.02622484587437923	983, 4171, 1033, 4172, 891, 1063, 10926, 23560, 1786,
Category	Term	Count	%	PValue	Genes	List Total	Pop Hits	Pop Total	Fold Enrichment	Bonferroni	Benjamini	FDR
SP_PIR_KEYWORDS	cell cycle control	5	0.0685	9.59775e-06	983, 4171, 1033, 4172, 891,	65	37	17599	36.5884	0.0101791	0.00127809	0.0152866
GOTERM_BP_ALL	GO:0051329~interphase of mitotic cell cycle	5	0.0685	0.000581922	1063, 983, 1033, 891, 10926,	65	92	15360	12.8428	0.953033	0.0885112	1.10735
GOTERM_BP_ALL	GO:0051325~interphase	5	0.0685	0.000738411	1063, 983, 1033, 891, 10926,	65	98	15360	12.0565	0.979371	0.107874	1.40315
GOTERM_BP_ALL	GO:0045934~negative regulation of nucleobase, nucleoside, nucleotide and nucleic acid metabolic process	3	0.0411	0.398235	1063, 23560, 1786,	65	328	15360	2.16135	1	1	99.994
GOTERM_BP_ALL	GO:0031324~negative regulation of cellular metabolic process	3	0.0411	0.48201	1063, 23560, 1786,	65	387	15360	1.83184	1	1	99.9997
GOTERM_BP_ALL	GO:0009892~negative regulation of metabolic process	3	0.0411	0.546071	1063, 23560, 1786,	65	436	15360	1.62597	1	1	100
GOTERM_BP_ALL	GO:0048523~negative regulation of cellular process	5	0.0685	0.703763	1063, 23560, 983, 1786, 1033,	65	1132	15360	1.04376	1	1	100
GOTERM_BP_ALL	GO:0048519~negative regulation of biological process	5	0.0685	0.735363	1063, 23560, 983, 1786, 1033,	65	1181	15360	1.00046	1	1	100
Functional Group 14	Median: 0.02919729931006483	Geo: 0.028979223272132378	2617, 6897, 81610, 4141, 1503, 11065, 10606, 10797, 6472, 7153, 983, 1736, 11222, 3627, 51373, 28998,
Category	Term	Count	%	PValue	Genes	List Total	Pop Hits	Pop Total	Fold Enrichment	Bonferroni	Benjamini	FDR
GOTERM_MF_ALL	GO:0004812~aminoacyl-tRNA ligase activity	4	0.0548	0.00187635	2617, 6897, 81610, 4141,	62	68	16968	16.0987	0.995507	0.362649	3.3102
GOTERM_MF_ALL	GO:0016876~ligase activity, forming aminoacyl-tRNA and related compounds	4	0.0548	0.00187635	2617, 6897, 81610, 4141,	62	68	16968	16.0987	0.995507	0.362649	3.3102
GOTERM_MF_ALL	GO:0016875~ligase activity, forming carbon-oxygen bonds	4	0.0548	0.00187635	2617, 6897, 81610, 4141,	62	68	16968	16.0987	0.995507	0.362649	3.3102
SP_PIR_KEYWORDS	ligase	6	0.0822	0.00289274	2617, 6897, 4141, 1503, 11065, 10606,	65	268	17599	6.06165	0.954413	0.211441	4.5095
GOTERM_MF_ALL	GO:0016874~ligase activity	7	0.0959	0.0031142	2617, 6897, 81610, 4141, 1503, 11065, 10606,	62	401	16968	4.77741	0.999874	0.49868	5.43704
GOTERM_BP_ALL	GO:0006520~amino acid metabolic process	6	0.0822	0.00888049	2617, 10797, 6897, 4141, 1503, 6472,	65	306	15360	4.63348	1	0.67237	15.6876
SP_PIR_KEYWORDS	aminoacyl-tRNA synthetase	3	0.0411	0.0111632	2617, 6897, 4141,	65	44	17599	18.4605	0.999994	0.549679	16.3737
SP_PIR_KEYWORDS	ATP	5	0.0685	0.0122966	2617, 6897, 4141, 7153, 983,	65	246	17599	5.50313	0.999998	0.561475	17.8874
GOTERM_BP_ALL	GO:0006399~tRNA metabolic process	4	0.0548	0.0146441	2617, 6897, 4141, 1736,	65	123	15360	7.6848	1	0.801064	24.5886
GOTERM_BP_ALL	GO:0006519~amino acid and derivative metabolic process	6	0.0822	0.0200722	2617, 10797, 6897, 4141, 1503, 6472,	65	376	15360	3.77087	1	0.886293	32.151
KEGG_PATHWAY	hsa00970:Aminoacyl-tRNA biosynthesis	3	0.0411	0.0208491	2617, 6897, 4141,	26	38	4214	12.7955	0.98552	0.756261	23.2257
KEGG_PATHWAY	hsa00260:Glycine, serine and threonine metabolism	3	0.0411	0.028629	2617, 6897, 6472,	26	45	4214	10.8051	0.997087	0.767671	30.5365
GOTERM_BP_ALL	GO:0006418~tRNA aminoacylation for protein translation	3	0.0411	0.0291973	2617, 6897, 4141,	65	64	15360	11.0769	1	0.949912	43.2694
GOTERM_BP_ALL	GO:0043038~amino acid activation	3	0.0411	0.0291973	2617, 6897, 4141,	65	64	15360	11.0769	1	0.949912	43.2694
GOTERM_BP_ALL	GO:0043039~tRNA aminoacylation	3	0.0411	0.0291973	2617, 6897, 4141,	65	64	15360	11.0769	1	0.949912	43.2694
SP_PIR_KEYWORDS	protein biosynthesis	4	0.0548	0.0332066	2617, 6897, 4141, 11222,	65	193	17599	5.61148	1	0.805308	41.6032
GOTERM_BP_ALL	GO:0009308~amine metabolic process	6	0.0822	0.0421515	2617, 10797, 6897, 4141, 1503, 6472,	65	459	15360	3.08899	1	0.982411	56.1256
GOTERM_BP_ALL	GO:0006807~nitrogen compound metabolic process	6	0.0822	0.0554281	2617, 10797, 6897, 4141, 1503, 6472,	65	496	15360	2.85856	1	0.992032	66.4069
GOTERM_CC_ALL	GO:0005625~soluble fraction	4	0.0548	0.0785197	2617, 6897, 4141, 3627,	66	244	15857	3.93865	1	0.84555	71.8798
GOTERM_BP_ALL	GO:0019752~carboxylic acid metabolic process	6	0.0822	0.0895351	2617, 10797, 6897, 4141, 1503, 6472,	65	572	15360	2.47875	1	0.999209	83.3769
GOTERM_BP_ALL	GO:0006082~organic acid metabolic process	6	0.0822	0.0910671	2617, 10797, 6897, 4141, 1503, 6472,	65	575	15360	2.46582	1	0.999228	83.9039
GOTERM_BP_ALL	GO:0044249~cellular biosynthetic process	9	0.1233	0.106149	2617, 10797, 6897, 4141, 1503, 51373, 28998, 11222, 10606,	65	1156	15360	1.83977	1	0.999722	88.3127
GOTERM_BP_ALL	GO:0006412~translation	6	0.0822	0.120944	2617, 6897, 4141, 51373, 28998, 11222,	65	629	15360	2.25413	1	0.999907	91.5072
GOTERM_MF_ALL	GO:0016879~ligase activity, forming carbon-nitrogen bonds	3	0.0411	0.189895	1503, 11065, 10606,	62	222	16968	3.69834	1	1	97.7052
GOTERM_BP_ALL	GO:0009058~biosynthetic process	9	0.1233	0.305711	2617, 10797, 6897, 4141, 1503, 51373, 28998, 11222, 10606,	65	1533	15360	1.38733	1	1	99.907
GOTERM_BP_ALL	GO:0009059~macromolecule biosynthetic process	6	0.0822	0.331611	2617, 6897, 4141, 51373, 28998, 11222,	65	913	15360	1.55295	1	1	99.955
GOTERM_CC_ALL	GO:0000267~cell fraction	4	0.0548	0.770022	2617, 6897, 4141, 3627,	66	973	15857	0.987698	1	1	100
Functional Group 15	Median: 0.01050843677508176	Geo: 0.03078810770100473	9319, 8607, 29028, 4172, 7153, 23560, 4171, 10212, 2237, 9787, 10797, 10535, 1033, 5690, 1786, 3608,
Category	Term	Count	%	PValue	Genes	List Total	Pop Hits	Pop Total	Fold Enrichment	Bonferroni	Benjamini	FDR
SMART	SM00382:AAA	4	0.0548	0.00459891	9319, 8607, 29028, 4172,	25	141	9899	11.2329	0.939067	0.939067	6.59144
GOTERM_MF_ALL	GO:0017111~nucleoside-triphosphatase activity	8	0.1096	0.00765436	9319, 8607, 7153, 23560, 4171, 10212, 29028, 4172,	62	637	16968	3.43708	1	0.793937	12.8658
GOTERM_MF_ALL	GO:0016462~pyrophosphatase activity	8	0.1096	0.00958145	9319, 8607, 7153, 23560, 4171, 10212, 29028, 4172,	62	665	16968	3.29236	1	0.82303	15.8493
GOTERM_MF_ALL	GO:0016818~hydrolase activity, acting on acid anhydrides, in phosphorus-containing anhydrides	8	0.1096	0.00988346	9319, 8607, 7153, 23560, 4171, 10212, 29028, 4172,	62	669	16968	3.27267	1	0.813912	16.308
INTERPRO	IPR003593:AAA+ ATPase, core	4	0.0548	0.010154	9319, 8607, 29028, 4172,	58	140	17845	8.79064	1	1	17.9363
INTERPRO	IPR003959:AAA ATPase, core	3	0.0411	0.0102913	9319, 8607, 29028,	58	48	17845	19.2295	1	1	18.1564
GOTERM_MF_ALL	GO:0016817~hydrolase activity, acting on acid anhydrides	8	0.1096	0.0105084	9319, 8607, 7153, 23560, 4171, 10212, 29028, 4172,	62	677	16968	3.234	1	0.815309	17.2498
GOTERM_MF_ALL	GO:0008094~DNA-dependent ATPase activity	3	0.0411	0.0167068	7153, 4171, 4172,	62	55	16968	14.9279	1	0.922076	26.0643
GOTERM_MF_ALL	GO:0016887~ATPase activity	5	0.0685	0.0439446	8607, 7153, 4171, 10212, 4172,	62	370	16968	3.69834	1	0.998446	55.3122
GOTERM_MF_ALL	GO:0016787~hydrolase activity	14	0.1918	0.0904973	7153, 10212, 29028, 4172, 2237, 9787, 9319, 10797, 8607, 23560, 4171, 10535, 1033, 5690,	62	2438	16968	1.57157	1	0.999989	81.7348
GOTERM_MF_ALL	GO:0042623~ATPase activity, coupled	4	0.0548	0.0947389	7153, 4171, 10212, 4172,	62	302	16968	3.62487	1	0.999989	83.2028
GOTERM_BP_ALL	GO:0006351~transcription, DNA-dependent	6	0.0822	0.984464	9319, 8607, 4171, 1786, 4172, 3608,	65	2487	15360	0.570103	1	1	100
GOTERM_BP_ALL	GO:0032774~RNA biosynthetic process	6	0.0822	0.984615	9319, 8607, 4171, 1786, 4172, 3608,	65	2490	15360	0.569416	1	1	100
Functional Group 16	Median: 0.05523474847882499	Geo: 0.040996941623901675	23560, 1736, 25879,
Category	Term	Count	%	PValue	Genes	List Total	Pop Hits	Pop Total	Fold Enrichment	Bonferroni	Benjamini	FDR
SP_PIR_KEYWORDS	ribosome biogenesis	3	0.0411	0.006019	23560, 1736, 25879,	65	32	17599	25.3832	0.998397	0.36852	9.16838
GOTERM_BP_ALL	GO:0042254~ribosome biogenesis and assembly	3	0.0411	0.0552347	23560, 1736, 25879,	65	91	15360	7.79036	1	0.992508	66.2751
GOTERM_BP_ALL	GO:0022613~ribonucleoprotein complex biogenesis and assembly	3	0.0411	0.207261	23560, 1736, 25879,	65	203	15360	3.49223	1	1	98.8241
Functional Group 17	Median: 0.10156123445860596	Geo: 0.06311061615009719	11004, 55706, 1063, 1434, 2617, 5111, 10212, 11130, 51203, 9787, 292, 92140, 6472, 3161, 23560, 3627, 51373, 55353,
Category	Term	Count	%	PValue	Genes	List Total	Pop Hits	Pop Total	Fold Enrichment	Bonferroni	Benjamini	FDR
GOTERM_BP_ALL	GO:0051649~establishment of cellular localization	11	0.1507	0.00330193	11004, 55706, 1063, 1434, 2617, 5111, 10212, 11130, 51203, 9787, 292,	65	881	15360	2.95049	1	0.367004	6.13099
GOTERM_BP_ALL	GO:0051641~cellular localization	11	0.1507	0.00403063	11004, 55706, 1063, 1434, 2617, 5111, 10212, 11130, 51203, 9787, 292,	65	906	15360	2.86908	1	0.419633	7.43519
GOTERM_CC_ALL	GO:0031967~organelle envelope	7	0.0959	0.0266787	55706, 1063, 1434, 92140, 5111, 6472, 292,	66	559	15857	3.00859	1	0.508976	34.2643
GOTERM_CC_ALL	GO:0031975~envelope	7	0.0959	0.0270883	55706, 1063, 1434, 92140, 5111, 6472, 292,	66	561	15857	2.99787	1	0.503954	34.6922
GOTERM_BP_ALL	GO:0046907~intracellular transport	6	0.0822	0.176034	11004, 55706, 1434, 5111, 10212, 292,	65	714	15360	1.98578	1	0.999998	97.5376
GOTERM_BP_ALL	GO:0051179~localization	16	0.2192	0.331242	55706, 2617, 1434, 11130, 10212, 9787, 292, 11004, 1063, 3161, 23560, 5111, 3627, 51373, 51203, 55353,	65	3161	15360	1.19612	1	1	99.9546
GOTERM_BP_ALL	GO:0051234~establishment of localization	13	0.1781	0.501294	55706, 2617, 1434, 11130, 10212, 9787, 292, 1063, 11004, 5111, 51373, 51203, 55353,	65	2788	15360	1.10187	1	1	99.9998
GOTERM_BP_ALL	GO:0006810~transport	9	0.1233	0.895153	11004, 55706, 1434, 2617, 5111, 51373, 10212, 292, 55353,	65	2697	15360	0.788568	1	1	100
Functional Group 18	Median: 0.08701317371470468	Geo: 0.09996373904519407	10797, 1503, 6241, 10606,
Category	Term	Count	%	PValue	Genes	List Total	Pop Hits	Pop Total	Fold Enrichment	Bonferroni	Benjamini	FDR
GOTERM_BP_ALL	GO:0009117~nucleotide metabolic process	4	0.0548	0.0769425	10797, 1503, 6241, 10606,	65	238	15360	3.97156	1	0.998602	78.3812
GOTERM_BP_ALL	GO:0055086~nucleobase, nucleoside and nucleotide metabolic process	4	0.0548	0.0870132	10797, 1503, 6241, 10606,	65	251	15360	3.76586	1	0.999206	82.4736
GOTERM_BP_ALL	GO:0009165~nucleotide biosynthetic process	3	0.0411	0.149203	10797, 1503, 10606,	65	164	15360	4.3227	1	0.999988	95.4545
Functional Group 19	Median: 0.08520472110172811	Geo: 0.11476378857604205	908, 29028, 3301, 7203,
Category	Term	Count	%	PValue	Genes	List Total	Pop Hits	Pop Total	Fold Enrichment	Bonferroni	Benjamini	FDR
COG_ONTOLOGY	Posttranslational modification, protein turnover, chaperones	4	0.0548	0.074731	908, 29028, 3301, 7203,	17	181	2879	3.74261	0.998533	0.961695	56.5564
GOTERM_MF_ALL	GO:0051082~unfolded protein binding	3	0.0411	0.0838173	908, 3301, 7203,	62	134	16968	6.12711	1	0.999983	79.1749
SP_PIR_KEYWORDS	chaperone	3	0.0411	0.0865921	908, 3301, 7203,	65	135	17599	6.01675	1	0.9821	76.3706
GOTERM_BP_ALL	GO:0006457~protein folding	3	0.0411	0.319821	908, 3301, 7203,	65	276	15360	2.56856	1	1	99.9372
Functional Group 20	Median: 0.15534315006794527	Geo: 0.13467853940900837	51373, 28998, 11222, 1736, 25879, 2617, 6897, 4141, 10797, 9650, 6472, 292, 1063, 8607, 7153, 3608, 9768, 55706,
Category	Term	Count	%	PValue	Genes	List Total	Pop Hits	Pop Total	Fold Enrichment	Bonferroni	Benjamini	FDR
GOTERM_CC_ALL	GO:0005761~mitochondrial ribosome	3	0.0411	0.0171911	51373, 28998, 11222,	66	49	15857	14.7096	1	0.384632	23.588
GOTERM_CC_ALL	GO:0000313~organellar ribosome	3	0.0411	0.0171911	51373, 28998, 11222,	66	49	15857	14.7096	1	0.384632	23.588
SP_PIR_KEYWORDS	ribonucleoprotein	5	0.0685	0.0184612	1736, 51373, 25879, 28998, 11222,	65	278	17599	4.86967	1	0.668302	25.6812
SP_PIR_KEYWORDS	protein biosynthesis	4	0.0548	0.0332066	2617, 6897, 4141, 11222,	65	193	17599	5.61148	1	0.805308	41.6032
SP_PIR_KEYWORDS	Mitochondrion	7	0.0959	0.0458595	10797, 51373, 9650, 6472, 28998, 292, 11222,	65	718	17599	2.63966	1	0.886479	52.6568
GOTERM_CC_ALL	GO:0043233~organelle lumen	8	0.1096	0.086859	1063, 8607, 7153, 1736, 51373, 28998, 3608, 11222,	66	934	15857	2.05788	1	0.867653	75.579
GOTERM_CC_ALL	GO:0031974~membrane-enclosed lumen	8	0.1096	0.086859	1063, 8607, 7153, 1736, 51373, 28998, 3608, 11222,	66	934	15857	2.05788	1	0.867653	75.579
GOTERM_CC_ALL	GO:0005739~mitochondrion	8	0.1096	0.0982604	10797, 51373, 9650, 6472, 28998, 292, 11222, 9768,	66	963	15857	1.99591	1	0.888047	79.9042
GOTERM_CC_ALL	GO:0033279~ribosomal subunit	3	0.0411	0.1138	51373, 28998, 11222,	66	141	15857	5.11186	1	0.912729	84.6546
GOTERM_BP_ALL	GO:0006412~translation	6	0.0822	0.120944	2617, 6897, 4141, 51373, 28998, 11222,	65	629	15360	2.25413	1	0.999907	91.5072
GOTERM_CC_ALL	GO:0005730~nucleolus	3	0.0411	0.14822	7153, 1736, 3608,	66	166	15857	4.342	1	0.951549	91.7003
GOTERM_CC_ALL	GO:0005759~mitochondrial matrix	3	0.0411	0.155343	51373, 28998, 11222,	66	171	15857	4.21505	1	0.955749	92.7141
GOTERM_CC_ALL	GO:0031980~mitochondrial lumen	3	0.0411	0.155343	51373, 28998, 11222,	66	171	15857	4.21505	1	0.955749	92.7141
GOTERM_CC_ALL	GO:0044429~mitochondrial part	5	0.0685	0.166561	51373, 6472, 28998, 292, 11222,	66	523	15857	2.29692	1	0.960342	94.079
SP_PIR_KEYWORDS	ribosomal protein	3	0.0411	0.180147	51373, 28998, 11222,	65	212	17599	3.83142	1	0.99948	95.7737
GOTERM_CC_ALL	GO:0030529~ribonucleoprotein complex	5	0.0685	0.217298	1736, 51373, 25879, 28998, 11222,	66	584	15857	2.057	1	0.984546	97.7654
GOTERM_CC_ALL	GO:0031981~nuclear lumen	5	0.0685	0.291986	1063, 8607, 7153, 1736, 3608,	66	667	15857	1.80103	1	0.996861	99.5285
GOTERM_MF_ALL	GO:0003735~structural constituent of ribosome	3	0.0411	0.301377	51373, 28998, 11222,	62	306	16968	2.68311	1	1	99.8385
GOTERM_BP_ALL	GO:0009059~macromolecule biosynthetic process	6	0.0822	0.331611	2617, 6897, 4141, 51373, 28998, 11222,	65	913	15360	1.55295	1	1	99.955
UP_SEQ_FEATURE	transit peptide:Mitochondrion	3	0.0411	0.338018	10797, 51373, 6472,	50	295	12056	2.45207	1	1	99.987
GOTERM_CC_ALL	GO:0005840~ribosome	3	0.0411	0.388901	51373, 28998, 11222,	66	327	15857	2.2042	1	0.999686	99.952
SP_PIR_KEYWORDS	transit peptide	3	0.0411	0.43517	10797, 51373, 6472,	65	405	17599	2.00558	1	1	99.9888
GOTERM_CC_ALL	GO:0005654~nucleoplasm	3	0.0411	0.608932	8607, 7153, 1736,	66	497	15857	1.45025	1	1	100
GOTERM_MF_ALL	GO:0005198~structural molecule activity	4	0.0548	0.631034	55706, 51373, 28998, 11222,	62	895	16968	1.22314	1	1	100
Functional Group 21	Median: 0.29434032632209406	Geo: 0.20125363510763358	7153, 5111, 983, 51514, 2237, 3627, 3301, 1063, 1503, 3608,
Category	Term	Count	%	PValue	Genes	List Total	Pop Hits	Pop Total	Fold Enrichment	Bonferroni	Benjamini	FDR
GOTERM_BP_ALL	GO:0006974~response to DNA damage stimulus	5	0.0685	0.0460137	7153, 5111, 983, 51514, 2237,	65	324	15360	3.64672	1	0.985978	59.389
GOTERM_BP_ALL	GO:0009719~response to endogenous stimulus	5	0.0685	0.0870848	7153, 5111, 983, 51514, 2237,	65	403	15360	2.93186	1	0.999124	82.4999
GOTERM_BP_ALL	GO:0006950~response to stress	7	0.0959	0.29434	7153, 5111, 983, 51514, 3627, 2237, 3301,	65	1081	15360	1.53021	1	1	99.873
GOTERM_BP_ALL	GO:0006281~DNA repair	3	0.0411	0.305972	7153, 5111, 2237,	65	267	15360	2.65514	1	1	99.9076
GOTERM_BP_ALL	GO:0050896~response to stimulus	10	0.137	0.914867	1063, 7153, 5111, 983, 1503, 51514, 3627, 2237, 3608, 3301,	65	3066	15360	0.770736	1	1	100
Functional Group 22	Median: 0.6875199074690366	Geo: 0.25207917205394725	55706, 1063, 1434, 54443, 92140, 5111, 6472, 292, 4171, 3015, 11004, 10212, 55353, 8607, 3301, 51373, 9650,
Category	Term	Count	%	PValue	Genes	List Total	Pop Hits	Pop Total	Fold Enrichment	Bonferroni	Benjamini	FDR
GOTERM_BP_ALL	GO:0043623~cellular protein complex assembly	4	0.0548	0.00199323	55706, 1063, 1434, 54443,	65	60	15360	15.7538	0.999972	0.246722	3.74491
GOTERM_CC_ALL	GO:0005635~nuclear envelope	5	0.0685	0.00659466	55706, 1063, 1434, 92140, 5111,	66	182	15857	6.60048	0.996795	0.191608	9.75588
GOTERM_CC_ALL	GO:0031967~organelle envelope	7	0.0959	0.0266787	55706, 1063, 1434, 92140, 5111, 6472, 292,	66	559	15857	3.00859	1	0.508976	34.2643
GOTERM_CC_ALL	GO:0031975~envelope	7	0.0959	0.0270883	55706, 1063, 1434, 92140, 5111, 6472, 292,	66	561	15857	2.99787	1	0.503954	34.6922
GOTERM_BP_ALL	GO:0065003~macromolecular complex assembly	6	0.0822	0.0835454	55706, 1063, 1434, 4171, 3015, 54443,	65	560	15360	2.53187	1	0.999037	81.1554
GOTERM_BP_ALL	GO:0022607~cellular component assembly	6	0.0822	0.105469	55706, 1063, 1434, 4171, 3015, 54443,	65	602	15360	2.35523	1	0.999738	88.1415
GOTERM_CC_ALL	GO:0031965~nuclear membrane	3	0.0411	0.1072	55706, 1434, 92140,	66	136	15857	5.2998	1	0.904003	82.7822
GOTERM_BP_ALL	GO:0006461~protein complex assembly	4	0.0548	0.124865	55706, 1063, 1434, 54443,	65	295	15360	3.20417	1	0.999923	92.2034
GOTERM_BP_ALL	GO:0046907~intracellular transport	6	0.0822	0.176034	11004, 55706, 1434, 5111, 10212, 292,	65	714	15360	1.98578	1	0.999998	97.5376
GOTERM_BP_ALL	GO:0006886~intracellular protein transport	3	0.0411	0.506167	55706, 1434, 5111,	65	405	15360	1.75043	1	1	99.9999
GOTERM_CC_ALL	GO:0012505~endomembrane system	5	0.0685	0.559941	55706, 1063, 1434, 92140, 5111,	66	960	15857	1.25134	1	0.999998	99.9997
GOTERM_BP_ALL	GO:0033036~macromolecule localization	4	0.0548	0.68752	55706, 1434, 5111, 10212,	65	840	15360	1.12527	1	1	100
GOTERM_BP_ALL	GO:0015031~protein transport	3	0.0411	0.793684	55706, 1434, 5111,	65	697	15360	1.01711	1	1	100
GOTERM_BP_ALL	GO:0045184~establishment of protein localization	3	0.0411	0.823695	55706, 1434, 5111,	65	745	15360	0.951575	1	1	100
GOTERM_CC_ALL	GO:0031090~organelle membrane	5	0.0685	0.83076	55706, 1434, 92140, 6472, 292,	66	1385	15857	0.867356	1	1	100
GOTERM_BP_ALL	GO:0008104~protein localization	3	0.0411	0.848275	55706, 1434, 5111,	65	790	15360	0.897371	1	1	100
SP_PIR_KEYWORDS	transport	3	0.0411	0.971018	1434, 292, 55353,	65	1432	17599	0.567222	1	1	100
SP_PIR_KEYWORDS	membrane	5	0.0685	1	92140, 8607, 292, 55353, 3301,	65	5272	17599	0.256785	1	1	100
GOTERM_CC_ALL	GO:0016020~membrane	12	0.1644	1	55706, 1063, 1434, 92140, 8607, 5111, 51373, 9650, 6472, 292, 55353, 3301,	66	7262	15857	0.397011	1	1	100
SP_PIR_KEYWORDS	transmembrane	3	0.0411	1	92140, 292, 55353,	65	4452	17599	0.182449	1	1	100
GOTERM_CC_ALL	GO:0016021~integral to membrane	5	0.0685	1	55706, 1434, 92140, 292, 55353,	66	5357	15857	0.224246	1	1	100
GOTERM_CC_ALL	GO:0031224~intrinsic to membrane	5	0.0685	1	55706, 1434, 92140, 292, 55353,	66	5378	15857	0.223371	1	1	100
GOTERM_CC_ALL	GO:0044425~membrane part	5	0.0685	1	55706, 1434, 92140, 292, 55353,	66	6065	15857	0.198069	1	1	100
Functional Group 23	Median: 0.8977704006236578	Geo: 0.3194129467346124	55706, 1063, 1434, 92140, 8607, 7153, 5111, 1736, 4171, 4172, 3608, 23594, 23560, 6732, 1786, 2237, 11065, 3301, 10212, 3015, 9319, 81873,
Category	Term	Count	%	PValue	Genes	List Total	Pop Hits	Pop Total	Fold Enrichment	Bonferroni	Benjamini	FDR
GOTERM_CC_ALL	GO:0044428~nuclear part	12	0.1644	0.00363574	55706, 1063, 1434, 92140, 8607, 7153, 5111, 1736, 4171, 4172, 3608, 23594,	66	1061	15857	2.71733	0.957641	0.123424	5.49425
GOTERM_BP_ALL	GO:0006261~DNA-dependent DNA replication	4	0.0548	0.0108493	23560, 5111, 4171, 4172,	65	110	15360	8.59301	1	0.712332	18.8344
UP_SEQ_FEATURE	mutagenesis site	10	0.137	0.036633	8607, 7153, 5111, 6732, 4171, 1786, 2237, 11065, 4172, 3301,	50	1132	12056	2.13004	1	1	55.4896
GOTERM_MF_ALL	GO:0016887~ATPase activity	5	0.0685	0.0439446	8607, 7153, 4171, 10212, 4172,	62	370	16968	3.69834	1	0.998446	55.3122
GOTERM_CC_ALL	GO:0000785~chromatin	4	0.0548	0.0453256	1063, 4171, 3015, 1786,	66	194	15857	4.95376	1	0.673195	51.3072
GOTERM_BP_ALL	GO:0006366~transcription from RNA polymerase II promoter	3	0.0411	0.774209	9319, 8607, 1786,	65	669	15360	1.05968	1	1	100
GOTERM_BP_ALL	GO:0019219~regulation of nucleobase, nucleoside, nucleotide and nucleic acid metabolic process	9	0.1233	0.885513	1063, 8607, 23560, 5111, 6732, 4171, 1786, 4172, 3608,	65	2658	15360	0.800139	1	1	100
SP_PIR_KEYWORDS	Transcription regulation	5	0.0685	0.892599	8607, 4171, 1786, 4172, 3608,	65	1754	17599	0.771818	1	1	100
GOTERM_BP_ALL	GO:0019222~regulation of metabolic process	10	0.137	0.895561	1063, 8607, 23560, 5111, 6732, 4171, 1786, 4172, 81873, 3608,	65	2975	15360	0.794312	1	1	100
SP_PIR_KEYWORDS	Transcription	5	0.0685	0.899979	8607, 4171, 1786, 4172, 3608,	65	1783	17599	0.759265	1	1	100
GOTERM_BP_ALL	GO:0031323~regulation of cellular metabolic process	9	0.1233	0.930819	1063, 8607, 23560, 5111, 6732, 4171, 1786, 4172, 3608,	65	2873	15360	0.740261	1	1	100
GOTERM_BP_ALL	GO:0006350~transcription	7	0.0959	0.977901	1063, 9319, 8607, 4171, 1786, 4172, 3608,	65	2695	15360	0.613786	1	1	100
GOTERM_MF_ALL	GO:0030528~transcription regulator activity	3	0.0411	0.978349	9319, 1786, 3608,	62	1534	16968	0.535223	1	1	100
GOTERM_BP_ALL	GO:0006351~transcription, DNA-dependent	6	0.0822	0.984464	9319, 8607, 4171, 1786, 4172, 3608,	65	2487	15360	0.570103	1	1	100
GOTERM_BP_ALL	GO:0032774~RNA biosynthetic process	6	0.0822	0.984615	9319, 8607, 4171, 1786, 4172, 3608,	65	2490	15360	0.569416	1	1	100
GOTERM_BP_ALL	GO:0045449~regulation of transcription	6	0.0822	0.989222	1063, 8607, 4171, 1786, 4172, 3608,	65	2598	15360	0.545745	1	1	100
GOTERM_BP_ALL	GO:0010468~regulation of gene expression	6	0.0822	0.993793	1063, 8607, 4171, 1786, 4172, 3608,	65	2760	15360	0.513712	1	1	100
GOTERM_BP_ALL	GO:0006355~regulation of transcription, DNA-dependent	5	0.0685	0.994221	8607, 4171, 1786, 4172, 3608,	65	2432	15360	0.48583	1	1	100
Functional Group 24	Median: 0.3804837525392584	Geo: 0.33572324404888687	7153, 6732, 983, 6790, 7272, 5111, 1736, 1033, 6472, 1786, 3608, 23560, 51514, 11065,
Category	Term	Count	%	PValue	Genes	List Total	Pop Hits	Pop Total	Fold Enrichment	Bonferroni	Benjamini	FDR
UP_SEQ_FEATURE	binding site:ATP	5	0.0685	0.0952438	7153, 6732, 983, 6790, 7272,	50	428	12056	2.81682	1	1	88.5917
INTERPRO	IPR008271:Serine/threonine protein kinase, active site	4	0.0548	0.11039	6732, 983, 6790, 7272,	58	364	17845	3.38102	1	1	89.6231
SP_PIR_KEYWORDS	phosphotransferase	3	0.0411	0.156947	983, 6790, 7272,	65	194	17599	4.18692	1	0.999088	93.4084
SP_PIR_KEYWORDS	Serine/threonine-protein kinase	4	0.0548	0.162858	6732, 983, 6790, 7272,	65	383	17599	2.82772	1	0.999105	94.1073
INTERPRO	IPR002290:Serine/threonine protein kinase	3	0.0411	0.205135	983, 6790, 7272,	58	263	17845	3.50957	1	1	98.8283
GOTERM_MF_ALL	GO:0004674~protein serine/threonine kinase activity	4	0.0548	0.218742	6732, 983, 6790, 7272,	62	449	16968	2.43811	1	1	98.8019
UP_SEQ_FEATURE	domain:Protein kinase	4	0.0548	0.222483	6732, 983, 6790, 7272,	50	401	12056	2.40519	1	1	99.5738
INTERPRO	IPR000719:Protein kinase, core	4	0.0548	0.238656	6732, 983, 6790, 7272,	58	529	17845	2.32645	1	1	99.4914
GOTERM_MF_ALL	GO:0016772~transferase activity, transferring phosphorus-containing groups	7	0.0959	0.256783	5111, 1736, 6732, 983, 1033, 6790, 7272,	62	1193	16968	1.60582	1	1	99.5103
SMART	SM00220:S_TKc	3	0.0411	0.27196	983, 6790, 7272,	25	421	9899	2.82157	1	1	99.0861
GOTERM_MF_ALL	GO:0016740~transferase activity	10	0.137	0.308978	5111, 1736, 6732, 983, 6472, 1786, 1033, 3608, 6790, 7272,	62	2040	16968	1.34156	1	1	99.8672
SP_PIR_KEYWORDS	kinase	5	0.0685	0.319387	6732, 983, 1033, 6790, 7272,	65	785	17599	1.72455	1	0.999998	99.782
GOTERM_BP_ALL	GO:0043412~biopolymer modification	10	0.137	0.380484	23560, 1736, 6732, 983, 51514, 1786, 1033, 11065, 6790, 7272,	65	1877	15360	1.25896	1	1	99.9895
UP_SEQ_FEATURE	active site:Proton acceptor	4	0.0548	0.381607	6732, 983, 6790, 7272,	50	544	12056	1.77294	1	1	99.997
GOTERM_MF_ALL	GO:0004672~protein kinase activity	4	0.0548	0.45111	6732, 983, 6790, 7272,	62	687	16968	1.59346	1	1	99.9979
GOTERM_BP_ALL	GO:0043687~post-translational protein modification	8	0.1096	0.451262	23560, 6732, 983, 51514, 1033, 11065, 6790, 7272,	65	1522	15360	1.24209	1	1	99.999
GOTERM_MF_ALL	GO:0016301~kinase activity	5	0.0685	0.500367	6732, 983, 1033, 6790, 7272,	62	1016	16968	1.34684	1	1	99.9996
GOTERM_MF_ALL	GO:0016773~phosphotransferase activity, alcohol group as acceptor	4	0.0548	0.564861	6732, 983, 6790, 7272,	62	813	16968	1.34651	1	1	100
GOTERM_BP_ALL	GO:0006468~protein amino acid phosphorylation	4	0.0548	0.567163	6732, 983, 6790, 7272,	65	704	15360	1.34266	1	1	100
SP_PIR_KEYWORDS	transferase	6	0.0822	0.582207	6732, 983, 6472, 1786, 6790, 7272,	65	1398	17599	1.16203	1	1	99.9999
GOTERM_BP_ALL	GO:0006793~phosphorus metabolic process	5	0.0685	0.634561	6732, 983, 1033, 6790, 7272,	65	1036	15360	1.14048	1	1	100
GOTERM_BP_ALL	GO:0006796~phosphate metabolic process	5	0.0685	0.634561	6732, 983, 1033, 6790, 7272,	65	1036	15360	1.14048	1	1	100
GOTERM_BP_ALL	GO:0006512~ubiquitin cycle	3	0.0411	0.637524	23560, 51514, 11065,	65	515	15360	1.37655	1	1	100
GOTERM_BP_ALL	GO:0006464~protein modification process	8	0.1096	0.637563	23560, 6732, 983, 51514, 1033, 11065, 6790, 7272,	65	1804	15360	1.04793	1	1	100
GOTERM_BP_ALL	GO:0016310~phosphorylation	4	0.0548	0.70828	6732, 983, 6790, 7272,	65	867	15360	1.09023	1	1	100
Functional Group 25	Median: 0.5547738859358631	Geo: 0.568478755094362	10535, 11065, 5690,
Category	Term	Count	%	PValue	Genes	List Total	Pop Hits	Pop Total	Fold Enrichment	Bonferroni	Benjamini	FDR
GOTERM_BP_ALL	GO:0043285~biopolymer catabolic process	3	0.0411	0.418696	10535, 11065, 5690,	65	342	15360	2.07287	1	1	99.9969
GOTERM_BP_ALL	GO:0044265~cellular macromolecule catabolic process	3	0.0411	0.433102	10535, 11065, 5690,	65	352	15360	2.01399	1	1	99.9981
GOTERM_BP_ALL	GO:0009057~macromolecule catabolic process	3	0.0411	0.554774	10535, 11065, 5690,	65	443	15360	1.60028	1	1	100
GOTERM_BP_ALL	GO:0044248~cellular catabolic process	3	0.0411	0.715966	10535, 11065, 5690,	65	596	15360	1.18947	1	1	100
GOTERM_BP_ALL	GO:0009056~catabolic process	3	0.0411	0.824278	10535, 11065, 5690,	65	746	15360	0.950299	1	1	100
Functional Group 26	Median: 0.49771043171293416	Geo: 0.6130293449067383	2617, 4141, 6897, 1736, 10212, 1786, 4172, 28998, 1063, 9319, 8607, 6732, 4171, 51373, 25879, 3608, 11222, 10535,
Category	Term	Count	%	PValue	Genes	List Total	Pop Hits	Pop Total	Fold Enrichment	Bonferroni	Benjamini	FDR
GOTERM_BP_ALL	GO:0010467~gene expression	17	0.2329	0.473339	2617, 4141, 6897, 1736, 10212, 1786, 4172, 28998, 1063, 9319, 8607, 6732, 4171, 51373, 25879, 3608, 11222,	65	3686	15360	1.08986	1	1	99.9995
GOTERM_BP_ALL	GO:0016070~RNA metabolic process	14	0.1918	0.49771	2617, 4141, 6897, 1736, 1786, 10212, 4172, 9319, 8607, 6732, 4171, 10535, 25879, 3608,	65	3020	15360	1.09547	1	1	99.9998
GOTERM_BP_ALL	GO:0006350~transcription	7	0.0959	0.977901	1063, 9319, 8607, 4171, 1786, 4172, 3608,	65	2695	15360	0.613786	1	1	100
Functional Group 27	Median: 0.7278063305909996	Geo: 0.7565871179447389	26586, 1434, 7153, 983, 29127, 6732, 1063, 8607, 3627, 6491, 29980,
Category	Term	Count	%	PValue	Genes	List Total	Pop Hits	Pop Total	Fold Enrichment	Bonferroni	Benjamini	FDR
GOTERM_BP_ALL	GO:0006915~apoptosis	4	0.0548	0.64112	26586, 1434, 7153, 983,	65	784	15360	1.20565	1	1	100
GOTERM_BP_ALL	GO:0012501~programmed cell death	4	0.0548	0.647166	26586, 1434, 7153, 983,	65	791	15360	1.19498	1	1	100
GOTERM_BP_ALL	GO:0016265~death	4	0.0548	0.682764	26586, 1434, 7153, 983,	65	834	15360	1.13337	1	1	100
GOTERM_BP_ALL	GO:0008219~cell death	4	0.0548	0.682764	26586, 1434, 7153, 983,	65	834	15360	1.13337	1	1	100
GOTERM_BP_ALL	GO:0048468~cell development	5	0.0685	0.772848	26586, 1434, 7153, 983, 29127,	65	1245	15360	0.949027	1	1	100
GOTERM_BP_ALL	GO:0048869~cellular developmental process	6	0.0822	0.89398	26586, 1434, 7153, 6732, 983, 29127,	65	1835	15360	0.772668	1	1	100
GOTERM_BP_ALL	GO:0030154~cell differentiation	6	0.0822	0.89398	26586, 1434, 7153, 6732, 983, 29127,	65	1835	15360	0.772668	1	1	100
GOTERM_BP_ALL	GO:0032502~developmental process	11	0.1507	0.898722	26586, 1063, 1434, 8607, 7153, 6732, 983, 3627, 6491, 29980, 29127,	65	3262	15360	0.796868	1	1	100
Functional Group 28	Median: 0.985012502772513	Geo: 0.9838857097398125	4171, 1786, 6241, 2237, 3301, 29127, 10926, 4141, 10797, 6732, 10535,
Category	Term	Count	%	PValue	Genes	List Total	Pop Hits	Pop Total	Fold Enrichment	Bonferroni	Benjamini	FDR
GOTERM_MF_ALL	GO:0046914~transition metal ion binding	7	0.0959	0.962406	4171, 1786, 6241, 2237, 3301, 29127, 10926,	62	2908	16968	0.658783	1	1	100
GOTERM_MF_ALL	GO:0008270~zinc ion binding	5	0.0685	0.97995	4171, 1786, 3301, 29127, 10926,	62	2400	16968	0.570161	1	1	100
SP_PIR_KEYWORDS	zinc	4	0.0548	0.98177	4141, 4171, 1786, 3301,	65	2007	17599	0.539619	1	1	100
GOTERM_MF_ALL	GO:0046872~metal ion binding	10	0.137	0.984932	10797, 6732, 4171, 10535, 1786, 6241, 2237, 3301, 29127, 10926,	62	4312	16968	0.634688	1	1	100
SP_PIR_KEYWORDS	zinc-finger	3	0.0411	0.985093	4171, 1786, 3301,	65	1629	17599	0.498626	1	1	100
GOTERM_MF_ALL	GO:0043167~ion binding	10	0.137	0.987869	10797, 6732, 4171, 10535, 1786, 6241, 2237, 3301, 29127, 10926,	62	4397	16968	0.622419	1	1	100
SP_PIR_KEYWORDS	metal-binding	5	0.0685	0.991104	4171, 10535, 1786, 6241, 3301,	65	2649	17599	0.511049	1	1	100
GOTERM_MF_ALL	GO:0043169~cation binding	7	0.0959	0.998352	4171, 1786, 6241, 2237, 3301, 29127, 10926,	62	4006	16968	0.478218	1	1	100
Functional Group 29	Median: 0.9960659379277703	Geo: 0.9960754917226339	1063, 3627, 6491, 29980, 29127, 8607,
Category	Term	Count	%	PValue	Genes	List Total	Pop Hits	Pop Total	Fold Enrichment	Bonferroni	Benjamini	FDR
GOTERM_BP_ALL	GO:0007275~multicellular organismal development	5	0.0685	0.992211	1063, 3627, 6491, 29980, 29127,	65	2349	15360	0.502996	1	1	100
GOTERM_BP_ALL	GO:0048856~anatomical structure development	4	0.0548	0.995929	1063, 8607, 3627, 29127,	65	2153	15360	0.43903	1	1	100
GOTERM_BP_ALL	GO:0048731~system development	3	0.0411	0.996202	1063, 3627, 29127,	65	1760	15360	0.402797	1	1	100
GOTERM_BP_ALL	GO:0032501~multicellular organismal process	5	0.0685	0.999975	1063, 3627, 6491, 29980, 29127,	65	3759	15360	0.314323	1	1	100

## Sheet: Up in Cluster 1 vs Cluster 4
Functional Group 1	Median: 1.3154420571434095E-7	Geo: 1.7498600500070825E-7	3075, 30008, 79812, 3479, 1634, 7373, 8404, 2878, 57124, 2331, 4023, 3913, 23768, 3908, 4053, 10491, 2202, 667, 11096, 3489, 23452, 9353, 6414, 64094, 6387, 7056, 1842, 55075, 2157, 51232, 2162, 10395, 3487, 5627,
Category	Term	Count	%	PValue	Genes	List Total	Pop Hits	Pop Total	Fold Enrichment	Bonferroni	Benjamini	FDR
GOTERM_CC_ALL	GO:0044421~extracellular region part	27	0.1534	2.37867e-08	3075, 30008, 79812, 3479, 1634, 7373, 8404, 2878, 57124, 2331, 4023, 3913, 23768, 3908, 4053, 10491, 2202, 667, 11096, 3489, 23452, 9353, 6414, 64094, 6387, 7056, 1842,	146	819	15857	3.58054	2.06466e-05	2.06466e-05	3.69039e-05
GOTERM_CC_ALL	GO:0005578~proteinaceous extracellular matrix	17	0.0966	1.04182e-07	3908, 4053, 30008, 79812, 10491, 1634, 2202, 7373, 667, 8404, 11096, 57124, 2331, 3913, 23768, 64094, 1842,	146	344	15857	5.36733	9.04255e-05	4.52138e-05	0.000161633
GOTERM_CC_ALL	GO:0005576~extracellular region	34	0.1932	1.31544e-07	3075, 55075, 30008, 79812, 2157, 3479, 1634, 7373, 8404, 2878, 51232, 57124, 2331, 3913, 4023, 23768, 3908, 4053, 10491, 2202, 2162, 667, 11096, 10395, 23452, 3489, 9353, 6414, 3487, 6387, 7056, 64094, 5627, 1842,	146	1350	15857	2.73535	0.000114174	3.80594e-05	0.000204084
GOTERM_CC_ALL	GO:0031012~extracellular matrix	17	0.0966	1.31942e-07	3908, 4053, 30008, 79812, 10491, 1634, 2202, 7373, 667, 8404, 11096, 57124, 2331, 3913, 23768, 64094, 1842,	146	350	15857	5.27532	0.00011452	2.86311e-05	0.000204702
SP_PIR_KEYWORDS	extracellular matrix	12	0.0682	3.81448e-06	8404, 3908, 11096, 79812, 2331, 10491, 1634, 3913, 64094, 667, 7373, 1842,	155	220	17599	6.1932	0.00405799	0.0013545	0.00607568
Functional Group 2	Median: 2.0563434706531815E-5	Geo: 4.009326129822007E-6	3075, 30008, 79812, 2157, 3479, 3953, 1634, 7373, 7049, 8404, 2878, 2690, 51232, 1471, 2331, 3913, 3908, 4053, 118429, 10491, 6038, 2202, 2162, 151887, 5168, 11096, 80310, 23452, 3489, 9353, 26577, 6414, 3487, 6387, 64094, 5627, 1842, 57124, 4023, 23768, 667, 7056, 8434, 8406, 221395, 22918, 9936, 5175, 4035, 54538, 57685, 54510, 145781, 1910, 25840, 7048, 55075, 10395, 185, 358, 7106, 5376, 8611…
Category	Term	Count	%	PValue	Genes	List Total	Pop Hits	Pop Total	Fold Enrichment	Bonferroni	Benjamini	FDR
SP_PIR_KEYWORDS	Secreted	37	0.2102	6.18732e-09	3075, 30008, 79812, 2157, 3479, 3953, 1634, 7373, 7049, 8404, 2878, 2690, 51232, 1471, 2331, 3913, 3908, 4053, 118429, 10491, 6038, 2202, 2162, 151887, 5168, 11096, 80310, 23452, 3489, 9353, 26577, 6414, 3487, 6387, 64094, 5627, 1842,	155	1440	17599	2.9174	6.59566e-06	6.59566e-06	9.85541e-06
GOTERM_CC_ALL	GO:0044421~extracellular region part	27	0.1534	2.37867e-08	3075, 30008, 79812, 3479, 1634, 7373, 8404, 2878, 57124, 2331, 4023, 3913, 23768, 3908, 4053, 10491, 2202, 667, 11096, 3489, 23452, 9353, 6414, 64094, 6387, 7056, 1842,	146	819	15857	3.58054	2.06466e-05	2.06466e-05	3.69039e-05
SP_PIR_KEYWORDS	signal	54	0.3068	5.09341e-08	3075, 8434, 1634, 7373, 8404, 2878, 2690, 51232, 1471, 57124, 4023, 8406, 221395, 6038, 10491, 22918, 9936, 151887, 5175, 4035, 5168, 80310, 54538, 3489, 9353, 3487, 6387, 7056, 57685, 54510, 30008, 79812, 3479, 2157, 3953, 145781, 7049, 2331, 3913, 23768, 1910, 25840, 3908, 4053, 118429, 2202, 11096, 7048, 23452, 26577, 6414, 64094, 5627, 1842,	155	2919	17599	2.10047	5.42943e-05	2.71475e-05	8.11298e-05
GOTERM_CC_ALL	GO:0005576~extracellular region	34	0.1932	1.31544e-07	3075, 55075, 30008, 79812, 2157, 3479, 1634, 7373, 8404, 2878, 51232, 57124, 2331, 3913, 4023, 23768, 3908, 4053, 10491, 2202, 2162, 667, 11096, 10395, 23452, 3489, 9353, 6414, 3487, 6387, 7056, 64094, 5627, 1842,	146	1350	15857	2.73535	0.000114174	3.80594e-05	0.000204084
SP_PIR_KEYWORDS	glycoprotein	56	0.3182	4.09953e-05	3075, 185, 8434, 1634, 7373, 358, 8404, 2690, 51232, 7106, 57124, 4023, 5376, 221395, 10491, 22918, 8611, 1901, 5175, 4035, 5168, 80310, 54538, 3489, 3043, 9353, 3487, 7056, 57685, 54510, 10580, 30008, 79812, 2157, 3953, 7049, 2331, 3913, 23768, 1910, 948, 3908, 4053, 118429, 2202, 2162, 667, 11096, 7048, 23452, 26577, 6414, 3040, 64094, 5627, 1842,	155	3807	17599	1.67017	0.0427607	0.010866	0.065279
UP_SEQ_FEATURE	signal peptide	48	0.2727	5.60474e-05	3075, 30008, 79812, 2157, 3479, 8434, 3953, 1634, 7373, 145781, 7049, 2878, 8404, 2690, 51232, 1471, 2331, 3913, 4023, 23768, 1910, 8406, 221395, 3908, 4053, 118429, 22918, 10491, 6038, 2202, 5175, 4035, 5168, 11096, 7048, 54538, 23452, 3489, 9353, 26577, 6414, 3487, 7056, 6387, 64094, 54510, 5627, 1842,	136	2447	12056	1.73889	0.65261	0.410602	0.12149
UP_SEQ_FEATURE	disulfide bond	39	0.2216	0.00470497	3075, 185, 30008, 79812, 2157, 3479, 8434, 3953, 1634, 8404, 2690, 1471, 2331, 3913, 4023, 1910, 8406, 948, 3908, 4053, 118429, 6038, 22918, 2202, 5175, 4035, 5168, 11096, 7048, 54538, 23452, 3489, 9353, 26577, 3487, 6387, 7056, 64094, 5627,	136	2257	12056	1.53178	1	0.999985	9.7229
UP_SEQ_FEATURE	glycosylation site:N-linked (GlcNAc...)	49	0.2784	0.00626336	3075, 185, 1634, 8434, 7373, 358, 8404, 2690, 51232, 7106, 4023, 5376, 221395, 10491, 22918, 8611, 1901, 5175, 4035, 5168, 54538, 9353, 3487, 7056, 54510, 30008, 79812, 2157, 3953, 7049, 2331, 3913, 23768, 1910, 948, 3908, 4053, 118429, 2202, 2162, 667, 7048, 11096, 23452, 6414, 26577, 64094, 5627, 1842,	136	3085	12056	1.40801	1	0.999998	12.7395
Functional Group 3	Median: 0.002487067344567373	Geo: 5.632176570065315E-4	4053, 30008, 22918, 9353, 2202, 7056, 5627, 4035, 57124, 221395, 3908, 3913, 57088, 2157, 2162, 667, 8404, 6453, 64094, 54510, 57685,
Category	Term	Count	%	PValue	Genes	List Total	Pop Hits	Pop Total	Fold Enrichment	Bonferroni	Benjamini	FDR
UP_SEQ_FEATURE	domain:EGF-like 3; calcium-binding	7	0.0398	2.62202e-07	4053, 30008, 22918, 9353, 2202, 7056, 5627,	136	25	12056	24.8212	0.00493397	0.00493397	0.000568685
INTERPRO	IPR013091:EGF calcium-binding	8	0.0455	3.94085e-06	4035, 4053, 30008, 57124, 22918, 2202, 7056, 5627,	156	75	17845	12.2017	0.023056	0.023056	0.00763259
INTERPRO	IPR001881:EGF-like calcium-binding	9	0.0511	4.56502e-06	4035, 4053, 30008, 57124, 22918, 9353, 2202, 7056, 5627,	156	108	17845	9.53259	0.0266586	0.0134193	0.00884141
SMART	SM00179:EGF_CA	9	0.0511	1.91442e-05	4035, 4053, 30008, 57124, 22918, 9353, 2202, 7056, 5627,	105	110	9899	7.71351	0.0115534	0.0115534	0.0283157
INTERPRO	IPR000152:Aspartic acid and asparagine hydroxylation site	8	0.0455	4.90384e-05	4035, 4053, 30008, 22918, 9353, 2202, 7056, 5627,	156	110	17845	8.31935	0.251935	0.0922218	0.0949377
INTERPRO	IPR013032:EGF-like region	12	0.0682	0.000140893	221395, 4035, 3908, 4053, 30008, 57124, 22918, 9353, 2202, 3913, 7056, 5627,	156	328	17845	4.18504	0.565695	0.1882	0.272538
UP_SEQ_FEATURE	domain:EGF-like 5; calcium-binding	5	0.0284	0.000328742	4053, 30008, 22918, 9353, 2202,	136	30	12056	14.7745	0.997975	0.787879	0.710584
SP_PIR_KEYWORDS	egf-like domain	9	0.0511	0.00129303	4035, 4053, 30008, 57124, 22918, 9353, 2202, 7056, 5627,	155	241	17599	4.24016	0.748235	0.142086	2.03983
UP_SEQ_FEATURE	domain:EGF-like 6; calcium-binding	4	0.0227	0.00206398	4053, 30008, 2202, 7056,	136	23	12056	15.4169	1	0.999588	4.38225
UP_SEQ_FEATURE	domain:EGF-like 1	6	0.0341	0.00248707	4035, 4053, 22918, 9353, 7056, 5627,	136	84	12056	6.33193	1	0.999602	5.25763
UP_SEQ_FEATURE	domain:EGF-like 4; calcium-binding	4	0.0227	0.00263709	30008, 22918, 2202, 5627,	136	25	12056	14.1835	1	0.999188	5.56619
INTERPRO	IPR006209:EGF-like	7	0.0398	0.00267442	4035, 4053, 57124, 22918, 9353, 7056, 5627,	156	159	17845	5.03608	1	0.958005	5.05468
INTERPRO	IPR000742:EGF-like, type 3	8	0.0455	0.0027534	4035, 4053, 30008, 22918, 9353, 2202, 7056, 5627,	156	215	17845	4.25641	1	0.934124	5.20021
INTERPRO	IPR006210:EGF	8	0.0455	0.00364052	4035, 4053, 30008, 57124, 22918, 9353, 7056, 5627,	156	226	17845	4.04924	1	0.954221	6.82031
GOTERM_MF_ALL	GO:0005509~calcium ion binding	18	0.1023	0.00598575	4053, 30008, 57088, 22918, 2157, 2202, 2162, 667, 8404, 4035, 6453, 57124, 9353, 7056, 64094, 54510, 57685, 5627,	150	987	16968	2.06298	1	0.996848	10.202
UP_SEQ_FEATURE	domain:EGF-like 4	4	0.0227	0.00935126	4035, 4053, 9353, 7056,	136	39	12056	9.09201	1	1	18.4352
SMART	SM00181:EGF	8	0.0455	0.00985091	4035, 4053, 30008, 57124, 22918, 9353, 7056, 5627,	105	227	9899	3.32251	0.997544	0.95044	13.6226
UP_SEQ_FEATURE	domain:EGF-like 2; calcium-binding	4	0.0227	0.0107324	4035, 30008, 2202, 5627,	136	41	12056	8.64849	1	1	20.8664
UP_SEQ_FEATURE	domain:EGF-like 2	4	0.0227	0.0321594	4053, 22918, 9353, 7056,	136	62	12056	5.71917	1	1	50.7845
Functional Group 4	Median: 4.786952013632699E-5	Geo: 7.233371802574827E-4	948, 185, 30008, 57088, 22918, 2157, 2162, 7056, 5627, 5175, 3075, 55075, 1901, 11343, 5168, 9353, 2908, 3487, 6387, 5376, 2034, 1112, 27244, 2878, 1153, 6414, 847, 5577, 2669, 858, 1958, 4128,
Category	Term	Count	%	PValue	Genes	List Total	Pop Hits	Pop Total	Fold Enrichment	Bonferroni	Benjamini	FDR
GOTERM_BP_ALL	GO:0050878~regulation of body fluid levels	9	0.0511	1.75091e-05	948, 185, 30008, 57088, 22918, 2157, 2162, 7056, 5627,	142	123	15360	7.91481	0.0878893	0.0301992	0.0334894
GOTERM_BP_ALL	GO:0042060~wound healing	9	0.0511	2.47457e-05	948, 30008, 57088, 22918, 2157, 2162, 7056, 5627, 5175,	142	129	15360	7.54668	0.121918	0.0319813	0.0473275
GOTERM_BP_ALL	GO:0009605~response to external stimulus	19	0.108	2.48899e-05	948, 3075, 55075, 30008, 57088, 22918, 2157, 1901, 2162, 5175, 11343, 5168, 9353, 2908, 3487, 7056, 6387, 5627, 5376,	142	644	15360	3.19132	0.122583	0.0258155	0.0476032
GOTERM_BP_ALL	GO:0007596~blood coagulation	8	0.0455	3.48478e-05	948, 30008, 57088, 22918, 2157, 2162, 7056, 5627,	142	99	15360	8.74093	0.16731	0.0300547	0.0666423
GOTERM_BP_ALL	GO:0050817~coagulation	8	0.0455	3.96527e-05	948, 30008, 57088, 22918, 2157, 2162, 7056, 5627,	142	101	15360	8.56784	0.188069	0.0293242	0.0758278
GOTERM_BP_ALL	GO:0009611~response to wounding	15	0.0852	4.28299e-05	948, 3075, 55075, 30008, 57088, 22918, 2157, 2162, 5175, 11343, 2908, 3487, 7056, 6387, 5627,	142	431	15360	3.76458	0.20151	0.0277372	0.0819012
GOTERM_BP_ALL	GO:0007599~hemostasis	8	0.0455	4.78695e-05	948, 30008, 57088, 22918, 2157, 2162, 7056, 5627,	142	104	15360	8.32069	0.222376	0.027559	0.0915339
GOTERM_BP_ALL	GO:0006950~response to stress	22	0.125	0.000857806	55075, 948, 3075, 2034, 1112, 30008, 57088, 22918, 2157, 27244, 2162, 5175, 11343, 2878, 1153, 2908, 6414, 3487, 847, 7056, 6387, 5627,	142	1081	15360	2.2014	0.988989	0.232968	1.62827
SP_PIR_KEYWORDS	blood coagulation	4	0.0227	0.00669307	2157, 2162, 7056, 5627,	155	44	17599	10.322	0.999222	0.511238	10.1446
KEGG_PATHWAY	hsa04610:Complement and coagulation cascades	5	0.0284	0.00860592	3075, 2157, 2162, 7056, 5627,	51	69	4214	5.9875	0.824001	0.824001	10.2751
GOTERM_BP_ALL	GO:0006954~inflammatory response	7	0.0398	0.0591968	55075, 3075, 2157, 2908, 3487, 6387, 11343,	142	301	15360	2.51556	1	0.986866	68.8803
GOTERM_BP_ALL	GO:0050896~response to stimulus	31	0.1761	0.379891	3075, 55075, 30008, 57088, 2157, 27244, 11343, 5577, 2878, 2669, 1153, 5376, 948, 1112, 2034, 22918, 858, 1958, 2162, 1901, 5175, 5168, 2908, 9353, 6414, 847, 3487, 6387, 7056, 5627, 4128,	142	3066	15360	1.09369	1	1	99.9893
GOTERM_BP_ALL	GO:0006952~defense response	7	0.0398	0.437138	55075, 3075, 2157, 2908, 3487, 6387, 11343,	142	577	15360	1.31228	1	1	99.9983
Functional Group 5	Median: 6.425859567317459E-4	Geo: 0.0019043625885637936	3075, 185, 8434, 1634, 358, 2690, 51232, 2078, 4023, 5376, 2034, 10252, 22918, 858, 4692, 1901, 4035, 54861, 54538, 4286, 3043, 9353, 3487, 7056, 6387, 54510, 10194, 4005, 30008, 57088, 3202, 3479, 2157, 3953, 9638, 2273, 7049, 1028, 3176, 3913, 1910, 948, 3908, 10231, 1958, 2202, 2162, 4094, 23090, 857, 23452, 6414, 10253, 5627, 4128, 9079, 55075, 23741, 5519, 23531, 2145, 8835, 57381, 10395, 34…
Category	Term	Count	%	PValue	Genes	List Total	Pop Hits	Pop Total	Fold Enrichment	Bonferroni	Benjamini	FDR
GOTERM_BP_ALL	GO:0032501~multicellular organismal process	56	0.3182	8.7162e-05	3075, 185, 8434, 1634, 358, 2690, 51232, 2078, 4023, 5376, 2034, 10252, 22918, 858, 4692, 1901, 4035, 54861, 54538, 4286, 3043, 9353, 3487, 7056, 6387, 54510, 10194, 4005, 30008, 57088, 3202, 3479, 2157, 3953, 9638, 2273, 7049, 1028, 3176, 3913, 1910, 948, 3908, 10231, 1958, 2202, 2162, 4094, 23090, 857, 23452, 6414, 10253, 5627, 4128, 9079,	142	3759	15360	1.61146	0.367433	0.0447641	0.166608
GOTERM_BP_ALL	GO:0032502~developmental process	50	0.2841	0.000139366	55075, 23741, 1634, 8434, 5519, 23531, 2690, 51232, 2078, 5376, 2034, 2145, 10252, 8835, 858, 4692, 1901, 57381, 4035, 54861, 10395, 54538, 4286, 3489, 3043, 2908, 9353, 3487, 7056, 54510, 10194, 4005, 3202, 3479, 3953, 9638, 2273, 7049, 1028, 166336, 1910, 3908, 1958, 10231, 23090, 857, 23452, 10253, 6414, 9079,	142	3262	15360	1.65802	0.519189	0.0644036	0.266269
GOTERM_BP_ALL	GO:0048856~anatomical structure development	37	0.2102	0.000197432	3202, 3479, 8434, 1634, 5519, 9638, 2273, 2690, 51232, 166336, 1028, 5376, 1910, 2034, 3908, 2145, 10252, 8835, 858, 10231, 1958, 4692, 1901, 57381, 23090, 10395, 54861, 857, 54538, 3489, 3043, 9353, 6414, 10253, 3487, 54510, 4005,	142	2153	15360	1.85892	0.645629	0.0828195	0.37701
GOTERM_BP_ALL	GO:0007275~multicellular organismal development	39	0.2216	0.000246242	3202, 3479, 3953, 8434, 1634, 9638, 2273, 7049, 2690, 51232, 2078, 1028, 5376, 1910, 2034, 3908, 10252, 858, 10231, 1958, 4692, 1901, 4035, 23090, 54861, 857, 54538, 23452, 4286, 3043, 9353, 6414, 3487, 10253, 7056, 10194, 54510, 9079, 4005,	142	2349	15360	1.79591	0.725805	0.094739	0.470007
GOTERM_BP_ALL	GO:0009653~anatomical structure morphogenesis	23	0.1307	0.000642586	2034, 2145, 10252, 3479, 8835, 1634, 858, 5519, 4692, 9638, 1901, 57381, 2273, 51232, 10395, 54538, 857, 3489, 166336, 9353, 3043, 3487, 10253,	142	1133	15360	2.19584	0.965858	0.190288	1.22212
GOTERM_BP_ALL	GO:0048731~system development	28	0.1591	0.00497812	3202, 3479, 1634, 8434, 9638, 2273, 2690, 51232, 1028, 5376, 1910, 2034, 3908, 10252, 858, 10231, 4692, 1958, 1901, 23090, 54861, 54538, 9353, 6414, 10253, 3487, 54510, 4005,	142	1760	15360	1.72087	1	0.498429	9.1053
GOTERM_BP_ALL	GO:0048513~organ development	21	0.1193	0.013274	2034, 3908, 3202, 10252, 3479, 8434, 1634, 858, 1958, 1901, 2273, 2690, 54861, 54538, 9353, 6414, 3487, 10253, 54510, 1910, 4005,	142	1282	15360	1.77188	1	0.761367	22.5571
GOTERM_BP_ALL	GO:0030154~cell differentiation	23	0.1307	0.114615	55075, 2034, 23741, 10252, 3479, 8835, 5519, 858, 1958, 4692, 9638, 1901, 23531, 2273, 23090, 54861, 54538, 4286, 1028, 9353, 10253, 1910, 4005,	142	1835	15360	1.3558	1	0.998969	90.258
GOTERM_BP_ALL	GO:0048869~cellular developmental process	23	0.1307	0.114615	55075, 2034, 23741, 10252, 3479, 8835, 5519, 858, 1958, 4692, 9638, 1901, 23531, 2273, 23090, 54861, 54538, 4286, 1028, 9353, 10253, 1910, 4005,	142	1835	15360	1.3558	1	0.998969	90.258
Functional Group 6	Median: 0.0019791347679031044	Geo: 0.003013006882609613	8406, 948, 3908, 22918, 2157, 9638, 1901, 7373, 5175, 667, 10395, 3913, 6387, 23768, 54510, 10580, 1842,
Category	Term	Count	%	PValue	Genes	List Total	Pop Hits	Pop Total	Fold Enrichment	Bonferroni	Benjamini	FDR
GOTERM_BP_ALL	GO:0007155~cell adhesion	17	0.0966	0.00197913	8406, 948, 3908, 22918, 2157, 9638, 1901, 7373, 5175, 667, 10395, 3913, 6387, 23768, 54510, 10580, 1842,	142	774	15360	2.37581	0.99997	0.293164	3.71889
GOTERM_BP_ALL	GO:0022610~biological adhesion	17	0.0966	0.00197913	8406, 948, 3908, 22918, 2157, 9638, 1901, 7373, 5175, 667, 10395, 3913, 6387, 23768, 54510, 10580, 1842,	142	774	15360	2.37581	0.99997	0.293164	3.71889
SP_PIR_KEYWORDS	cell adhesion	10	0.0568	0.00698312	948, 8406, 3908, 22918, 3913, 23768, 54510, 667, 5175, 7373,	155	386	17599	2.9415	0.99943	0.492928	10.5616
Functional Group 7	Median: 0.0057421701221051415	Geo: 0.004371145488732798	7049, 64397, 4053, 7048, 2331, 3479, 23235, 1028, 4692, 10580,
Category	Term	Count	%	PValue	Genes	List Total	Pop Hits	Pop Total	Fold Enrichment	Bonferroni	Benjamini	FDR
GOTERM_BP_ALL	GO:0007167~enzyme linked receptor protein signaling pathway	10	0.0568	0.00127189	7049, 64397, 4053, 7048, 2331, 3479, 23235, 1028, 4692, 10580,	142	285	15360	3.7954	0.998753	0.272701	2.40526
GOTERM_BP_ALL	GO:0007178~transmembrane receptor protein serine/threonine kinase signaling pathway	5	0.0284	0.00574217	7049, 4053, 7048, 2331, 1028,	142	78	15360	6.93391	1	0.539666	10.4312
GOTERM_BP_ALL	GO:0007179~transforming growth factor beta receptor signaling pathway	4	0.0227	0.0114356	7049, 4053, 2331, 1028,	142	51	15360	8.48384	1	0.716044	19.7499
Functional Group 8	Median: 0.008389148839148082	Geo: 0.0063459993060315375	2273, 2690, 51232, 10395, 3202, 3489, 8835, 5519, 4692, 6414, 3487, 166336, 9353, 9638, 57381, 4053,
Category	Term	Count	%	PValue	Genes	List Total	Pop Hits	Pop Total	Fold Enrichment	Bonferroni	Benjamini	FDR
GOTERM_BP_ALL	GO:0040007~growth	11	0.0625	0.000355151	2273, 2690, 51232, 10395, 3202, 3489, 8835, 5519, 4692, 6414, 3487,	142	291	15360	4.08886	0.845304	0.124804	0.677216
GOTERM_BP_ALL	GO:0016049~cell growth	8	0.0455	0.00197588	2273, 51232, 10395, 3489, 8835, 5519, 4692, 3487,	142	192	15360	4.50704	0.999969	0.310043	3.71289
GOTERM_BP_ALL	GO:0008361~regulation of cell size	8	0.0455	0.00228436	2273, 51232, 10395, 3489, 8835, 5519, 4692, 3487,	142	197	15360	4.39265	0.999994	0.313049	4.28063
GOTERM_BP_ALL	GO:0001558~regulation of cell growth	7	0.0398	0.00297229	51232, 10395, 3489, 8835, 5519, 4692, 3487,	142	154	15360	4.91677	1	0.377449	5.53532
GOTERM_BP_ALL	GO:0000902~cell morphogenesis	12	0.0682	0.00630936	2273, 51232, 10395, 3489, 8835, 5519, 166336, 9353, 4692, 9638, 3487, 57381,	142	499	15360	2.60126	1	0.564543	11.4036
GOTERM_BP_ALL	GO:0032989~cellular structure morphogenesis	12	0.0682	0.00630936	2273, 51232, 10395, 3489, 8835, 5519, 166336, 9353, 4692, 9638, 3487, 57381,	142	499	15360	2.60126	1	0.564543	11.4036
INTERPRO	IPR000867:Insulin-like growth factor-binding protein, IGFBP	3	0.017	0.0104689	51232, 3489, 3487,	156	18	17845	19.0652	1	0.999014	18.4405
GOTERM_BP_ALL	GO:0040008~regulation of growth	7	0.0398	0.0108745	51232, 10395, 3489, 8835, 5519, 4692, 3487,	142	202	15360	3.74843	1	0.705445	18.874
SMART	SM00121:IB	3	0.017	0.0183635	51232, 3489, 3487,	105	20	9899	14.1414	0.999987	0.939949	23.9798
UP_SEQ_FEATURE	domain:IGFBP N-terminal	3	0.017	0.0187905	51232, 3489, 3487,	136	19	12056	13.9969	1	1	33.7292
GOTERM_MF_ALL	GO:0005520~insulin-like growth factor binding	3	0.017	0.0216868	51232, 3489, 3487,	150	26	16968	13.0523	1	1	32.4957
GOTERM_MF_ALL	GO:0019838~growth factor binding	4	0.0227	0.0263997	4053, 51232, 3489, 3487,	150	73	16968	6.19836	1	1	38.0927
Functional Group 9	Median: 0.007013793574560458	Geo: 0.009105192963666658	3479, 27244, 858, 4692, 8611, 1901, 4035, 80310, 7048, 857, 3489, 2078, 1028, 3487, 5376, 1601,
Category	Term	Count	%	PValue	Genes	List Total	Pop Hits	Pop Total	Fold Enrichment	Bonferroni	Benjamini	FDR
GOTERM_BP_ALL	GO:0008283~cell proliferation	16	0.0909	0.00641667	3479, 27244, 858, 4692, 8611, 1901, 4035, 80310, 7048, 857, 3489, 2078, 1028, 3487, 5376, 1601,	142	796	15360	2.17425	1	0.553038	11.5865
GOTERM_BP_ALL	GO:0008285~negative regulation of cell proliferation	8	0.0455	0.00701379	857, 3489, 27244, 858, 1028, 8611, 4692, 5376,	142	242	15360	3.57584	1	0.568489	12.5974
GOTERM_BP_ALL	GO:0042127~regulation of cell proliferation	11	0.0625	0.0167728	7048, 857, 3489, 3479, 27244, 858, 1028, 8611, 4692, 1901, 5376,	142	499	15360	2.38449	1	0.824932	27.6447
Functional Group 10	Median: 0.01800634894817943	Geo: 0.009413872857496966	857, 10252, 5519, 10253, 11142, 1910, 4035, 6453, 3479, 8835, 23235, 1028, 1901, 55701, 8611, 55075,
Category	Term	Count	%	PValue	Genes	List Total	Pop Hits	Pop Total	Fold Enrichment	Bonferroni	Benjamini	FDR
GOTERM_BP_ALL	GO:0043086~negative regulation of catalytic activity	6	0.0341	0.00116502	857, 10252, 5519, 10253, 11142, 1910,	142	86	15360	7.54668	0.997812	0.263783	2.20529
GOTERM_BP_ALL	GO:0043407~negative regulation of MAP kinase activity	4	0.0227	0.00188471	857, 10252, 5519, 10253,	142	27	15360	16.025	0.99995	0.327306	3.54448
GOTERM_BP_ALL	GO:0006469~negative regulation of protein kinase activity	5	0.0284	0.00196627	857, 10252, 5519, 10253, 11142,	142	58	15360	9.32492	0.999968	0.328156	3.69515
GOTERM_BP_ALL	GO:0033673~negative regulation of kinase activity	5	0.0284	0.00196627	857, 10252, 5519, 10253, 11142,	142	58	15360	9.32492	0.999968	0.328156	3.69515
GOTERM_BP_ALL	GO:0051348~negative regulation of transferase activity	5	0.0284	0.00222825	857, 10252, 5519, 10253, 11142,	142	60	15360	9.01408	0.999992	0.31482	4.17759
GOTERM_BP_ALL	GO:0009966~regulation of signal transduction	12	0.0682	0.0165489	4035, 6453, 857, 10252, 3479, 8835, 23235, 5519, 1028, 1901, 10253, 55701,	142	573	15360	2.26532	1	0.826835	27.329
GOTERM_BP_ALL	GO:0045859~regulation of protein kinase activity	7	0.0398	0.0194638	857, 10252, 5519, 1028, 8611, 10253, 11142,	142	230	15360	3.2921	1	0.857513	31.3405
GOTERM_BP_ALL	GO:0043549~regulation of kinase activity	7	0.0398	0.0217748	857, 10252, 5519, 1028, 8611, 10253, 11142,	142	236	15360	3.2084	1	0.882582	34.3709
GOTERM_BP_ALL	GO:0051338~regulation of transferase activity	7	0.0398	0.0238374	857, 10252, 5519, 1028, 8611, 10253, 11142,	142	241	15360	3.14184	1	0.896019	36.9681
GOTERM_BP_ALL	GO:0050790~regulation of catalytic activity	10	0.0568	0.0360441	55075, 857, 10252, 5519, 1028, 8611, 1901, 10253, 11142, 1910,	142	488	15360	2.21658	1	0.950887	50.4531
GOTERM_BP_ALL	GO:0043405~regulation of MAP kinase activity	4	0.0227	0.0613735	857, 10252, 5519, 10253,	142	98	15360	4.41506	1	0.988169	70.2291
GOTERM_BP_ALL	GO:0065009~regulation of a molecular function	10	0.0568	0.0692413	55075, 857, 10252, 5519, 1028, 8611, 1901, 10253, 11142, 1910,	142	554	15360	1.95251	1	0.992991	74.657
Functional Group 11	Median: 0.006501676027277309	Geo: 0.01228880831304055	287, 185, 2791, 5136, 5519, 6196, 5577, 90203, 2078, 5376, 2034, 221395, 10491, 10252, 8835, 858, 4692, 8611, 1901, 5175, 57381, 4035, 6453, 5168, 10395, 3489, 23235, 2908, 9353, 3487, 6387, 10580, 3479, 3953, 7049, 10144, 9590, 2331, 2669, 1028, 3913, 1910, 55701, 4053, 23371, 10231, 667, 64397, 51306, 7048, 857, 23452, 10253, 4128,
Category	Term	Count	%	PValue	Genes	List Total	Pop Hits	Pop Total	Fold Enrichment	Bonferroni	Benjamini	FDR
GOTERM_BP_ALL	GO:0007154~cell communication	54	0.3068	0.00329237	287, 185, 2791, 5136, 5519, 6196, 5577, 90203, 2078, 5376, 2034, 221395, 10491, 10252, 8835, 858, 4692, 8611, 1901, 5175, 57381, 4035, 6453, 5168, 10395, 3489, 23235, 2908, 9353, 3487, 6387, 10580, 3479, 3953, 7049, 10144, 9590, 2331, 2669, 1028, 3913, 1910, 55701, 4053, 23371, 10231, 667, 64397, 51306, 7048, 857, 23452, 10253, 4128,	142	4123	15360	1.41672	1	0.399269	6.11378
GOTERM_BP_ALL	GO:0007165~signal transduction	49	0.2784	0.00650168	287, 185, 2791, 5136, 5519, 6196, 5577, 2078, 2034, 221395, 10491, 10252, 8835, 4692, 8611, 1901, 5175, 57381, 4035, 6453, 5168, 10395, 3489, 23235, 2908, 9353, 3487, 6387, 10580, 3479, 3953, 7049, 10144, 9590, 2331, 2669, 1028, 1910, 55701, 4053, 23371, 10231, 667, 51306, 64397, 7048, 857, 23452, 10253,	142	3758	15360	1.4104	1	0.549325	11.7311
GOTERM_BP_ALL	GO:0007166~cell surface receptor linked signal transduction	24	0.1364	0.0866951	185, 221395, 2791, 4053, 3479, 3953, 4692, 8611, 1901, 667, 7049, 4035, 64397, 5168, 9590, 7048, 2669, 2331, 23235, 1028, 9353, 6387, 1910, 10580,	142	1868	15360	1.38975	1	0.996787	82.3565
Functional Group 12	Median: 0.026517226768615915	Geo: 0.013354313674587255	3908, 54538, 858, 9353, 8611, 4692, 9638, 1901, 5175, 1910,
Category	Term	Count	%	PValue	Genes	List Total	Pop Hits	Pop Total	Fold Enrichment	Bonferroni	Benjamini	FDR
GOTERM_BP_ALL	GO:0016477~cell migration	10	0.0568	0.000894224	3908, 54538, 858, 9353, 8611, 4692, 9638, 1901, 5175, 1910,	142	271	15360	3.99148	0.990908	0.22982	1.69684
GOTERM_BP_ALL	GO:0030334~regulation of cell migration	4	0.0227	0.0184986	3908, 54538, 1901, 5175,	142	61	15360	7.09305	1	0.84841	30.036
GOTERM_BP_ALL	GO:0051270~regulation of cell motility	4	0.0227	0.0265172	3908, 54538, 1901, 5175,	142	70	15360	6.18109	1	0.91236	40.1972
GOTERM_BP_ALL	GO:0040012~regulation of locomotion	4	0.0227	0.0305884	3908, 54538, 1901, 5175,	142	74	15360	5.84697	1	0.934148	44.8044
GOTERM_BP_ALL	GO:0040011~locomotion	4	0.0227	0.0316547	3908, 54538, 1901, 5175,	142	75	15360	5.76901	1	0.937372	45.9543
Functional Group 13	Median: 0.02723231299600173	Geo: 0.018398535353491695	3908, 54538, 858, 9353, 8611, 4692, 9638, 1901, 5175, 1910, 5168, 3479, 10231, 51232, 23090, 1028, 6414, 5376, 54510, 55075, 8835, 5519, 23531, 54861,
Category	Term	Count	%	PValue	Genes	List Total	Pop Hits	Pop Total	Fold Enrichment	Bonferroni	Benjamini	FDR
GOTERM_BP_ALL	GO:0016477~cell migration	10	0.0568	0.000894224	3908, 54538, 858, 9353, 8611, 4692, 9638, 1901, 5175, 1910,	142	271	15360	3.99148	0.990908	0.22982	1.69684
GOTERM_BP_ALL	GO:0051674~localization of cell	12	0.0682	0.00174317	3908, 5168, 54538, 3479, 858, 9353, 8611, 4692, 9638, 1901, 5175, 1910,	142	421	15360	3.0832	0.999896	0.317465	3.28248
GOTERM_BP_ALL	GO:0006928~cell motility	12	0.0682	0.00174317	3908, 5168, 54538, 3479, 858, 9353, 8611, 4692, 9638, 1901, 5175, 1910,	142	421	15360	3.0832	0.999896	0.317465	3.28248
GOTERM_BP_ALL	GO:0007399~nervous system development	14	0.0795	0.0272323	3479, 858, 4692, 10231, 1901, 9638, 51232, 23090, 9353, 1028, 6414, 5376, 54510, 1910,	142	780	15360	1.9415	1	0.914453	41.032
GOTERM_BP_ALL	GO:0048699~generation of neurons	6	0.0341	0.12738	858, 1028, 9353, 4692, 9638, 1901,	142	289	15360	2.24572	1	0.999377	92.6211
GOTERM_BP_ALL	GO:0022008~neurogenesis	6	0.0341	0.159701	858, 1028, 9353, 4692, 9638, 1901,	142	312	15360	2.08017	1	0.999805	96.4155
GOTERM_BP_ALL	GO:0048468~cell development	13	0.0739	0.474093	55075, 3479, 8835, 5519, 858, 4692, 1901, 9638, 23531, 54861, 9353, 1028, 1910,	142	1245	15360	1.12948	1	1	99.9995
Functional Group 14	Median: 0.05674783379193622	Geo: 0.03316475758734061	185, 857, 858, 3043, 4023, 6387, 1910, 10253,
Category	Term	Count	%	PValue	Genes	List Total	Pop Hits	Pop Total	Fold Enrichment	Bonferroni	Benjamini	FDR
GOTERM_BP_ALL	GO:0003013~circulatory system process	7	0.0398	0.00442672	185, 857, 858, 3043, 4023, 6387, 1910,	142	167	15360	4.53403	1	0.476642	8.13688
GOTERM_BP_ALL	GO:0008015~blood circulation	7	0.0398	0.00442672	185, 857, 858, 3043, 4023, 6387, 1910,	142	167	15360	4.53403	1	0.476642	8.13688
GOTERM_BP_ALL	GO:0050880~regulation of blood vessel size	3	0.017	0.0567478	857, 858, 3043,	142	42	15360	7.72636	1	0.988304	67.2935
GOTERM_BP_ALL	GO:0035150~regulation of tube size	3	0.017	0.0567478	857, 858, 3043,	142	42	15360	7.72636	1	0.988304	67.2935
GOTERM_BP_ALL	GO:0003018~vascular process in circulatory system	3	0.017	0.0591674	857, 858, 3043,	142	43	15360	7.54668	1	0.987594	68.8617
GOTERM_BP_ALL	GO:0035239~tube morphogenesis	4	0.0227	0.0772228	857, 858, 3043, 10253,	142	108	15360	4.00626	1	0.995228	78.5065
GOTERM_BP_ALL	GO:0035295~tube development	4	0.0227	0.153055	857, 858, 3043, 10253,	142	147	15360	2.94337	1	0.999791	95.8324
Functional Group 15	Median: 0.19881604815055648	Geo: 0.05500892244846682	284119, 857, 858, 8436, 2878, 7106, 2331, 266812,
Category	Term	Count	%	PValue	Genes	List Total	Pop Hits	Pop Total	Fold Enrichment	Bonferroni	Benjamini	FDR
GOTERM_CC_ALL	GO:0005901~caveola	4	0.0227	0.000552576	284119, 857, 858, 8436,	146	18	15857	24.1355	0.381073	0.0914939	0.853865
GOTERM_CC_ALL	GO:0016599~caveolar membrane	3	0.017	0.00806494	284119, 857, 858,	146	15	15857	21.7219	0.999114	0.690086	11.806
GOTERM_BP_ALL	GO:0051259~protein oligomerization	3	0.017	0.110915	2878, 857, 858,	142	62	15360	5.23398	1	0.998786	89.4491
GOTERM_BP_ALL	GO:0006461~protein complex assembly	5	0.0284	0.286717	2878, 7106, 2331, 857, 858,	142	295	15360	1.83337	1	0.999998	99.8441
GOTERM_BP_ALL	GO:0065003~macromolecular complex assembly	7	0.0398	0.409225	284119, 2878, 7106, 2331, 857, 858, 266812,	142	560	15360	1.35211	1	1	99.9958
GOTERM_BP_ALL	GO:0022607~cellular component assembly	7	0.0398	0.477748	284119, 2878, 7106, 2331, 857, 858, 266812,	142	602	15360	1.25778	1	1	99.9996
Functional Group 16	Median: 0.03145483058925253	Geo: 0.060895132769692294	3908, 30008, 3913, 667, 7373, 287, 51065, 857,
Category	Term	Count	%	PValue	Genes	List Total	Pop Hits	Pop Total	Fold Enrichment	Bonferroni	Benjamini	FDR
GOTERM_CC_ALL	GO:0044420~extracellular matrix part	5	0.0284	0.0206431	3908, 30008, 3913, 667, 7373,	146	114	15857	4.76358	1	0.778828	27.6475
GOTERM_CC_ALL	GO:0005604~basement membrane	4	0.0227	0.0292623	3908, 30008, 3913, 667,	146	73	15857	5.95121	1	0.862342	36.92
SP_PIR_KEYWORDS	basement membrane	3	0.017	0.0336473	3908, 3913, 667,	155	33	17599	10.322	1	0.838664	42.0258
GOTERM_MF_ALL	GO:0005198~structural molecule activity	8	0.0455	0.676543	287, 51065, 3908, 30008, 857, 3913, 667, 7373,	150	895	16968	1.01113	1	1	100
Functional Group 17	Median: 0.07366467510712268	Geo: 0.06524647742460694	4035, 4053, 57124, 22918, 9353, 7056, 5627, 9936, 7049, 26577, 4023,
Category	Term	Count	%	PValue	Genes	List Total	Pop Hits	Pop Total	Fold Enrichment	Bonferroni	Benjamini	FDR
INTERPRO	IPR006209:EGF-like	7	0.0398	0.00267442	4035, 4053, 57124, 22918, 9353, 7056, 5627,	156	159	17845	5.03608	1	0.958005	5.05468
INTERPRO	IPR001304:C-type lectin	4	0.0227	0.0485982	57124, 22918, 9936, 7056,	156	94	17845	4.8677	1	1	61.8986
GOTERM_MF_ALL	GO:0030246~carbohydrate binding	7	0.0398	0.0711591	7049, 57124, 22918, 26577, 9936, 4023, 7056,	150	330	16968	2.39952	1	1	73.3684
SMART	SM00034:CLECT	4	0.0227	0.0761702	57124, 22918, 9936, 7056,	105	94	9899	4.01175	1	0.999933	69.0249
GOTERM_MF_ALL	GO:0005529~sugar binding	4	0.0227	0.285509	57124, 22918, 9936, 7056,	150	212	16968	2.13434	1	1	99.7584
SP_PIR_KEYWORDS	lectin	3	0.017	0.383581	57124, 22918, 9936,	155	151	17599	2.2558	1	0.999941	99.955
Functional Group 18	Median: 0.08177734362285632	Geo: 0.0881862486117165	2331, 1634, 9353, 23768, 26234, 1842,
Category	Term	Count	%	PValue	Genes	List Total	Pop Hits	Pop Total	Fold Enrichment	Bonferroni	Benjamini	FDR
INTERPRO	IPR000372:Leucine-rich repeat, cysteine-rich flanking region, N-terminal	4	0.0227	0.0524756	2331, 1634, 9353, 23768,	156	97	17845	4.71716	1	1	64.7962
SP_PIR_KEYWORDS	leucine-rich repeat	6	0.0341	0.0746	26234, 2331, 1634, 9353, 23768, 1842,	155	256	17599	2.66114	1	0.963332	70.9141
INTERPRO	IPR001611:Leucine-rich repeat	6	0.0341	0.0815973	26234, 2331, 1634, 9353, 23768, 1842,	156	265	17845	2.58999	1	1	80.7689
SMART	SM00013:LRRNT	4	0.0227	0.0819574	2331, 1634, 9353, 23768,	105	97	9899	3.88768	1	0.999398	71.7745
INTERPRO	IPR003591:Leucine-rich repeat, typical subtype	4	0.0227	0.109501	2331, 1634, 9353, 23768,	156	133	17845	3.44033	1	1	89.4203
SMART	SM00369:LRR_TYP	4	0.0227	0.164069	2331, 1634, 9353, 23768,	105	133	9899	2.83537	1	0.999949	92.9419
Functional Group 19	Median: 0.08629926411725782	Geo: 0.09228112514724915	3908, 9353, 5627,
Category	Term	Count	%	PValue	Genes	List Total	Pop Hits	Pop Total	Fold Enrichment	Bonferroni	Benjamini	FDR
INTERPRO	IPR012680:Laminin G, subdomain 2	3	0.017	0.0582067	3908, 9353, 5627,	156	45	17845	7.62607	1	1	68.6991
INTERPRO	IPR001791:Laminin G	3	0.017	0.0725079	3908, 9353, 5627,	156	51	17845	6.72888	1	1	76.7273
SMART	SM00282:LamG	3	0.017	0.100091	3908, 9353, 5627,	105	51	9899	5.54566	1	0.999665	78.9876
INTERPRO	IPR013320:Concanavalin A-like lectin/glucanase, subgroup	3	0.017	0.171672	3908, 9353, 5627,	156	86	17845	3.99038	1	1	97.3957
Functional Group 20	Median: 0.13832559584155457	Geo: 0.09373905358807186	5577, 5168, 1958, 9353, 6414, 1901, 6387, 5376, 4128, 2878, 858, 847, 7056,
Category	Term	Count	%	PValue	Genes	List Total	Pop Hits	Pop Total	Fold Enrichment	Bonferroni	Benjamini	FDR
GOTERM_BP_ALL	GO:0007610~behavior	9	0.0511	0.0108388	5577, 5168, 1958, 9353, 6414, 1901, 6387, 5376, 4128,	142	328	15360	2.96805	1	0.711983	18.818
GOTERM_BP_ALL	GO:0007626~locomotory behavior	5	0.0284	0.109401	5168, 9353, 6414, 1901, 6387,	142	198	15360	2.73154	1	0.998756	89.0999
SP_PIR_KEYWORDS	chemotaxis	3	0.017	0.119416	5168, 9353, 6387,	155	68	17599	5.0092	1	0.989098	86.8088
GOTERM_BP_ALL	GO:0006935~chemotaxis	4	0.0227	0.157235	5168, 9353, 1901, 6387,	142	149	15360	2.90387	1	0.999808	96.2088
GOTERM_BP_ALL	GO:0042330~taxis	4	0.0227	0.157235	5168, 9353, 1901, 6387,	142	149	15360	2.90387	1	0.999808	96.2088
GOTERM_BP_ALL	GO:0042221~response to chemical stimulus	9	0.0511	0.193803	2878, 5168, 858, 9353, 6414, 1901, 847, 6387, 7056,	142	606	15360	1.60647	1	0.999951	98.3773
Functional Group 21	Median: 0.12632598657790503	Geo: 0.0973198999484499	1112, 4053, 80310, 27244, 8434, 50486, 5519, 1028, 4692, 23328, 667, 23741, 6867,
Category	Term	Count	%	PValue	Genes	List Total	Pop Hits	Pop Total	Fold Enrichment	Bonferroni	Benjamini	FDR
GOTERM_BP_ALL	GO:0000074~regulation of progression through cell cycle	11	0.0625	0.0232126	1112, 4053, 80310, 27244, 8434, 50486, 5519, 1028, 4692, 23328, 667,	142	526	15360	2.26209	1	0.893922	36.1919
GOTERM_BP_ALL	GO:0051726~regulation of cell cycle	11	0.0625	0.0240256	1112, 4053, 80310, 27244, 8434, 50486, 5519, 1028, 4692, 23328, 667,	142	529	15360	2.24926	1	0.893712	37.2001
GOTERM_BP_ALL	GO:0007049~cell cycle	13	0.0739	0.119849	1112, 4053, 23741, 8434, 27244, 5519, 4692, 23328, 667, 6867, 80310, 50486, 1028,	142	894	15360	1.57293	1	0.999142	91.3026
GOTERM_BP_ALL	GO:0045786~negative regulation of progression through cell cycle	5	0.0284	0.126326	27244, 8434, 1028, 23328, 667,	142	209	15360	2.58778	1	0.999383	92.4487
GOTERM_BP_ALL	GO:0022402~cell cycle process	11	0.0625	0.15089	1112, 4053, 80310, 27244, 8434, 50486, 5519, 1028, 4692, 23328, 667,	142	749	15360	1.5886	1	0.999781	95.6239
SP_PIR_KEYWORDS	anti-oncogene	3	0.017	0.221273	8434, 1028, 23328,	155	101	17599	3.37253	1	0.999102	98.1382
SP_PIR_KEYWORDS	cell cycle	6	0.0341	0.29329	1112, 23741, 8434, 50486, 1028, 23328,	155	412	17599	1.65352	1	0.99988	99.6031
Functional Group 22	Median: 0.13107557052558466	Geo: 0.11956767238913979	2273, 166336, 4005,
Category	Term	Count	%	PValue	Genes	List Total	Pop Hits	Pop Total	Fold Enrichment	Bonferroni	Benjamini	FDR
UP_SEQ_FEATURE	domain:LIM zinc-binding 1	3	0.017	0.0801744	2273, 166336, 4005,	136	42	12056	6.33193	1	1	83.6765
UP_SEQ_FEATURE	domain:LIM zinc-binding 2	3	0.017	0.0801744	2273, 166336, 4005,	136	42	12056	6.33193	1	1	83.6765
SP_PIR_KEYWORDS	lim domain	3	0.017	0.131076	2273, 166336, 4005,	155	72	17599	4.73091	1	0.990724	89.332
INTERPRO	IPR001781:Zinc finger, LIM-type	3	0.017	0.141306	2273, 166336, 4005,	156	76	17845	4.51544	1	1	94.7694
SMART	SM00132:LIM	3	0.017	0.205266	2273, 166336, 4005,	105	80	9899	3.53536	1	0.999991	96.6579
Functional Group 23	Median: 0.05342062485025749	Geo: 0.12137507825756648	4286, 3479, 10253, 5376, 1910, 858, 9353, 4692, 2202, 3913, 1901, 4128,
Category	Term	Count	%	PValue	Genes	List Total	Pop Hits	Pop Total	Fold Enrichment	Bonferroni	Benjamini	FDR
GOTERM_BP_ALL	GO:0007605~sensory perception of sound	5	0.0284	0.0366531	4286, 3479, 10253, 5376, 1910,	142	136	15360	3.9768	1	0.951119	51.0485
GOTERM_BP_ALL	GO:0050954~sensory perception of mechanical stimulus	5	0.0284	0.0374924	4286, 3479, 10253, 5376, 1910,	142	137	15360	3.94777	1	0.952261	51.858
SP_PIR_KEYWORDS	deafness	4	0.0227	0.0534206	4286, 3479, 5376, 1910,	155	97	17599	4.68214	1	0.930064	58.292
GOTERM_BP_ALL	GO:0050877~neurological system process	12	0.0682	0.530195	4286, 3479, 858, 9353, 4692, 2202, 3913, 1901, 10253, 5376, 4128, 1910,	142	1185	15360	1.09538	1	1	99.9999
GOTERM_BP_ALL	GO:0007600~sensory perception	8	0.0455	0.676782	4286, 3479, 9353, 4692, 2202, 10253, 5376, 1910,	142	856	15360	1.01093	1	1	100
Functional Group 24	Median: 0.13096030926044705	Geo: 0.13860868636683635	6453, 152503, 10580, 23328, 667, 23371, 858, 5175,
Category	Term	Count	%	PValue	Genes	List Total	Pop Hits	Pop Total	Fold Enrichment	Bonferroni	Benjamini	FDR
INTERPRO	IPR000108:Neutrophil cytosol factor 2	3	0.017	0.053686	6453, 152503, 10580,	156	43	17845	7.98077	1	1	65.6571
SP_PIR_KEYWORDS	SH3 domain	5	0.0284	0.117337	6453, 23328, 152503, 667, 10580,	155	213	17599	2.6653	1	0.991363	86.3037
INTERPRO	IPR001452:Src homology-3	5	0.0284	0.13096	6453, 23328, 152503, 667, 10580,	156	224	17845	2.55337	1	1	93.4039
SMART	SM00326:SH3	5	0.0284	0.209303	6453, 23328, 152503, 667, 10580,	105	224	9899	2.10438	1	0.999983	96.9005
GOTERM_CC_ALL	GO:0030054~cell junction	6	0.0341	0.296307	6453, 23371, 858, 667, 5175, 10580,	146	396	15857	1.6456	1	0.999998	99.5712
Functional Group 25	Median: 0.2025852791135301	Geo: 0.1509312222745805	858, 667, 10580, 23500, 10395, 1901, 6387, 57381, 6453, 23371, 5175,
Category	Term	Count	%	PValue	Genes	List Total	Pop Hits	Pop Total	Fold Enrichment	Bonferroni	Benjamini	FDR
GOTERM_CC_ALL	GO:0030055~cell-matrix junction	3	0.017	0.0427233	858, 667, 10580,	146	36	15857	9.0508	1	0.892404	49.2067
GOTERM_CC_ALL	GO:0016323~basolateral plasma membrane	3	0.017	0.195677	858, 667, 10580,	146	89	15857	3.661	1	0.999921	96.5897
GOTERM_BP_ALL	GO:0007010~cytoskeleton organization and biogenesis	8	0.0455	0.209493	23500, 10395, 858, 1901, 6387, 667, 10580, 57381,	142	526	15360	1.64516	1	0.999963	98.8858
GOTERM_CC_ALL	GO:0030054~cell junction	6	0.0341	0.296307	6453, 23371, 858, 667, 5175, 10580,	146	396	15857	1.6456	1	0.999998	99.5712
Functional Group 26	Median: 0.14134323885856798	Geo: 0.15143028820171706	2690, 54538, 3953, 2162, 7373, 23768,
Category	Term	Count	%	PValue	Genes	List Total	Pop Hits	Pop Total	Fold Enrichment	Bonferroni	Benjamini	FDR
INTERPRO	IPR008957:Fibronectin, type III-like fold	5	0.0284	0.0839904	2690, 54538, 3953, 2162, 7373,	156	190	17845	3.01029	1	1	81.7166
INTERPRO	IPR003961:Fibronectin, type III	5	0.0284	0.0858073	2690, 54538, 3953, 23768, 7373,	156	191	17845	2.99453	1	1	82.4063
SMART	SM00060:FN3	5	0.0284	0.141343	2690, 54538, 3953, 23768, 7373,	105	191	9899	2.46796	1	0.999966	89.5042
UP_SEQ_FEATURE	domain:Fibronectin type-III 1	3	0.017	0.279587	54538, 3953, 7373,	136	93	12056	2.85958	1	1	99.9185
UP_SEQ_FEATURE	domain:Fibronectin type-III 2	3	0.017	0.279587	54538, 3953, 7373,	136	93	12056	2.85958	1	1	99.9185
Functional Group 27	Median: 0.1793631307141504	Geo: 0.15183929037613217	51232, 1471, 8434, 1028, 11142, 5627,
Category	Term	Count	%	PValue	Genes	List Total	Pop Hits	Pop Total	Fold Enrichment	Bonferroni	Benjamini	FDR
GOTERM_MF_ALL	GO:0004857~enzyme inhibitor activity	6	0.0341	0.106581	51232, 1471, 8434, 1028, 11142, 5627,	150	285	16968	2.38147	1	1	86.734
GOTERM_MF_ALL	GO:0004866~endopeptidase inhibitor activity	4	0.0227	0.179363	51232, 1471, 8434, 5627,	150	166	16968	2.72578	1	1	97.1074
GOTERM_MF_ALL	GO:0030414~protease inhibitor activity	4	0.0227	0.183122	51232, 1471, 8434, 5627,	150	168	16968	2.69333	1	1	97.3359
Functional Group 28	Median: 0.14597429307406906	Geo: 0.17328832021913917	1112, 4212, 23090, 857, 23741, 5519, 1958, 1028, 5204, 2034, 1901, 4094, 2908,
Category	Term	Count	%	PValue	Genes	List Total	Pop Hits	Pop Total	Fold Enrichment	Bonferroni	Benjamini	FDR
GOTERM_BP_ALL	GO:0009892~negative regulation of metabolic process	8	0.0455	0.106935	1112, 4212, 23090, 857, 23741, 5519, 1958, 1028,	142	436	15360	1.98475	1	0.998643	88.5079
GOTERM_BP_ALL	GO:0045892~negative regulation of transcription, DNA-dependent	5	0.0284	0.135998	1112, 4212, 23741, 1958, 1028,	142	215	15360	2.51556	1	0.999573	93.8971
GOTERM_MF_ALL	GO:0016564~transcription repressor activity	5	0.0284	0.139639	1112, 4212, 23090, 23741, 5204,	150	227	16968	2.49163	1	1	93.2508
GOTERM_BP_ALL	GO:0016481~negative regulation of transcription	6	0.0341	0.142436	1112, 4212, 23090, 23741, 1958, 1028,	142	300	15360	2.16338	1	0.999688	94.7107
GOTERM_BP_ALL	GO:0031324~negative regulation of cellular metabolic process	7	0.0398	0.145974	1112, 4212, 23090, 23741, 5519, 1958, 1028,	142	387	15360	1.95655	1	0.999728	95.1129
GOTERM_BP_ALL	GO:0000122~negative regulation of transcription from RNA polymerase II promoter	4	0.0227	0.159518	4212, 23741, 1958, 1028,	142	150	15360	2.88451	1	0.999818	96.4005
GOTERM_BP_ALL	GO:0045934~negative regulation of nucleobase, nucleoside, nucleotide and nucleic acid metabolic process	6	0.0341	0.18397	1112, 4212, 23090, 23741, 1958, 1028,	142	328	15360	1.9787	1	0.999928	97.9538
GOTERM_BP_ALL	GO:0006357~regulation of transcription from RNA polymerase II promoter	7	0.0398	0.272742	2034, 4212, 23741, 1958, 1028, 1901, 4094,	142	476	15360	1.59072	1	0.999996	99.774
GOTERM_BP_ALL	GO:0006366~transcription from RNA polymerase II promoter	8	0.0455	0.416923	2034, 4212, 23741, 1958, 1028, 2908, 1901, 4094,	142	669	15360	1.2935	1	1	99.9967
Functional Group 29	Median: 0.19689669835921084	Geo: 0.17680938386404849	26234, 2331, 1634, 9353, 23768, 1842, 55075,
Category	Term	Count	%	PValue	Genes	List Total	Pop Hits	Pop Total	Fold Enrichment	Bonferroni	Benjamini	FDR
SP_PIR_KEYWORDS	leucine-rich repeat	6	0.0341	0.0746	26234, 2331, 1634, 9353, 23768, 1842,	155	256	17599	2.66114	1	0.963332	70.9141
INTERPRO	IPR001611:Leucine-rich repeat	6	0.0341	0.0815973	26234, 2331, 1634, 9353, 23768, 1842,	156	265	17845	2.58999	1	1	80.7689
UP_SEQ_FEATURE	repeat:LRR 10	3	0.017	0.133664	9353, 23768, 1842,	136	57	12056	4.66563	1	1	95.5487
UP_SEQ_FEATURE	repeat:LRR 4	4	0.0227	0.154063	26234, 9353, 23768, 1842,	136	121	12056	2.93048	1	1	97.3451
UP_SEQ_FEATURE	repeat:LRR 9	3	0.017	0.164726	9353, 23768, 1842,	136	65	12056	4.0914	1	1	97.9837
UP_SEQ_FEATURE	repeat:LRR 3	4	0.0227	0.184201	26234, 9353, 23768, 1842,	136	132	12056	2.68627	1	1	98.7912
UP_SEQ_FEATURE	repeat:LRR 8	3	0.017	0.196897	9353, 23768, 1842,	136	73	12056	3.64303	1	1	99.1398
UP_SEQ_FEATURE	repeat:LRR 1	4	0.0227	0.207025	26234, 9353, 23768, 1842,	136	140	12056	2.53277	1	1	99.3468
UP_SEQ_FEATURE	repeat:LRR 2	4	0.0227	0.207025	26234, 9353, 23768, 1842,	136	140	12056	2.53277	1	1	99.3468
COG_ONTOLOGY	Function unknown	4	0.0227	0.209504	55075, 1634, 9353, 1842,	24	199	2879	2.41122	1	0.999949	91.9819
UP_SEQ_FEATURE	repeat:LRR 7	3	0.017	0.242186	9353, 23768, 1842,	136	84	12056	3.16597	1	1	99.7557
UP_SEQ_FEATURE	repeat:LRR 6	3	0.017	0.300337	9353, 23768, 1842,	136	98	12056	2.71369	1	1	99.9568
UP_SEQ_FEATURE	repeat:LRR 5	3	0.017	0.33741	9353, 23768, 1842,	136	107	12056	2.48543	1	1	99.9867
Functional Group 30	Median: 0.24185369721451463	Geo: 0.1854135940435273	7049, 57124, 22918, 26577, 9936, 4023, 7056,
Category	Term	Count	%	PValue	Genes	List Total	Pop Hits	Pop Total	Fold Enrichment	Bonferroni	Benjamini	FDR
GOTERM_MF_ALL	GO:0030246~carbohydrate binding	7	0.0398	0.0711591	7049, 57124, 22918, 26577, 9936, 4023, 7056,	150	330	16968	2.39952	1	1	73.3684
GOTERM_MF_ALL	GO:0005539~glycosaminoglycan binding	3	0.017	0.235358	7049, 26577, 4023,	150	105	16968	3.232	1	1	99.185
GOTERM_MF_ALL	GO:0030247~polysaccharide binding	3	0.017	0.248349	7049, 26577, 4023,	150	109	16968	3.11339	1	1	99.4005
GOTERM_MF_ALL	GO:0001871~pattern binding	3	0.017	0.284147	7049, 26577, 4023,	150	120	16968	2.828	1	1	99.75
Functional Group 31	Median: 0.19965081312489055	Geo: 0.19541971403262734	57659, 92999, 115207, 26137,
Category	Term	Count	%	PValue	Genes	List Total	Pop Hits	Pop Total	Fold Enrichment	Bonferroni	Benjamini	FDR
INTERPRO	IPR000210:BTB/POZ-like	4	0.0227	0.158308	57659, 92999, 115207, 26137,	156	158	17845	2.89598	1	1	96.4492
INTERPRO	IPR011333:BTB/POZ fold	4	0.0227	0.165495	57659, 92999, 115207, 26137,	156	161	17845	2.84201	1	1	96.9926
SMART	SM00225:BTB	4	0.0227	0.233807	57659, 92999, 115207, 26137,	105	159	9899	2.37173	1	0.99999	98.0544
INTERPRO	IPR013069:BTB/POZ	3	0.017	0.238083	57659, 92999, 26137,	156	107	17845	3.20723	1	1	99.4839
Functional Group 32	Median: 0.24489285011069	Geo: 0.20304206127996588	948, 5577, 3479, 10873, 4023, 32, 4035, 5168, 57678, 5519, 8611, 23768, 11343, 80310,
Category	Term	Count	%	PValue	Genes	List Total	Pop Hits	Pop Total	Fold Enrichment	Bonferroni	Benjamini	FDR
GOTERM_BP_ALL	GO:0032787~monocarboxylic acid metabolic process	6	0.0341	0.0743918	948, 5577, 3479, 10873, 4023, 32,	142	244	15360	2.65989	1	0.994523	77.2093
GOTERM_BP_ALL	GO:0006629~lipid metabolic process	11	0.0625	0.164671	948, 5577, 4035, 5168, 57678, 5519, 8611, 4023, 23768, 32, 11343,	142	764	15360	1.55741	1	0.999842	96.8
GOTERM_BP_ALL	GO:0006631~fatty acid metabolic process	4	0.0227	0.217231	948, 5577, 4023, 32,	142	175	15360	2.47243	1	0.999971	99.077
GOTERM_BP_ALL	GO:0019752~carboxylic acid metabolic process	8	0.0455	0.272554	948, 5577, 80310, 3479, 5519, 10873, 4023, 32,	142	572	15360	1.51285	1	0.999997	99.7729
GOTERM_BP_ALL	GO:0006082~organic acid metabolic process	8	0.0455	0.276844	948, 5577, 80310, 3479, 5519, 10873, 4023, 32,	142	575	15360	1.50496	1	0.999997	99.7972
GOTERM_BP_ALL	GO:0044255~cellular lipid metabolic process	8	0.0455	0.34895	948, 5577, 57678, 5519, 8611, 4023, 23768, 32,	142	624	15360	1.38678	1	1	99.9728
Functional Group 33	Median: 0.21644593842868948	Geo: 0.20602778854041542	1112, 4212, 23090, 23741, 5204, 2034, 2878, 5168, 9079,
Category	Term	Count	%	PValue	Genes	List Total	Pop Hits	Pop Total	Fold Enrichment	Bonferroni	Benjamini	FDR
GOTERM_MF_ALL	GO:0016564~transcription repressor activity	5	0.0284	0.139639	1112, 4212, 23090, 23741, 5204,	150	227	16968	2.49163	1	1	93.2508
GOTERM_MF_ALL	GO:0008134~transcription factor binding	7	0.0398	0.165017	2034, 2878, 5168, 4212, 23741, 5204, 9079,	150	420	16968	1.88533	1	1	96.0537
GOTERM_MF_ALL	GO:0003714~transcription corepressor activity	3	0.017	0.267875	4212, 23741, 5204,	150	115	16968	2.95096	1	1	99.626
GOTERM_MF_ALL	GO:0003712~transcription cofactor activity	5	0.0284	0.291901	2034, 4212, 23741, 5204, 9079,	150	311	16968	1.81865	1	1	99.7943
Functional Group 34	Median: 0.30751114362002296	Geo: 0.20777108391367713	948, 4035, 185, 2791, 57088, 857, 8434, 166336, 1901, 4023, 1910, 57381, 8611, 5519, 10231, 2690, 3953, 2908, 6387, 221395, 5168, 9590, 9353,
Category	Term	Count	%	PValue	Genes	List Total	Pop Hits	Pop Total	Fold Enrichment	Bonferroni	Benjamini	FDR
SP_PIR_KEYWORDS	lipoprotein	12	0.0682	0.0194685	948, 4035, 185, 2791, 57088, 857, 8434, 166336, 1901, 4023, 1910, 57381,	155	615	17599	2.21545	1	0.708534	26.8868
SP_PIR_KEYWORDS	Palmitate	6	0.0341	0.023443	948, 185, 57088, 857, 1901, 1910,	155	185	17599	3.68244	1	0.735771	31.4671
UP_SEQ_FEATURE	lipid moiety-binding region:S-palmitoyl cysteine	6	0.0341	0.0234466	948, 185, 57088, 857, 1901, 1910,	136	145	12056	3.66815	1	1	40.2252
GOTERM_BP_ALL	GO:0007200~G-protein signaling, coupled to IP3 second messenger (phospholipase C activating)	4	0.0227	0.0338452	185, 8611, 1901, 1910,	142	77	15360	5.61917	1	0.943384	48.2458
GOTERM_BP_ALL	GO:0048015~phosphoinositide-mediated signaling	4	0.0227	0.0739206	185, 8611, 1901, 1910,	142	106	15360	4.08185	1	0.9947	76.9863
GOTERM_BP_ALL	GO:0019932~second-messenger-mediated signaling	6	0.0341	0.0785049	185, 5519, 10231, 8611, 1901, 1910,	142	248	15360	2.61699	1	0.995024	79.0706
KEGG_PATHWAY	hsa04080:Neuroactive ligand-receptor interaction	6	0.0341	0.180675	185, 2690, 3953, 2908, 1901, 1910,	51	254	4214	1.95183	1	0.999668	91.7894
GOTERM_BP_ALL	GO:0048878~chemical homeostasis	5	0.0284	0.246227	185, 857, 1901, 6387, 1910,	142	275	15360	1.96671	1	0.999992	99.5516
GOTERM_BP_ALL	GO:0050801~ion homeostasis	4	0.0227	0.368796	185, 1901, 6387, 1910,	142	236	15360	1.83337	1	1	99.985
GOTERM_BP_ALL	GO:0042592~homeostatic process	5	0.0284	0.537192	185, 857, 1901, 6387, 1910,	142	418	15360	1.29389	1	1	100
GOTERM_BP_ALL	GO:0007186~G-protein coupled receptor protein signaling pathway	10	0.0568	0.742009	221395, 185, 5168, 2791, 9590, 9353, 8611, 1901, 6387, 1910,	142	1155	15360	0.936528	1	1	100
SP_PIR_KEYWORDS	transducer	5	0.0284	0.953202	221395, 185, 2791, 1901, 1910,	155	881	17599	0.644392	1	1	100
GOTERM_MF_ALL	GO:0004930~G-protein coupled receptor activity	5	0.0284	0.970915	221395, 185, 9353, 1901, 1910,	150	953	16968	0.593494	1	1	100
GOTERM_MF_ALL	GO:0001584~rhodopsin-like receptor activity	4	0.0227	0.978593	185, 9353, 1901, 1910,	150	828	16968	0.546473	1	1	100
SP_PIR_KEYWORDS	g-protein coupled receptor	4	0.0227	0.978682	221395, 185, 1901, 1910,	155	832	17599	0.545875	1	1	100
INTERPRO	IPR000276:Rhodopsin-like GPCR superfamily	3	0.017	0.989939	185, 1901, 1910,	156	747	17845	0.459402	1	1	100
Functional Group 35	Median: 0.3696529165626834	Geo: 0.23463790527767672	23500, 1901, 6387, 667, 10580, 57381, 10395, 858, 4692, 9638, 2908, 266812,
Category	Term	Count	%	PValue	Genes	List Total	Pop Hits	Pop Total	Fold Enrichment	Bonferroni	Benjamini	FDR
GOTERM_BP_ALL	GO:0030036~actin cytoskeleton organization and biogenesis	6	0.0341	0.0451391	23500, 1901, 6387, 667, 10580, 57381,	142	211	15360	3.0759	1	0.971811	58.6707
GOTERM_BP_ALL	GO:0030029~actin filament-based process	6	0.0341	0.0573949	23500, 1901, 6387, 667, 10580, 57381,	142	226	15360	2.87174	1	0.98661	67.7201
GOTERM_BP_ALL	GO:0007010~cytoskeleton organization and biogenesis	8	0.0455	0.209493	23500, 10395, 858, 1901, 6387, 667, 10580, 57381,	142	526	15360	1.64516	1	0.999963	98.8858
GOTERM_MF_ALL	GO:0008092~cytoskeletal protein binding	5	0.0284	0.529813	23500, 4692, 9638, 667, 10580,	150	433	16968	1.30624	1	1	99.9999
GOTERM_MF_ALL	GO:0003779~actin binding	3	0.017	0.746607	23500, 667, 10580,	150	302	16968	1.12371	1	1	100
GOTERM_BP_ALL	GO:0006996~organelle organization and biogenesis	10	0.0568	0.777282	23500, 10395, 858, 2908, 1901, 6387, 667, 10580, 266812, 57381,	142	1195	15360	0.90518	1	1	100
Functional Group 36	Median: 0.5015595024593216	Geo: 0.2474094627964897	2878, 10873, 847, 2327, 64397, 79901, 4128, 3953, 216, 2157, 253827,
Category	Term	Count	%	PValue	Genes	List Total	Pop Hits	Pop Total	Fold Enrichment	Bonferroni	Benjamini	FDR
GOTERM_BP_ALL	GO:0006800~oxygen and reactive oxygen species metabolic process	4	0.0227	0.00861695	2878, 10873, 847, 2327,	142	46	15360	9.406	1	0.63594	15.2577
SP_PIR_KEYWORDS	nadp	3	0.017	0.331138	10873, 847, 2327,	155	135	17599	2.52315	1	0.999891	99.8348
GOTERM_BP_ALL	GO:0006118~electron transport	6	0.0341	0.451581	64397, 10873, 79901, 847, 2327, 4128,	142	480	15360	1.35211	1	1	99.999
GOTERM_BP_ALL	GO:0006091~generation of precursor metabolites and energy	7	0.0398	0.551538	64397, 3953, 10873, 79901, 847, 2327, 4128,	142	649	15360	1.16669	1	1	100
SP_PIR_KEYWORDS	oxidoreductase	6	0.0341	0.556253	216, 2878, 10873, 847, 2327, 4128,	155	567	17599	1.2015	1	0.999999	99.9998
GOTERM_MF_ALL	GO:0016491~oxidoreductase activity	9	0.0511	0.580165	216, 2878, 2157, 253827, 10873, 79901, 847, 2327, 4128,	150	934	16968	1.09002	1	1	100
Functional Group 37	Median: 0.30610329249882867	Geo: 0.24990845499554631	6453, 3479, 1901, 5175, 55701, 57381, 2669,
Category	Term	Count	%	PValue	Genes	List Total	Pop Hits	Pop Total	Fold Enrichment	Bonferroni	Benjamini	FDR
GOTERM_BP_ALL	GO:0007265~Ras protein signal transduction	6	0.0341	0.0938428	6453, 3479, 1901, 5175, 55701, 57381,	142	262	15360	2.47715	1	0.997571	84.8187
GOTERM_BP_ALL	GO:0007266~Rho protein signal transduction	4	0.0227	0.0946719	6453, 5175, 55701, 57381,	142	118	15360	3.66675	1	0.997537	85.0822
GOTERM_BP_ALL	GO:0007264~small GTPase mediated signal transduction	7	0.0398	0.306103	6453, 2669, 3479, 1901, 5175, 55701, 57381,	142	497	15360	1.52351	1	0.999999	99.908
GOTERM_BP_ALL	GO:0046578~regulation of Ras protein signal transduction	3	0.017	0.542299	6453, 1901, 55701,	142	197	15360	1.64724	1	1	100
GOTERM_BP_ALL	GO:0051056~regulation of small GTPase mediated signal transduction	3	0.017	0.66096	6453, 1901, 55701,	142	245	15360	1.32452	1	1	100
Functional Group 38	Median: 0.8060520686893865	Geo: 0.27641060295562575	185, 2791, 3953, 23531, 358, 2690, 7106, 115207, 166336, 23768, 5376, 1601, 1910, 948, 23371, 858, 8611, 1901, 8436, 667, 5175, 284119, 4035, 6453, 5168, 857, 7056, 54510, 10580, 8434, 9638, 7049, 51232, 2669, 4023, 221395, 118429, 22918, 83604, 57381, 10253, 10826, 57124, 132720, 32, 2327, 10491, 10252, 9936, 57685, 57088, 90102, 57678, 7048, 4128, 287, 55075, 5519, 8406, 5166, 80310, 54538, 935…
Category	Term	Count	%	PValue	Genes	List Total	Pop Hits	Pop Total	Fold Enrichment	Bonferroni	Benjamini	FDR
GOTERM_CC_ALL	GO:0044459~plasma membrane part	29	0.1648	0.0171486	185, 2791, 3953, 23531, 358, 2690, 7106, 115207, 166336, 23768, 5376, 1601, 1910, 948, 23371, 858, 8611, 1901, 8436, 667, 5175, 284119, 4035, 6453, 5168, 857, 7056, 54510, 10580,	146	2037	15857	1.54623	1	0.744599	23.5368
GOTERM_CC_ALL	GO:0005886~plasma membrane	41	0.233	0.0325776	185, 2791, 3953, 8434, 9638, 23531, 358, 7049, 2690, 51232, 7106, 2669, 115207, 166336, 4023, 23768, 5376, 1601, 1910, 948, 221395, 118429, 22918, 23371, 858, 83604, 8611, 1901, 8436, 5175, 667, 57381, 284119, 4035, 5168, 6453, 857, 10253, 7056, 54510, 10580,	146	3314	15857	1.34369	1	0.871707	40.1806
GOTERM_CC_ALL	GO:0005887~integral to plasma membrane	19	0.108	0.0354155	948, 185, 3953, 858, 8611, 1901, 23531, 358, 4035, 5168, 2690, 7106, 857, 115207, 7056, 23768, 54510, 5376, 1910,	146	1246	15857	1.65617	1	0.875885	42.8459
GOTERM_CC_ALL	GO:0031226~intrinsic to plasma membrane	19	0.108	0.0393874	948, 185, 3953, 858, 8611, 1901, 23531, 358, 4035, 5168, 2690, 7106, 857, 115207, 7056, 23768, 54510, 5376, 1910,	146	1262	15857	1.63517	1	0.886957	46.3901
SP_PIR_KEYWORDS	membrane	50	0.2841	0.334438	185, 2791, 8434, 10826, 23531, 358, 2690, 51232, 7106, 57124, 132720, 4023, 32, 2327, 5376, 221395, 10491, 10252, 22918, 858, 8611, 83604, 9936, 1901, 5175, 57381, 284119, 4035, 6453, 7056, 57685, 54510, 10580, 57088, 3953, 9638, 7049, 90102, 2669, 166336, 23768, 1601, 1910, 948, 57678, 118429, 7048, 857, 10253, 4128,	155	5272	17599	1.07684	1	0.999882	99.8474
GOTERM_CC_ALL	GO:0016020~membrane	68	0.3864	0.492761	287, 55075, 185, 2791, 8434, 10826, 5519, 23531, 358, 2690, 51232, 7106, 57124, 132720, 115207, 4023, 32, 2327, 5376, 8406, 221395, 10491, 10252, 22918, 858, 8611, 83604, 9936, 1901, 5175, 57381, 5166, 284119, 4035, 5168, 6453, 80310, 54538, 9353, 847, 7056, 54510, 57685, 10580, 30008, 57088, 3953, 79901, 9638, 7049, 90102, 2669, 166336, 23768, 1601, 1910, 948, 57678, 118429, 23371, 8436, 667, 70…	146	7262	15857	1.017	1	1	99.9973
UP_SEQ_FEATURE	topological domain:Cytoplasmic	26	0.1477	0.806052	185, 57088, 3953, 358, 7049, 2690, 51232, 7106, 23768, 1910, 948, 221395, 57678, 10491, 22918, 118429, 858, 8611, 1901, 5175, 4035, 7048, 857, 7056, 54510, 4128,	136	2554	12056	0.902437	1	1	100
UP_SEQ_FEATURE	topological domain:Extracellular	21	0.1193	0.814017	948, 185, 221395, 118429, 57088, 22918, 3953, 8611, 1901, 5175, 358, 7049, 4035, 2690, 7048, 51232, 7106, 7056, 23768, 54510, 1910,	136	2092	12056	0.889861	1	1	100
SP_PIR_KEYWORDS	transmembrane	35	0.1989	0.845399	185, 57088, 3953, 10826, 23531, 358, 7049, 2690, 51232, 7106, 57124, 132720, 23768, 2327, 5376, 1910, 948, 221395, 57678, 118429, 10491, 22918, 858, 83604, 8611, 1901, 9936, 5175, 4035, 7048, 857, 7056, 54510, 57685, 4128,	155	4452	17599	0.892625	1	1	100
GOTERM_CC_ALL	GO:0044425~membrane part	50	0.2841	0.88454	185, 2791, 10826, 23531, 358, 2690, 51232, 57124, 7106, 132720, 115207, 2327, 5376, 221395, 10491, 22918, 858, 8611, 83604, 9936, 1901, 5175, 284119, 4035, 6453, 5168, 54538, 9353, 7056, 57685, 54510, 10580, 57088, 3953, 79901, 7049, 166336, 23768, 1601, 1910, 948, 57678, 118429, 23371, 667, 8436, 7048, 857, 10186, 4128,	146	6065	15857	0.89538	1	1	100
UP_SEQ_FEATURE	transmembrane region	29	0.1648	0.95411	185, 57088, 3953, 23531, 358, 7049, 2690, 51232, 7106, 23768, 5376, 1910, 948, 221395, 57678, 118429, 10491, 22918, 858, 8611, 83604, 1901, 5175, 4035, 7048, 857, 7056, 54510, 4128,	136	3211	12056	0.800612	1	1	100
GOTERM_CC_ALL	GO:0016021~integral to membrane	41	0.233	0.954759	185, 57088, 3953, 10826, 79901, 23531, 358, 7049, 2690, 51232, 7106, 57124, 132720, 115207, 23768, 2327, 5376, 1910, 948, 221395, 57678, 118429, 22918, 10491, 858, 83604, 8611, 1901, 9936, 5175, 4035, 5168, 7048, 54538, 857, 9353, 7056, 10186, 54510, 57685, 4128,	146	5357	15857	0.831248	1	1	100
GOTERM_CC_ALL	GO:0031224~intrinsic to membrane	41	0.233	0.957841	185, 57088, 3953, 10826, 79901, 23531, 358, 7049, 2690, 51232, 7106, 57124, 132720, 115207, 23768, 2327, 5376, 1910, 948, 221395, 57678, 118429, 22918, 10491, 858, 83604, 8611, 1901, 9936, 5175, 4035, 5168, 7048, 54538, 857, 9353, 7056, 10186, 54510, 57685, 4128,	146	5378	15857	0.828002	1	1	100
Functional Group 39	Median: 0.3070036511645874	Geo: 0.2906004361324874	3075, 55075, 2034, 3479, 5519, 858, 1958, 1901, 4094, 10365, 7048, 23090, 857, 3043, 9353, 1028, 4212, 23741, 4286, 2908,
Category	Term	Count	%	PValue	Genes	List Total	Pop Hits	Pop Total	Fold Enrichment	Bonferroni	Benjamini	FDR
GOTERM_BP_ALL	GO:0048518~positive regulation of biological process	16	0.0909	0.0827677	3075, 55075, 2034, 3479, 5519, 858, 1958, 1901, 4094, 10365, 7048, 23090, 857, 3043, 9353, 1028,	142	1106	15360	1.56483	1	0.996056	80.8471
GOTERM_BP_ALL	GO:0045941~positive regulation of transcription	6	0.0341	0.180863	10365, 2034, 23090, 1958, 1901, 4094,	142	326	15360	1.99084	1	0.999927	97.7995
GOTERM_BP_ALL	GO:0045935~positive regulation of nucleobase, nucleoside, nucleotide and nucleic acid metabolic process	6	0.0341	0.196591	10365, 2034, 23090, 1958, 1901, 4094,	142	336	15360	1.93159	1	0.999955	98.4814
GOTERM_BP_ALL	GO:0045944~positive regulation of transcription from RNA polymerase II promoter	4	0.0227	0.207699	2034, 1958, 1901, 4094,	142	171	15360	2.53027	1	0.999963	98.8364
GOTERM_BP_ALL	GO:0009893~positive regulation of metabolic process	7	0.0398	0.22541	10365, 2034, 23090, 1958, 3043, 1901, 4094,	142	445	15360	1.70154	1	0.999978	99.245
GOTERM_BP_ALL	GO:0006357~regulation of transcription from RNA polymerase II promoter	7	0.0398	0.272742	2034, 4212, 23741, 1958, 1028, 1901, 4094,	142	476	15360	1.59072	1	0.999996	99.774
GOTERM_BP_ALL	GO:0048522~positive regulation of cellular process	12	0.0682	0.307004	55075, 10365, 2034, 7048, 23090, 3479, 858, 5519, 1958, 1028, 1901, 4094,	142	996	15360	1.30324	1	0.999999	99.9102
GOTERM_MF_ALL	GO:0016563~transcription activator activity	5	0.0284	0.319585	10365, 2034, 23090, 4286, 1958,	150	325	16968	1.74031	1	1	99.8994
GOTERM_BP_ALL	GO:0031325~positive regulation of cellular metabolic process	6	0.0341	0.335111	10365, 2034, 23090, 1958, 1901, 4094,	142	416	15360	1.56013	1	1	99.9593
GOTERM_BP_ALL	GO:0006366~transcription from RNA polymerase II promoter	8	0.0455	0.416923	2034, 4212, 23741, 1958, 1028, 2908, 1901, 4094,	142	669	15360	1.2935	1	1	99.9967
GOTERM_BP_ALL	GO:0045893~positive regulation of transcription, DNA-dependent	4	0.0227	0.435424	2034, 1958, 1901, 4094,	142	263	15360	1.64516	1	1	99.9982
GOTERM_MF_ALL	GO:0003702~RNA polymerase II transcription factor activity	3	0.017	0.647733	2034, 4212, 4094,	150	250	16968	1.35744	1	1	100
SP_PIR_KEYWORDS	activator	4	0.0227	0.725493	10365, 2034, 4286, 1958,	155	427	17599	1.06362	1	1	100
Functional Group 40	Median: 0.2561753298180053	Geo: 0.30098527510240786	2034, 54538, 9353, 1901, 8434,
Category	Term	Count	%	PValue	Genes	List Total	Pop Hits	Pop Total	Fold Enrichment	Bonferroni	Benjamini	FDR
GOTERM_BP_ALL	GO:0048646~anatomical structure formation	4	0.0227	0.226854	2034, 54538, 9353, 1901,	142	179	15360	2.41718	1	0.999978	99.2715
GOTERM_BP_ALL	GO:0001568~blood vessel development	4	0.0227	0.24879	2034, 54538, 8434, 1901,	142	188	15360	2.30147	1	0.999992	99.5799
GOTERM_BP_ALL	GO:0001944~vasculature development	4	0.0227	0.256175	2034, 54538, 8434, 1901,	142	191	15360	2.26532	1	0.999994	99.6523
GOTERM_BP_ALL	GO:0001525~angiogenesis	3	0.017	0.378105	2034, 54538, 1901,	142	143	15360	2.26928	1	1	99.9887
GOTERM_BP_ALL	GO:0048514~blood vessel morphogenesis	3	0.017	0.451853	2034, 54538, 1901,	142	166	15360	1.95486	1	1	99.999
Functional Group 41	Median: 0.2710355326650261	Geo: 0.31056738327003774	4035, 2690, 6453, 22918, 57088,
Category	Term	Count	%	PValue	Genes	List Total	Pop Hits	Pop Total	Fold Enrichment	Bonferroni	Benjamini	FDR
SP_PIR_KEYWORDS	endocytosis	3	0.017	0.161246	4035, 2690, 6453,	155	82	17599	4.15397	1	0.996587	93.924
GOTERM_BP_ALL	GO:0010324~membrane invagination	4	0.0227	0.271036	4035, 2690, 6453, 22918,	142	197	15360	2.19633	1	0.999997	99.7636
GOTERM_BP_ALL	GO:0006897~endocytosis	4	0.0227	0.271036	4035, 2690, 6453, 22918,	142	197	15360	2.19633	1	0.999997	99.7636
GOTERM_BP_ALL	GO:0016044~membrane organization and biogenesis	5	0.0284	0.286717	4035, 2690, 6453, 57088, 22918,	142	295	15360	1.83337	1	0.999998	99.8441
GOTERM_BP_ALL	GO:0016192~vesicle-mediated transport	4	0.0227	0.850715	4035, 2690, 6453, 22918,	142	509	15360	0.850051	1	1	100
Functional Group 42	Median: 0.392068857683771	Geo: 0.34599807752102374	858, 1028, 9353, 4692, 9638, 1901,
Category	Term	Count	%	PValue	Genes	List Total	Pop Hits	Pop Total	Fold Enrichment	Bonferroni	Benjamini	FDR
GOTERM_BP_ALL	GO:0048699~generation of neurons	6	0.0341	0.12738	858, 1028, 9353, 4692, 9638, 1901,	142	289	15360	2.24572	1	0.999377	92.6211
GOTERM_BP_ALL	GO:0022008~neurogenesis	6	0.0341	0.159701	858, 1028, 9353, 4692, 9638, 1901,	142	312	15360	2.08017	1	0.999805	96.4155
GOTERM_BP_ALL	GO:0030182~neuron differentiation	5	0.0284	0.197756	1028, 9353, 4692, 9638, 1901,	142	250	15360	2.16338	1	0.99995	98.5229
GOTERM_BP_ALL	GO:0048666~neuron development	4	0.0227	0.261116	1028, 9353, 4692, 9638,	142	193	15360	2.24184	1	0.999995	99.6939
GOTERM_BP_ALL	GO:0007409~axonogenesis	3	0.017	0.360575	9353, 4692, 9638,	142	139	15360	2.33458	1	1	99.9807
GOTERM_BP_ALL	GO:0048667~neuron morphogenesis during differentiation	3	0.017	0.392069	9353, 4692, 9638,	142	147	15360	2.20753	1	1	99.9927
GOTERM_BP_ALL	GO:0048812~neurite morphogenesis	3	0.017	0.392069	9353, 4692, 9638,	142	147	15360	2.20753	1	1	99.9927
GOTERM_BP_ALL	GO:0000904~cellular morphogenesis during differentiation	3	0.017	0.427082	9353, 4692, 9638,	142	158	15360	2.05384	1	1	99.9976
GOTERM_BP_ALL	GO:0031175~neurite development	3	0.017	0.454926	9353, 4692, 9638,	142	167	15360	1.94316	1	1	99.9991
GOTERM_BP_ALL	GO:0048858~cell projection morphogenesis	3	0.017	0.638429	9353, 4692, 9638,	142	235	15360	1.38088	1	1	100
GOTERM_BP_ALL	GO:0032990~cell part morphogenesis	3	0.017	0.638429	9353, 4692, 9638,	142	235	15360	1.38088	1	1	100
GOTERM_BP_ALL	GO:0030030~cell projection organization and biogenesis	3	0.017	0.638429	9353, 4692, 9638,	142	235	15360	1.38088	1	1	100
Functional Group 43	Median: 0.3086492134754618	Geo: 0.35111583268566166	3043, 847, 3040,
Category	Term	Count	%	PValue	Genes	List Total	Pop Hits	Pop Total	Fold Enrichment	Bonferroni	Benjamini	FDR
SP_PIR_KEYWORDS	chromoprotein	3	0.017	0.11369	3043, 847, 3040,	155	66	17599	5.161	1	0.991477	85.3741
SP_PIR_KEYWORDS	metalloprotein	3	0.017	0.302195	3043, 847, 3040,	155	126	17599	2.70338	1	0.999866	99.6757
SP_PIR_KEYWORDS	heme	3	0.017	0.308649	3043, 847, 3040,	155	128	17599	2.66114	1	0.999841	99.7203
SP_PIR_KEYWORDS	iron	3	0.017	0.645761	3043, 847, 3040,	155	250	17599	1.3625	1	1	100
GOTERM_MF_ALL	GO:0005506~iron ion binding	3	0.017	0.779302	3043, 847, 3040,	150	323	16968	1.05065	1	1	100
Functional Group 44	Median: 0.3819269507751025	Geo: 0.36256005189249824	6453, 64094, 667, 8404,
Category	Term	Count	%	PValue	Genes	List Total	Pop Hits	Pop Total	Fold Enrichment	Bonferroni	Benjamini	FDR
UP_SEQ_FEATURE	calcium-binding region:2	3	0.017	0.2588	6453, 64094, 667,	136	88	12056	3.02206	1	1	99.849
UP_SEQ_FEATURE	calcium-binding region:1	3	0.017	0.271273	6453, 64094, 667,	136	91	12056	2.92243	1	1	99.8955
INTERPRO	IPR011992:EF-Hand type	4	0.0227	0.346448	8404, 6453, 64094, 667,	156	240	17845	1.90652	1	1	99.9736
INTERPRO	IPR002048:Calcium-binding EF-hand	4	0.0227	0.381927	8404, 6453, 64094, 667,	156	255	17845	1.79437	1	1	99.991
UP_SEQ_FEATURE	domain:EF-hand 1	3	0.017	0.417342	6453, 64094, 667,	136	127	12056	2.09403	1	1	99.9992
UP_SEQ_FEATURE	domain:EF-hand 2	3	0.017	0.42122	6453, 64094, 667,	136	128	12056	2.07767	1	1	99.9993
SMART	SM00054:EFh	4	0.0227	0.504276	8404, 6453, 64094, 667,	105	255	9899	1.47884	1	1	99.9969
Functional Group 45	Median: 0.6823890528267047	Geo: 0.36395787647487765	3075, 55075, 185, 54796, 23741, 8434, 27244, 5519, 92999, 51232, 2078, 5376, 57659, 2034, 389136, 2145, 10252, 22918, 8835, 858, 8611, 4692, 1901, 5175, 57381, 284119, 4035, 6453, 80310, 10395, 54861, 54538, 3489, 4286, 23235, 9353, 2908, 3043, 3487, 11142, 6387, 7056, 10194, 4005, 56849, 30008, 3202, 57088, 2157, 3479, 23328, 2273, 50486, 1028, 1910, 26137, 55701, 948, 1112, 3908, 4053, 1958, 21…
Category	Term	Count	%	PValue	Genes	List Total	Pop Hits	Pop Total	Fold Enrichment	Bonferroni	Benjamini	FDR
GOTERM_BP_ALL	GO:0065007~biological regulation	74	0.4205	1.09977e-05	3075, 55075, 185, 54796, 23741, 8434, 27244, 5519, 92999, 51232, 2078, 5376, 57659, 2034, 389136, 2145, 10252, 22918, 8835, 858, 8611, 4692, 1901, 5175, 57381, 284119, 4035, 6453, 80310, 10395, 54861, 54538, 3489, 4286, 23235, 9353, 2908, 3043, 3487, 11142, 6387, 7056, 10194, 4005, 56849, 30008, 3202, 57088, 2157, 3479, 23328, 2273, 50486, 1028, 1910, 26137, 55701, 948, 1112, 3908, 4053, 1958, 21…	142	5238	15360	1.52816	0.0561446	0.0561446	0.0210364
GOTERM_BP_ALL	GO:0050789~regulation of biological process	62	0.3523	0.00134754	3075, 55075, 54796, 23741, 8434, 27244, 5519, 92999, 51232, 2078, 5376, 57659, 2034, 389136, 2145, 10252, 8835, 858, 4692, 8611, 1901, 5175, 57381, 284119, 4035, 6453, 80310, 10395, 54861, 54538, 4286, 3489, 23235, 2908, 3043, 9353, 3487, 6387, 10194, 4005, 56849, 3202, 3479, 23328, 50486, 1028, 26137, 55701, 1112, 3908, 4053, 1958, 667, 4094, 10365, 4212, 7048, 23090, 857, 5204, 10253, 4128,	142	4759	15360	1.40922	0.999162	0.275327	2.54658
GOTERM_BP_ALL	GO:0050794~regulation of cellular process	57	0.3239	0.00331823	55075, 54796, 23741, 8434, 27244, 5519, 92999, 51232, 2078, 5376, 57659, 2034, 389136, 2145, 10252, 8835, 858, 4692, 8611, 1901, 5175, 284119, 4035, 6453, 80310, 10395, 54861, 54538, 4286, 3489, 23235, 2908, 3487, 6387, 10194, 4005, 56849, 3202, 3479, 23328, 50486, 1028, 26137, 55701, 1112, 3908, 4053, 1958, 667, 4094, 10365, 4212, 7048, 23090, 857, 5204, 10253,	142	4422	15360	1.39431	1	0.392828	6.16036
GOTERM_MF_ALL	GO:0043565~sequence-specific DNA binding	8	0.0455	0.232796	1112, 4212, 3202, 2078, 2908, 80820, 10194, 4094,	150	568	16968	1.59324	1	1	99.1346
GOTERM_MF_ALL	GO:0030528~transcription regulator activity	17	0.0966	0.271671	1112, 2034, 389136, 23741, 3202, 1958, 4094, 284119, 10365, 4212, 23090, 4286, 2078, 5204, 2908, 10194, 9079,	150	1534	16968	1.25361	1	1	99.6593
SP_PIR_KEYWORDS	Transcription regulation	19	0.108	0.272679	57659, 56849, 1112, 2034, 54796, 2145, 3202, 23741, 1958, 4692, 4094, 284119, 10365, 92999, 4286, 2078, 2908, 10194, 26137,	155	1754	17599	1.22993	1	0.999793	99.3726
SP_PIR_KEYWORDS	Transcription	19	0.108	0.296379	57659, 56849, 1112, 2034, 54796, 2145, 3202, 23741, 1958, 4692, 4094, 284119, 10365, 92999, 4286, 2078, 2908, 10194, 26137,	155	1783	17599	1.20993	1	0.999867	99.6299
GOTERM_BP_ALL	GO:0019222~regulation of metabolic process	31	0.1761	0.313669	56849, 54796, 23741, 3202, 5519, 92999, 2078, 1028, 26137, 57659, 1112, 2034, 2145, 389136, 1958, 4692, 8611, 1901, 4094, 284119, 10365, 4212, 80310, 23090, 857, 4286, 5204, 2908, 3043, 6387, 10194,	142	2975	15360	1.12714	1	0.999999	99.9254
GOTERM_BP_ALL	GO:0006355~regulation of transcription, DNA-dependent	24	0.1364	0.473477	57659, 56849, 1112, 2034, 54796, 2145, 3202, 23741, 1958, 4692, 1901, 4094, 284119, 10365, 92999, 4212, 23090, 4286, 2078, 5204, 1028, 2908, 10194, 26137,	142	2432	15360	1.06746	1	1	99.9995
GOTERM_BP_ALL	GO:0019219~regulation of nucleobase, nucleoside, nucleotide and nucleic acid metabolic process	26	0.1477	0.481465	56849, 54796, 23741, 3202, 5519, 92999, 2078, 1028, 26137, 57659, 1112, 2034, 2145, 389136, 4692, 1958, 1901, 4094, 284119, 10365, 4212, 23090, 4286, 5204, 2908, 10194,	142	2658	15360	1.05809	1	1	99.9997
GOTERM_BP_ALL	GO:0006351~transcription, DNA-dependent	24	0.1364	0.52004	57659, 56849, 1112, 2034, 54796, 2145, 3202, 23741, 1958, 4692, 1901, 4094, 284119, 10365, 92999, 4212, 23090, 4286, 2078, 5204, 1028, 2908, 10194, 26137,	142	2487	15360	1.04385	1	1	99.9999
GOTERM_BP_ALL	GO:0045449~regulation of transcription	25	0.142	0.521614	56849, 54796, 23741, 3202, 92999, 2078, 1028, 26137, 57659, 2034, 1112, 2145, 389136, 4692, 1958, 1901, 4094, 284119, 10365, 4212, 23090, 4286, 2908, 5204, 10194,	142	2598	15360	1.04089	1	1	99.9999
GOTERM_BP_ALL	GO:0032774~RNA biosynthetic process	24	0.1364	0.522561	57659, 56849, 1112, 2034, 54796, 2145, 3202, 23741, 1958, 4692, 1901, 4094, 284119, 10365, 92999, 4212, 23090, 4286, 2078, 5204, 1028, 2908, 10194, 26137,	142	2490	15360	1.04259	1	1	99.9999
GOTERM_MF_ALL	GO:0003700~transcription factor activity	10	0.0568	0.559871	10365, 2034, 1112, 4212, 3202, 2078, 1958, 2908, 10194, 4094,	150	1034	16968	1.094	1	1	100
GOTERM_BP_ALL	GO:0031323~regulation of cellular metabolic process	27	0.1534	0.566598	56849, 54796, 23741, 3202, 5519, 92999, 2078, 1028, 26137, 57659, 1112, 2034, 2145, 389136, 4692, 1958, 1901, 4094, 284119, 10365, 80310, 4212, 23090, 4286, 5204, 2908, 10194,	142	2873	15360	1.01656	1	1	100
SP_PIR_KEYWORDS	nucleus	33	0.1875	0.568675	56849, 55075, 54796, 3202, 23741, 27244, 83699, 6196, 2273, 92999, 1153, 2078, 166336, 1028, 26137, 57659, 1112, 2034, 2145, 1958, 4692, 4094, 284119, 10365, 4035, 4212, 54861, 4286, 2908, 10194, 9079, 10580, 4005,	155	3710	17599	1.00994	1	1	99.9998
SP_PIR_KEYWORDS	dna-binding	16	0.0909	0.571746	57659, 1112, 2034, 2145, 3202, 1958, 4692, 4094, 10365, 92999, 4212, 4286, 2078, 2908, 10194, 26137,	155	1748	17599	1.03929	1	1	99.9999
GOTERM_BP_ALL	GO:0006350~transcription	25	0.142	0.600021	56849, 54796, 23741, 3202, 92999, 2078, 1028, 26137, 57659, 2034, 1112, 2145, 389136, 4692, 1958, 1901, 4094, 284119, 10365, 4212, 23090, 4286, 2908, 5204, 10194,	142	2695	15360	1.00342	1	1	100
GOTERM_BP_ALL	GO:0010468~regulation of gene expression	25	0.142	0.649801	56849, 54796, 23741, 3202, 92999, 2078, 1028, 26137, 57659, 2034, 1112, 2145, 389136, 4692, 1958, 1901, 4094, 284119, 10365, 4212, 23090, 4286, 2908, 5204, 10194,	142	2760	15360	0.979792	1	1	100
GOTERM_CC_ALL	GO:0005634~nucleus	41	0.233	0.714977	56849, 55075, 54796, 3202, 23741, 27244, 83699, 5519, 6196, 80820, 266812, 2273, 92999, 1153, 2078, 166336, 1028, 26137, 57659, 1112, 2034, 2145, 389136, 1958, 4692, 6867, 4094, 284119, 10365, 4035, 4212, 23090, 54861, 4286, 23235, 5204, 2908, 10194, 9079, 4005, 10580,	146	4664	15857	0.954758	1	1	100
GOTERM_BP_ALL	GO:0016070~RNA metabolic process	26	0.1477	0.750018	56849, 54796, 23741, 3202, 5519, 92999, 2078, 1028, 26137, 57659, 1112, 2034, 2145, 6038, 4692, 1958, 1901, 4094, 284119, 10365, 4212, 23090, 4286, 5204, 2908, 10194,	142	3020	15360	0.931256	1	1	100
GOTERM_MF_ALL	GO:0003677~DNA binding	20	0.1136	0.755422	57659, 1112, 2034, 54796, 2145, 3202, 1958, 4692, 80820, 4094, 10365, 92999, 4212, 23090, 4286, 2078, 2908, 10186, 10194, 26137,	150	2450	16968	0.923429	1	1	100
GOTERM_MF_ALL	GO:0003676~nucleic acid binding	28	0.1591	0.882159	54796, 1915, 3202, 80820, 92999, 1153, 2078, 26137, 57659, 1112, 2034, 2145, 27303, 6038, 4692, 1958, 4094, 219654, 284119, 10365, 5168, 64397, 4212, 23090, 4286, 2908, 10186, 10194,	150	3690	16968	0.858363	1	1	100
GOTERM_BP_ALL	GO:0010467~gene expression	29	0.1648	0.897341	56849, 51065, 54796, 23741, 1915, 3202, 5519, 92999, 2078, 1028, 26137, 57659, 1112, 2034, 2145, 389136, 6038, 4692, 1958, 1901, 4094, 284119, 10365, 4212, 23090, 4286, 5204, 2908, 10194,	142	3686	15360	0.851031	1	1	100
GOTERM_BP_ALL	GO:0006139~nucleobase, nucleoside, nucleotide and nucleic acid metabolic process	32	0.1818	0.902331	56849, 54796, 23741, 3202, 3479, 5519, 266812, 92999, 2078, 1028, 26137, 57659, 1112, 2034, 2145, 389136, 6038, 1958, 4692, 1901, 4094, 284119, 10365, 5168, 4212, 23090, 4286, 7084, 5204, 2908, 3487, 10194,	142	4051	15360	0.854458	1	1	100
GOTERM_BP_ALL	GO:0043283~biopolymer metabolic process	43	0.2443	0.915852	56849, 54796, 3202, 23741, 1915, 3479, 5519, 6196, 266812, 5577, 92999, 2078, 1028, 26137, 57659, 1112, 2034, 26234, 2145, 6038, 8835, 858, 1958, 8611, 4692, 1901, 2162, 4094, 5166, 284119, 10365, 4212, 80310, 7048, 23090, 54861, 4286, 23235, 7084, 5204, 2908, 3487, 10194,	142	5361	15360	0.867612	1	1	100
GOTERM_BP_ALL	GO:0044237~cellular metabolic process	69	0.392	0.922975	3075, 54796, 1915, 23741, 5519, 6196, 11343, 5577, 2878, 92999, 51232, 2078, 10873, 4023, 32, 2327, 57659, 2034, 389136, 2145, 6038, 253827, 8835, 858, 4692, 8611, 1901, 5166, 284119, 5168, 80310, 54861, 4286, 23235, 2908, 3043, 847, 3487, 6387, 10194, 56849, 51065, 90507, 3202, 3479, 79901, 266812, 2331, 1028, 23768, 26137, 216, 948, 1112, 57678, 26234, 1958, 2162, 4094, 10365, 11096, 4212, 7048…	142	8269	15360	0.902608	1	1	100
GOTERM_BP_ALL	GO:0008152~metabolic process	75	0.4261	0.967776	3075, 54796, 1915, 23741, 10826, 5519, 6196, 11343, 5577, 2878, 92999, 51232, 7106, 2078, 10873, 4023, 32, 2327, 57659, 2034, 389136, 2145, 6038, 253827, 8835, 858, 8611, 4692, 1901, 5166, 284119, 4035, 5168, 80310, 54861, 4286, 23235, 2908, 3043, 847, 3487, 6387, 10194, 56849, 51065, 90507, 3202, 3479, 3953, 79901, 266812, 2331, 1028, 23768, 26137, 216, 948, 1112, 25840, 57678, 26234, 1958, 2162…	142	9181	15360	0.883638	1	1	100
GOTERM_CC_ALL	GO:0043231~intracellular membrane-bound organelle	56	0.3182	0.971006	55075, 54796, 23741, 27244, 83699, 5519, 6196, 80820, 23531, 92999, 1153, 2078, 10873, 2327, 57659, 2034, 389136, 2145, 22918, 253827, 858, 4692, 6867, 5166, 284119, 4035, 54861, 4286, 23235, 2908, 847, 10194, 10580, 4005, 56849, 3202, 266812, 2273, 1028, 166336, 79974, 26137, 1112, 57678, 118429, 1958, 4094, 667, 10365, 4212, 23090, 857, 7084, 5204, 4128, 9079,	146	7191	15857	0.845798	1	1	100
GOTERM_CC_ALL	GO:0043227~membrane-bound organelle	56	0.3182	0.971307	55075, 54796, 23741, 27244, 83699, 5519, 6196, 80820, 23531, 92999, 1153, 2078, 10873, 2327, 57659, 2034, 389136, 2145, 22918, 253827, 858, 4692, 6867, 5166, 284119, 4035, 54861, 4286, 23235, 2908, 847, 10194, 10580, 4005, 56849, 3202, 266812, 2273, 1028, 166336, 79974, 26137, 1112, 57678, 118429, 1958, 4094, 667, 10365, 4212, 23090, 857, 7084, 5204, 4128, 9079,	146	7194	15857	0.845446	1	1	100
GOTERM_BP_ALL	GO:0044238~primary metabolic process	66	0.375	0.975437	3075, 54796, 1915, 23741, 5519, 6196, 11343, 5577, 2878, 92999, 51232, 7106, 2078, 10873, 4023, 32, 57659, 2034, 389136, 2145, 6038, 253827, 8835, 858, 4692, 8611, 1901, 5166, 284119, 4035, 5168, 80310, 54861, 4286, 23235, 2908, 3487, 6387, 10194, 56849, 51065, 90507, 3202, 3479, 79901, 266812, 2331, 1028, 23768, 26137, 948, 1112, 57678, 26234, 1958, 2162, 4094, 10365, 11096, 4212, 7048, 23090, 8…	142	8291	15360	0.861073	1	1	100
GOTERM_BP_ALL	GO:0043170~macromolecule metabolic process	56	0.3182	0.977185	3075, 54796, 1915, 23741, 5519, 6196, 5577, 2878, 92999, 51232, 7106, 2078, 10873, 57659, 2034, 2145, 6038, 253827, 8835, 858, 4692, 8611, 1901, 5166, 284119, 80310, 54861, 4286, 23235, 2908, 3487, 6387, 10194, 56849, 90507, 51065, 3202, 3479, 79901, 266812, 2331, 1028, 26137, 1112, 26234, 1958, 2162, 4094, 10365, 11096, 4212, 7048, 23090, 857, 7084, 5204,	142	7216	15360	0.839449	1	1	100
GOTERM_CC_ALL	GO:0044424~intracellular part	80	0.4545	0.980443	287, 55075, 54796, 1915, 23741, 27244, 83699, 5519, 6196, 80820, 7373, 23531, 5577, 92999, 57124, 1153, 2078, 10873, 2327, 57659, 2034, 2145, 389136, 27303, 10252, 22918, 253827, 8835, 858, 4692, 9737, 6867, 5166, 284119, 4035, 10395, 54861, 4286, 23235, 2908, 3043, 847, 10194, 4005, 10580, 56849, 51065, 3202, 9638, 266812, 2273, 9590, 90102, 166336, 1028, 3176, 1601, 26137, 79974, 216, 1112, 576…	146	9906	15857	0.877122	1	1	100
GOTERM_CC_ALL	GO:0005622~intracellular	85	0.483	0.987774	287, 55075, 54796, 1915, 23741, 27244, 83699, 5519, 6196, 80820, 7373, 23531, 5577, 92999, 57124, 1153, 2078, 10873, 2327, 57659, 2034, 27303, 2145, 389136, 22918, 10252, 8835, 253827, 858, 4692, 9737, 6867, 5166, 57381, 284119, 4035, 6453, 10395, 54861, 4286, 23235, 2908, 3043, 847, 10194, 4005, 10580, 56849, 51065, 3202, 9638, 266812, 2273, 9590, 10144, 90102, 166336, 1028, 3176, 1601, 26137, 7…	146	10544	15857	0.875552	1	1	100
GOTERM_CC_ALL	GO:0043229~intracellular organelle	62	0.3523	0.994683	287, 55075, 54796, 23741, 27244, 83699, 5519, 6196, 80820, 23531, 92999, 1153, 2078, 10873, 2327, 57659, 2034, 389136, 2145, 22918, 253827, 858, 4692, 6867, 5166, 284119, 4035, 54861, 4286, 23235, 2908, 847, 10194, 10580, 4005, 56849, 51065, 3202, 9638, 266812, 2273, 9590, 166336, 1028, 1601, 26137, 79974, 1112, 57678, 118429, 1958, 667, 4094, 10365, 4212, 23090, 857, 7084, 5204, 10253, 4128, 907…	146	8288	15857	0.812475	1	1	100
GOTERM_CC_ALL	GO:0043226~organelle	62	0.3523	0.994776	287, 55075, 54796, 23741, 27244, 83699, 5519, 6196, 80820, 23531, 92999, 1153, 2078, 10873, 2327, 57659, 2034, 389136, 2145, 22918, 253827, 858, 4692, 6867, 5166, 284119, 4035, 54861, 4286, 23235, 2908, 847, 10194, 10580, 4005, 56849, 51065, 3202, 9638, 266812, 2273, 9590, 166336, 1028, 1601, 26137, 79974, 1112, 57678, 118429, 1958, 667, 4094, 10365, 4212, 23090, 857, 7084, 5204, 10253, 4128, 907…	146	8292	15857	0.812083	1	1	100
GOTERM_CC_ALL	GO:0044464~cell part	126	0.7159	0.999975	287, 185, 54796, 23741, 1915, 8434, 83699, 80820, 7373, 23531, 5577, 7106, 2078, 10873, 4023, 32, 57659, 8406, 389136, 2145, 10491, 10252, 253827, 9936, 5175, 57381, 284119, 4035, 6453, 80310, 10395, 54861, 54538, 23235, 2908, 3043, 847, 7056, 57685, 56849, 30008, 3953, 79901, 266812, 2273, 10144, 9590, 3176, 23768, 79974, 55701, 948, 1112, 2162, 667, 4094, 51306, 7048, 857, 10253, 3040, 55075, 2…	146	15019	15857	0.911166	1	1	100
GOTERM_CC_ALL	GO:0005623~cell	126	0.7159	0.999976	287, 185, 54796, 23741, 1915, 8434, 83699, 80820, 7373, 23531, 5577, 7106, 2078, 10873, 4023, 32, 57659, 8406, 389136, 2145, 10491, 10252, 253827, 9936, 5175, 57381, 284119, 4035, 6453, 80310, 10395, 54861, 54538, 23235, 2908, 3043, 847, 7056, 57685, 56849, 30008, 3953, 79901, 266812, 2273, 10144, 9590, 3176, 23768, 79974, 55701, 948, 1112, 2162, 667, 4094, 51306, 7048, 857, 10253, 3040, 55075, 2…	146	15020	15857	0.911106	1	1	100
Functional Group 46	Median: 0.4098071020062234	Geo: 0.3684431996256867	90203, 23371, 8434, 2908, 1901, 4023, 8436,
Category	Term	Count	%	PValue	Genes	List Total	Pop Hits	Pop Total	Fold Enrichment	Bonferroni	Benjamini	FDR
GOTERM_MF_ALL	GO:0008289~lipid binding	7	0.0398	0.22955	90203, 23371, 8434, 2908, 1901, 4023, 8436,	150	468	16968	1.69197	1	1	99.0666
GOTERM_MF_ALL	GO:0005543~phospholipid binding	4	0.0227	0.409807	90203, 8434, 4023, 8436,	150	264	16968	1.71394	1	1	99.9921
GOTERM_MF_ALL	GO:0035091~phosphoinositide binding	3	0.017	0.531686	90203, 8434, 4023,	150	202	16968	1.68	1	1	99.9999
Functional Group 47	Median: 0.5218898931565241	Geo: 0.39251739760237836	51065, 54796, 30008, 57088, 2157, 6196, 2273, 8404, 92999, 57124, 10873, 166336, 2327, 32, 26137, 57659, 4053, 118429, 22918, 23371, 253827, 1958, 2202, 2162, 667, 219654, 10365, 4035, 64397, 5168, 6453, 11096, 7048, 23090, 54861, 23235, 9353, 2908, 3043, 847, 7056, 64094, 3040, 10194, 54510, 57685, 5627, 4005,
Category	Term	Count	%	PValue	Genes	List Total	Pop Hits	Pop Total	Fold Enrichment	Bonferroni	Benjamini	FDR
GOTERM_MF_ALL	GO:0046872~metal ion binding	48	0.2727	0.0536949	51065, 54796, 30008, 57088, 2157, 6196, 2273, 8404, 92999, 57124, 10873, 166336, 2327, 32, 26137, 57659, 4053, 118429, 22918, 23371, 253827, 1958, 2202, 2162, 667, 219654, 10365, 4035, 64397, 5168, 6453, 11096, 7048, 23090, 54861, 23235, 9353, 2908, 3043, 847, 7056, 64094, 3040, 10194, 54510, 57685, 5627, 4005,	150	4312	16968	1.25922	1	1	62.8126
GOTERM_MF_ALL	GO:0043167~ion binding	48	0.2727	0.0713193	51065, 54796, 30008, 57088, 2157, 6196, 2273, 8404, 92999, 57124, 10873, 166336, 2327, 32, 26137, 57659, 4053, 118429, 22918, 23371, 253827, 1958, 2202, 2162, 667, 219654, 10365, 4035, 64397, 5168, 6453, 11096, 7048, 23090, 54861, 23235, 9353, 2908, 3043, 847, 7056, 64094, 3040, 10194, 54510, 57685, 5627, 4005,	150	4397	16968	1.23488	1	1	73.4506
SP_PIR_KEYWORDS	metal-binding	29	0.1648	0.163583	51065, 54796, 2157, 6196, 2273, 92999, 10873, 166336, 32, 26137, 57659, 118429, 23371, 1958, 2162, 10365, 4035, 64397, 5168, 11096, 7048, 54861, 23235, 2908, 3043, 847, 3040, 10194, 4005,	155	2649	17599	1.243	1	0.996304	94.1881
GOTERM_MF_ALL	GO:0043169~cation binding	41	0.233	0.199732	51065, 54796, 30008, 57088, 2157, 2273, 8404, 92999, 57124, 166336, 32, 26137, 57659, 4053, 22918, 23371, 253827, 1958, 2202, 2162, 667, 219654, 10365, 4035, 64397, 6453, 11096, 7048, 23090, 2908, 3043, 9353, 847, 7056, 64094, 3040, 10194, 54510, 57685, 5627, 4005,	150	4006	16968	1.15774	1	1	98.1565
INTERPRO	IPR015880:Zinc finger, C2H2-like	6	0.0341	0.25334	10365, 64397, 92999, 54796, 1958, 26137,	156	391	17845	1.75536	1	1	99.6512
UP_SEQ_FEATURE	zinc finger region:C2H2-type 2	6	0.0341	0.388499	57659, 10365, 54796, 1958, 10194, 26137,	136	365	12056	1.45721	1	1	99.9977
SMART	SM00355:ZnF_C2H2	6	0.0341	0.405315	10365, 64397, 92999, 54796, 1958, 26137,	105	397	9899	1.42483	1	1	99.9542
INTERPRO	IPR013087:Zinc finger, C2H2-type/integrase, DNA-binding	4	0.0227	0.491554	10365, 92999, 1958, 26137,	156	303	17845	1.51011	1	1	99.9998
UP_SEQ_FEATURE	zinc finger region:C2H2-type 1	5	0.0284	0.52189	10365, 54796, 1958, 10194, 26137,	136	336	12056	1.31915	1	1	100
INTERPRO	IPR007087:Zinc finger, C2H2-type	8	0.0455	0.55051	57659, 10365, 64397, 92999, 54796, 1958, 10194, 26137,	156	803	17845	1.13964	1	1	100
UP_SEQ_FEATURE	zinc finger region:C2H2-type 3	5	0.0284	0.604951	57659, 10365, 54796, 1958, 26137,	136	373	12056	1.1883	1	1	100
UP_SEQ_FEATURE	zinc finger region:C2H2-type 4	4	0.0227	0.728828	57659, 54796, 10194, 26137,	136	335	12056	1.05847	1	1	100
GOTERM_MF_ALL	GO:0046914~transition metal ion binding	24	0.1364	0.741958	57659, 51065, 54796, 23371, 2157, 253827, 1958, 219654, 2273, 10365, 64397, 92999, 11096, 7048, 23090, 166336, 3043, 2908, 847, 32, 3040, 10194, 4005, 26137,	150	2908	16968	0.93359	1	1	100
SP_PIR_KEYWORDS	zinc	15	0.0852	0.850473	57659, 51065, 54796, 23371, 1958, 2273, 10365, 64397, 92999, 11096, 2908, 166336, 10194, 4005, 26137,	155	2007	17599	0.848594	1	1	100
SP_PIR_KEYWORDS	zinc-finger	12	0.0682	0.854265	2273, 57659, 10365, 51065, 64397, 92999, 54796, 23371, 1958, 2908, 10194, 26137,	155	1629	17599	0.836405	1	1	100
GOTERM_MF_ALL	GO:0008270~zinc ion binding	18	0.1023	0.861404	57659, 51065, 54796, 23371, 253827, 1958, 219654, 2273, 10365, 64397, 92999, 11096, 23090, 2908, 166336, 10194, 4005, 26137,	150	2400	16968	0.8484	1	1	100
UP_SEQ_FEATURE	zinc finger region:C2H2-type 5	3	0.017	0.863552	57659, 10194, 26137,	136	308	12056	0.863445	1	1	100
Functional Group 48	Median: 0.4348211645887662	Geo: 0.42614626699667213	185, 857, 1901, 6387, 1910,
Category	Term	Count	%	PValue	Genes	List Total	Pop Hits	Pop Total	Fold Enrichment	Bonferroni	Benjamini	FDR
GOTERM_BP_ALL	GO:0048878~chemical homeostasis	5	0.0284	0.246227	185, 857, 1901, 6387, 1910,	142	275	15360	1.96671	1	0.999992	99.5516
GOTERM_BP_ALL	GO:0006874~cellular calcium ion homeostasis	3	0.017	0.305233	185, 1901, 6387,	142	121	15360	2.68188	1	0.999999	99.9057
GOTERM_BP_ALL	GO:0055074~calcium ion homeostasis	3	0.017	0.305233	185, 1901, 6387,	142	121	15360	2.68188	1	0.999999	99.9057
GOTERM_BP_ALL	GO:0055065~metal ion homeostasis	3	0.017	0.335576	185, 1901, 6387,	142	130	15360	2.49621	1	1	99.9599
GOTERM_BP_ALL	GO:0006875~cellular metal ion homeostasis	3	0.017	0.335576	185, 1901, 6387,	142	130	15360	2.49621	1	1	99.9599
GOTERM_BP_ALL	GO:0050801~ion homeostasis	4	0.0227	0.368796	185, 1901, 6387, 1910,	142	236	15360	1.83337	1	1	99.985
GOTERM_BP_ALL	GO:0030005~cellular di-, tri-valent inorganic cation homeostasis	3	0.017	0.433215	185, 1901, 6387,	142	160	15360	2.02817	1	1	99.9981
GOTERM_BP_ALL	GO:0055066~di-, tri-valent inorganic cation homeostasis	3	0.017	0.436428	185, 1901, 6387,	142	161	15360	2.01557	1	1	99.9983
GOTERM_BP_ALL	GO:0030003~cellular cation homeostasis	3	0.017	0.496899	185, 1901, 6387,	142	181	15360	1.79286	1	1	99.9998
GOTERM_BP_ALL	GO:0055080~cation homeostasis	3	0.017	0.499819	185, 1901, 6387,	142	182	15360	1.78301	1	1	99.9998
GOTERM_BP_ALL	GO:0042592~homeostatic process	5	0.0284	0.537192	185, 857, 1901, 6387, 1910,	142	418	15360	1.29389	1	1	100
GOTERM_BP_ALL	GO:0006873~cellular ion homeostasis	3	0.017	0.587367	185, 1901, 6387,	142	214	15360	1.51639	1	1	100
GOTERM_BP_ALL	GO:0055082~cellular chemical homeostasis	3	0.017	0.587367	185, 1901, 6387,	142	214	15360	1.51639	1	1	100
GOTERM_BP_ALL	GO:0019725~cellular homeostasis	3	0.017	0.785616	185, 1901, 6387,	142	313	15360	1.03676	1	1	100
Functional Group 49	Median: 0.4675053520006567	Geo: 0.46119760764660483	858, 3913, 1901, 5376, 4128, 10252, 10253, 6387, 4286, 3479, 9353, 4692, 2202, 1910,
Category	Term	Count	%	PValue	Genes	List Total	Pop Hits	Pop Total	Fold Enrichment	Bonferroni	Benjamini	FDR
GOTERM_BP_ALL	GO:0019226~transmission of nerve impulse	5	0.0284	0.39693	858, 3913, 1901, 5376, 4128,	142	348	15360	1.55415	1	1	99.9937
GOTERM_BP_ALL	GO:0007267~cell-cell signaling	8	0.0455	0.404816	10252, 858, 3913, 1901, 10253, 6387, 5376, 4128,	142	661	15360	1.30916	1	1	99.9951
GOTERM_BP_ALL	GO:0050877~neurological system process	12	0.0682	0.530195	4286, 3479, 858, 9353, 4692, 2202, 3913, 1901, 10253, 5376, 4128, 1910,	142	1185	15360	1.09538	1	1	99.9999
GOTERM_BP_ALL	GO:0007268~synaptic transmission	4	0.0227	0.531057	858, 3913, 5376, 4128,	142	304	15360	1.42328	1	1	99.9999
Functional Group 50	Median: 0.5890878300911584	Geo: 0.4847376053494701	1112, 4212, 3202, 2078, 2908, 80820, 10194, 4094,
Category	Term	Count	%	PValue	Genes	List Total	Pop Hits	Pop Total	Fold Enrichment	Bonferroni	Benjamini	FDR
GOTERM_MF_ALL	GO:0043565~sequence-specific DNA binding	8	0.0455	0.232796	1112, 4212, 3202, 2078, 2908, 80820, 10194, 4094,	150	568	16968	1.59324	1	1	99.1346
INTERPRO	IPR001356:Homeobox	3	0.017	0.57307	4212, 3202, 10194,	156	223	17845	1.53889	1	1	100
SP_PIR_KEYWORDS	Homeobox	3	0.017	0.605105	4212, 3202, 10194,	155	232	17599	1.46821	1	1	100
SMART	SM00389:HOX	3	0.017	0.683933	4212, 3202, 10194,	105	223	9899	1.26829	1	1	100
Functional Group 51	Median: 0.4931257061903633	Geo: 0.4986927438638705	185, 2690, 3953, 2908, 1901, 1910, 2791, 30008, 1915, 23531, 7049, 51232, 2078, 23768, 948, 2034, 221395, 118429, 22918, 8835, 4035, 7048, 54538, 9353, 6387, 7056, 57088, 358, 7106, 57678, 10491, 858, 8611, 5175, 857, 54510, 4128, 5376, 83604,
Category	Term	Count	%	PValue	Genes	List Total	Pop Hits	Pop Total	Fold Enrichment	Bonferroni	Benjamini	FDR
KEGG_PATHWAY	hsa04080:Neuroactive ligand-receptor interaction	6	0.0341	0.180675	185, 2690, 3953, 2908, 1901, 1910,	51	254	4214	1.95183	1	0.999668	91.7894
GOTERM_MF_ALL	GO:0060089~molecular transducer activity	26	0.1477	0.311728	185, 2791, 30008, 1915, 3953, 23531, 7049, 2690, 51232, 2078, 23768, 1910, 948, 2034, 221395, 118429, 22918, 8835, 1901, 4035, 7048, 54538, 2908, 9353, 6387, 7056,	150	2557	16968	1.15022	1	1	99.8764
GOTERM_MF_ALL	GO:0004871~signal transducer activity	26	0.1477	0.311728	185, 2791, 30008, 1915, 3953, 23531, 7049, 2690, 51232, 2078, 23768, 1910, 948, 2034, 221395, 118429, 22918, 8835, 1901, 4035, 7048, 54538, 2908, 9353, 6387, 7056,	150	2557	16968	1.15022	1	1	99.8764
SP_PIR_KEYWORDS	receptor	17	0.0966	0.447708	948, 185, 221395, 118429, 1915, 22918, 3953, 1901, 23531, 7049, 4035, 2690, 7048, 54538, 2908, 7056, 1910,	155	1731	17599	1.11509	1	0.999988	99.9922
GOTERM_MF_ALL	GO:0004872~receptor activity	20	0.1136	0.493126	948, 221395, 185, 30008, 118429, 22918, 1915, 3953, 1901, 23531, 7049, 4035, 2690, 7048, 51232, 54538, 9353, 2908, 7056, 1910,	150	2113	16968	1.07071	1	1	99.9995
GOTERM_MF_ALL	GO:0004888~transmembrane receptor activity	11	0.0625	0.786141	221395, 185, 2690, 51232, 7048, 30008, 3953, 9353, 1901, 7056, 1910,	150	1388	16968	0.896484	1	1	100
UP_SEQ_FEATURE	topological domain:Cytoplasmic	26	0.1477	0.806052	185, 57088, 3953, 358, 7049, 2690, 51232, 7106, 23768, 1910, 948, 221395, 57678, 10491, 22918, 118429, 858, 8611, 1901, 5175, 4035, 7048, 857, 7056, 54510, 4128,	136	2554	12056	0.902437	1	1	100
UP_SEQ_FEATURE	topological domain:Extracellular	21	0.1193	0.814017	948, 185, 221395, 118429, 57088, 22918, 3953, 8611, 1901, 5175, 358, 7049, 4035, 2690, 7048, 51232, 7106, 7056, 23768, 54510, 1910,	136	2092	12056	0.889861	1	1	100
UP_SEQ_FEATURE	transmembrane region	29	0.1648	0.95411	185, 57088, 3953, 23531, 358, 7049, 2690, 51232, 7106, 23768, 5376, 1910, 948, 221395, 57678, 118429, 10491, 22918, 858, 8611, 83604, 1901, 5175, 4035, 7048, 857, 7056, 54510, 4128,	136	3211	12056	0.800612	1	1	100
Functional Group 52	Median: 0.6365892489131972	Geo: 0.5629818469568681	5168, 6038, 5136, 23371, 5519, 8611, 4023, 23768, 11343, 90507, 2791, 1915, 79901, 57381, 11096, 51232, 26577,
Category	Term	Count	%	PValue	Genes	List Total	Pop Hits	Pop Total	Fold Enrichment	Bonferroni	Benjamini	FDR
GOTERM_MF_ALL	GO:0016788~hydrolase activity, acting on ester bonds	9	0.0511	0.319675	5168, 6038, 5136, 23371, 5519, 8611, 4023, 23768, 11343,	150	736	16968	1.38326	1	1	99.8996
GOTERM_MF_ALL	GO:0042578~phosphoric ester hydrolase activity	5	0.0284	0.351466	5168, 5136, 23371, 5519, 8611,	150	341	16968	1.65865	1	1	99.9574
GOTERM_MF_ALL	GO:0016787~hydrolase activity	17	0.0966	0.921712	90507, 2791, 5136, 1915, 6038, 23371, 5519, 79901, 8611, 11343, 57381, 5168, 11096, 51232, 26577, 4023, 23768,	150	2438	16968	0.788778	1	1	100
SP_PIR_KEYWORDS	hydrolase	8	0.0455	0.970042	5168, 11096, 6038, 5136, 23371, 8611, 4023, 11343,	155	1422	17599	0.638773	1	1	100
Functional Group 53	Median: 0.5927753266248903	Geo: 0.6048684764800523	216, 51306, 6453, 10395, 55701,
Category	Term	Count	%	PValue	Genes	List Total	Pop Hits	Pop Total	Fold Enrichment	Bonferroni	Benjamini	FDR
GOTERM_MF_ALL	GO:0030695~GTPase regulator activity	5	0.0284	0.475521	216, 51306, 6453, 10395, 55701,	150	404	16968	1.4	1	1	99.9991
GOTERM_MF_ALL	GO:0005096~GTPase activator activity	3	0.017	0.592775	216, 51306, 10395,	150	226	16968	1.50159	1	1	100
GOTERM_MF_ALL	GO:0008047~enzyme activator activity	3	0.017	0.785097	216, 51306, 10395,	150	327	16968	1.0378	1	1	100
Functional Group 54	Median: 0.64731579833158	Geo: 0.6209271316217226	284119, 57678, 253827, 7084, 858, 5519, 10873, 2908, 847, 4128, 5166, 55075, 166336, 118429, 857, 2327, 23531,
Category	Term	Count	%	PValue	Genes	List Total	Pop Hits	Pop Total	Fold Enrichment	Bonferroni	Benjamini	FDR
GOTERM_CC_ALL	GO:0005739~mitochondrion	11	0.0625	0.386019	284119, 57678, 253827, 7084, 858, 5519, 10873, 2908, 847, 4128, 5166,	146	963	15857	1.24061	1	1	99.9483
GOTERM_CC_ALL	GO:0044429~mitochondrial part	6	0.0341	0.523576	57678, 7084, 10873, 2908, 4128, 5166,	146	523	15857	1.246	1	1	99.999
GOTERM_CC_ALL	GO:0031967~organelle envelope	6	0.0341	0.583159	55075, 57678, 7084, 166336, 4128, 5166,	146	559	15857	1.16576	1	1	99.9999
GOTERM_CC_ALL	GO:0031975~envelope	6	0.0341	0.586354	55075, 57678, 7084, 166336, 4128, 5166,	146	561	15857	1.1616	1	1	99.9999
UP_SEQ_FEATURE	transit peptide:Mitochondrion	4	0.0227	0.645942	57678, 7084, 10873, 5166,	136	295	12056	1.20199	1	1	100
GOTERM_CC_ALL	GO:0031966~mitochondrial membrane	4	0.0227	0.64869	57678, 7084, 4128, 5166,	146	363	15857	1.1968	1	1	100
GOTERM_CC_ALL	GO:0005740~mitochondrial envelope	4	0.0227	0.680795	57678, 7084, 4128, 5166,	146	381	15857	1.14026	1	1	100
SP_PIR_KEYWORDS	transit peptide	4	0.0227	0.69169	57678, 7084, 10873, 5166,	155	405	17599	1.1214	1	1	100
SP_PIR_KEYWORDS	Mitochondrion	6	0.0341	0.757989	284119, 57678, 7084, 10873, 4128, 5166,	155	718	17599	0.948818	1	1	100
GOTERM_CC_ALL	GO:0031090~organelle membrane	11	0.0625	0.824236	57678, 118429, 857, 7084, 858, 166336, 847, 2327, 4128, 5166, 23531,	146	1385	15857	0.862603	1	1	100
Functional Group 55	Median: 0.5820296432816205	Geo: 0.6439610269248088	54861, 1958, 4005, 3075, 2669, 22918, 6387,
Category	Term	Count	%	PValue	Genes	List Total	Pop Hits	Pop Total	Fold Enrichment	Bonferroni	Benjamini	FDR
GOTERM_BP_ALL	GO:0030097~hemopoiesis	3	0.017	0.528417	54861, 1958, 4005,	142	192	15360	1.69014	1	1	99.9999
GOTERM_BP_ALL	GO:0048534~hemopoietic or lymphoid organ development	3	0.017	0.566572	54861, 1958, 4005,	142	206	15360	1.57528	1	1	100
GOTERM_BP_ALL	GO:0002520~immune system development	3	0.017	0.597487	54861, 1958, 4005,	142	218	15360	1.48856	1	1	100
GOTERM_BP_ALL	GO:0002376~immune system process	7	0.0398	0.961342	3075, 54861, 2669, 22918, 1958, 6387, 4005,	142	1165	15360	0.649943	1	1	100
Functional Group 56	Median: 0.5235755313907441	Geo: 0.6445219538605556	10873, 2908, 5166, 57678, 7084, 4128, 2034,
Category	Term	Count	%	PValue	Genes	List Total	Pop Hits	Pop Total	Fold Enrichment	Bonferroni	Benjamini	FDR
GOTERM_CC_ALL	GO:0031980~mitochondrial lumen	3	0.017	0.464368	10873, 2908, 5166,	146	171	15857	1.90543	1	1	99.9938
GOTERM_CC_ALL	GO:0005759~mitochondrial matrix	3	0.017	0.464368	10873, 2908, 5166,	146	171	15857	1.90543	1	1	99.9938
GOTERM_CC_ALL	GO:0044429~mitochondrial part	6	0.0341	0.523576	57678, 7084, 10873, 2908, 4128, 5166,	146	523	15857	1.246	1	1	99.999
GOTERM_CC_ALL	GO:0043233~organelle lumen	4	0.0227	0.992527	2034, 10873, 2908, 5166,	146	934	15857	0.465137	1	1	100
GOTERM_CC_ALL	GO:0031974~membrane-enclosed lumen	4	0.0227	0.992527	2034, 10873, 2908, 5166,	146	934	15857	0.465137	1	1	100
Functional Group 57	Median: 0.6946673572082935	Geo: 0.6502741951784563	6453, 90102, 1601, 55701,
Category	Term	Count	%	PValue	Genes	List Total	Pop Hits	Pop Total	Fold Enrichment	Bonferroni	Benjamini	FDR
INTERPRO	IPR011993:Pleckstrin homology-type	4	0.0227	0.500287	6453, 90102, 1601, 55701,	156	307	17845	1.49044	1	1	99.9999
INTERPRO	IPR001849:Pleckstrin-like	3	0.017	0.694667	6453, 90102, 55701,	156	276	17845	1.24338	1	1	100
SMART	SM00233:PH	3	0.017	0.791213	6453, 90102, 55701,	105	276	9899	1.02474	1	1	100
Functional Group 58	Median: 0.6608209519424825	Geo: 0.6708074964313845	55075, 287, 25959,
Category	Term	Count	%	PValue	Genes	List Total	Pop Hits	Pop Total	Fold Enrichment	Bonferroni	Benjamini	FDR
SP_PIR_KEYWORDS	ank repeat	3	0.017	0.600378	55075, 287, 25959,	155	230	17599	1.48098	1	1	100
INTERPRO	IPR002110:Ankyrin	3	0.017	0.660821	55075, 287, 25959,	156	259	17845	1.32499	1	1	100
SMART	SM00248:ANK	3	0.017	0.760825	55075, 287, 25959,	105	259	9899	1.092	1	1	100
Functional Group 59	Median: 0.875335671777045	Geo: 0.685503909996094	55075, 185, 3479, 9638, 7373, 358, 9590, 2690, 90203, 115207, 1910, 948, 3908, 4053, 10491, 22918, 858, 4692, 8611, 1901, 9737, 5175, 667, 4035, 5168, 6453, 54538, 857, 9353, 3043, 3040, 57685, 10580,
Category	Term	Count	%	PValue	Genes	List Total	Pop Hits	Pop Total	Fold Enrichment	Bonferroni	Benjamini	FDR
GOTERM_BP_ALL	GO:0051179~localization	33	0.1875	0.296626	55075, 185, 3479, 9638, 7373, 358, 9590, 2690, 90203, 115207, 1910, 948, 3908, 4053, 10491, 22918, 858, 4692, 8611, 1901, 9737, 5175, 667, 4035, 5168, 6453, 54538, 857, 9353, 3043, 3040, 57685, 10580,	142	3161	15360	1.12926	1	0.999998	99.8807
GOTERM_BP_ALL	GO:0051234~establishment of localization	22	0.125	0.869723	55075, 948, 185, 4053, 22918, 10491, 858, 9737, 7373, 667, 358, 4035, 2690, 6453, 9590, 90203, 857, 115207, 3043, 3040, 57685, 10580,	142	2788	15360	0.853557	1	1	100
GOTERM_BP_ALL	GO:0006810~transport	21	0.1193	0.880948	948, 55075, 4053, 22918, 10491, 858, 9737, 7373, 667, 358, 4035, 2690, 6453, 9590, 90203, 857, 115207, 3043, 3040, 57685, 10580,	142	2697	15360	0.84225	1	1	100
SP_PIR_KEYWORDS	transport	8	0.0455	0.971627	358, 948, 90203, 10491, 3043, 3040, 57685, 10580,	155	1432	17599	0.634312	1	1	100
Functional Group 60	Median: 0.8421452823321214	Geo: 0.691061722644675	5577, 7048, 80310, 54861, 23235, 858, 6196, 5519, 2078, 5166, 5168, 8611, 2034, 51232, 7084, 11142, 2327, 216, 6038, 10873, 26234, 8835, 2162, 25840, 57678, 3176, 2669, 1915, 32, 57381, 3075, 90507, 51065, 79901, 2878, 7106, 2331, 253827, 284119, 11096, 857, 5204, 6387, 26577, 27303, 1153,
Category	Term	Count	%	PValue	Genes	List Total	Pop Hits	Pop Total	Fold Enrichment	Bonferroni	Benjamini	FDR
GOTERM_BP_ALL	GO:0006468~protein amino acid phosphorylation	10	0.0568	0.198811	5577, 7048, 80310, 54861, 23235, 858, 6196, 5519, 2078, 5166,	142	704	15360	1.53649	1	0.999948	98.5597
GOTERM_BP_ALL	GO:0006796~phosphate metabolic process	12	0.0682	0.353394	5577, 5168, 7048, 80310, 54861, 23235, 858, 6196, 5519, 2078, 8611, 5166,	142	1036	15360	1.25292	1	1	99.9761
GOTERM_BP_ALL	GO:0006793~phosphorus metabolic process	12	0.0682	0.353394	5577, 5168, 7048, 80310, 54861, 23235, 858, 6196, 5519, 2078, 8611, 5166,	142	1036	15360	1.25292	1	1	99.9761
GOTERM_MF_ALL	GO:0004672~protein kinase activity	8	0.0455	0.399031	2034, 51232, 7048, 54861, 23235, 858, 6196, 5166,	150	687	16968	1.31726	1	1	99.9891
GOTERM_BP_ALL	GO:0016310~phosphorylation	10	0.0568	0.401426	5577, 7048, 80310, 54861, 23235, 858, 6196, 5519, 2078, 5166,	142	867	15360	1.24762	1	1	99.9946
GOTERM_MF_ALL	GO:0016301~kinase activity	11	0.0625	0.401832	5577, 2034, 51232, 7048, 54861, 23235, 7084, 858, 6196, 11142, 5166,	150	1016	16968	1.22472	1	1	99.99
SP_PIR_KEYWORDS	magnesium	5	0.0284	0.412542	7048, 54861, 23235, 6196, 2327,	155	373	17599	1.52201	1	0.999972	99.9791
GOTERM_MF_ALL	GO:0016773~phosphotransferase activity, alcohol group as acceptor	9	0.0511	0.422555	2034, 51232, 7048, 54861, 23235, 7084, 858, 6196, 5166,	150	813	16968	1.25225	1	1	99.9947
GOTERM_MF_ALL	GO:0000287~magnesium ion binding	5	0.0284	0.473606	7048, 54861, 23235, 6196, 2327,	150	403	16968	1.40347	1	1	99.999
SP_PIR_KEYWORDS	kinase	8	0.0455	0.53419	5577, 7048, 54861, 23235, 7084, 6196, 11142, 5166,	155	785	17599	1.15712	1	0.999999	99.9995
GOTERM_MF_ALL	GO:0016772~transferase activity, transferring phosphorus-containing groups	11	0.0625	0.607194	5577, 2034, 51232, 7048, 54861, 23235, 7084, 858, 6196, 11142, 5166,	150	1193	16968	1.04302	1	1	100
INTERPRO	IPR008271:Serine/threonine protein kinase, active site	4	0.0227	0.615639	7048, 54861, 23235, 6196,	156	364	17845	1.25704	1	1	100
SP_PIR_KEYWORDS	Serine/threonine-protein kinase	4	0.0227	0.654886	7048, 54861, 23235, 6196,	155	383	17599	1.18582	1	1	100
INTERPRO	IPR002290:Serine/threonine protein kinase	3	0.017	0.669044	54861, 23235, 6196,	156	263	17845	1.30484	1	1	100
UP_SEQ_FEATURE	active site:Proton acceptor	6	0.0341	0.734793	216, 7048, 6038, 23235, 6196, 10873,	136	544	12056	0.977725	1	1	100
GOTERM_BP_ALL	GO:0043687~post-translational protein modification	13	0.0739	0.7519	26234, 8835, 5519, 6196, 858, 2162, 5166, 5577, 80310, 7048, 54861, 23235, 2078,	142	1522	15360	0.923914	1	1	100
GOTERM_MF_ALL	GO:0004674~protein serine/threonine kinase activity	4	0.0227	0.758593	7048, 54861, 23235, 6196,	150	449	16968	1.00775	1	1	100
SMART	SM00220:S_TKc	4	0.0227	0.825198	7048, 54861, 23235, 6196,	105	421	9899	0.895736	1	1	100
INTERPRO	IPR000719:Protein kinase, core	4	0.0227	0.842145	7048, 54861, 23235, 6196,	156	529	17845	0.86496	1	1	100
GOTERM_MF_ALL	GO:0016740~transferase activity	15	0.0852	0.870157	2034, 25840, 57678, 6196, 858, 2162, 5166, 5577, 7048, 51232, 54861, 23235, 7084, 3176, 11142,	150	2040	16968	0.831765	1	1	100
SP_PIR_KEYWORDS	transferase	10	0.0568	0.871212	25840, 57678, 7048, 54861, 23235, 7084, 6196, 2162, 3176, 5166,	155	1398	17599	0.812174	1	1	100
GOTERM_BP_ALL	GO:0043412~biopolymer modification	14	0.0795	0.892858	26234, 8835, 5519, 6196, 858, 8611, 2162, 5166, 5577, 80310, 7048, 54861, 23235, 2078,	142	1877	15360	0.806801	1	1	100
SP_PIR_KEYWORDS	nucleotide-binding	10	0.0568	0.911558	5577, 7048, 54861, 2669, 1915, 23235, 7084, 6196, 32, 57381,	155	1487	17599	0.763564	1	1	100
GOTERM_BP_ALL	GO:0006464~protein modification process	13	0.0739	0.913311	26234, 8835, 5519, 6196, 858, 2162, 5166, 5577, 80310, 7048, 54861, 23235, 2078,	142	1804	15360	0.779488	1	1	100
GOTERM_BP_ALL	GO:0019538~protein metabolic process	28	0.1591	0.931097	3075, 90507, 51065, 1915, 5519, 6196, 79901, 5577, 2878, 51232, 7106, 2331, 2078, 26234, 253827, 8835, 858, 2162, 5166, 284119, 11096, 80310, 7048, 54861, 857, 23235, 5204, 6387,	142	3691	15360	0.820572	1	1	100
GOTERM_MF_ALL	GO:0017076~purine nucleotide binding	13	0.0739	0.949138	1915, 6196, 57381, 5166, 5577, 7048, 54861, 2669, 23235, 7084, 26577, 32, 2327,	150	2016	16968	0.729444	1	1	100
GOTERM_MF_ALL	GO:0000166~nucleotide binding	15	0.0852	0.954877	27303, 1915, 6196, 57381, 5166, 5577, 7048, 54861, 2669, 1153, 23235, 7084, 26577, 32, 2327,	150	2314	16968	0.733276	1	1	100
UP_SEQ_FEATURE	binding site:ATP	3	0.017	0.955459	7048, 23235, 6196,	136	428	12056	0.621358	1	1	100
GOTERM_MF_ALL	GO:0030554~adenyl nucleotide binding	10	0.0568	0.959107	5577, 7048, 54861, 23235, 7084, 6196, 26577, 2327, 32, 5166,	150	1647	16968	0.686825	1	1	100
GOTERM_MF_ALL	GO:0032555~purine ribonucleotide binding	12	0.0682	0.960109	5577, 7048, 54861, 2669, 1915, 23235, 7084, 6196, 26577, 32, 5166, 57381,	150	1933	16968	0.702245	1	1	100
GOTERM_MF_ALL	GO:0032553~ribonucleotide binding	12	0.0682	0.960109	5577, 7048, 54861, 2669, 1915, 23235, 7084, 6196, 26577, 32, 5166, 57381,	150	1933	16968	0.702245	1	1	100
GOTERM_BP_ALL	GO:0044260~cellular macromolecule metabolic process	25	0.142	0.967435	3075, 90507, 51065, 1915, 5519, 6196, 79901, 5577, 51232, 2331, 2078, 26234, 253827, 8835, 858, 2162, 5166, 284119, 7048, 80310, 11096, 54861, 23235, 5204, 6387,	142	3534	15360	0.765202	1	1	100
UP_SEQ_FEATURE	nucleotide phosphate-binding region:ATP	5	0.0284	0.968603	7048, 23235, 7084, 6196, 32,	136	736	12056	0.602222	1	1	100
GOTERM_MF_ALL	GO:0032559~adenyl ribonucleotide binding	9	0.0511	0.970499	5577, 7048, 54861, 23235, 7084, 6196, 26577, 32, 5166,	150	1567	16968	0.6497	1	1	100
GOTERM_BP_ALL	GO:0044267~cellular protein metabolic process	24	0.1364	0.975578	3075, 51065, 90507, 26234, 1915, 8835, 253827, 858, 6196, 5519, 79901, 2162, 5166, 5577, 284119, 11096, 51232, 80310, 7048, 54861, 2331, 23235, 2078, 5204,	142	3482	15360	0.745565	1	1	100
SP_PIR_KEYWORDS	atp-binding	6	0.0341	0.976778	7048, 54861, 23235, 7084, 6196, 32,	155	1156	17599	0.589318	1	1	100
GOTERM_MF_ALL	GO:0005524~ATP binding	8	0.0455	0.985764	7048, 54861, 23235, 7084, 6196, 26577, 32, 5166,	150	1548	16968	0.584599	1	1	100
Functional Group 61	Median: 0.8953991089630373	Geo: 0.7686892033374463	55075, 287, 9590, 667, 10580, 5519, 4692, 9638, 10253, 51065, 4094,
Category	Term	Count	%	PValue	Genes	List Total	Pop Hits	Pop Total	Fold Enrichment	Bonferroni	Benjamini	FDR
SP_PIR_KEYWORDS	cytoskeleton	5	0.0284	0.366982	55075, 287, 9590, 667, 10580,	155	350	17599	1.62203	1	0.999929	99.9313
GOTERM_CC_ALL	GO:0015630~microtubule cytoskeleton	4	0.0227	0.721733	5519, 4692, 9638, 10253,	146	406	15857	1.07005	1	1	100
GOTERM_CC_ALL	GO:0005856~cytoskeleton	9	0.0511	0.827547	55075, 287, 9590, 5519, 4692, 9638, 10253, 667, 10580,	146	1141	15857	0.856693	1	1	100
GOTERM_CC_ALL	GO:0044430~cytoskeletal part	4	0.0227	0.963251	4692, 9638, 10253, 10580,	146	720	15857	0.603387	1	1	100
GOTERM_CC_ALL	GO:0043228~non-membrane-bound organelle	11	0.0625	0.988497	55075, 287, 51065, 9590, 5519, 4692, 9638, 10253, 4094, 667, 10580,	146	1956	15857	0.61079	1	1	100
GOTERM_CC_ALL	GO:0043232~intracellular non-membrane-bound organelle	11	0.0625	0.988497	55075, 287, 51065, 9590, 5519, 4692, 9638, 10253, 4094, 667, 10580,	146	1956	15857	0.61079	1	1	100
Functional Group 62	Median: 0.7846560988765139	Geo: 0.781916180881054	22918, 858, 667, 1601,
Category	Term	Count	%	PValue	Genes	List Total	Pop Hits	Pop Total	Fold Enrichment	Bonferroni	Benjamini	FDR
GOTERM_CC_ALL	GO:0031410~cytoplasmic vesicle	4	0.0227	0.732444	22918, 858, 667, 1601,	146	413	15857	1.05191	1	1	100
GOTERM_CC_ALL	GO:0031982~vesicle	4	0.0227	0.74574	22918, 858, 667, 1601,	146	422	15857	1.02947	1	1	100
GOTERM_CC_ALL	GO:0016023~cytoplasmic membrane-bound vesicle	3	0.017	0.823572	22918, 858, 667,	146	342	15857	0.952716	1	1	100
GOTERM_CC_ALL	GO:0031988~membrane-bound vesicle	3	0.017	0.830954	22918, 858, 667,	146	348	15857	0.93629	1	1	100
Functional Group 63	Median: 0.8438925659383559	Geo: 0.7913392613423982	2791, 1915, 57381, 5168, 26577,
Category	Term	Count	%	PValue	Genes	List Total	Pop Hits	Pop Total	Fold Enrichment	Bonferroni	Benjamini	FDR
GOTERM_MF_ALL	GO:0003924~GTPase activity	3	0.017	0.557904	2791, 1915, 57381,	150	212	16968	1.60075	1	1	100
GOTERM_MF_ALL	GO:0016462~pyrophosphatase activity	5	0.0284	0.84053	5168, 2791, 1915, 26577, 57381,	150	665	16968	0.850526	1	1	100
GOTERM_MF_ALL	GO:0016818~hydrolase activity, acting on acid anhydrides, in phosphorus-containing anhydrides	5	0.0284	0.843893	5168, 2791, 1915, 26577, 57381,	150	669	16968	0.845441	1	1	100
GOTERM_MF_ALL	GO:0016817~hydrolase activity, acting on acid anhydrides	5	0.0284	0.850441	5168, 2791, 1915, 26577, 57381,	150	677	16968	0.835451	1	1	100
GOTERM_MF_ALL	GO:0017111~nucleoside-triphosphatase activity	4	0.0227	0.922082	2791, 1915, 26577, 57381,	150	637	16968	0.71033	1	1	100
Functional Group 64	Median: 0.8634253950855468	Geo: 0.8131799038008924	80310, 857, 5519, 3043, 4128,
Category	Term	Count	%	PValue	Genes	List Total	Pop Hits	Pop Total	Fold Enrichment	Bonferroni	Benjamini	FDR
GOTERM_BP_ALL	GO:0006807~nitrogen compound metabolic process	5	0.0284	0.671992	80310, 857, 5519, 3043, 4128,	142	496	15360	1.09041	1	1	100
GOTERM_BP_ALL	GO:0006519~amino acid and derivative metabolic process	3	0.017	0.863425	80310, 5519, 4128,	142	376	15360	0.863051	1	1	100
GOTERM_BP_ALL	GO:0009308~amine metabolic process	3	0.017	0.926767	80310, 5519, 4128,	142	459	15360	0.706987	1	1	100
Functional Group 65	Median: 0.8741955377283894	Geo: 0.8132545417001747	2669, 1915, 57381,
Category	Term	Count	%	PValue	Genes	List Total	Pop Hits	Pop Total	Fold Enrichment	Bonferroni	Benjamini	FDR
UP_SEQ_FEATURE	nucleotide phosphate-binding region:GTP	3	0.017	0.692715	2669, 1915, 57381,	136	213	12056	1.24855	1	1	100
SP_PIR_KEYWORDS	GTP-binding	3	0.017	0.754525	2669, 1915, 57381,	155	308	17599	1.10593	1	1	100
GOTERM_MF_ALL	GO:0005525~GTP binding	3	0.017	0.874196	2669, 1915, 57381,	150	405	16968	0.837926	1	1	100
GOTERM_MF_ALL	GO:0032561~guanyl ribonucleotide binding	3	0.017	0.881947	2669, 1915, 57381,	150	414	16968	0.81971	1	1	100
GOTERM_MF_ALL	GO:0019001~guanyl nucleotide binding	3	0.017	0.882781	2669, 1915, 57381,	150	415	16968	0.817735	1	1	100
Functional Group 66	Median: 0.9699891971926384	Geo: 0.9153172406988279	55075, 9590, 4053, 90203, 667,
Category	Term	Count	%	PValue	Genes	List Total	Pop Hits	Pop Total	Fold Enrichment	Bonferroni	Benjamini	FDR
GOTERM_BP_ALL	GO:0006605~protein targeting	3	0.017	0.599988	55075, 9590, 4053,	142	219	15360	1.48177	1	1	100
GOTERM_BP_ALL	GO:0006886~intracellular protein transport	3	0.017	0.889778	55075, 9590, 4053,	142	405	15360	0.801252	1	1	100
GOTERM_BP_ALL	GO:0015031~protein transport	4	0.0227	0.957662	55075, 9590, 4053, 90203,	142	697	15360	0.620769	1	1	100
GOTERM_BP_ALL	GO:0046907~intracellular transport	4	0.0227	0.962486	55075, 9590, 4053, 667,	142	714	15360	0.605989	1	1	100
GOTERM_BP_ALL	GO:0045184~establishment of protein localization	4	0.0227	0.969989	55075, 9590, 4053, 90203,	142	745	15360	0.580773	1	1	100
GOTERM_BP_ALL	GO:0008104~protein localization	4	0.0227	0.978413	55075, 9590, 4053, 90203,	142	790	15360	0.547691	1	1	100
GOTERM_BP_ALL	GO:0033036~macromolecule localization	4	0.0227	0.985138	55075, 9590, 4053, 90203,	142	840	15360	0.515091	1	1	100
GOTERM_BP_ALL	GO:0051649~establishment of cellular localization	4	0.0227	0.989114	55075, 9590, 4053, 667,	142	881	15360	0.491119	1	1	100
GOTERM_BP_ALL	GO:0051641~cellular localization	4	0.0227	0.991016	55075, 9590, 4053, 667,	142	906	15360	0.477567	1	1	100
Functional Group 67	Median: 0.9497386782240569	Geo: 0.9275164549809016	57678, 118429, 857, 7084, 858, 166336, 847, 2327, 4128, 5166, 23531, 55075, 51065, 1915, 5519, 9638, 10873, 1601, 79974, 22918, 253827, 4692, 667, 8436, 284119, 64397, 5204, 2908, 3043, 3040, 2034, 4094, 10253, 10580,
Category	Term	Count	%	PValue	Genes	List Total	Pop Hits	Pop Total	Fold Enrichment	Bonferroni	Benjamini	FDR
GOTERM_CC_ALL	GO:0031090~organelle membrane	11	0.0625	0.824236	57678, 118429, 857, 7084, 858, 166336, 847, 2327, 4128, 5166, 23531,	146	1385	15857	0.862603	1	1	100
GOTERM_CC_ALL	GO:0044444~cytoplasmic part	29	0.1648	0.901565	55075, 51065, 1915, 5519, 9638, 23531, 10873, 2327, 1601, 79974, 57678, 22918, 118429, 253827, 858, 4692, 667, 8436, 5166, 284119, 64397, 857, 7084, 5204, 2908, 3043, 847, 3040, 4128,	146	3717	15857	0.847371	1	1	100
GOTERM_CC_ALL	GO:0044446~intracellular organelle part	20	0.1136	0.997913	55075, 2034, 57678, 118429, 858, 4692, 9638, 4094, 23531, 5166, 857, 7084, 10873, 166336, 2908, 847, 10253, 2327, 4128, 10580,	146	3498	15857	0.620981	1	1	100
GOTERM_CC_ALL	GO:0044422~organelle part	20	0.1136	0.998035	55075, 2034, 57678, 118429, 858, 4692, 9638, 4094, 23531, 5166, 857, 7084, 10873, 166336, 2908, 847, 10253, 2327, 4128, 10580,	146	3509	15857	0.619034	1	1	100
Functional Group 68	Median: 0.9518272759424932	Geo: 0.9350168595784708	55075, 54861, 8835, 5519, 23531,
Category	Term	Count	%	PValue	Genes	List Total	Pop Hits	Pop Total	Fold Enrichment	Bonferroni	Benjamini	FDR
GOTERM_BP_ALL	GO:0042981~regulation of apoptosis	4	0.0227	0.875785	55075, 54861, 8835, 5519,	142	538	15360	0.804231	1	1	100
GOTERM_BP_ALL	GO:0043067~regulation of programmed cell death	4	0.0227	0.880485	55075, 54861, 8835, 5519,	142	544	15360	0.79536	1	1	100
GOTERM_BP_ALL	GO:0008219~cell death	5	0.0284	0.951827	55075, 54861, 8835, 5519, 23531,	142	834	15360	0.648495	1	1	100
GOTERM_BP_ALL	GO:0016265~death	5	0.0284	0.951827	55075, 54861, 8835, 5519, 23531,	142	834	15360	0.648495	1	1	100
GOTERM_BP_ALL	GO:0006915~apoptosis	4	0.0227	0.977436	55075, 54861, 8835, 5519,	142	784	15360	0.551883	1	1	100
GOTERM_BP_ALL	GO:0012501~programmed cell death	4	0.0227	0.978572	55075, 54861, 8835, 5519,	142	791	15360	0.546999	1	1	100

## Sheet: Sotiriou
Functional Group 1	Median: 1.7526238788082304E-28	Geo: 2.605856214645129E-26	CDC25A, TIMELESS, KPNA2, PLK1, CDCA8, GTSE1, CDC2, ZWINT, TTK, CENPF, TPX2, ASPM, CENPE, CDKN3, CDC20, NUSAP1, CCNB1, BUB1B, BIRC5, AURKB, CDK2, PRC1, MAD2L1, ESPL1, DLG7, CCNA2, KIF2C, KIF11, CDCA3, SPAG5, BUB1, CCNB2, EXO1, MYBL2, CCNE2, MKI67, RACGAP1, MCM2, KIF20A, KIF4A, MCM4, LMNB1,
Category	Term	Count	%	PValue	Genes	List Total	Pop Hits	Pop Total	Fold Enrichment	Bonferroni	Benjamini	FDR
GOTERM_BP_ALL	GO:0000278~mitotic cell cycle	32	0.4571	4.70857e-35	CDC25A, TIMELESS, KPNA2, PLK1, CDCA8, GTSE1, CDC2, ZWINT, TTK, CENPF, TPX2, ASPM, CENPE, CDKN3, CDC20, NUSAP1, CCNB1, BUB1B, BIRC5, AURKB, CDK2, PRC1, MAD2L1, ESPL1, DLG7, CCNA2, KIF2C, KIF11, CDCA3, SPAG5, BUB1, CCNB2,	67	318	15360	23.0696	2.47388e-31	2.47388e-31	9.00742e-32
GOTERM_BP_ALL	GO:0000279~M phase	31	0.4429	8.95434e-35	CDC25A, TIMELESS, KPNA2, PLK1, CDCA8, GTSE1, CDC2, ZWINT, TTK, CENPF, TPX2, ASPM, EXO1, CENPE, CDC20, NUSAP1, CCNB1, BUB1B, BIRC5, AURKB, CDK2, MAD2L1, ESPL1, DLG7, CCNA2, KIF2C, KIF11, CDCA3, SPAG5, BUB1, CCNB2,	67	287	15360	24.7626	4.70461e-31	2.3523e-31	1.71295e-31
GOTERM_BP_ALL	GO:0007067~mitosis	29	0.4143	2.10626e-34	TIMELESS, CDC25A, PLK1, CDCA8, GTSE1, CDC2, ZWINT, TTK, CENPF, TPX2, ASPM, CENPE, CDC20, NUSAP1, CCNB1, BUB1B, BIRC5, AURKB, CDK2, MAD2L1, ESPL1, DLG7, CCNA2, KIF2C, KIF11, CDCA3, SPAG5, BUB1, CCNB2,	67	227	15360	29.2879	1.10663e-30	3.68877e-31	4.02925e-31
GOTERM_BP_ALL	GO:0000087~M phase of mitotic cell cycle	29	0.4143	2.72191e-34	TIMELESS, CDC25A, PLK1, CDCA8, GTSE1, CDC2, ZWINT, TTK, CENPF, TPX2, ASPM, CENPE, CDC20, NUSAP1, CCNB1, BUB1B, BIRC5, AURKB, CDK2, MAD2L1, ESPL1, DLG7, CCNA2, KIF2C, KIF11, CDCA3, SPAG5, BUB1, CCNB2,	67	229	15360	29.0321	1.43009e-30	3.57522e-31	5.20697e-31
GOTERM_BP_ALL	GO:0022403~cell cycle phase	32	0.4571	1.68383e-33	CDC25A, TIMELESS, KPNA2, PLK1, CDCA8, GTSE1, CDC2, ZWINT, TTK, CENPF, TPX2, ASPM, EXO1, CENPE, CDKN3, CDC20, NUSAP1, CCNB1, BUB1B, BIRC5, AURKB, CDK2, MAD2L1, ESPL1, DLG7, CCNA2, KIF2C, KIF11, CDCA3, SPAG5, BUB1, CCNB2,	67	356	15360	20.6071	8.84683e-30	1.76937e-30	3.22114e-30
GOTERM_BP_ALL	GO:0022402~cell cycle process	37	0.5286	3.45297e-30	CDC25A, TIMELESS, KPNA2, PLK1, CDCA8, GTSE1, CDC2, MYBL2, ZWINT, TTK, CENPF, TPX2, ASPM, EXO1, CENPE, CDKN3, CDC20, NUSAP1, CCNB1, BIRC5, BUB1B, AURKB, CDK2, PRC1, MAD2L1, ESPL1, DLG7, CCNA2, KIF2C, KIF11, CDCA3, CCNE2, SPAG5, MKI67, BUB1, CCNB2, RACGAP1,	67	749	15360	11.325	1.81419e-26	3.02365e-27	6.60547e-27
SP_PIR_KEYWORDS	mitosis	22	0.3143	2.17933e-29	BIRC5, BUB1B, CDC25A, TIMELESS, AURKB, CDK2, MAD2L1, CDCA8, CDC2, ZWINT, CCNA2, CENPF, KIF11, ASPM, CDCA3, CENPE, NUSAP1, CDC20, SPAG5, BUB1, CCNB2, CCNB1,	68	128	17599	44.4828	2.32316e-26	2.32316e-26	3.47132e-26
GOTERM_BP_ALL	GO:0007049~cell cycle	38	0.5429	8.29621e-29	CDC25A, TIMELESS, KPNA2, PLK1, CDCA8, GTSE1, CDC2, MYBL2, ZWINT, TTK, CENPF, TPX2, ASPM, EXO1, CENPE, NUSAP1, CDKN3, CDC20, CCNB1, BIRC5, BUB1B, AURKB, CDK2, PRC1, MAD2L1, ESPL1, DLG7, CCNA2, KIF2C, KIF11, CDCA3, MCM2, CCNE2, SPAG5, MKI67, BUB1, CCNB2, RACGAP1,	67	894	15360	9.74457	4.35883e-25	6.2269e-26	1.58705e-25
SP_PIR_KEYWORDS	cell division	24	0.3429	1.75262e-28	BIRC5, BUB1B, CDC25A, TIMELESS, AURKB, CDK2, PRC1, MAD2L1, CDCA8, CDC2, ZWINT, CCNA2, CENPF, KIF11, ASPM, CDCA3, CENPE, CCNE2, NUSAP1, CDC20, SPAG5, BUB1, CCNB2, CCNB1,	68	200	17599	31.0571	1.8683e-25	9.34149e-26	2.79165e-25
GOTERM_BP_ALL	GO:0051301~cell division	26	0.3714	1.95236e-28	TIMELESS, CDC25A, CDCA8, CDC2, ZWINT, CENPF, ASPM, CENPE, CDC20, NUSAP1, CCNB1, BUB1B, BIRC5, AURKB, CDK2, PRC1, MAD2L1, ESPL1, CCNA2, CDCA3, KIF11, CCNE2, SPAG5, CCNB2, BUB1, RACGAP1,	67	245	15360	24.329	1.02577e-24	1.28221e-25	3.73484e-25
SP_PIR_KEYWORDS	cell cycle	28	0.4	6.80092e-27	TIMELESS, CDC25A, CDCA8, CDC2, ZWINT, CENPF, ASPM, CENPE, CDKN3, CDC20, NUSAP1, CCNB1, BUB1B, BIRC5, AURKB, CDK2, PRC1, MAD2L1, DLG7, CCNA2, CDCA3, KIF11, MCM2, CCNE2, SPAG5, MKI67, BUB1, CCNB2,	68	412	17599	17.5889	7.24978e-24	2.41659e-24	1.08328e-23
GOTERM_CC_ALL	GO:0015630~microtubule cytoskeleton	25	0.3571	4.67249e-22	PLK1, CDC2, GTSE1, KIF20A, TTK, TPX2, CENPF, KIF4A, CENPE, CDC20, NUSAP1, CCNB1, BUB1B, BIRC5, AURKB, PRC1, MAD2L1, ESPL1, DLG7, KIF2C, KIF11, SPAG5, CCNB2, BUB1, RACGAP1,	66	406	15857	14.7942	4.05572e-19	2.02786e-19	7.24914e-19
GOTERM_BP_ALL	GO:0000074~regulation of progression through cell cycle	24	0.3429	1.02218e-17	BIRC5, BUB1B, CDC25A, TIMELESS, CDK2, PLK1, MAD2L1, ESPL1, CDC2, GTSE1, MYBL2, ZWINT, DLG7, TTK, CCNA2, CENPF, CCNE2, NUSAP1, CDC20, CDKN3, MKI67, BUB1, CCNB2, CCNB1,	67	526	15360	10.4602	5.37055e-14	5.96728e-15	1.95542e-14
GOTERM_BP_ALL	GO:0051726~regulation of cell cycle	24	0.3429	1.15817e-17	BIRC5, BUB1B, CDC25A, TIMELESS, CDK2, PLK1, MAD2L1, ESPL1, CDC2, GTSE1, MYBL2, ZWINT, DLG7, TTK, CCNA2, CENPF, CCNE2, NUSAP1, CDC20, CDKN3, MKI67, BUB1, CCNB2, CCNB1,	67	529	15360	10.4009	6.08505e-14	6.08505e-15	2.21557e-14
KEGG_PATHWAY	hsa04110:Cell cycle	15	0.2143	1.70972e-16	CDC25A, BUB1B, CDK2, PLK1, MAD2L1, ESPL1, CDC2, CCNA2, MCM4, MCM2, CCNE2, CDC20, BUB1, CCNB2, CCNB1,	26	114	4214	21.3259	4.4631e-14	4.4631e-14	2.77556e-13
GOTERM_CC_ALL	GO:0044430~cytoskeletal part	25	0.3571	2.55633e-16	PLK1, CDC2, GTSE1, KIF20A, TTK, TPX2, CENPF, KIF4A, CENPE, CDC20, NUSAP1, CCNB1, BUB1B, BIRC5, AURKB, PRC1, MAD2L1, ESPL1, DLG7, KIF2C, LMNB1, KIF11, SPAG5, BUB1, RACGAP1,	66	720	15857	8.34228	1.92735e-13	3.85247e-14	3.44169e-13
GOTERM_CC_ALL	GO:0005856~cytoskeleton	26	0.3714	8.24034e-13	PLK1, CDC2, GTSE1, KIF20A, TTK, TPX2, CENPF, KIF4A, CENPE, CDC20, NUSAP1, CCNB1, BUB1B, BIRC5, AURKB, PRC1, MAD2L1, ESPL1, DLG7, KIF2C, LMNB1, KIF11, SPAG5, CCNB2, BUB1, RACGAP1,	66	1141	15857	5.47476	7.15239e-10	7.9471e-11	1.27841e-09
Functional Group 2	Median: 1.3239194595899664E-16	Geo: 9.464244733121298E-17	BUB1B, BIRC5, AURKB, PRC1, MAD2L1, CDC2, DLG7, TTK, CENPF, TPX2, KIF11, KIF4A, CENPE, CDC20, SPAG5, BUB1, RACGAP1, PLK1, GTSE1, KIF20A, NUSAP1, CCNB1, ESPL1, KIF2C, CCNB2, TIMELESS, MLF1IP, OIP5, CDCA8, BLM, H2AFZ, MYBL2, ZWINT, CENPA, LMNB1, MCM2, HMGB3, MKI67, KPNA2, SHMT2, CDK2, POLQ,
Category	Term	Count	%	PValue	Genes	List Total	Pop Hits	Pop Total	Fold Enrichment	Bonferroni	Benjamini	FDR
GOTERM_CC_ALL	GO:0005819~spindle	17	0.2429	1.21309e-23	BUB1B, BIRC5, AURKB, PRC1, MAD2L1, CDC2, DLG7, TTK, CENPF, TPX2, KIF11, KIF4A, CENPE, CDC20, SPAG5, BUB1, RACGAP1,	66	78	15857	52.3638	1.05296e-20	1.05296e-20	1.88204e-20
GOTERM_CC_ALL	GO:0015630~microtubule cytoskeleton	25	0.3571	4.67249e-22	PLK1, CDC2, GTSE1, KIF20A, TTK, TPX2, CENPF, KIF4A, CENPE, CDC20, NUSAP1, CCNB1, BUB1B, BIRC5, AURKB, PRC1, MAD2L1, ESPL1, DLG7, KIF2C, KIF11, SPAG5, CCNB2, BUB1, RACGAP1,	66	406	15857	14.7942	4.05572e-19	2.02786e-19	7.24914e-19
GOTERM_CC_ALL	GO:0043232~intracellular non-membrane-bound organelle	38	0.5429	9.15057e-18	TIMELESS, MLF1IP, PLK1, OIP5, CDCA8, BLM, H2AFZ, GTSE1, CDC2, MYBL2, KIF20A, ZWINT, CENPA, TTK, CENPF, TPX2, KIF4A, CENPE, NUSAP1, CDC20, CCNB1, BIRC5, BUB1B, AURKB, PRC1, MAD2L1, ESPL1, DLG7, KIF2C, KIF11, LMNB1, MCM2, HMGB3, SPAG5, MKI67, BUB1, CCNB2, RACGAP1,	66	1956	15857	4.66758	7.9427e-15	2.64757e-15	1.41967e-14
GOTERM_CC_ALL	GO:0043228~non-membrane-bound organelle	38	0.5429	9.15057e-18	TIMELESS, MLF1IP, PLK1, OIP5, CDCA8, BLM, H2AFZ, GTSE1, CDC2, MYBL2, KIF20A, ZWINT, CENPA, TTK, CENPF, TPX2, KIF4A, CENPE, NUSAP1, CDC20, CCNB1, BIRC5, BUB1B, AURKB, PRC1, MAD2L1, ESPL1, DLG7, KIF2C, KIF11, LMNB1, MCM2, HMGB3, SPAG5, MKI67, BUB1, CCNB2, RACGAP1,	66	1956	15857	4.66758	7.9427e-15	2.64757e-15	1.41967e-14
GOTERM_CC_ALL	GO:0044430~cytoskeletal part	25	0.3571	2.55633e-16	PLK1, CDC2, GTSE1, KIF20A, TTK, TPX2, CENPF, KIF4A, CENPE, CDC20, NUSAP1, CCNB1, BUB1B, BIRC5, AURKB, PRC1, MAD2L1, ESPL1, DLG7, KIF2C, LMNB1, KIF11, SPAG5, BUB1, RACGAP1,	66	720	15857	8.34228	1.92735e-13	3.85247e-14	3.44169e-13
GOTERM_CC_ALL	GO:0005856~cytoskeleton	26	0.3714	8.24034e-13	PLK1, CDC2, GTSE1, KIF20A, TTK, TPX2, CENPF, KIF4A, CENPE, CDC20, NUSAP1, CCNB1, BUB1B, BIRC5, AURKB, PRC1, MAD2L1, ESPL1, DLG7, KIF2C, LMNB1, KIF11, SPAG5, CCNB2, BUB1, RACGAP1,	66	1141	15857	5.47476	7.15239e-10	7.9471e-11	1.27841e-09
GOTERM_CC_ALL	GO:0044446~intracellular organelle part	41	0.5857	7.61433e-12	TIMELESS, KPNA2, MLF1IP, PLK1, OIP5, CDCA8, BLM, H2AFZ, GTSE1, CDC2, MYBL2, KIF20A, SHMT2, ZWINT, CENPA, TTK, CENPF, TPX2, KIF4A, CENPE, NUSAP1, CDC20, CCNB1, BIRC5, BUB1B, AURKB, CDK2, PRC1, MAD2L1, ESPL1, DLG7, KIF2C, KIF11, LMNB1, MCM2, POLQ, HMGB3, SPAG5, MKI67, BUB1, RACGAP1,	66	3498	15857	2.81606	6.60926e-09	6.00842e-10	1.18133e-08
GOTERM_CC_ALL	GO:0044422~organelle part	41	0.5857	8.45584e-12	TIMELESS, KPNA2, MLF1IP, PLK1, OIP5, CDCA8, BLM, H2AFZ, GTSE1, CDC2, MYBL2, KIF20A, SHMT2, ZWINT, CENPA, TTK, CENPF, TPX2, KIF4A, CENPE, NUSAP1, CDC20, CCNB1, BIRC5, BUB1B, AURKB, CDK2, PRC1, MAD2L1, ESPL1, DLG7, KIF2C, KIF11, LMNB1, MCM2, POLQ, HMGB3, SPAG5, MKI67, BUB1, RACGAP1,	66	3509	15857	2.80723	7.33963e-09	6.11636e-10	1.31188e-08
Functional Group 3	Median: 1.013447839331987E-14	Geo: 3.687175047771034E-13	BIRC5, BUB1B, TIMELESS, AURKB, MLF1IP, MAD2L1, OIP5, CDCA8, BLM, H2AFZ, MYBL2, ZWINT, CENPA, KIF2C, CENPF, CENPE, MCM2, HMGB3, BUB1,
Category	Term	Count	%	PValue	Genes	List Total	Pop Hits	Pop Total	Fold Enrichment	Bonferroni	Benjamini	FDR
GOTERM_CC_ALL	GO:0044427~chromosomal part	19	0.2714	5.32669e-16	BIRC5, BUB1B, TIMELESS, AURKB, MLF1IP, MAD2L1, OIP5, CDCA8, BLM, H2AFZ, MYBL2, ZWINT, CENPA, KIF2C, CENPF, CENPE, MCM2, HMGB3, BUB1,	66	326	15857	14.0027	4.81837e-13	8.02691e-14	8.65974e-13
GOTERM_CC_ALL	GO:0000775~chromosome, pericentric region	12	0.1714	6.58633e-15	KIF2C, BIRC5, BUB1B, CENPF, AURKB, MLF1IP, MAD2L1, CDCA8, CENPE, ZWINT, CENPA, BUB1,	66	73	15857	39.4944	5.68567e-12	8.12239e-13	1.01585e-11
GOTERM_CC_ALL	GO:0005694~chromosome	19	0.2714	1.01345e-14	BIRC5, BUB1B, TIMELESS, AURKB, MLF1IP, MAD2L1, OIP5, CDCA8, BLM, H2AFZ, MYBL2, ZWINT, CENPA, KIF2C, CENPF, CENPE, MCM2, HMGB3, BUB1,	66	385	15857	11.8569	8.76943e-12	1.09612e-12	1.56763e-11
SP_PIR_KEYWORDS	centromere	9	0.1286	4.80847e-13	KIF2C, BIRC5, CENPF, AURKB, MLF1IP, CDCA8, CENPE, ZWINT, CENPA,	68	34	17599	68.5082	5.12573e-10	1.02515e-10	7.65898e-10
SP_PIR_KEYWORDS	Chromosomal protein	8	0.1143	3.9862e-07	BIRC5, CENPF, AURKB, MLF1IP, CDCA8, H2AFZ, HMGB3, CENPA,	68	122	17599	16.9711	0.000424839	3.86292e-05	0.000634936
Functional Group 4	Median: 2.1481329447068914E-8	Geo: 1.8263862214303857E-10	BUB1B, BIRC5, MAD2L1, ESPL1, GTSE1, CDC2, ZWINT, DLG7, CCNA2, TTK, CENPF, NUSAP1, BUB1, CCNE2, TPX2, KIF11, CENPE,
Category	Term	Count	%	PValue	Genes	List Total	Pop Hits	Pop Total	Fold Enrichment	Bonferroni	Benjamini	FDR
GOTERM_BP_ALL	GO:0007088~regulation of mitosis	13	0.1857	1.19036e-16	BUB1B, BIRC5, MAD2L1, ESPL1, GTSE1, CDC2, ZWINT, DLG7, CCNA2, TTK, CENPF, NUSAP1, BUB1,	67	70	15360	42.5757	5.83311e-13	5.30687e-14	2.10942e-13
GOTERM_BP_ALL	GO:0000075~cell cycle checkpoint	11	0.1571	9.50281e-14	BIRC5, BUB1B, CENPF, MAD2L1, CDC2, GTSE1, CCNE2, ZWINT, BUB1, TTK, CCNA2,	67	62	15360	40.674	4.99314e-10	4.16095e-11	1.81799e-10
GOTERM_BP_ALL	GO:0007093~mitotic cell cycle checkpoint	9	0.1286	9.55807e-13	BUB1B, CENPF, MAD2L1, CDC2, GTSE1, ZWINT, BUB1, TTK, CCNA2,	67	33	15360	62.5237	5.02173e-09	3.86287e-10	1.82842e-09
GOTERM_BP_ALL	GO:0031577~spindle checkpoint	5	0.0714	2.14813e-08	BIRC5, CENPF, MAD2L1, BUB1, TTK,	67	8	15360	143.284	0.000112857	5.94014e-06	4.10935e-05
GOTERM_CC_ALL	GO:0000922~spindle pole	6	0.0857	6.08999e-08	TPX2, CENPF, KIF11, MAD2L1, DLG7, BUB1,	66	26	15857	55.4441	5.28597e-05	2.78216e-06	9.44832e-05
GOTERM_CC_ALL	GO:0000776~kinetochore	6	0.0857	1.82939e-07	BUB1B, CENPF, MAD2L1, CENPE, ZWINT, BUB1,	66	32	15857	45.0483	0.000158778	7.93951e-06	0.00028382
GOTERM_BP_ALL	GO:0007094~mitotic cell cycle spindle assembly checkpoint	4	0.0571	2.61978e-06	CENPF, MAD2L1, BUB1, TTK,	67	7	15360	131.002	0.01367	0.000430043	0.00501148
Functional Group 5	Median: 4.13061079336076E-8	Geo: 4.899215879293887E-9	TIMELESS, KPNA2, MLF1IP, PLK1, OIP5, CDCA8, BLM, CDC2, H2AFZ, MYBL2, ZWINT, CENPA, FEN1, DONSON, FOXM1, TPX2, CENPF, TRIP13, ASPM, EXO1, KIF4A, CENPE, RNASEH2A, NUSAP1, CCNB1, BIRC5, UBE2N, BUB1B, AURKB, CDK2, PRC1, MAD2L1, ESPL1, DDX39, DLG7, CCNA2, KIF2C, LMNB1, MCM4, MCM2, CCNE2, POLQ, HMGB3, MKI67, BUB1, MCM10, CCNB2, RACGAP1, GTSE1, ORMDL2, KIF20A, SHMT2, TTK, CDC20, KIF11, SPAG5,
Category	Term	Count	%	PValue	Genes	List Total	Pop Hits	Pop Total	Fold Enrichment	Bonferroni	Benjamini	FDR
GOTERM_CC_ALL	GO:0005634~nucleus	48	0.6857	1.04179e-12	TIMELESS, KPNA2, MLF1IP, PLK1, OIP5, CDCA8, BLM, CDC2, H2AFZ, MYBL2, ZWINT, CENPA, FEN1, DONSON, FOXM1, TPX2, CENPF, TRIP13, ASPM, EXO1, KIF4A, CENPE, RNASEH2A, NUSAP1, CCNB1, BIRC5, UBE2N, BUB1B, AURKB, CDK2, PRC1, MAD2L1, ESPL1, DDX39, DLG7, CCNA2, KIF2C, LMNB1, MCM4, MCM2, CCNE2, POLQ, HMGB3, MKI67, BUB1, MCM10, CCNB2, RACGAP1,	66	4664	15857	2.47263	9.04311e-10	9.04311e-11	1.61635e-09
SP_PIR_KEYWORDS	nucleus	39	0.5571	1.88809e-10	TIMELESS, KPNA2, MLF1IP, PLK1, CDCA8, BLM, H2AFZ, CDC2, MYBL2, ZWINT, CENPA, DONSON, FEN1, FOXM1, CENPF, TPX2, ASPM, EXO1, KIF4A, RNASEH2A, NUSAP1, CCNB1, BIRC5, BUB1B, AURKB, PRC1, MAD2L1, ESPL1, DDX39, DLG7, KIF2C, LMNB1, MCM4, MCM2, CCNE2, HMGB3, MKI67, BUB1, MCM10,	68	3710	17599	2.72063	2.01271e-07	2.51588e-08	3.00743e-07
GOTERM_CC_ALL	GO:0043229~intracellular organelle	56	0.8	4.08607e-08	KPNA2, GTSE1, H2AFZ, MYBL2, ZWINT, CENPA, FOXM1, CENPF, EXO1, ASPM, ORMDL2, CCNB1, CDK2, PRC1, ESPL1, CCNA2, MCM4, LMNB1, MCM2, HMGB3, CCNB2, TIMELESS, PLK1, MLF1IP, OIP5, CDCA8, BLM, CDC2, KIF20A, SHMT2, DONSON, FEN1, TTK, TPX2, TRIP13, KIF4A, CENPE, RNASEH2A, CDC20, NUSAP1, BUB1B, UBE2N, BIRC5, AURKB, MAD2L1, DDX39, DLG7, KIF2C, KIF11, CCNE2, POLQ, SPAG5, MKI67, BUB1, MCM10, RACGAP1,	66	8288	15857	1.62336	3.54665e-05	2.0863e-06	6.33934e-05
GOTERM_CC_ALL	GO:0043226~organelle	56	0.8	4.17515e-08	KPNA2, GTSE1, H2AFZ, MYBL2, ZWINT, CENPA, FOXM1, CENPF, EXO1, ASPM, ORMDL2, CCNB1, CDK2, PRC1, ESPL1, CCNA2, MCM4, LMNB1, MCM2, HMGB3, CCNB2, TIMELESS, PLK1, MLF1IP, OIP5, CDCA8, BLM, CDC2, KIF20A, SHMT2, DONSON, FEN1, TTK, TPX2, TRIP13, KIF4A, CENPE, RNASEH2A, CDC20, NUSAP1, BUB1B, UBE2N, BIRC5, AURKB, MAD2L1, DDX39, DLG7, KIF2C, KIF11, CCNE2, POLQ, SPAG5, MKI67, BUB1, MCM10, RACGAP1,	66	8292	15857	1.62258	3.62396e-05	2.01335e-06	6.47754e-05
GOTERM_CC_ALL	GO:0043231~intracellular membrane-bound organelle	51	0.7286	2.01384e-07	KPNA2, H2AFZ, MYBL2, ZWINT, CENPA, FOXM1, CENPF, EXO1, ASPM, ORMDL2, CCNB1, CDK2, PRC1, ESPL1, CCNA2, MCM4, LMNB1, MCM2, HMGB3, CCNB2, TIMELESS, PLK1, MLF1IP, CDCA8, OIP5, BLM, CDC2, KIF20A, SHMT2, DONSON, FEN1, TPX2, TRIP13, KIF4A, CENPE, RNASEH2A, NUSAP1, BUB1B, UBE2N, BIRC5, AURKB, MAD2L1, DDX39, DLG7, KIF2C, POLQ, CCNE2, MKI67, MCM10, BUB1, RACGAP1,	66	7191	15857	1.70395	0.000174786	8.32383e-06	0.000312437
GOTERM_CC_ALL	GO:0043227~membrane-bound organelle	51	0.7286	2.04623e-07	KPNA2, H2AFZ, MYBL2, ZWINT, CENPA, FOXM1, CENPF, EXO1, ASPM, ORMDL2, CCNB1, CDK2, PRC1, ESPL1, CCNA2, MCM4, LMNB1, MCM2, HMGB3, CCNB2, TIMELESS, PLK1, MLF1IP, CDCA8, OIP5, BLM, CDC2, KIF20A, SHMT2, DONSON, FEN1, TPX2, TRIP13, KIF4A, CENPE, RNASEH2A, NUSAP1, BUB1B, UBE2N, BIRC5, AURKB, MAD2L1, DDX39, DLG7, KIF2C, POLQ, CCNE2, MKI67, MCM10, BUB1, RACGAP1,	66	7194	15857	1.70324	0.000177597	8.0733e-06	0.000317463
Functional Group 6	Median: 0.0012947381980410373	Geo: 6.082763128872929E-9	BIRC5, BUB1B, CDC25A, TIMELESS, CDK2, PLK1, MAD2L1, ESPL1, CDC2, GTSE1, MYBL2, ZWINT, DLG7, TTK, CCNA2, CENPF, CCNE2, NUSAP1, CDC20, CDKN3, MKI67, BUB1, CCNB2, CCNB1, MCM4, MCM2, KPNA2, MLF1IP, BLM, FOXM1, UBE2N, HMGB3, TPX2, ASPM, HMMR, KIF4A, NUDT1, AURKB, CCT5,
Category	Term	Count	%	PValue	Genes	List Total	Pop Hits	Pop Total	Fold Enrichment	Bonferroni	Benjamini	FDR
GOTERM_BP_ALL	GO:0000074~regulation of progression through cell cycle	24	0.3429	1.02218e-17	BIRC5, BUB1B, CDC25A, TIMELESS, CDK2, PLK1, MAD2L1, ESPL1, CDC2, GTSE1, MYBL2, ZWINT, DLG7, TTK, CCNA2, CENPF, CCNE2, NUSAP1, CDC20, CDKN3, MKI67, BUB1, CCNB2, CCNB1,	67	526	15360	10.4602	5.37055e-14	5.96728e-15	1.95542e-14
GOTERM_BP_ALL	GO:0051726~regulation of cell cycle	24	0.3429	1.15817e-17	BIRC5, BUB1B, CDC25A, TIMELESS, CDK2, PLK1, MAD2L1, ESPL1, CDC2, GTSE1, MYBL2, ZWINT, DLG7, TTK, CCNA2, CENPF, CCNE2, NUSAP1, CDC20, CDKN3, MKI67, BUB1, CCNB2, CCNB1,	67	529	15360	10.4009	6.08505e-14	6.08505e-15	2.21557e-14
KEGG_PATHWAY	hsa04110:Cell cycle	15	0.2143	1.70972e-16	CDC25A, BUB1B, CDK2, PLK1, MAD2L1, ESPL1, CDC2, CCNA2, MCM4, MCM2, CCNE2, CDC20, BUB1, CCNB2, CCNB1,	26	114	4214	21.3259	4.4631e-14	4.4631e-14	2.77556e-13
GOTERM_BP_ALL	GO:0050794~regulation of cellular process	32	0.4571	0.00129474	CDC25A, TIMELESS, KPNA2, MLF1IP, PLK1, BLM, GTSE1, CDC2, MYBL2, ZWINT, FOXM1, TTK, CENPF, CDKN3, CDC20, NUSAP1, CCNB1, BIRC5, UBE2N, BUB1B, CDK2, MAD2L1, ESPL1, DLG7, CCNA2, MCM4, MCM2, CCNE2, HMGB3, MKI67, BUB1, CCNB2,	67	4422	15360	1.659	0.998894	0.13483	2.44796
GOTERM_BP_ALL	GO:0050789~regulation of biological process	32	0.4571	0.0045929	CDC25A, TIMELESS, KPNA2, MLF1IP, PLK1, BLM, GTSE1, CDC2, MYBL2, ZWINT, FOXM1, TTK, CENPF, CDKN3, CDC20, NUSAP1, CCNB1, BIRC5, UBE2N, BUB1B, CDK2, MAD2L1, ESPL1, DLG7, CCNA2, MCM4, MCM2, CCNE2, HMGB3, MKI67, BUB1, CCNB2,	67	4759	15360	1.54153	1	0.361032	8.42976
GOTERM_BP_ALL	GO:0065007~biological regulation	32	0.4571	0.0204128	CDC25A, TIMELESS, KPNA2, MLF1IP, PLK1, BLM, GTSE1, CDC2, MYBL2, ZWINT, FOXM1, TTK, CENPF, CDKN3, CDC20, NUSAP1, CCNB1, BIRC5, UBE2N, BUB1B, CDK2, MAD2L1, ESPL1, DLG7, CCNA2, MCM4, MCM2, CCNE2, HMGB3, MKI67, BUB1, CCNB2,	67	5238	15360	1.40056	1	0.816052	32.6006
UP_SEQ_FEATURE	sequence variant	30	0.4286	0.125402	CDC25A, TIMELESS, KPNA2, BLM, GTSE1, MYBL2, ZWINT, FOXM1, TTK, CENPF, TPX2, ASPM, HMMR, KIF4A, NUDT1, CDKN3, CDC20, BUB1B, BIRC5, AURKB, CDK2, DLG7, CCNA2, CCT5, MCM4, MCM2, CCNE2, MKI67, BUB1, CCNB2,	57	5220	12056	1.21557	1	1	94.5312
Functional Group 7	Median: 1.3206001286026643E-8	Geo: 2.1845868587510546E-8	BUB1B, AURKB, CDK2, PLK1, MARS, BLM, CDC2, KIF20A, DDX39, GMPS, TTK, CCT5, KIF2C, KIF11, MCM4, TRIP13, KIF4A, CENPE, MCM2, POLQ, MKI67, BUB1, MELK, TPX2,
Category	Term	Count	%	PValue	Genes	List Total	Pop Hits	Pop Total	Fold Enrichment	Bonferroni	Benjamini	FDR
SP_PIR_KEYWORDS	atp-binding	23	0.3286	1.24023e-10	BUB1B, AURKB, CDK2, PLK1, MARS, BLM, CDC2, KIF20A, DDX39, GMPS, TTK, CCT5, KIF2C, KIF11, MCM4, TRIP13, KIF4A, CENPE, MCM2, POLQ, MKI67, BUB1, MELK,	68	1156	17599	5.14931	1.32209e-07	1.88869e-08	1.97549e-07
UP_SEQ_FEATURE	nucleotide phosphate-binding region:ATP	20	0.2857	3.35451e-10	BUB1B, AURKB, CDK2, PLK1, BLM, CDC2, KIF20A, DDX39, GMPS, TTK, KIF2C, KIF11, MCM4, TRIP13, KIF4A, CENPE, MCM2, MKI67, BUB1, MELK,	57	736	12056	5.74752	6.32792e-06	6.32792e-06	7.27555e-07
GOTERM_MF_ALL	GO:0005524~ATP binding	24	0.3429	3.82861e-09	BUB1B, AURKB, CDK2, PLK1, MARS, BLM, CDC2, KIF20A, DDX39, GMPS, TTK, CCT5, KIF2C, TPX2, KIF11, TRIP13, MCM4, KIF4A, CENPE, MCM2, POLQ, MKI67, BUB1, MELK,	65	1548	16968	4.04723	1.10187e-05	1.10187e-05	6.8622e-06
GOTERM_MF_ALL	GO:0032559~adenyl ribonucleotide binding	24	0.3429	4.84132e-09	BUB1B, AURKB, CDK2, PLK1, MARS, BLM, CDC2, KIF20A, DDX39, GMPS, TTK, CCT5, KIF2C, TPX2, KIF11, TRIP13, MCM4, KIF4A, CENPE, MCM2, POLQ, MKI67, BUB1, MELK,	65	1567	16968	3.99815	1.39332e-05	6.96663e-06	8.67732e-06
GOTERM_MF_ALL	GO:0030554~adenyl nucleotide binding	24	0.3429	1.25298e-08	BUB1B, AURKB, CDK2, PLK1, MARS, BLM, CDC2, KIF20A, DDX39, GMPS, TTK, CCT5, KIF2C, TPX2, KIF11, TRIP13, MCM4, KIF4A, CENPE, MCM2, POLQ, MKI67, BUB1, MELK,	65	1647	16968	3.80395	3.606e-05	1.20202e-05	2.24577e-05
SP_PIR_KEYWORDS	nucleotide-binding	23	0.3286	1.38822e-08	BUB1B, AURKB, CDK2, PLK1, MARS, BLM, CDC2, KIF20A, DDX39, GMPS, TTK, CCT5, KIF2C, KIF11, MCM4, TRIP13, KIF4A, CENPE, MCM2, POLQ, MKI67, BUB1, MELK,	68	1487	17599	4.0031	1.47983e-05	1.64427e-06	2.21122e-05
GOTERM_MF_ALL	GO:0032553~ribonucleotide binding	24	0.3429	2.45556e-07	BUB1B, AURKB, CDK2, PLK1, MARS, BLM, CDC2, KIF20A, DDX39, GMPS, TTK, CCT5, KIF2C, TPX2, KIF11, TRIP13, MCM4, KIF4A, CENPE, MCM2, POLQ, MKI67, BUB1, MELK,	65	1933	16968	3.24113	0.00070646	0.000141332	0.000440121
GOTERM_MF_ALL	GO:0032555~purine ribonucleotide binding	24	0.3429	2.45556e-07	BUB1B, AURKB, CDK2, PLK1, MARS, BLM, CDC2, KIF20A, DDX39, GMPS, TTK, CCT5, KIF2C, TPX2, KIF11, TRIP13, MCM4, KIF4A, CENPE, MCM2, POLQ, MKI67, BUB1, MELK,	65	1933	16968	3.24113	0.00070646	0.000141332	0.000440121
GOTERM_MF_ALL	GO:0017076~purine nucleotide binding	24	0.3429	5.24195e-07	BUB1B, AURKB, CDK2, PLK1, MARS, BLM, CDC2, KIF20A, DDX39, GMPS, TTK, CCT5, KIF2C, TPX2, KIF11, TRIP13, MCM4, KIF4A, CENPE, MCM2, POLQ, MKI67, BUB1, MELK,	65	2016	16968	3.10769	0.0015075	0.000215496	0.000939535
GOTERM_MF_ALL	GO:0000166~nucleotide binding	24	0.3429	5.8393e-06	BUB1B, AURKB, CDK2, PLK1, MARS, BLM, CDC2, KIF20A, DDX39, GMPS, TTK, CCT5, KIF2C, TPX2, KIF11, TRIP13, MCM4, KIF4A, CENPE, MCM2, POLQ, MKI67, BUB1, MELK,	65	2314	16968	2.70748	0.0166651	0.00209849	0.0104655
Functional Group 8	Median: 0.014557338656961466	Geo: 1.3344710063072868E-6	KPNA2, MARS, GTSE1, H2AFZ, MYBL2, ZWINT, RRM2, CENPA, FOXM1, CENPF, EXO1, ASPM, HMMR, ORMDL2, CCNB1, CDK2, PRC1, ESPL1, CCNA2, CCT5, CDCA3, MCM4, LMNB1, MCM2, HMGB3, CCNB2, MELK, TIMELESS, MLF1IP, PLK1, OIP5, CDCA8, BLM, CDC2, KIF20A, SHMT2, DONSON, GMPS, FEN1, TTK, TPX2, TRIP13, KIF4A, CENPE, RNASEH2A, CDC20, NUSAP1, BIRC5, BUB1B, UBE2N, AURKB, MAD2L1, DDX39, DLG7, KIF2C, KIF11, CCNE2, POLQ, SPA…
Category	Term	Count	%	PValue	Genes	List Total	Pop Hits	Pop Total	Fold Enrichment	Bonferroni	Benjamini	FDR
GOTERM_CC_ALL	GO:0044424~intracellular part	64	0.9143	3.87322e-11	KPNA2, MARS, GTSE1, H2AFZ, MYBL2, ZWINT, RRM2, CENPA, FOXM1, CENPF, EXO1, ASPM, HMMR, ORMDL2, CCNB1, CDK2, PRC1, ESPL1, CCNA2, CCT5, CDCA3, MCM4, LMNB1, MCM2, HMGB3, CCNB2, MELK, TIMELESS, MLF1IP, PLK1, OIP5, CDCA8, BLM, CDC2, KIF20A, SHMT2, DONSON, GMPS, FEN1, TTK, TPX2, TRIP13, KIF4A, CENPE, RNASEH2A, CDC20, NUSAP1, BIRC5, BUB1B, UBE2N, AURKB, MAD2L1, DDX39, DLG7, KIF2C, KIF11, CCNE2, POLQ, SPA…	66	9906	15857	1.55224	3.36196e-08	2.58612e-09	6.00912e-08
GOTERM_CC_ALL	GO:0005622~intracellular	65	0.9286	9.61737e-11	CDC25A, KPNA2, MARS, GTSE1, H2AFZ, MYBL2, ZWINT, RRM2, CENPA, FOXM1, CENPF, EXO1, ASPM, HMMR, ORMDL2, CCNB1, CDK2, PRC1, ESPL1, CCNA2, CCT5, CDCA3, MCM4, LMNB1, MCM2, HMGB3, CCNB2, MELK, TIMELESS, MLF1IP, PLK1, OIP5, CDCA8, BLM, CDC2, KIF20A, SHMT2, DONSON, GMPS, FEN1, TTK, TPX2, TRIP13, KIF4A, CENPE, RNASEH2A, CDC20, NUSAP1, BIRC5, UBE2N, BUB1B, AURKB, MAD2L1, DDX39, DLG7, KIF2C, KIF11, CCNE2, P…	66	10544	15857	1.4811	8.34788e-08	5.96277e-09	1.49209e-07
GOTERM_CC_ALL	GO:0044464~cell part	66	0.9429	0.0291147	CDC25A, KPNA2, MARS, GTSE1, H2AFZ, MYBL2, ZWINT, RRM2, CENPA, FOXM1, CENPF, EXO1, ASPM, HMMR, SLC7A5, ORMDL2, CCNB1, CDK2, PRC1, ESPL1, CCNA2, CCT5, CDCA3, MCM4, LMNB1, MCM2, HMGB3, CCNB2, MELK, TIMELESS, MLF1IP, PLK1, OIP5, CDCA8, BLM, CDC2, KIF20A, SHMT2, DONSON, GMPS, FEN1, TTK, TPX2, TRIP13, KIF4A, CENPE, RNASEH2A, CDC20, NUSAP1, BIRC5, UBE2N, BUB1B, AURKB, MAD2L1, DDX39, DLG7, KIF2C, KIF11, …	66	15019	15857	1.0558	1	0.519421	36.7709
GOTERM_CC_ALL	GO:0005623~cell	66	0.9429	0.0292412	CDC25A, KPNA2, MARS, GTSE1, H2AFZ, MYBL2, ZWINT, RRM2, CENPA, FOXM1, CENPF, EXO1, ASPM, HMMR, SLC7A5, ORMDL2, CCNB1, CDK2, PRC1, ESPL1, CCNA2, CCT5, CDCA3, MCM4, LMNB1, MCM2, HMGB3, CCNB2, MELK, TIMELESS, MLF1IP, PLK1, OIP5, CDCA8, BLM, CDC2, KIF20A, SHMT2, DONSON, GMPS, FEN1, TTK, TPX2, TRIP13, KIF4A, CENPE, RNASEH2A, CDC20, NUSAP1, BIRC5, UBE2N, BUB1B, AURKB, MAD2L1, DDX39, DLG7, KIF2C, KIF11, …	66	15020	15857	1.05573	1	0.511078	36.8987
Functional Group 9	Median: 1.501634386714769E-6	Geo: 9.687049552746943E-6	BIRC5, CENPF, CENPE, ESPL1, NUSAP1, DLG7, MAD2L1, ZWINT, UBE2N, BLM, MCM2, H2AFZ, CENPA, PLK1, BUB1, CCNB1, KIF20A, SHMT2, ORMDL2, RACGAP1, CCT5,
Category	Term	Count	%	PValue	Genes	List Total	Pop Hits	Pop Total	Fold Enrichment	Bonferroni	Benjamini	FDR
GOTERM_BP_ALL	GO:0051656~establishment of organelle localization	6	0.0857	9.42023e-08	BIRC5, CENPF, CENPE, ESPL1, NUSAP1, DLG7,	67	27	15360	50.9453	0.000494816	2.35682e-05	0.000180207
GOTERM_BP_ALL	GO:0000070~mitotic sister chromatid segregation	6	0.0857	1.95656e-07	MAD2L1, CENPE, ESPL1, ZWINT, NUSAP1, DLG7,	67	31	15360	44.3717	0.00102745	4.28314e-05	0.000374286
GOTERM_BP_ALL	GO:0000819~sister chromatid segregation	6	0.0857	2.31122e-07	MAD2L1, CENPE, ESPL1, ZWINT, NUSAP1, DLG7,	67	32	15360	42.9851	0.00121358	4.85713e-05	0.000442131
GOTERM_BP_ALL	GO:0007059~chromosome segregation	7	0.1	2.79843e-07	CENPF, MAD2L1, CENPE, ESPL1, ZWINT, NUSAP1, DLG7,	67	63	15360	25.4726	0.00146921	5.44539e-05	0.000535334
GOTERM_BP_ALL	GO:0051640~organelle localization	6	0.0857	4.26983e-07	BIRC5, CENPF, CENPE, ESPL1, NUSAP1, DLG7,	67	36	15360	38.209	0.00224086	8.01172e-05	0.00081681
GOTERM_BP_ALL	GO:0051276~chromosome organization and biogenesis	12	0.1714	8.329e-07	UBE2N, CENPF, MAD2L1, CENPE, BLM, ESPL1, MCM2, H2AFZ, ZWINT, NUSAP1, CENPA, DLG7,	67	394	15360	6.98235	0.0043665	0.000150887	0.00159331
GOTERM_BP_ALL	GO:0050000~chromosome localization	4	0.0571	1.50163e-06	BIRC5, CENPF, CENPE, DLG7,	67	6	15360	152.836	0.00785855	0.000262952	0.00287256
GOTERM_BP_ALL	GO:0051303~establishment of chromosome localization	4	0.0571	1.50163e-06	BIRC5, CENPF, CENPE, DLG7,	67	6	15360	152.836	0.00785855	0.000262952	0.00287256
GOTERM_CC_ALL	GO:0005815~microtubule organizing center	7	0.1	2.38441e-05	BIRC5, PLK1, MAD2L1, ESPL1, DLG7, BUB1, CCNB1,	66	141	15857	11.9277	0.0204842	0.000862001	0.0369866
GOTERM_BP_ALL	GO:0045787~positive regulation of progression through cell cycle	4	0.0571	0.00014378	BIRC5, ESPL1, NUSAP1, DLG7,	67	24	15360	38.209	0.530212	0.0191847	0.274691
GOTERM_BP_ALL	GO:0045840~positive regulation of mitosis	3	0.0429	0.0011673	ESPL1, NUSAP1, DLG7,	67	12	15360	57.3134	0.997838	0.127479	2.20955
GOTERM_CC_ALL	GO:0005813~centrosome	5	0.0714	0.00187494	BIRC5, PLK1, ESPL1, DLG7, CCNB1,	66	128	15857	9.38506	0.803869	0.0511908	2.86963
GOTERM_CC_ALL	GO:0044444~cytoplasmic part	12	0.1714	0.922148	BIRC5, PLK1, MAD2L1, ESPL1, KIF20A, SHMT2, DLG7, BUB1, ORMDL2, RACGAP1, CCT5, CCNB1,	66	3717	15857	0.77565	1	1	100
Functional Group 10	Median: 1.085021463547736E-4	Geo: 1.1470617298974471E-5	BIRC5, CENPF, CDK2, KPNA2, CDC2, GTSE1, CDKN3, CCNB1,
Category	Term	Count	%	PValue	Genes	List Total	Pop Hits	Pop Total	Fold Enrichment	Bonferroni	Benjamini	FDR
GOTERM_BP_ALL	GO:0051329~interphase of mitotic cell cycle	8	0.1143	1.28199e-07	BIRC5, CENPF, CDK2, KPNA2, CDC2, GTSE1, CDKN3, CCNB1,	67	92	15360	19.9351	0.000673329	2.92846e-05	0.000245242
GOTERM_BP_ALL	GO:0000085~G2 phase of mitotic cell cycle	3	0.0429	0.000108502	CENPF, KPNA2, GTSE1,	67	4	15360	171.94	0.434532	0.01529	0.207359
GOTERM_BP_ALL	GO:0051319~G2 phase	3	0.0429	0.000108502	CENPF, KPNA2, GTSE1,	67	4	15360	171.94	0.434532	0.01529	0.207359
Functional Group 11	Median: 1.300750205827431E-4	Geo: 4.517277682727572E-5	CDK2, CDC2, GTSE1, CCNE2, RRM2, CCNB2, CCNB1, CCNA2, CDKN3,
Category	Term	Count	%	PValue	Genes	List Total	Pop Hits	Pop Total	Fold Enrichment	Bonferroni	Benjamini	FDR
KEGG_PATHWAY	hsa04115:p53 signaling pathway	7	0.1	1.96493e-06	CDK2, CDC2, GTSE1, CCNE2, RRM2, CCNB2, CCNB1,	26	68	4214	16.6844	0.000394873	0.000197456	0.00246482
INTERPRO	IPR014400:Cyclin, A/B/D/E	4	0.0571	6.66029e-06	CCNE2, CCNB2, CCNA2, CCNB1,	58	12	17845	102.557	0.0386554	0.0386554	0.0128992
PIR_SUPERFAMILY	PIRSF001771:cyclin, A/B/D/E types	4	0.0571	8.64977e-06	CCNE2, CCNB2, CCNA2, CCNB1,	31	10	6919	89.2774	0.0265591	0.0265591	0.0156378
INTERPRO	IPR004367:Cyclin, C-terminal	4	0.0571	1.09698e-05	CCNE2, CCNB2, CCNA2, CCNB1,	58	14	17845	87.9064	0.0628677	0.021411	0.0212449
SP_PIR_KEYWORDS	cyclin	5	0.0714	0.000130075	CCNE2, CDKN3, CCNB2, CCNA2, CCNB1,	68	68	17599	19.0301	0.129484	0.0106102	0.206988
INTERPRO	IPR006671:Cyclin, N-terminal	4	0.0571	0.0001435	CCNE2, CCNB2, CCNA2, CCNB1,	58	32	17845	38.4591	0.572345	0.191326	0.277574
INTERPRO	IPR013763:Cyclin-related	4	0.0571	0.000222266	CCNE2, CCNB2, CCNA2, CCNB1,	58	37	17845	33.2619	0.731725	0.196911	0.429621
INTERPRO	IPR006670:Cyclin	4	0.0571	0.000302188	CCNE2, CCNB2, CCNA2, CCNB1,	58	41	17845	30.0168	0.83286	0.225518	0.583674
SMART	SM00385:CYCLIN	4	0.0571	0.000503093	CCNE2, CCNB2, CCNA2, CCNB1,	39	41	9899	24.763	0.263211	0.141636	0.741633
Functional Group 12	Median: 9.400427541386867E-4	Geo: 5.999968652772644E-5	UBE2N, BUB1B, KPNA2, PRC1, MAD2L1, ESPL1, BLM, GTSE1, H2AFZ, KIF20A, ZWINT, CENPA, DLG7, TTK, KIF2C, CENPF, KIF11, KIF4A, CENPE, MCM2, NUSAP1, SPAG5, RACGAP1, BIRC5, DDX39, CDK2, CDCA8, CCT5, BUB1,
Category	Term	Count	%	PValue	Genes	List Total	Pop Hits	Pop Total	Fold Enrichment	Bonferroni	Benjamini	FDR
GOTERM_BP_ALL	GO:0006996~organelle organization and biogenesis	23	0.3286	2.16646e-09	UBE2N, BUB1B, KPNA2, PRC1, MAD2L1, ESPL1, BLM, GTSE1, H2AFZ, KIF20A, ZWINT, CENPA, DLG7, TTK, KIF2C, CENPF, KIF11, KIF4A, CENPE, MCM2, NUSAP1, SPAG5, RACGAP1,	67	1195	15360	4.41241	1.13825e-05	7.58837e-07	4.1444e-06
GOTERM_BP_ALL	GO:0016043~cellular component organization and biogenesis	25	0.3571	0.000238345	KPNA2, BLM, H2AFZ, GTSE1, KIF20A, ZWINT, CENPA, TTK, CENPF, KIF4A, CENPE, NUSAP1, BUB1B, UBE2N, BIRC5, PRC1, MAD2L1, ESPL1, DDX39, DLG7, KIF2C, KIF11, MCM2, SPAG5, RACGAP1,	67	2723	15360	2.10479	0.714186	0.0300849	0.454967
GOTERM_CC_ALL	GO:0043234~protein complex	19	0.2714	0.00164174	BIRC5, UBE2N, BUB1B, KPNA2, CDK2, MAD2L1, CDCA8, H2AFZ, KIF20A, ZWINT, CENPA, CCT5, KIF2C, CENPF, KIF11, KIF4A, CENPE, MCM2, BUB1,	66	2115	15857	2.15834	0.75978	0.0464277	2.51696
GOTERM_CC_ALL	GO:0032991~macromolecular complex	19	0.2714	0.0152875	BIRC5, UBE2N, BUB1B, KPNA2, CDK2, MAD2L1, CDCA8, H2AFZ, KIF20A, ZWINT, CENPA, CCT5, KIF2C, CENPF, KIF11, KIF4A, CENPE, MCM2, BUB1,	66	2609	15857	1.74967	0.999998	0.333164	21.2592
Functional Group 13	Median: 3.3847006376991817E-4	Geo: 7.64095374906293E-5	BUB1B, KPNA2, PRC1, ESPL1, GTSE1, KIF20A, ZWINT, TTK, KIF2C, KIF11, KIF4A, CENPE, NUSAP1, SPAG5, BIRC5, CDC2, RACGAP1, BLM, H2AFZ, CENPA, CENPF, UBE2N, MAD2L1, DDX39, DLG7, MCM2, MLF1IP, ASPM, LMNB1, HMMR, SLC7A5,
Category	Term	Count	%	PValue	Genes	List Total	Pop Hits	Pop Total	Fold Enrichment	Bonferroni	Benjamini	FDR
GOTERM_BP_ALL	GO:0007017~microtubule-based process	14	0.2	7.8388e-12	BUB1B, KPNA2, PRC1, ESPL1, GTSE1, KIF20A, ZWINT, TTK, KIF2C, KIF11, KIF4A, CENPE, NUSAP1, SPAG5,	67	220	15360	14.5889	4.11853e-08	2.9418e-09	1.49956e-08
GOTERM_BP_ALL	GO:0000226~microtubule cytoskeleton organization and biogenesis	9	0.1286	2.29459e-09	KIF2C, BUB1B, KIF11, PRC1, ESPL1, ZWINT, NUSAP1, SPAG5, TTK,	67	83	15360	24.8588	1.20557e-05	7.53485e-07	4.38951e-06
GOTERM_CC_ALL	GO:0005874~microtubule	12	0.1714	2.42615e-09	KIF2C, BIRC5, KIF11, KIF4A, PRC1, CENPE, CDC2, GTSE1, KIF20A, NUSAP1, SPAG5, RACGAP1,	66	233	15857	12.3738	2.1059e-06	1.40393e-07	3.76405e-06
GOTERM_BP_ALL	GO:0007051~spindle organization and biogenesis	6	0.0857	1.85159e-08	BUB1B, KIF11, PRC1, ZWINT, SPAG5, TTK,	67	20	15360	68.7761	9.72776e-05	5.40456e-06	3.54206e-05
GOTERM_BP_ALL	GO:0007010~cytoskeleton organization and biogenesis	15	0.2143	3.86563e-08	BUB1B, KPNA2, PRC1, ESPL1, GTSE1, KIF20A, ZWINT, TTK, KIF2C, KIF11, KIF4A, CENPE, NUSAP1, SPAG5, RACGAP1,	67	526	15360	6.53765	0.000203079	1.0155e-05	7.39489e-05
SP_PIR_KEYWORDS	microtubule	9	0.1286	3.0846e-07	KIF2C, KIF11, KIF4A, PRC1, CENPE, GTSE1, KIF20A, NUSAP1, SPAG5,	68	174	17599	13.3867	0.000328764	3.28813e-05	0.000491326
INTERPRO	IPR001752:Kinesin, motor region	5	0.0714	1.05194e-05	KIF2C, KIF11, KIF4A, CENPE, KIF20A,	58	43	17845	35.7759	0.0603657	0.0306526	0.0203726
UP_SEQ_FEATURE	domain:Kinesin-motor	5	0.0714	1.19659e-05	KIF2C, KIF11, KIF4A, CENPE, KIF20A,	57	31	12056	34.1143	0.202064	0.106727	0.0259496
SMART	SM00129:KISc	5	0.0714	2.04649e-05	KIF2C, KIF11, KIF4A, CENPE, KIF20A,	39	43	9899	29.514	0.0123455	0.0123455	0.0302688
UP_SEQ_FEATURE	region of interest:Globular	4	0.0571	3.33254e-05	KIF2C, KIF4A, CENPE, KIF20A,	57	14	12056	60.4311	0.466695	0.189054	0.0722541
GOTERM_BP_ALL	GO:0016043~cellular component organization and biogenesis	25	0.3571	0.000238345	KPNA2, BLM, H2AFZ, GTSE1, KIF20A, ZWINT, CENPA, TTK, CENPF, KIF4A, CENPE, NUSAP1, BUB1B, UBE2N, BIRC5, PRC1, MAD2L1, ESPL1, DDX39, DLG7, KIF2C, KIF11, MCM2, SPAG5, RACGAP1,	67	2723	15360	2.10479	0.714186	0.0300849	0.454967
GOTERM_BP_ALL	GO:0051649~establishment of cellular localization	13	0.1857	0.000328285	BIRC5, KPNA2, ESPL1, KIF20A, ZWINT, DDX39, DLG7, CENPF, KIF2C, KIF11, KIF4A, CENPE, NUSAP1,	67	881	15360	3.38286	0.821844	0.0402416	0.626139
GOTERM_MF_ALL	GO:0003777~microtubule motor activity	5	0.0714	0.00033847	KIF2C, KIF11, KIF4A, CENPE, KIF20A,	65	88	16968	14.8322	0.622537	0.0928325	0.604922
GOTERM_BP_ALL	GO:0051641~cellular localization	13	0.1857	0.000423183	BIRC5, KPNA2, ESPL1, KIF20A, ZWINT, DDX39, DLG7, CENPF, KIF2C, KIF11, KIF4A, CENPE, NUSAP1,	67	906	15360	3.28951	0.891811	0.0504033	0.806444
SP_PIR_KEYWORDS	motor protein	5	0.0714	0.000818079	KIF2C, KIF11, KIF4A, CENPE, KIF20A,	68	110	17599	11.764	0.582065	0.0500248	1.29514
GOTERM_BP_ALL	GO:0007018~microtubule-based movement	5	0.0714	0.00136358	KIF2C, KIF11, KIF4A, CENPE, KIF20A,	67	112	15360	10.2345	0.99923	0.136109	2.57651
GOTERM_CC_ALL	GO:0005875~microtubule associated complex	5	0.0714	0.00162014	KIF2C, KIF11, KIF4A, CENPE, KIF20A,	66	123	15857	9.76657	0.755226	0.0473728	2.48422
GOTERM_BP_ALL	GO:0030705~cytoskeleton-dependent intracellular transport	5	0.0714	0.00242055	KIF2C, KIF11, KIF4A, CENPE, KIF20A,	67	131	15360	8.75014	0.999997	0.21719	4.53027
GOTERM_MF_ALL	GO:0003774~motor activity	5	0.0714	0.00326004	KIF2C, KIF11, KIF4A, CENPE, KIF20A,	65	162	16968	8.05698	0.999917	0.514658	5.68469
SP_PIR_KEYWORDS	Coiled coil	14	0.2	0.0054086	MLF1IP, PRC1, KIF20A, ZWINT, DLG7, CENPF, KIF2C, ASPM, LMNB1, KIF11, KIF4A, CENPE, NUSAP1, SPAG5,	68	1560	17599	2.32264	0.996915	0.262341	8.27581
COG_ONTOLOGY	Cell division and chromosome partitioning	6	0.0857	0.00974598	CENPF, KIF11, KIF4A, HMMR, CENPE, SPAG5,	15	293	2879	3.93038	0.560746	0.560746	9.9788
GOTERM_BP_ALL	GO:0046907~intracellular transport	7	0.1	0.0856107	KIF2C, KIF11, KPNA2, KIF4A, CENPE, KIF20A, DDX39,	67	714	15360	2.24759	1	0.996295	81.9514
GOTERM_BP_ALL	GO:0051234~establishment of localization	14	0.2	0.421028	BIRC5, KPNA2, ESPL1, KIF20A, ZWINT, DDX39, DLG7, CENPF, KIF2C, KIF11, KIF4A, CENPE, NUSAP1, SLC7A5,	67	2788	15360	1.1512	1	1	99.9971
GOTERM_BP_ALL	GO:0051179~localization	15	0.2143	0.498059	BIRC5, KPNA2, ESPL1, KIF20A, ZWINT, DDX39, DLG7, KIF2C, CENPF, KIF11, HMMR, KIF4A, CENPE, NUSAP1, SLC7A5,	67	3161	15360	1.08789	1	1	99.9998
GOTERM_BP_ALL	GO:0006810~transport	8	0.1143	0.958147	KIF2C, KIF11, KPNA2, KIF4A, CENPE, KIF20A, DDX39, SLC7A5,	67	2697	15360	0.680026	1	1	100
Functional Group 14	Median: 4.5596318525417527E-4	Geo: 1.3475768131586947E-4	BUB1B, CENPF, MAD2L1, CENPE, ZWINT, BUB1,
Category	Term	Count	%	PValue	Genes	List Total	Pop Hits	Pop Total	Fold Enrichment	Bonferroni	Benjamini	FDR
GOTERM_CC_ALL	GO:0000776~kinetochore	6	0.0857	1.82939e-07	BUB1B, CENPF, MAD2L1, CENPE, ZWINT, BUB1,	66	32	15857	45.0483	0.000158778	7.93951e-06	0.00028382
GOTERM_CC_ALL	GO:0000940~outer kinetochore of condensed chromosome	3	0.0429	4.95049e-05	BUB1B, CENPF, CENPE,	66	3	15857	240.258	0.0420611	0.00171738	0.0767768
GOTERM_CC_ALL	GO:0000779~condensed chromosome, pericentric region	3	0.0429	0.000455963	BUB1B, CENPF, CENPE,	66	8	15857	90.0966	0.326903	0.0151103	0.705068
GOTERM_CC_ALL	GO:0000777~condensed chromosome kinetochore	3	0.0429	0.000455963	BUB1B, CENPF, CENPE,	66	8	15857	90.0966	0.326903	0.0151103	0.705068
GOTERM_CC_ALL	GO:0000793~condensed chromosome	3	0.0429	0.0236023	BUB1B, CENPF, CENPE,	66	58	15857	12.4271	1	0.456528	30.9658
Functional Group 15	Median: 0.020231567492638387	Geo: 0.005822310325112174	UBE2N, TIMELESS, EXO1, BLM, CDC2, GTSE1, NUDT1, POLQ, FEN1, CCNA2, CENPF,
Category	Term	Count	%	PValue	Genes	List Total	Pop Hits	Pop Total	Fold Enrichment	Bonferroni	Benjamini	FDR
GOTERM_BP_ALL	GO:0006974~response to DNA damage stimulus	10	0.1429	9.51699e-06	UBE2N, TIMELESS, EXO1, BLM, CDC2, GTSE1, NUDT1, POLQ, FEN1, CCNA2,	67	324	15360	7.07573	0.048773	0.00142762	0.0182043
GOTERM_BP_ALL	GO:0009719~response to endogenous stimulus	10	0.1429	5.31182e-05	UBE2N, TIMELESS, EXO1, BLM, CDC2, GTSE1, NUDT1, POLQ, FEN1, CCNA2,	67	403	15360	5.68868	0.243529	0.00772254	0.101565
GOTERM_BP_ALL	GO:0006281~DNA repair	6	0.0857	0.00576381	UBE2N, EXO1, BLM, NUDT1, POLQ, FEN1,	67	267	15360	5.15177	1	0.424314	10.4685
SP_PIR_KEYWORDS	DNA damage	4	0.0571	0.0202316	UBE2N, TIMELESS, EXO1, POLQ,	68	152	17599	6.81076	1	0.612215	27.7878
GOTERM_BP_ALL	GO:0006950~response to stress	10	0.1429	0.0407881	UBE2N, TIMELESS, EXO1, BLM, CDC2, GTSE1, NUDT1, POLQ, FEN1, CCNA2,	67	1081	15360	2.12076	1	0.954114	54.9154
SP_PIR_KEYWORDS	DNA repair	3	0.0429	0.107927	UBE2N, EXO1, POLQ,	68	147	17599	5.28181	1	0.98272	83.7836
GOTERM_BP_ALL	GO:0050896~response to stimulus	11	0.1571	0.874018	UBE2N, TIMELESS, CENPF, EXO1, BLM, CDC2, GTSE1, NUDT1, POLQ, FEN1, CCNA2,	67	3066	15360	0.822502	1	1	100
Functional Group 16	Median: 0.06257385768754953	Geo: 0.009666975278575568	BIRC5, ESPL1, NUSAP1, DLG7, UBE2N, CDK2, BLM, TTK, CCNA2,
Category	Term	Count	%	PValue	Genes	List Total	Pop Hits	Pop Total	Fold Enrichment	Bonferroni	Benjamini	FDR
GOTERM_BP_ALL	GO:0045787~positive regulation of progression through cell cycle	4	0.0571	0.00014378	BIRC5, ESPL1, NUSAP1, DLG7,	67	24	15360	38.209	0.530212	0.0191847	0.274691
GOTERM_BP_ALL	GO:0048522~positive regulation of cellular process	9	0.1286	0.0625739	BIRC5, UBE2N, CDK2, BLM, ESPL1, NUSAP1, DLG7, TTK, CCNA2,	67	996	15360	2.07157	1	0.987126	70.9491
GOTERM_BP_ALL	GO:0048518~positive regulation of biological process	9	0.1286	0.100411	BIRC5, UBE2N, CDK2, BLM, ESPL1, NUSAP1, DLG7, TTK, CCNA2,	67	1106	15360	1.86554	1	0.998443	86.7909
Functional Group 17	Median: 0.008300369974907544	Geo: 0.010089799441164529	CDC2, GTSE1, CCNA2,
Category	Term	Count	%	PValue	Genes	List Total	Pop Hits	Pop Total	Fold Enrichment	Bonferroni	Benjamini	FDR
GOTERM_BP_ALL	GO:0000077~DNA damage checkpoint	3	0.0429	0.00685071	CDC2, GTSE1, CCNA2,	67	29	15360	23.7159	1	0.475314	12.3224
GOTERM_BP_ALL	GO:0031570~DNA integrity checkpoint	3	0.0429	0.00830037	CDC2, GTSE1, CCNA2,	67	32	15360	21.4925	1	0.530007	14.7385
GOTERM_BP_ALL	GO:0042770~DNA damage response, signal transduction	3	0.0429	0.018064	CDC2, GTSE1, CCNA2,	67	48	15360	14.3284	1	0.781344	29.441
Functional Group 18	Median: 0.05837015800130018	Geo: 0.015001165195103538	CCNE2, CDKN3, CCNB2, CCNA2, CCNB1, CDC25A, BIRC5, UBE2N, BLM,
Category	Term	Count	%	PValue	Genes	List Total	Pop Hits	Pop Total	Fold Enrichment	Bonferroni	Benjamini	FDR
SP_PIR_KEYWORDS	cyclin	5	0.0714	0.000130075	CCNE2, CDKN3, CCNB2, CCNA2, CCNB1,	68	68	17599	19.0301	0.129484	0.0106102	0.206988
GOTERM_BP_ALL	GO:0000079~regulation of cyclin-dependent protein kinase activity	4	0.0571	0.00136186	CDC25A, CCNE2, CDKN3, CCNA2,	67	51	15360	17.9807	0.999223	0.138576	2.57331
GOTERM_BP_ALL	GO:0065009~regulation of a molecular function	7	0.1	0.0313833	BIRC5, UBE2N, CDC25A, BLM, CCNE2, CDKN3, CCNA2,	67	554	15360	2.89671	1	0.917952	45.6638
GOTERM_BP_ALL	GO:0050790~regulation of catalytic activity	6	0.0857	0.0583702	BIRC5, UBE2N, CDC25A, CCNE2, CDKN3, CCNA2,	67	488	15360	2.81869	1	0.98349	68.353
GOTERM_BP_ALL	GO:0045859~regulation of protein kinase activity	4	0.0571	0.0763635	CDC25A, CCNE2, CDKN3, CCNA2,	67	230	15360	3.98702	1	0.994576	78.1203
GOTERM_BP_ALL	GO:0043549~regulation of kinase activity	4	0.0571	0.0810734	CDC25A, CCNE2, CDKN3, CCNA2,	67	236	15360	3.88566	1	0.995561	80.1588
GOTERM_BP_ALL	GO:0051338~regulation of transferase activity	4	0.0571	0.0850933	CDC25A, CCNE2, CDKN3, CCNA2,	67	241	15360	3.80504	1	0.99641	81.755
Functional Group 19	Median: 0.030917375877274424	Geo: 0.016307515826350275	BUB1B, AURKB, PLK1, CDK2, CDC2, BUB1, TTK, MELK, KIF11, MARS, CENPE, CDKN3, CDC25A, UBE2N, CDCA3, CDC20, UBE2S, POLQ, SHMT2, ESPL1, CCT5, CENPF,
Category	Term	Count	%	PValue	Genes	List Total	Pop Hits	Pop Total	Fold Enrichment	Bonferroni	Benjamini	FDR
INTERPRO	IPR008271:Serine/threonine protein kinase, active site	8	0.1143	0.000152533	BUB1B, AURKB, PLK1, CDK2, CDC2, BUB1, TTK, MELK,	58	364	17845	6.76203	0.594612	0.165216	0.295021
SP_PIR_KEYWORDS	Serine/threonine-protein kinase	8	0.1143	0.000619388	BUB1B, AURKB, PLK1, CDK2, CDC2, BUB1, TTK, MELK,	68	383	17599	5.40593	0.483393	0.0404391	0.982037
INTERPRO	IPR000719:Protein kinase, core	8	0.1143	0.00141697	BUB1B, AURKB, PLK1, CDK2, CDC2, BUB1, TTK, MELK,	58	529	17845	4.65289	0.999774	0.649755	2.70904
GOTERM_MF_ALL	GO:0004674~protein serine/threonine kinase activity	8	0.1143	0.00146662	BUB1B, AURKB, PLK1, CDK2, CDC2, BUB1, TTK, MELK,	65	449	16968	4.65116	0.985361	0.296722	2.59633
INTERPRO	IPR002290:Serine/threonine protein kinase	6	0.0857	0.00150021	AURKB, PLK1, CDK2, CDC2, TTK, MELK,	58	263	17845	7.01914	0.999862	0.627447	2.866
UP_SEQ_FEATURE	domain:Protein kinase	8	0.1143	0.00243002	BUB1B, AURKB, PLK1, CDK2, CDC2, BUB1, TTK, MELK,	57	401	12056	4.21963	1	0.999897	5.14004
SP_PIR_KEYWORDS	ATP	6	0.0857	0.00244509	KIF11, PLK1, CDK2, MARS, CENPE, CDC2,	68	246	17599	6.31241	0.92644	0.134961	3.82436
UP_SEQ_FEATURE	binding site:ATP	8	0.1143	0.00349343	BUB1B, AURKB, PLK1, CDK2, CDC2, BUB1, TTK, MELK,	57	428	12056	3.95343	1	0.999983	7.30922
SP_PIR_KEYWORDS	kinase	9	0.1286	0.00964832	BUB1B, AURKB, PLK1, CDK2, CDC2, CDKN3, BUB1, TTK, MELK,	68	785	17599	2.96723	0.999968	0.403545	14.3095
GOTERM_BP_ALL	GO:0043687~post-translational protein modification	14	0.2	0.0117485	CDC25A, BUB1B, UBE2N, AURKB, CDK2, PLK1, CDC2, TTK, CDCA3, CDKN3, CDC20, UBE2S, BUB1, MELK,	67	1522	15360	2.10877	1	0.638647	20.2343
UP_SEQ_FEATURE	active site:Proton acceptor	8	0.1143	0.0125033	BUB1B, AURKB, PLK1, CDK2, CDC2, BUB1, TTK, MELK,	57	544	12056	3.11042	1	1	23.8826
GOTERM_MF_ALL	GO:0004672~protein kinase activity	8	0.1143	0.0145495	BUB1B, AURKB, PLK1, CDK2, CDC2, BUB1, TTK, MELK,	65	687	16968	3.03984	1	0.928375	23.1022
SP_PIR_KEYWORDS	serine/threonine-specific protein kinase	3	0.0429	0.0186226	PLK1, CDK2, CDC2,	68	55	17599	14.1168	1	0.597821	25.8756
SMART	SM00220:S_TKc	6	0.0857	0.0214615	AURKB, PLK1, CDK2, CDC2, TTK, MELK,	39	421	9899	3.61739	0.999998	0.987595	27.4526
GOTERM_BP_ALL	GO:0006468~protein amino acid phosphorylation	8	0.1143	0.0309174	BUB1B, AURKB, PLK1, CDK2, CDC2, BUB1, TTK, MELK,	67	704	15360	2.60516	1	0.91792	45.1617
GOTERM_BP_ALL	GO:0006793~phosphorus metabolic process	10	0.1429	0.0323421	BUB1B, CDC25A, AURKB, PLK1, CDK2, CDC2, CDKN3, BUB1, TTK, MELK,	67	1036	15360	2.21287	1	0.915214	46.6835
GOTERM_BP_ALL	GO:0006796~phosphate metabolic process	10	0.1429	0.0323421	BUB1B, CDC25A, AURKB, PLK1, CDK2, CDC2, CDKN3, BUB1, TTK, MELK,	67	1036	15360	2.21287	1	0.915214	46.6835
GOTERM_MF_ALL	GO:0016773~phosphotransferase activity, alcohol group as acceptor	8	0.1143	0.0328684	BUB1B, AURKB, PLK1, CDK2, CDC2, BUB1, TTK, MELK,	65	813	16968	2.56872	1	0.987375	45.0648
GOTERM_MF_ALL	GO:0016772~transferase activity, transferring phosphorus-containing groups	10	0.1429	0.0341835	BUB1B, AURKB, PLK1, CDK2, CDC2, POLQ, CDKN3, BUB1, TTK, MELK,	65	1193	16968	2.18815	1	0.987122	46.3884
GOTERM_MF_ALL	GO:0016301~kinase activity	9	0.1286	0.0364487	BUB1B, AURKB, PLK1, CDK2, CDC2, CDKN3, BUB1, TTK, MELK,	65	1016	16968	2.31242	1	0.986079	48.5979
SP_PIR_KEYWORDS	phosphotransferase	4	0.0571	0.0377762	PLK1, CDK2, CDC2, TTK,	68	194	17599	5.33626	1	0.819208	45.8479
GOTERM_BP_ALL	GO:0006464~protein modification process	14	0.2	0.0413695	CDC25A, BUB1B, UBE2N, AURKB, CDK2, PLK1, CDC2, TTK, CDCA3, CDKN3, CDC20, UBE2S, BUB1, MELK,	67	1804	15360	1.77913	1	0.952204	55.4353
GOTERM_BP_ALL	GO:0043412~biopolymer modification	14	0.2	0.0541068	CDC25A, BUB1B, UBE2N, AURKB, CDK2, PLK1, CDC2, TTK, CDCA3, CDKN3, CDC20, UBE2S, BUB1, MELK,	67	1877	15360	1.70994	1	0.979692	65.4965
GOTERM_BP_ALL	GO:0016310~phosphorylation	8	0.1143	0.0776938	BUB1B, AURKB, PLK1, CDK2, CDC2, BUB1, TTK, MELK,	67	867	15360	2.11537	1	0.994732	78.7154
SP_PIR_KEYWORDS	transferase	10	0.1429	0.082112	BUB1B, AURKB, PLK1, CDK2, CDC2, POLQ, SHMT2, BUB1, TTK, MELK,	68	1398	17599	1.85128	1	0.970189	74.4554
GOTERM_BP_ALL	GO:0044267~cellular protein metabolic process	19	0.2714	0.223765	UBE2N, BUB1B, CDC25A, AURKB, CDK2, PLK1, MARS, ESPL1, CDC2, TTK, CCT5, CENPF, CDCA3, CENPE, CDC20, CDKN3, UBE2S, BUB1, MELK,	67	3482	15360	1.25095	1	0.999999	99.2137
GOTERM_MF_ALL	GO:0016740~transferase activity	11	0.1571	0.235557	BUB1B, AURKB, PLK1, CDK2, CDC2, POLQ, SHMT2, CDKN3, BUB1, TTK, MELK,	65	2040	16968	1.4076	1	1	99.1888
GOTERM_BP_ALL	GO:0044260~cellular macromolecule metabolic process	19	0.2714	0.244351	UBE2N, BUB1B, CDC25A, AURKB, CDK2, PLK1, MARS, ESPL1, CDC2, TTK, CCT5, CENPF, CDCA3, CENPE, CDC20, CDKN3, UBE2S, BUB1, MELK,	67	3534	15360	1.23255	1	1	99.5298
GOTERM_BP_ALL	GO:0019538~protein metabolic process	19	0.2714	0.311219	UBE2N, BUB1B, CDC25A, AURKB, CDK2, PLK1, MARS, ESPL1, CDC2, TTK, CCT5, CENPF, CDCA3, CENPE, CDC20, CDKN3, UBE2S, BUB1, MELK,	67	3691	15360	1.18012	1	1	99.9201
Functional Group 20	Median: 0.026406028202612064	Geo: 0.02248604912707105	EXO1, RNASEH2A, FEN1, CDC25A, CDKN3, DLG7,
Category	Term	Count	%	PValue	Genes	List Total	Pop Hits	Pop Total	Fold Enrichment	Bonferroni	Benjamini	FDR
GOTERM_MF_ALL	GO:0004523~ribonuclease H activity	3	0.0429	0.00123775	EXO1, RNASEH2A, FEN1,	65	14	16968	55.9385	0.971687	0.276779	2.19539
GOTERM_MF_ALL	GO:0016891~endoribonuclease activity, producing 5'-phosphomonoesters	3	0.0429	0.00606918	EXO1, RNASEH2A, FEN1,	65	31	16968	25.2625	1	0.713911	10.337
GOTERM_MF_ALL	GO:0016893~endonuclease activity, active with either ribo- or deoxyribonucleic acids and producing 5'-phosphomonoesters	3	0.0429	0.00726921	EXO1, RNASEH2A, FEN1,	65	34	16968	23.0335	1	0.753357	12.2576
GOTERM_MF_ALL	GO:0004521~endoribonuclease activity	3	0.0429	0.0164515	EXO1, RNASEH2A, FEN1,	65	52	16968	15.0604	1	0.939693	25.7194
SP_PIR_KEYWORDS	Endonuclease	3	0.0429	0.0186226	EXO1, RNASEH2A, FEN1,	68	55	17599	14.1168	1	0.597821	25.8756
GOTERM_MF_ALL	GO:0004540~ribonuclease activity	3	0.0429	0.0341895	EXO1, RNASEH2A, FEN1,	65	77	16968	10.1706	1	0.984573	46.3943
SP_PIR_KEYWORDS	nuclease	3	0.0429	0.042523	EXO1, RNASEH2A, FEN1,	68	86	17599	9.02821	1	0.843212	49.9499
GOTERM_MF_ALL	GO:0004519~endonuclease activity	3	0.0429	0.0616974	EXO1, RNASEH2A, FEN1,	65	107	16968	7.31905	1	0.996745	68.0634
GOTERM_MF_ALL	GO:0016788~hydrolase activity, acting on ester bonds	6	0.0857	0.143997	CDC25A, EXO1, RNASEH2A, CDKN3, DLG7, FEN1,	65	736	16968	2.12809	1	0.99999	93.838
GOTERM_MF_ALL	GO:0004518~nuclease activity	3	0.0429	0.152933	EXO1, RNASEH2A, FEN1,	65	184	16968	4.25619	1	0.999993	94.8945
Functional Group 21	Median: 0.04135092292413174	Geo: 0.03018735098821336	CDC25A, TIMELESS, KPNA2, MLF1IP, PLK1, MARS, BLM, H2AFZ, CDC2, MYBL2, RRM2, CENPA, FEN1, FOXM1, TTK, TRIP13, EXO1, RNASEH2A, NUDT1, CDC20, CDKN3, UBE2S, UBE2N, BUB1B, AURKB, CDK2, DDX39, MCM4, CDCA3, MCM2, CCNE2, POLQ, HMGB3, BUB1, MCM10, MELK, GMPS, CENPF, CCNA2, CENPE, ESPL1, CCT5, SHMT2, SLC7A5, DLG7, RACGAP1,
Category	Term	Count	%	PValue	Genes	List Total	Pop Hits	Pop Total	Fold Enrichment	Bonferroni	Benjamini	FDR
GOTERM_BP_ALL	GO:0043283~biopolymer metabolic process	36	0.5143	0.0018694	CDC25A, TIMELESS, KPNA2, MLF1IP, PLK1, MARS, BLM, H2AFZ, CDC2, MYBL2, RRM2, CENPA, FEN1, FOXM1, TTK, TRIP13, EXO1, RNASEH2A, NUDT1, CDC20, CDKN3, UBE2S, UBE2N, BUB1B, AURKB, CDK2, DDX39, MCM4, CDCA3, MCM2, CCNE2, POLQ, HMGB3, BUB1, MCM10, MELK,	67	5361	15360	1.53948	0.999946	0.175325	3.51618
GOTERM_BP_ALL	GO:0006139~nucleobase, nucleoside, nucleotide and nucleic acid metabolic process	27	0.3857	0.0140738	TIMELESS, KPNA2, MLF1IP, MARS, BLM, H2AFZ, MYBL2, RRM2, CENPA, GMPS, FEN1, FOXM1, CENPF, EXO1, TRIP13, NUDT1, RNASEH2A, UBE2N, CDK2, DDX39, CCNA2, MCM4, MCM2, CCNE2, POLQ, HMGB3, MCM10,	67	4051	15360	1.52798	1	0.699141	23.7492
GOTERM_BP_ALL	GO:0043170~macromolecule metabolic process	40	0.5714	0.0320265	CDC25A, TIMELESS, KPNA2, MLF1IP, PLK1, MARS, BLM, CDC2, H2AFZ, MYBL2, RRM2, CENPA, FEN1, TTK, FOXM1, CENPF, TRIP13, EXO1, CENPE, RNASEH2A, NUDT1, CDC20, CDKN3, UBE2S, UBE2N, BUB1B, AURKB, CDK2, ESPL1, DDX39, CCT5, MCM4, CDCA3, MCM2, CCNE2, POLQ, HMGB3, BUB1, MCM10, MELK,	67	7216	15360	1.27081	1	0.919138	46.3499
GOTERM_BP_ALL	GO:0044237~cellular metabolic process	44	0.6286	0.0413509	CDC25A, TIMELESS, PLK1, KPNA2, MLF1IP, MARS, BLM, CDC2, H2AFZ, MYBL2, SHMT2, RRM2, CENPA, FEN1, GMPS, TTK, FOXM1, CENPF, TRIP13, EXO1, CENPE, RNASEH2A, NUDT1, CDC20, CDKN3, UBE2S, SLC7A5, UBE2N, BUB1B, AURKB, CDK2, ESPL1, DDX39, CCNA2, CCT5, MCM4, CDCA3, MCM2, CCNE2, POLQ, HMGB3, BUB1, MCM10, MELK,	67	8269	15360	1.21988	1	0.954116	55.4188
GOTERM_BP_ALL	GO:0044238~primary metabolic process	44	0.6286	0.0434524	CDC25A, TIMELESS, PLK1, KPNA2, MLF1IP, MARS, BLM, CDC2, H2AFZ, MYBL2, SHMT2, RRM2, CENPA, FEN1, GMPS, TTK, FOXM1, CENPF, TRIP13, EXO1, CENPE, RNASEH2A, NUDT1, CDC20, CDKN3, UBE2S, SLC7A5, UBE2N, BUB1B, AURKB, CDK2, ESPL1, DDX39, CCNA2, CCT5, MCM4, CDCA3, MCM2, CCNE2, POLQ, HMGB3, BUB1, MCM10, MELK,	67	8291	15360	1.21664	1	0.957325	57.2516
GOTERM_MF_ALL	GO:0003824~catalytic activity	29	0.4143	0.0979674	CDC25A, PLK1, MARS, BLM, CDC2, SHMT2, RRM2, GMPS, FEN1, TTK, EXO1, TRIP13, NUDT1, RNASEH2A, CDKN3, UBE2S, BUB1B, UBE2N, AURKB, CDK2, ESPL1, DDX39, DLG7, MCM4, MCM2, POLQ, BUB1, MELK, RACGAP1,	65	5976	16968	1.26679	1	0.999838	84.2447
GOTERM_BP_ALL	GO:0008152~metabolic process	45	0.6429	0.154018	CDC25A, TIMELESS, PLK1, KPNA2, MLF1IP, MARS, BLM, CDC2, H2AFZ, MYBL2, SHMT2, RRM2, CENPA, FEN1, GMPS, TTK, FOXM1, CENPF, TRIP13, EXO1, CENPE, RNASEH2A, NUDT1, CDC20, CDKN3, UBE2S, SLC7A5, UBE2N, BUB1B, AURKB, CDK2, ESPL1, DDX39, CCNA2, CCT5, MCM4, CDCA3, MCM2, CCNE2, POLQ, HMGB3, BUB1, MCM10, MELK, RACGAP1,	67	9181	15360	1.12367	1	0.999936	95.9222
Functional Group 22	Median: 0.04669088387558601	Geo: 0.04373988445918952	BLM, POLQ, DDX39, MCM4, MCM2, TRIP13, NUDT1, CDC25A, ESPL1, FEN1, DLG7, EXO1, RNASEH2A, CDKN3,
Category	Term	Count	%	PValue	Genes	List Total	Pop Hits	Pop Total	Fold Enrichment	Bonferroni	Benjamini	FDR
INTERPRO	IPR011545:DNA/RNA helicase, DEAD/DEAH box type, N-terminal	3	0.0429	0.0178043	BLM, POLQ, DDX39,	58	64	17845	14.4221	1	0.999976	29.3866
GOTERM_MF_ALL	GO:0008094~DNA-dependent ATPase activity	3	0.0429	0.0182917	MCM4, BLM, MCM2,	65	55	16968	14.2389	1	0.94775	28.1713
GOTERM_MF_ALL	GO:0004386~helicase activity	4	0.0571	0.0221793	MCM4, BLM, POLQ, DDX39,	65	159	16968	6.5672	1	0.96654	33.1023
GOTERM_MF_ALL	GO:0042623~ATPase activity, coupled	5	0.0714	0.0271412	MCM4, BLM, MCM2, POLQ, DDX39,	65	302	16968	4.32196	1	0.980929	38.9323
GOTERM_MF_ALL	GO:0017111~nucleoside-triphosphatase activity	7	0.1	0.0325762	TRIP13, MCM4, BLM, MCM2, NUDT1, POLQ, DDX39,	65	637	16968	2.86864	1	0.989314	44.7665
GOTERM_MF_ALL	GO:0016462~pyrophosphatase activity	7	0.1	0.0389362	TRIP13, MCM4, BLM, MCM2, NUDT1, POLQ, DDX39,	65	665	16968	2.74785	1	0.987675	50.9251
GOTERM_MF_ALL	GO:0016818~hydrolase activity, acting on acid anhydrides, in phosphorus-containing anhydrides	7	0.1	0.0399055	TRIP13, MCM4, BLM, MCM2, NUDT1, POLQ, DDX39,	65	669	16968	2.73142	1	0.986974	51.8047
GOTERM_MF_ALL	GO:0016817~hydrolase activity, acting on acid anhydrides	7	0.1	0.0418903	TRIP13, MCM4, BLM, MCM2, NUDT1, POLQ, DDX39,	65	677	16968	2.69915	1	0.987704	53.5596
INTERPRO	IPR014001:DEAD-like helicase, N-terminal	3	0.0429	0.0466909	BLM, POLQ, DDX39,	58	108	17845	8.54646	1	1	60.3916
INTERPRO	IPR014021:Helicase, superfamily 1 and 2, ATP-binding	3	0.0429	0.049037	BLM, POLQ, DDX39,	58	111	17845	8.31547	1	1	62.2376
INTERPRO	IPR001650:DNA/RNA helicase, C-terminal	3	0.0429	0.0506247	BLM, POLQ, DDX39,	58	113	17845	8.16829	1	1	63.4401
GOTERM_MF_ALL	GO:0016887~ATPase activity	5	0.0714	0.0509006	MCM4, BLM, MCM2, POLQ, DDX39,	65	370	16968	3.52765	1	0.994397	60.7945
GOTERM_MF_ALL	GO:0008026~ATP-dependent helicase activity	3	0.0429	0.0596842	BLM, POLQ, DDX39,	65	105	16968	7.45846	1	0.996698	66.8126
SMART	SM00487:DEXDc	3	0.0429	0.0695983	BLM, POLQ, DDX39,	39	113	9899	6.7386	1	0.999982	65.6005
SMART	SM00490:HELICc	3	0.0429	0.0695983	BLM, POLQ, DDX39,	39	113	9899	6.7386	1	0.999982	65.6005
SP_PIR_KEYWORDS	helicase	3	0.0429	0.0912641	BLM, POLQ, DDX39,	68	133	17599	5.83779	1	0.970336	78.2239
GOTERM_MF_ALL	GO:0016787~hydrolase activity	14	0.2	0.12133	CDC25A, ESPL1, BLM, DDX39, FEN1, DLG7, EXO1, MCM4, TRIP13, MCM2, NUDT1, RNASEH2A, POLQ, CDKN3,	65	2438	16968	1.49903	1	0.999976	90.1561
Functional Group 23	Median: 0.14176810885768545	Geo: 0.04829890166290898	TIMELESS, CENPF, OIP5, MCM2, H2AFZ, MYBL2, HMGB3, CENPA, UBE2N, CENPE,
Category	Term	Count	%	PValue	Genes	List Total	Pop Hits	Pop Total	Fold Enrichment	Bonferroni	Benjamini	FDR
GOTERM_CC_ALL	GO:0000785~chromatin	8	0.1143	1.40704e-05	TIMELESS, CENPF, OIP5, MCM2, H2AFZ, MYBL2, HMGB3, CENPA,	66	194	15857	9.90753	0.0121389	0.000530866	0.0218273
GOTERM_BP_ALL	GO:0006334~nucleosome assembly	3	0.0429	0.0560817	MCM2, H2AFZ, CENPA,	67	89	15360	7.72765	1	0.9815	66.8488
GOTERM_BP_ALL	GO:0031497~chromatin assembly	3	0.0429	0.0712228	MCM2, H2AFZ, CENPA,	67	102	15360	6.74276	1	0.992656	75.6694
GOTERM_BP_ALL	GO:0006333~chromatin assembly or disassembly	3	0.0429	0.128665	MCM2, H2AFZ, CENPA,	67	145	15360	4.74318	1	0.999756	92.8262
GOTERM_BP_ALL	GO:0065004~protein-DNA complex assembly	3	0.0429	0.141768	MCM2, H2AFZ, CENPA,	67	154	15360	4.46598	1	0.999891	94.6313
GOTERM_BP_ALL	GO:0006325~establishment and/or maintenance of chromatin architecture	4	0.0571	0.153438	UBE2N, MCM2, H2AFZ, CENPA,	67	315	15360	2.91116	1	0.99994	95.8684
GOTERM_BP_ALL	GO:0006323~DNA packaging	4	0.0571	0.159599	UBE2N, MCM2, H2AFZ, CENPA,	67	321	15360	2.85674	1	0.999951	96.4072
GOTERM_BP_ALL	GO:0065003~macromolecular complex assembly	5	0.0714	0.219938	CENPF, CENPE, MCM2, H2AFZ, CENPA,	67	560	15360	2.04691	1	0.999999	99.1361
GOTERM_BP_ALL	GO:0022607~cellular component assembly	5	0.0714	0.259051	CENPF, CENPE, MCM2, H2AFZ, CENPA,	67	602	15360	1.9041	1	1	99.6771
Functional Group 24	Median: 0.0271620423559622	Geo: 0.0532612326996188	UBE2N, EXO1, BLM, NUDT1, POLQ, FEN1, KPNA2,
Category	Term	Count	%	PValue	Genes	List Total	Pop Hits	Pop Total	Fold Enrichment	Bonferroni	Benjamini	FDR
GOTERM_BP_ALL	GO:0006281~DNA repair	6	0.0857	0.00576381	UBE2N, EXO1, BLM, NUDT1, POLQ, FEN1,	67	267	15360	5.15177	1	0.424314	10.4685
GOTERM_BP_ALL	GO:0006310~DNA recombination	4	0.0571	0.027162	UBE2N, EXO1, KPNA2, BLM,	67	151	15360	6.07295	1	0.89203	40.9504
GOTERM_BP_ALL	GO:0002376~immune system process	3	0.0429	0.965076	UBE2N, EXO1, BLM,	67	1165	15360	0.590353	1	1	100
Functional Group 25	Median: 0.18288698109483684	Geo: 0.09195328056825935	BUB1B, TIMELESS, CENPF, LMNB1, CDK2, KPNA2, KIF4A, OIP5, MCM2, POLQ, MKI67,
Category	Term	Count	%	PValue	Genes	List Total	Pop Hits	Pop Total	Fold Enrichment	Bonferroni	Benjamini	FDR
GOTERM_CC_ALL	GO:0044428~nuclear part	11	0.1571	0.0106914	BUB1B, TIMELESS, CENPF, LMNB1, CDK2, KPNA2, KIF4A, OIP5, MCM2, POLQ, MKI67,	66	1061	15857	2.49089	0.999911	0.252908	15.3602
GOTERM_CC_ALL	GO:0031981~nuclear lumen	7	0.1	0.055115	CENPF, CDK2, KPNA2, KIF4A, OIP5, POLQ, MKI67,	66	667	15857	2.52144	1	0.726093	58.503
GOTERM_CC_ALL	GO:0043233~organelle lumen	7	0.1	0.182887	CENPF, CDK2, KPNA2, KIF4A, OIP5, POLQ, MKI67,	66	934	15857	1.80065	1	0.987511	95.6439
GOTERM_CC_ALL	GO:0031974~membrane-enclosed lumen	7	0.1	0.182887	CENPF, CDK2, KPNA2, KIF4A, OIP5, POLQ, MKI67,	66	934	15857	1.80065	1	0.987511	95.6439
GOTERM_CC_ALL	GO:0005654~nucleoplasm	4	0.0571	0.333553	CDK2, KPNA2, OIP5, POLQ,	66	497	15857	1.93366	1	0.999772	99.8156
Functional Group 26	Median: 0.12132977170627167	Geo: 0.11590590159509405	CDC25A, EXO1, BLM, ESPL1, RNASEH2A, NUDT1, POLQ, DDX39, CDKN3, FEN1, DLG7, MCM4, TRIP13, MCM2,
Category	Term	Count	%	PValue	Genes	List Total	Pop Hits	Pop Total	Fold Enrichment	Bonferroni	Benjamini	FDR
SP_PIR_KEYWORDS	hydrolase	10	0.1429	0.0891244	CDC25A, EXO1, BLM, ESPL1, RNASEH2A, NUDT1, POLQ, DDX39, CDKN3, FEN1,	68	1422	17599	1.82003	1	0.971388	77.3927
GOTERM_MF_ALL	GO:0016787~hydrolase activity	14	0.2	0.12133	CDC25A, ESPL1, BLM, DDX39, FEN1, DLG7, EXO1, MCM4, TRIP13, MCM2, NUDT1, RNASEH2A, POLQ, CDKN3,	65	2438	16968	1.49903	1	0.999976	90.1561
GOTERM_MF_ALL	GO:0016788~hydrolase activity, acting on ester bonds	6	0.0857	0.143997	CDC25A, EXO1, RNASEH2A, CDKN3, DLG7, FEN1,	65	736	16968	2.12809	1	0.99999	93.838
Functional Group 27	Median: 0.1705996797682195	Geo: 0.1426565390749934	BIRC5, TIMELESS, CENPF, TRIP13, CDK2, BUB1B, BLM, CDC2, MYBL2, CDKN3,
Category	Term	Count	%	PValue	Genes	List Total	Pop Hits	Pop Total	Fold Enrichment	Bonferroni	Benjamini	FDR
GOTERM_MF_ALL	GO:0042802~identical protein binding	5	0.0714	0.0555557	BIRC5, TIMELESS, CENPF, TRIP13, CDK2,	65	381	16968	3.4258	1	0.995845	64.1017
GOTERM_MF_ALL	GO:0046982~protein heterodimerization activity	3	0.0429	0.0647605	BIRC5, TIMELESS, CENPF,	65	110	16968	7.11944	1	0.997088	69.8813
GOTERM_MF_ALL	GO:0042803~protein homodimerization activity	3	0.0429	0.12971	BIRC5, TIMELESS, CENPF,	65	166	16968	4.7177	1	0.99998	91.7097
GOTERM_BP_ALL	GO:0048523~negative regulation of cellular process	8	0.1143	0.211489	BIRC5, BUB1B, TIMELESS, CENPF, BLM, CDC2, MYBL2, CDKN3,	67	1132	15360	1.62017	1	0.999998	98.9384
GOTERM_BP_ALL	GO:0048519~negative regulation of biological process	8	0.1143	0.242794	BIRC5, BUB1B, TIMELESS, CENPF, BLM, CDC2, MYBL2, CDKN3,	67	1181	15360	1.55295	1	1	99.5109
GOTERM_MF_ALL	GO:0046983~protein dimerization activity	3	0.0429	0.351732	BIRC5, TIMELESS, CENPF,	65	328	16968	2.38762	1	1	99.9577
Functional Group 28	Median: 0.1925567294708353	Geo: 0.14790342035142595	UBE2N, MARS, GMPS, UBE2S,
Category	Term	Count	%	PValue	Genes	List Total	Pop Hits	Pop Total	Fold Enrichment	Bonferroni	Benjamini	FDR
SP_PIR_KEYWORDS	ligase	4	0.0571	0.0822965	UBE2N, MARS, GMPS, UBE2S,	68	268	17599	3.86282	1	0.966315	74.537
GOTERM_MF_ALL	GO:0016874~ligase activity	4	0.0571	0.192557	UBE2N, MARS, GMPS, UBE2S,	65	401	16968	2.60395	1	1	97.8367
GOTERM_MF_ALL	GO:0016879~ligase activity, forming carbon-nitrogen bonds	3	0.0429	0.204171	UBE2N, GMPS, UBE2S,	65	222	16968	3.52765	1	1	98.3314
Functional Group 29	Median: 0.12478742749502453	Geo: 0.14910761264555053	MCM4, EXO1, KIF4A, BLM, MCM2, H2AFZ, MYBL2, HMGB3, NUSAP1, CENPA, FOXM1, FEN1, KIF2C, POLQ, AURKB, MARS, DDX39, RNASEH2A,
Category	Term	Count	%	PValue	Genes	List Total	Pop Hits	Pop Total	Fold Enrichment	Bonferroni	Benjamini	FDR
SP_PIR_KEYWORDS	dna-binding	11	0.1571	0.124534	MCM4, EXO1, KIF4A, BLM, MCM2, H2AFZ, MYBL2, HMGB3, NUSAP1, CENPA, FOXM1,	68	1748	17599	1.62866	1	0.988092	87.9783
GOTERM_MF_ALL	GO:0003677~DNA binding	14	0.2	0.124787	BLM, H2AFZ, MYBL2, CENPA, FEN1, FOXM1, KIF2C, EXO1, MCM4, KIF4A, MCM2, POLQ, HMGB3, NUSAP1,	65	2450	16968	1.49169	1	0.999976	90.8278
GOTERM_MF_ALL	GO:0003676~nucleic acid binding	18	0.2571	0.213325	AURKB, MARS, BLM, H2AFZ, MYBL2, DDX39, CENPA, FEN1, FOXM1, KIF2C, EXO1, MCM4, KIF4A, MCM2, RNASEH2A, POLQ, HMGB3, NUSAP1,	65	3690	16968	1.2734	1	1	98.6439
Functional Group 30	Median: 0.1963207204774481	Geo: 0.20549459504236356	CDC25A, CDKN3, DLG7, EXO1, RNASEH2A, FEN1,
Category	Term	Count	%	PValue	Genes	List Total	Pop Hits	Pop Total	Fold Enrichment	Bonferroni	Benjamini	FDR
GOTERM_MF_ALL	GO:0004721~phosphoprotein phosphatase activity	3	0.0429	0.134795	CDC25A, CDKN3, DLG7,	65	170	16968	4.6067	1	0.999983	92.5364
GOTERM_MF_ALL	GO:0016788~hydrolase activity, acting on ester bonds	6	0.0857	0.143997	CDC25A, EXO1, RNASEH2A, CDKN3, DLG7, FEN1,	65	736	16968	2.12809	1	0.99999	93.838
GOTERM_MF_ALL	GO:0016791~phosphoric monoester hydrolase activity	3	0.0429	0.248645	CDC25A, CDKN3, DLG7,	65	254	16968	3.08322	1	1	99.4047
GOTERM_MF_ALL	GO:0042578~phosphoric ester hydrolase activity	3	0.0429	0.369483	CDC25A, CDKN3, DLG7,	65	341	16968	2.29659	1	1	99.9743
Functional Group 31	Median: 0.7829816561753491	Geo: 0.2377026862335561	BUB1B, ZWINT, SPAG5, FEN1, UBE2N, RACGAP1, OIP5, DLG7,
Category	Term	Count	%	PValue	Genes	List Total	Pop Hits	Pop Total	Fold Enrichment	Bonferroni	Benjamini	FDR
GOTERM_BP_ALL	GO:0048015~phosphoinositide-mediated signaling	4	0.0571	0.0106711	BUB1B, ZWINT, SPAG5, FEN1,	67	106	15360	8.65108	1	0.609159	18.5543
GOTERM_BP_ALL	GO:0019932~second-messenger-mediated signaling	4	0.0571	0.0908626	BUB1B, ZWINT, SPAG5, FEN1,	67	248	15360	3.69764	1	0.997228	83.8345
GOTERM_BP_ALL	GO:0007242~intracellular signaling cascade	6	0.0857	0.782982	UBE2N, BUB1B, ZWINT, SPAG5, FEN1, RACGAP1,	67	1496	15360	0.919467	1	1	100
GOTERM_BP_ALL	GO:0007154~cell communication	8	0.1143	0.999681	UBE2N, BUB1B, OIP5, ZWINT, SPAG5, DLG7, FEN1, RACGAP1,	67	4123	15360	0.444829	1	1	100
GOTERM_BP_ALL	GO:0007165~signal transduction	6	0.0857	0.999914	UBE2N, BUB1B, ZWINT, SPAG5, FEN1, RACGAP1,	67	3758	15360	0.366025	1	1	100
Functional Group 32	Median: 0.2198622492159004	Geo: 0.24788250341658752	UBE2N, CDC20, UBE2S, CDCA3,
Category	Term	Count	%	PValue	Genes	List Total	Pop Hits	Pop Total	Fold Enrichment	Bonferroni	Benjamini	FDR
KEGG_PATHWAY	hsa04120:Ubiquitin mediated proteolysis	3	0.0429	0.181446	UBE2N, CDC20, UBE2S,	26	131	4214	3.71169	1	0.999999	91.8858
SP_PIR_KEYWORDS	Ubl conjugation pathway	4	0.0571	0.219862	UBE2N, CDCA3, CDC20, UBE2S,	68	425	17599	2.43585	1	0.999584	98.0837
GOTERM_BP_ALL	GO:0006512~ubiquitin cycle	4	0.0571	0.381803	UBE2N, CDCA3, CDC20, UBE2S,	67	515	15360	1.78061	1	1	99.9899
Functional Group 33	Median: 0.3375337022907997	Geo: 0.29974420075600683	MARS, SHMT2, GMPS, SLC7A5,
Category	Term	Count	%	PValue	Genes	List Total	Pop Hits	Pop Total	Fold Enrichment	Bonferroni	Benjamini	FDR
GOTERM_BP_ALL	GO:0006520~amino acid metabolic process	4	0.0571	0.144347	MARS, SHMT2, GMPS, SLC7A5,	67	306	15360	2.99678	1	0.999899	94.9317
GOTERM_BP_ALL	GO:0006519~amino acid and derivative metabolic process	4	0.0571	0.219197	MARS, SHMT2, GMPS, SLC7A5,	67	376	15360	2.43887	1	0.999999	99.1203
GOTERM_BP_ALL	GO:0009308~amine metabolic process	4	0.0571	0.315647	MARS, SHMT2, GMPS, SLC7A5,	67	459	15360	1.99785	1	1	99.9294
GOTERM_BP_ALL	GO:0006807~nitrogen compound metabolic process	4	0.0571	0.359421	MARS, SHMT2, GMPS, SLC7A5,	67	496	15360	1.84882	1	1	99.9801
GOTERM_BP_ALL	GO:0019752~carboxylic acid metabolic process	4	0.0571	0.447799	MARS, SHMT2, GMPS, SLC7A5,	67	572	15360	1.60317	1	1	99.9988
GOTERM_BP_ALL	GO:0006082~organic acid metabolic process	4	0.0571	0.451206	MARS, SHMT2, GMPS, SLC7A5,	67	575	15360	1.59481	1	1	99.999
Functional Group 34	Median: 0.4850093127622328	Geo: 0.4414370186032355	BIRC5, CDC2, MYBL2, BUB1B, TIMELESS, CENPF, BLM, CDKN3, ESPL1, RACGAP1, HMGB3, DONSON,
Category	Term	Count	%	PValue	Genes	List Total	Pop Hits	Pop Total	Fold Enrichment	Bonferroni	Benjamini	FDR
GOTERM_BP_ALL	GO:0006916~anti-apoptosis	3	0.0429	0.164196	BIRC5, CDC2, MYBL2,	67	169	15360	4.06959	1	0.99996	96.765
GOTERM_BP_ALL	GO:0048523~negative regulation of cellular process	8	0.1143	0.211489	BIRC5, BUB1B, TIMELESS, CENPF, BLM, CDC2, MYBL2, CDKN3,	67	1132	15360	1.62017	1	0.999998	98.9384
GOTERM_BP_ALL	GO:0048519~negative regulation of biological process	8	0.1143	0.242794	BIRC5, BUB1B, TIMELESS, CENPF, BLM, CDC2, MYBL2, CDKN3,	67	1181	15360	1.55295	1	1	99.5109
GOTERM_BP_ALL	GO:0043066~negative regulation of apoptosis	3	0.0429	0.259869	BIRC5, CDC2, MYBL2,	67	230	15360	2.99027	1	1	99.6838
GOTERM_BP_ALL	GO:0043069~negative regulation of programmed cell death	3	0.0429	0.264657	BIRC5, CDC2, MYBL2,	67	233	15360	2.95176	1	1	99.7208
GOTERM_BP_ALL	GO:0006915~apoptosis	5	0.0714	0.437054	BIRC5, BUB1B, ESPL1, CDC2, MYBL2,	67	784	15360	1.46208	1	1	99.9983
GOTERM_BP_ALL	GO:0012501~programmed cell death	5	0.0714	0.443843	BIRC5, BUB1B, ESPL1, CDC2, MYBL2,	67	791	15360	1.44914	1	1	99.9987
GOTERM_BP_ALL	GO:0008219~cell death	5	0.0714	0.485009	BIRC5, BUB1B, ESPL1, CDC2, MYBL2,	67	834	15360	1.37442	1	1	99.9997
GOTERM_BP_ALL	GO:0016265~death	5	0.0714	0.485009	BIRC5, BUB1B, ESPL1, CDC2, MYBL2,	67	834	15360	1.37442	1	1	99.9997
GOTERM_BP_ALL	GO:0048468~cell development	6	0.0857	0.62832	BIRC5, BUB1B, ESPL1, CDC2, MYBL2, RACGAP1,	67	1245	15360	1.10484	1	1	100
GOTERM_BP_ALL	GO:0042981~regulation of apoptosis	3	0.0429	0.677827	BIRC5, CDC2, MYBL2,	67	538	15360	1.27837	1	1	100
GOTERM_BP_ALL	GO:0043067~regulation of programmed cell death	3	0.0429	0.683779	BIRC5, CDC2, MYBL2,	67	544	15360	1.26427	1	1	100
GOTERM_BP_ALL	GO:0048869~cellular developmental process	7	0.1	0.815904	BIRC5, BUB1B, BLM, ESPL1, CDC2, MYBL2, RACGAP1,	67	1835	15360	0.874537	1	1	100
GOTERM_BP_ALL	GO:0030154~cell differentiation	7	0.1	0.815904	BIRC5, BUB1B, BLM, ESPL1, CDC2, MYBL2, RACGAP1,	67	1835	15360	0.874537	1	1	100
GOTERM_BP_ALL	GO:0032502~developmental process	11	0.1571	0.918223	BIRC5, BUB1B, TIMELESS, CENPF, BLM, ESPL1, CDC2, MYBL2, HMGB3, DONSON, RACGAP1,	67	3262	15360	0.773081	1	1	100
Functional Group 35	Median: 0.5371661657764408	Geo: 0.5079972051746195	UBE2N, CDK2, CCNA2,
Category	Term	Count	%	PValue	Genes	List Total	Pop Hits	Pop Total	Fold Enrichment	Bonferroni	Benjamini	FDR
GOTERM_BP_ALL	GO:0045935~positive regulation of nucleobase, nucleoside, nucleotide and nucleic acid metabolic process	3	0.0429	0.425158	UBE2N, CDK2, CCNA2,	67	336	15360	2.04691	1	1	99.9975
GOTERM_BP_ALL	GO:0031325~positive regulation of cellular metabolic process	3	0.0429	0.537166	UBE2N, CDK2, CCNA2,	67	416	15360	1.65327	1	1	100
GOTERM_BP_ALL	GO:0009893~positive regulation of metabolic process	3	0.0429	0.574017	UBE2N, CDK2, CCNA2,	67	445	15360	1.54553	1	1	100
Functional Group 36	Median: 0.5231812389578048	Geo: 0.5215197165906625	UBE2N, RNASEH2A, CDC20, NUDT1,
Category	Term	Count	%	PValue	Genes	List Total	Pop Hits	Pop Total	Fold Enrichment	Bonferroni	Benjamini	FDR
GOTERM_BP_ALL	GO:0043285~biopolymer catabolic process	3	0.0429	0.43404	UBE2N, RNASEH2A, CDC20,	67	342	15360	2.011	1	1	99.9981
GOTERM_BP_ALL	GO:0044248~cellular catabolic process	4	0.0571	0.474819	UBE2N, RNASEH2A, NUDT1, CDC20,	67	596	15360	1.53862	1	1	99.9996
GOTERM_BP_ALL	GO:0009057~macromolecule catabolic process	3	0.0429	0.571543	UBE2N, RNASEH2A, CDC20,	67	443	15360	1.55251	1	1	100
GOTERM_BP_ALL	GO:0009056~catabolic process	4	0.0571	0.628023	UBE2N, RNASEH2A, NUDT1, CDC20,	67	746	15360	1.22924	1	1	100
Functional Group 37	Median: 0.6581545861072399	Geo: 0.5408041631117634	CENPF, LMNB1, KPNA2, SHMT2, SLC7A5, ORMDL2,
Category	Term	Count	%	PValue	Genes	List Total	Pop Hits	Pop Total	Fold Enrichment	Bonferroni	Benjamini	FDR
GOTERM_CC_ALL	GO:0005635~nuclear envelope	3	0.0429	0.171238	CENPF, LMNB1, KPNA2,	66	182	15857	3.96029	1	0.984705	94.574
GOTERM_CC_ALL	GO:0031967~organelle envelope	4	0.0571	0.403201	CENPF, LMNB1, KPNA2, SHMT2,	66	559	15857	1.7192	1	0.99997	99.9667
GOTERM_CC_ALL	GO:0031975~envelope	4	0.0571	0.405424	CENPF, LMNB1, KPNA2, SHMT2,	66	561	15857	1.71307	1	0.999965	99.9686
GOTERM_CC_ALL	GO:0012505~endomembrane system	3	0.0429	0.910885	CENPF, LMNB1, KPNA2,	66	960	15857	0.750805	1	1	100
GOTERM_CC_ALL	GO:0031090~organelle membrane	3	0.0429	0.981174	LMNB1, KPNA2, SHMT2,	66	1385	15857	0.520414	1	1	100
GOTERM_CC_ALL	GO:0016020~membrane	6	0.0857	1	CENPF, LMNB1, KPNA2, SHMT2, SLC7A5, ORMDL2,	66	7262	15857	0.198505	1	1	100
Functional Group 38	Median: 0.7568171324607847	Geo: 0.593548801672951	BIRC5, BUB1B, TIMELESS, CENPF, BLM, CDC2, MYBL2, CDKN3, HMGB3, DONSON, RACGAP1, UBE2N,
Category	Term	Count	%	PValue	Genes	List Total	Pop Hits	Pop Total	Fold Enrichment	Bonferroni	Benjamini	FDR
GOTERM_BP_ALL	GO:0048523~negative regulation of cellular process	8	0.1143	0.211489	BIRC5, BUB1B, TIMELESS, CENPF, BLM, CDC2, MYBL2, CDKN3,	67	1132	15360	1.62017	1	0.999998	98.9384
GOTERM_BP_ALL	GO:0048519~negative regulation of biological process	8	0.1143	0.242794	BIRC5, BUB1B, TIMELESS, CENPF, BLM, CDC2, MYBL2, CDKN3,	67	1181	15360	1.55295	1	1	99.5109
GOTERM_BP_ALL	GO:0045934~negative regulation of nucleobase, nucleoside, nucleotide and nucleic acid metabolic process	3	0.0429	0.413209	TIMELESS, CENPF, BLM,	67	328	15360	2.09683	1	1	99.9963
GOTERM_BP_ALL	GO:0031324~negative regulation of cellular metabolic process	3	0.0429	0.498248	TIMELESS, CENPF, BLM,	67	387	15360	1.77716	1	1	99.9998
GOTERM_BP_ALL	GO:0009892~negative regulation of metabolic process	3	0.0429	0.562806	TIMELESS, CENPF, BLM,	67	436	15360	1.57743	1	1	100
GOTERM_BP_ALL	GO:0007275~multicellular organismal development	7	0.1	0.950828	TIMELESS, CENPF, BLM, MYBL2, HMGB3, DONSON, RACGAP1,	67	2349	15360	0.683174	1	1	100
GOTERM_BP_ALL	GO:0048513~organ development	3	0.0429	0.97793	TIMELESS, CENPF, BLM,	67	1282	15360	0.536475	1	1	100
GOTERM_BP_ALL	GO:0048731~system development	4	0.0571	0.985378	TIMELESS, CENPF, BLM, RACGAP1,	67	1760	15360	0.521031	1	1	100
GOTERM_BP_ALL	GO:0048856~anatomical structure development	4	0.0571	0.99682	TIMELESS, CENPF, BLM, RACGAP1,	67	2153	15360	0.425924	1	1	100
GOTERM_BP_ALL	GO:0032501~multicellular organismal process	8	0.1143	0.998701	UBE2N, TIMELESS, CENPF, BLM, MYBL2, HMGB3, DONSON, RACGAP1,	67	3759	15360	0.487904	1	1	100
Functional Group 39	Median: 0.8162501837012203	Geo: 0.7656032223886363	TIMELESS, UBE2N, KPNA2, CDK2, MLF1IP, BLM, MYBL2, FOXM1, CCNA2, CENPF, MCM4, MCM2, HMGB3, TRIP13, MARS, DDX39, RNASEH2A,
Category	Term	Count	%	PValue	Genes	List Total	Pop Hits	Pop Total	Fold Enrichment	Bonferroni	Benjamini	FDR
GOTERM_BP_ALL	GO:0019219~regulation of nucleobase, nucleoside, nucleotide and nucleic acid metabolic process	13	0.1857	0.475562	TIMELESS, UBE2N, KPNA2, CDK2, MLF1IP, BLM, MYBL2, FOXM1, CCNA2, CENPF, MCM4, MCM2, HMGB3,	67	2658	15360	1.12126	1	1	99.9996
GOTERM_BP_ALL	GO:0031323~regulation of cellular metabolic process	13	0.1857	0.593258	TIMELESS, UBE2N, KPNA2, CDK2, MLF1IP, BLM, MYBL2, FOXM1, CCNA2, CENPF, MCM4, MCM2, HMGB3,	67	2873	15360	1.03735	1	1	100
GOTERM_BP_ALL	GO:0006350~transcription	12	0.1714	0.624982	UBE2N, TIMELESS, CENPF, TRIP13, MCM4, MLF1IP, CDK2, MCM2, MYBL2, HMGB3, CCNA2, FOXM1,	67	2695	15360	1.0208	1	1	100
GOTERM_BP_ALL	GO:0019222~regulation of metabolic process	13	0.1857	0.6454	TIMELESS, UBE2N, KPNA2, CDK2, MLF1IP, BLM, MYBL2, FOXM1, CCNA2, CENPF, MCM4, MCM2, HMGB3,	67	2975	15360	1.00178	1	1	100
GOTERM_BP_ALL	GO:0045449~regulation of transcription	11	0.1571	0.698775	UBE2N, TIMELESS, CENPF, MCM4, MLF1IP, CDK2, MCM2, MYBL2, HMGB3, CCNA2, FOXM1,	67	2598	15360	0.970666	1	1	100
GOTERM_BP_ALL	GO:0010468~regulation of gene expression	11	0.1571	0.771292	UBE2N, TIMELESS, CENPF, MCM4, MLF1IP, CDK2, MCM2, MYBL2, HMGB3, CCNA2, FOXM1,	67	2760	15360	0.913692	1	1	100
SP_PIR_KEYWORDS	Transcription regulation	6	0.0857	0.810542	TIMELESS, MCM4, MLF1IP, MCM2, MYBL2, FOXM1,	68	1754	17599	0.885321	1	1	100
SP_PIR_KEYWORDS	Transcription	6	0.0857	0.821958	TIMELESS, MCM4, MLF1IP, MCM2, MYBL2, FOXM1,	68	1783	17599	0.870921	1	1	100
GOTERM_BP_ALL	GO:0010467~gene expression	14	0.2	0.832238	TIMELESS, UBE2N, CDK2, MLF1IP, MARS, MYBL2, DDX39, FOXM1, CCNA2, CENPF, MCM4, TRIP13, MCM2, HMGB3,	67	3686	15360	0.870741	1	1	100
GOTERM_BP_ALL	GO:0016070~RNA metabolic process	11	0.1571	0.861347	TIMELESS, TRIP13, MCM4, MLF1IP, MARS, MCM2, RNASEH2A, MYBL2, DDX39, HMGB3, FOXM1,	67	3020	15360	0.83503	1	1	100
GOTERM_BP_ALL	GO:0006351~transcription, DNA-dependent	8	0.1143	0.926404	TIMELESS, TRIP13, MCM4, MLF1IP, MCM2, MYBL2, HMGB3, FOXM1,	67	2487	15360	0.737447	1	1	100
GOTERM_BP_ALL	GO:0032774~RNA biosynthetic process	8	0.1143	0.926972	TIMELESS, TRIP13, MCM4, MLF1IP, MCM2, MYBL2, HMGB3, FOXM1,	67	2490	15360	0.736558	1	1	100
GOTERM_BP_ALL	GO:0006355~regulation of transcription, DNA-dependent	7	0.1	0.961308	TIMELESS, MCM4, MLF1IP, MCM2, MYBL2, HMGB3, FOXM1,	67	2432	15360	0.659859	1	1	100
GOTERM_MF_ALL	GO:0030528~transcription regulator activity	3	0.0429	0.983033	TRIP13, MYBL2, FOXM1,	65	1534	16968	0.510521	1	1	100
Functional Group 40	Median: 0.9762414898233372	Geo: 0.9703098310616093	KIF2C, KIF11, KPNA2, KIF4A, CENPE, KIF20A, DDX39, SLC7A5,
Category	Term	Count	%	PValue	Genes	List Total	Pop Hits	Pop Total	Fold Enrichment	Bonferroni	Benjamini	FDR
GOTERM_BP_ALL	GO:0006810~transport	8	0.1143	0.958147	KIF2C, KIF11, KPNA2, KIF4A, CENPE, KIF20A, DDX39, SLC7A5,	67	2697	15360	0.680026	1	1	100
GOTERM_MF_ALL	GO:0005215~transporter activity	3	0.0429	0.976241	KPNA2, KIF20A, SLC7A5,	65	1438	16968	0.544603	1	1	100
SP_PIR_KEYWORDS	transport	3	0.0429	0.976656	KPNA2, KIF20A, SLC7A5,	68	1432	17599	0.542197	1	1	100
Functional Group 41	Median: 0.9962226023229888	Geo: 0.9929800839422992	BIRC5, AURKB, MCM2, RNASEH2A, RRM2, MCM10, MARS, FEN1, RACGAP1,
Category	Term	Count	%	PValue	Genes	List Total	Pop Hits	Pop Total	Fold Enrichment	Bonferroni	Benjamini	FDR
SP_PIR_KEYWORDS	metal-binding	6	0.0857	0.980383	BIRC5, AURKB, MCM2, RNASEH2A, RRM2, MCM10,	68	2649	17599	0.586203	1	1	100
SP_PIR_KEYWORDS	zinc	4	0.0571	0.986262	BIRC5, MARS, MCM2, MCM10,	68	2007	17599	0.515812	1	1	100
GOTERM_MF_ALL	GO:0046914~transition metal ion binding	6	0.0857	0.990387	BIRC5, MCM2, RRM2, FEN1, MCM10, RACGAP1,	65	2908	16968	0.53861	1	1	100
GOTERM_MF_ALL	GO:0008270~zinc ion binding	4	0.0571	0.996223	BIRC5, MCM2, MCM10, RACGAP1,	65	2400	16968	0.435077	1	1	100
GOTERM_MF_ALL	GO:0046872~metal ion binding	8	0.1143	0.998865	BIRC5, AURKB, MCM2, RNASEH2A, RRM2, FEN1, MCM10, RACGAP1,	65	4312	16968	0.484316	1	1	100
GOTERM_MF_ALL	GO:0043167~ion binding	8	0.1143	0.999146	BIRC5, AURKB, MCM2, RNASEH2A, RRM2, FEN1, MCM10, RACGAP1,	65	4397	16968	0.474953	1	1	100
GOTERM_MF_ALL	GO:0043169~cation binding	6	0.0857	0.999768	BIRC5, MCM2, RRM2, FEN1, MCM10, RACGAP1,	65	4006	16968	0.390983	1	1	100
Functional Group 42	Median: 0.9999999999345798	Geo: 0.9999999997214308	LMNB1, SLC7A5, ORMDL2, KPNA2, CENPF, SHMT2,
Category	Term	Count	%	PValue	Genes	List Total	Pop Hits	Pop Total	Fold Enrichment	Bonferroni	Benjamini	FDR
SP_PIR_KEYWORDS	membrane	3	0.0429	1	LMNB1, SLC7A5, ORMDL2,	68	5272	17599	0.147274	1	1	100
GOTERM_CC_ALL	GO:0016021~integral to membrane	3	0.0429	1	KPNA2, SLC7A5, ORMDL2,	66	5357	15857	0.134548	1	1	100
GOTERM_CC_ALL	GO:0031224~intrinsic to membrane	3	0.0429	1	KPNA2, SLC7A5, ORMDL2,	66	5378	15857	0.134022	1	1	100
GOTERM_CC_ALL	GO:0044425~membrane part	4	0.0571	1	LMNB1, KPNA2, SLC7A5, ORMDL2,	66	6065	15857	0.158455	1	1	100
GOTERM_CC_ALL	GO:0016020~membrane	6	0.0857	1	CENPF, LMNB1, KPNA2, SHMT2, SLC7A5, ORMDL2,	66	7262	15857	0.198505	1	1	100
